# Supplementary material for: Daphnia magna egg piRNA cluster expression profiles change as mothers age
Source: BMC Genomics. 2022 Jun 8;23:429. doi: 10.1186/s12864-022-08660-z (PMC9175491; doi:10.1186/s12864-022-08660-z)
Supplement: Supplementary file 2 — Additional file 2: Table S1. Raw and filtered read counts per library. [file 12864_2022_8660_MOESM2_ESM.xlsx]

## Sheet: Sheet1
Table S1.
Library	Treatment	Raw reads	fastp filtered	% fastp filtered	Rfam filtered	% Rfam filtered	piRNN classified	% piRNN classified	% piRNAs of raw reads
O1	Egg_Old	10859638	7804074	71.8631	7402574	94.8553	6895358	93.1481	63.4953
O2	Egg_Old	14890921	8257548	55.4536	7917131	95.8775	7357552	92.932	49.4097
O3	Egg_Old	13663852	8507593	62.2635	8158966	95.9022	7542559	92.445	55.2008
O4	Egg_Old	8786886	5668459	64.5104	5587567	98.5729	5226784	93.5431	59.4839
O5	Egg_Old	12464690	7470859	59.9362	7353136	98.4242	6857206	93.2555	55.013
O6	Egg_Old	11532867	6640787	57.5814	6530840	98.3444	6071172	92.9616	52.6423
O7	Egg_Old	12215421	7570495	61.9749	7453623	98.4562	6842941	91.8069	56.0189
O8	Egg_Old	9711596	5835676	60.0898	5716751	97.9621	5291903	92.5684	54.4906
Y1	Egg_Young	16030937	8340238	52.0259	8191343	98.2147	7569229	92.4052	47.2164
Y2	Egg_Young	18216556	7024893	38.5632	6869793	97.7921	6351697	92.4583	34.8677
Y3	Egg_Young	18170700	11515045	63.3715	11409484	99.0833	10508719	92.1051	57.8333
Y4	Egg_Young	13082737	8546882	65.3295	8411689	98.4182	7767792	92.3452	59.3744
Y5	Egg_Young	11397517	6553763	57.5017	6448400	98.3923	5887189	91.2969	51.6533
Y6	Egg_Young	14772462	9793260	66.294	9595211	97.9777	8854965	92.2853	59.9424
Y7	Egg_Young	16036309	10353640	64.5637	10189980	98.4193	9427830	92.5206	58.7905
Y8	Egg_Young	12122322	7771559	64.1095	7626122	98.1286	7059603	92.5713	58.2364
O2A_F0	F0_Old	7648708	4471940	58.4666	3942485	88.1605	3668947	93.0618	47.9682
O3A_F0	F0_Old	9843027	5645230	57.3526	4656366	82.4832	4308082	92.5203	43.7679
O4A_F0	F0_Old	9132149	5080087	55.6286	4339958	85.4308	4014334	92.4971	43.9583
O5D_F0	F0_Old	8934793	5071312	56.7591	4204779	82.913	3893772	92.6035	43.5799
O7D_F0	F0_Old	9909074	5393331	54.4282	4488331	83.22	4149487	92.4506	41.8756
O11A_F0	F0_Old	5002143	2951358	59.0019	2359905	79.96	2182639	92.4884	43.6341
O22A_F0	F0_Old	6006643	3092754	51.4889	2476325	80.0686	2278250	92.0013	37.9288
O23A_F0	F0_Old	9193183	4861151	52.8778	4009746	82.4855	3695056	92.1519	40.1934
Y1A_F0	F0_Young	29254571	4461843	15.2518	3676572	82.4003	3421720	93.0682	11.6964
Y2D_F0	F0_Young	9681645	6057517	62.567	5353256	88.3738	4992190	93.2552	51.5634
Y7D_F0	F0_Young	10947804	7311068	66.7811	6487478	88.735	6089402	93.8639	55.6221
Y9A_F0	F0_Young	5740878	3570899	62.2013	3136792	87.8432	2923938	93.2143	50.9319
Y10A_F0	F0_Young	7625118	4584886	60.1287	4034191	87.9889	3754388	93.0642	49.2371
Y13A_F0	F0_Young	8170222	5044072	61.7373	4456252	88.3463	4162535	93.4089	50.9476
Y16A_F0	F0_Young	10289479	5696065	55.3581	4778400	83.8895	4423221	92.567	42.9878
Y19D_F0	F0_Young	9870716	5626423	57.0012	4650184	82.649	4295522	92.3732	43.5178
O2A_F1	F1_Old	7366602	4541367	61.6481	3847626	84.724	3592908	93.3799	48.7729
O3A_F1	F1_Old	11021946	7276404	66.0174	6369225	87.5326	5967543	93.6934	54.1424
O4A_F1	F1_Old	9827621	6259515	63.6931	5384507	86.0212	5012940	93.0993	51.0087
O5D_F1	F1_Old	10988956	6421728	58.438	5453906	84.9289	5067976	92.9238	46.1188
O7D_F1	F1_Old	9218423	6877722	74.6084	6322354	91.9251	5928339	93.7679	64.3097
O11A_F1	F1_Old	11988307	8647708	72.1345	7492119	86.637	7005813	93.5091	58.4387
O22A_F1	F1_Old	11247527	7994633	71.079	6762020	84.582	6343745	93.8143	56.4012
O23A_F1	F1_Old	13833224	9789482	70.7679	8039259	82.1214	7493517	93.2115	54.1704
Y1A_F1	F1_Young	9603151	6697213	69.7397	5775301	86.2344	5366161	92.9157	55.8792
Y2D_F1	F1_Young	11920030	7776845	65.2418	6770330	87.0575	6332372	93.5312	53.1238
Y7D_F1	F1_Young	11492473	8167970	71.0723	7035735	86.1381	6610262	93.9527	57.5182
Y9A_F1	F1_Young	13444792	8631920	64.2027	7393832	85.6569	6831430	92.3936	50.811
Y10A_F1	F1_Young	14256960	9560909	67.0613	7923669	82.8757	7417444	93.6112	52.0268
Y13A_F1	F1_Young	12020760	7660209	63.7248	6627841	86.523	6172708	93.133	51.3504
Y16A_F1	F1_Young	14290711	9369702	65.565	7850719	83.7884	7346971	93.5834	51.4108
Y19D_F1	F1_Young	11870882	8197275	69.0536	6944369	84.7156	6465583	93.1054	54.4659
O2A_F3	F3_Old	8775459	4571078	52.0893	4087800	89.4275	3769265	92.2077	42.9523
O3A_F3	F3_Old	7314359	4839789	66.1683	4329450	89.4553	4067960	93.9602	55.6161
O4A_F3	F3_Old	13505492	7695371	56.9796	6486665	84.2931	5970014	92.0352	44.2043
O5D_F3	F3_Old	13750226	8322020	60.5228	7395999	88.8726	6900057	93.2945	50.1814
O7D_F3	F3_Old	12125310	7521973	62.0353	6628193	88.1177	6182206	93.2714	50.986
O11A_F3	F3_Old	7996875	4662484	58.3038	4146612	88.9357	3870680	93.3456	48.4024
O22A_F3	F3_Old	6028022	3688545	61.19	3405449	92.325	3154638	92.635	52.3329
O23A_F3	F3_Old	10934181	6410425	58.6274	5630579	87.8347	5207211	92.4809	47.6232
Y1A_F3	F3_Young	11742605	6941352	59.1125	6150996	88.6138	5745322	93.4047	48.9272
Y2D_F3	F3_Young	9413853	5492051	58.3401	4678689	85.1902	4347663	92.9248	46.1837
Y7D_F3	F3_Young	11445910	7146094	62.4336	6447533	90.2246	6032221	93.5586	52.702
Y9A_F3	F3_Young	9951564	5218968	52.4437	4117906	78.9027	3743531	90.9086	37.6175
Y10A_F3	F3_Young	9787842	6199948	63.3434	5324337	85.8771	4973714	93.4147	50.8152
Y13A_F3	F3_Young	11278251	7298530	64.7133	6289583	86.176	5862561	93.2106	51.9811
Y16A_F3	F3_Young	11643622	5761239	49.4798	4757518	82.578	4369241	91.8387	37.5248
Y19D_F3	F3_Young	8345174	5715857	68.493	5129481	89.7412	4818581	93.939	57.7409
