# Supplementary material for: Daphnia magna egg piRNA cluster expression profiles change as mothers age
Source: BMC Genomics. 2022 Jun 8;23:429. doi: 10.1186/s12864-022-08660-z (PMC9175491; doi:10.1186/s12864-022-08660-z)
Supplement: Supplementary file 3 — Additional file 3: Table S2. Total and proTRAC-predicted piRNA cluster normalised read counts per library. [file 12864_2022_8660_MOESM3_ESM.xlsx]

## Sheet: Sheet1
Table S2.
Egg Condition	Library	Total reads	ProTRAC cluster reads	Percent proTRAC
5th clutch	O1	3.52616e+06	1.98221e+06	56.2144
5th clutch	O2	4.07051e+06	2.21834e+06	54.4977
5th clutch	O3	3.72334e+06	2.02808e+06	54.4694
5th clutch	O4	2.90688e+06	1.13015e+06	38.8784
5th clutch	O5	2.9341e+06	1.28247e+06	43.709
5th clutch	O6	1.94206e+06	362204	18.6505
5th clutch	O7	2.99964e+06	1.39122e+06	46.3796
5th clutch	O8	2.48351e+06	857913	34.5444
1st clutch	Y1	2.80571e+06	1.16883e+06	41.6589
1st clutch	Y2	3.02002e+06	1.31561e+06	43.5629
1st clutch	Y3	3.17452e+06	1.49425e+06	47.0701
1st clutch	Y4	3.3336e+06	1.67781e+06	50.3302
1st clutch	Y5	4.17318e+06	2.43793e+06	58.419
1st clutch	Y6	3.4036e+06	1.75013e+06	51.42
1st clutch	Y7	4.00538e+06	2.31653e+06	57.8356
1st clutch	Y8	3.41123e+06	1.75388e+06	51.4148
Adult Condition	Library	Total reads	ProTRAC cluster reads	Percent ProTRAC
F0 5th clutch	Old_F0	2.1755e+06	1.30944e+06	60.1903
F0 5th clutch	Old_F0.1	1.98044e+06	1.14709e+06	57.9208
F0 5th clutch	Old_F0.2	1.96328e+06	1.11719e+06	56.9043
F0 5th clutch	Old_F0.3	1.84618e+06	1.04058e+06	56.3641
F0 5th clutch	Old_F0.4	2.10429e+06	1.25687e+06	59.729
F0 5th clutch	Old_F0.5	1.93409e+06	1.10394e+06	57.0778
F0 5th clutch	Old_F0.6	2.06452e+06	1.22248e+06	59.2137
F0 5th clutch	Old_F0.7	2.0483e+06	1.21085e+06	59.1149
F0 1st clutch	Young_F0	1.89908e+06	1.05844e+06	55.7343
F0 1st clutch	Young_F0.1	1.89015e+06	1.05674e+06	55.9076
F0 1st clutch	Young_F0.2	1.60439e+06	790607	49.2779
F0 1st clutch	Young_F0.3	1.8907e+06	1.05197e+06	55.6391
F0 1st clutch	Young_F0.4	1.90309e+06	1.06748e+06	56.0923
F0 1st clutch	Young_F0.5	1.90228e+06	1.07083e+06	56.2919
F0 1st clutch	Young_F0.6	1.91673e+06	1.06064e+06	55.3358
F0 1st clutch	Young_F0.7	1.60246e+06	804528	50.2059
F1 5th clutch	Old_F1	1.88536e+06	1.06352e+06	56.4097
F1 5th clutch	Old_F1.1	2.02843e+06	1.16504e+06	57.4358
F1 5th clutch	Old_F1.2	2.11512e+06	1.26261e+06	59.6942
F1 5th clutch	Old_F1.3	1.96454e+06	1.11813e+06	56.9155
F1 5th clutch	Old_F1.4	1.97999e+06	1.11696e+06	56.4123
F1 5th clutch	Old_F1.5	1.86321e+06	1.01568e+06	54.5123
F1 5th clutch	Old_F1.6	1.76621e+06	946164	53.5702
F1 5th clutch	Old_F1.7	1.76579e+06	941092	53.2957
F1 1st clutch	Young_F1	2.0194e+06	1.16361e+06	57.6218
F1 1st clutch	Young_F1.1	1.85481e+06	1.04108e+06	56.1287
F1 1st clutch	Young_F1.2	2.10205e+06	1.24167e+06	59.0697
F1 1st clutch	Young_F1.3	1.88394e+06	1.0512e+06	55.7979
F1 1st clutch	Young_F1.4	2.15241e+06	1.29818e+06	60.3129
F1 1st clutch	Young_F1.5	2.0108e+06	1.15295e+06	57.3379
F1 1st clutch	Young_F1.6	2.22866e+06	1.33674e+06	59.9798
F1 1st clutch	Young_F1.7	1.82058e+06	989027	54.3248
F3 5th clutch	Old_F3	1.70648e+06	883665	51.7829
F3 5th clutch	Old_F3.1	1.77937e+06	961841	54.055
F3 5th clutch	Old_F3.2	1.79083e+06	965661	53.9227
F3 5th clutch	Old_F3.3	1.58761e+06	797584	50.2379
F3 5th clutch	Old_F3.4	1.72161e+06	896622	52.0805
F3 5th clutch	Old_F3.5	1.54496e+06	771089	49.9099
F3 5th clutch	Old_F3.6	1.79963e+06	972328	54.0294
F3 5th clutch	Old_F3.7	2.00849e+06	1.17117e+06	58.3109
F3 1st clutch	Young_F3	1.8736e+06	1.05368e+06	56.2383
F3 1st clutch	Young_F3.1	2.09623e+06	1.24614e+06	59.4467
F3 1st clutch	Young_F3.2	1.6609e+06	857373	51.6211
F3 1st clutch	Young_F3.3	2.07173e+06	1.22624e+06	59.1891
F3 1st clutch	Young_F3.4	1.84129e+06	1.0119e+06	54.9559
F3 1st clutch	Young_F3.5	2.08866e+06	1.25142e+06	59.9151
F3 1st clutch	Young_F3.6	2.16658e+06	1.31164e+06	60.5396
F3 1st clutch	Young_F3.7	1.54067e+06	751098	48.7513
