# Supplementary material for: Daphnia magna egg piRNA cluster expression profiles change as mothers age
Source: BMC Genomics. 2022 Jun 8;23:429. doi: 10.1186/s12864-022-08660-z (PMC9175491; doi:10.1186/s12864-022-08660-z)
Supplement: Supplementary file 4 — Additional file 4: Table S3. EggNOG annotations for clusters included in the experiment. [file 12864_2022_8660_MOESM4_ESM.xlsx]

## Sheet: Sheet1
Table S3.
## Thu Jul 22 16:25:06 2021 ## emapper-2.1.4 ## ./eggnog-mapper-2.1.4/emapper.py -m diamond --sensmode sensitive --cpu 60 --itype CDS -i Filtered.Mean.merged.ppro.proTRAC.length.fasta --output Filtered.Mean.merged.ppro.proTRAC.length --excel ##
#
query	seed_ortholog	evalue	score	eggNOG_OGs	max_annot_lvl	COG_category	Description	Preferred_name	GOs	EC	KEGG_ko	KEGG_Pathway	KEGG_Module	KEGG_Reaction	KEGG_rclass	BRITE	KEGG_TC	CAZy	BiGG_Reaction	PFAMs
NC_046174.1:2050-11785	7668.SPU_008424-tr	1.3e-82	303.0	COG2801@1|root,KOG0017@2759|Eukaryota,3A4CN@33154|Opisthokonta,3BRMP@33208|Metazoa,3D9YY@33213|Bilateria	33208|Metazoa	L	transposition, RNA-mediated	-	-	-	-	-	-	-	-	-	-	-	-	RVT_1,rve
NC_046174.1:14033-36173	6669.EFX82150	6.31e-85	294.0	KOG2287@1|root,KOG2287@2759|Eukaryota,39UB9@33154|Opisthokonta,3BK72@33208|Metazoa,3D4KA@33213|Bilateria,41V4H@6656|Arthropoda	33208|Metazoa	G	activity. It is involved in the biological process described with protein glycosylation	-	-	2.4.1.206,2.4.1.86	ko:K03766,ko:K03877,ko:K07819,ko:K07820	ko00601,ko00603,ko01100,map00601,map00603,map01100	M00070,M00071	R05964,R05971,R06006	-	ko00000,ko00001,ko00002,ko01000,ko01003	-	GT31	-	Galactosyl_T
NC_046174.1:40865-42186	6669.EFX82404	6.14e-46	174.0	KOG2287@1|root,KOG2287@2759|Eukaryota,39UB9@33154|Opisthokonta,3BK72@33208|Metazoa,3D4KA@33213|Bilateria,41V4H@6656|Arthropoda	33208|Metazoa	G	activity. It is involved in the biological process described with protein glycosylation	-	-	2.4.1.206,2.4.1.86	ko:K03766,ko:K03877,ko:K07819,ko:K07820	ko00601,ko00603,ko01100,map00601,map00603,map01100	M00070,M00071	R05964,R05971,R06006	-	ko00000,ko00001,ko00002,ko01000,ko01003	-	GT31	-	Galactosyl_T
NC_046174.1:43873-44834	6669.EFX71906	1.72e-14	82.4	COG0519@1|root,KOG1622@2759|Eukaryota,38DHS@33154|Opisthokonta,3BDTV@33208|Metazoa,3CW4N@33213|Bilateria,41TJK@6656|Arthropoda	33208|Metazoa	F	activity. It is involved in the biological process described with GMP biosynthetic process	GMPS	GO:0000902,GO:0000904,GO:0001101,GO:0003674,GO:0003824,GO:0003921,GO:0003922,GO:0005488,GO:0005515,GO:0005575,GO:0005622,GO:0005623,GO:0005694,GO:0005700,GO:0005737,GO:0005829,GO:0006139,GO:0006144,GO:0006163,GO:0006164,GO:0006177,GO:0006325,GO:0006464,GO:0006508,GO:0006725,GO:0006753,GO:0006793,GO:0006796,GO:0006807,GO:0006928,GO:0006935,GO:0006996,GO:0007275,GO:0007399,GO:0007409,GO:0007411,GO:…	6.3.5.2	ko:K01951	ko00230,ko00983,ko01100,map00230,map00983,map01100	M00050	R01230,R01231,R08244	RC00010,RC00204	ko00000,ko00001,ko00002,ko01000,ko01002	-	-	-	GATase,GMP_synt_C,NAD_synthase
NC_046174.1:140168-141261	6669.EFX78264	7.36e-23	108.0	COG0515@1|root,COG0666@1|root,KOG1027@2759|Eukaryota,KOG4177@2759|Eukaryota,38BVK@33154|Opisthokonta,3BS6S@33208|Metazoa,3E5IZ@33213|Bilateria,42AKC@6656|Arthropoda	33208|Metazoa	M	Ankyrin repeat	-	-	-	ko:K21440	-	-	-	-	ko00000,ko04131	-	-	-	Ank,Ank_2,Ank_3,Ank_4,Ank_5
NC_046174.1:147881-155780	7425.NV17307-PA	6.76e-229	734.0	COG2801@1|root,KOG0017@2759|Eukaryota,38DPC@33154|Opisthokonta,3BGB6@33208|Metazoa,3D5G4@33213|Bilateria,41ZUZ@6656|Arthropoda,3SKEY@50557|Insecta	33208|Metazoa	L	Reverse transcriptase (RNA-dependent DNA polymerase)	-	-	-	-	-	-	-	-	-	-	-	-	DUF4219,RVT_2,Retrotran_gag_2,gag_pre-integrs,rve,zf-CCHC
NC_046174.1:161959-162953	529818.AMSG_02867T0	1.24e-05	55.5	28JVC@1|root,2QS9D@2759|Eukaryota	2759|Eukaryota	S	meiotic cell cycle	MNS1	GO:0000003,GO:0003002,GO:0003674,GO:0005488,GO:0005515,GO:0005575,GO:0005622,GO:0005623,GO:0005634,GO:0005635,GO:0005737,GO:0005856,GO:0005882,GO:0005929,GO:0005930,GO:0006996,GO:0007275,GO:0007276,GO:0007283,GO:0007389,GO:0008150,GO:0009798,GO:0009987,GO:0010638,GO:0012505,GO:0016043,GO:0019953,GO:0022414,GO:0030030,GO:0031344,GO:0031346,GO:0031514,GO:0031967,GO:0031975,GO:0032501,GO:0032502,GO:…	-	-	-	-	-	-	-	-	-	-	TPH
NC_046174.1:261102-265980	6669.EFX76823	7.78e-176	574.0	28N4N@1|root,2QUPU@2759|Eukaryota,39SZC@33154|Opisthokonta,3BNE8@33208|Metazoa,3D9FR@33213|Bilateria,420ET@6656|Arthropoda	33208|Metazoa	-	-	-	-	-	-	-	-	-	-	-	-	-	-	-
NC_046174.1:600032-602062	6669.EFX73115	4.71e-83	293.0	2CW0J@1|root,2RTC7@2759|Eukaryota,3AUZQ@33154|Opisthokonta	6669.EFX73115|-	-	-	-	-	-	-	-	-	-	-	-	-	-	-	-
NC_046174.1:1055141-1055212	6669.EFX73673	9.99e-08	52.0	COG0477@1|root,KOG1330@2759|Eukaryota	2759|Eukaryota	EGP	sphingolipid transporter activity	-	-	-	-	-	-	-	-	-	-	-	-	MFS_1
NC_046174.1:1103360-1104784	6669.EFX62815	1.92e-09	68.9	KOG1634@1|root,KOG1634@2759|Eukaryota	2759|Eukaryota	L	transcription, DNA-templated	-	-	-	-	-	-	-	-	-	-	-	-	Bromo_TP,PHD,PLU-1,SPOC,TFIIS_M
NC_046174.1:1657301-1658924	6669.EFX68530	0.000293	51.6	COG2319@1|root,KOG0273@2759|Eukaryota	2759|Eukaryota	O	transcription corepressor activity	-	-	2.3.2.26	ko:K04508,ko:K10594	ko04013,ko04120,ko04310,map04013,map04120,map04310	-	-	-	ko00000,ko00001,ko01000,ko04121	-	-	-	RCC1,SPRY,WD40,zf-MYND
NC_046174.1:1718208-1718671	6669.EFX85204	1.11e-11	66.6	2FA2T@1|root,2TB91@2759|Eukaryota,396E7@33154|Opisthokonta,3CASS@33208|Metazoa,3DK2P@33213|Bilateria	6669.EFX85204|-	S	Domain of unknown function (DUF4728)	-	-	-	-	-	-	-	-	-	-	-	-	-
NC_046174.1:2026923-2038843	6669.EFX65419	6.74e-116	390.0	KOG1075@1|root,KOG1075@2759|Eukaryota,3AQAX@33154|Opisthokonta,3C23C@33208|Metazoa,3DI9Q@33213|Bilateria,422W7@6656|Arthropoda	33208|Metazoa	S	Ribonuclease H protein	-	-	-	-	-	-	-	-	-	-	-	-	Exo_endo_phos_2,RVT_1
NC_046174.1:2047692-2052088	7070.TC015886-PA	3.1e-122	411.0	COG2801@1|root,KOG0017@2759|Eukaryota,39ZQV@33154|Opisthokonta,3BIZ8@33208|Metazoa,3D69X@33213|Bilateria,42CS4@6656|Arthropoda,3T05B@50557|Insecta	33208|Metazoa	L	Reverse transcriptase (RNA-dependent DNA polymerase)	-	-	-	-	-	-	-	-	-	-	-	-	Phage_integrase,RVT_1
NC_046174.1:2141113-2141782	6669.EFX80733	2.96e-30	120.0	COG0515@1|root,KOG1027@2759|Eukaryota	2759|Eukaryota	KLT	ribonuclease activity	-	-	2.7.11.1	ko:K08852	ko04140,ko04141,ko04210,ko04932,ko05010,map04140,map04141,map04210,map04932,map05010	-	-	-	ko00000,ko00001,ko01000,ko01001	-	-	-	Ank_2,Pkinase
NC_046174.1:2287175-2287531	6669.EFX80715	2.83e-30	119.0	COG5206@1|root,KOG1348@2759|Eukaryota,38D1E@33154|Opisthokonta,3BHRQ@33208|Metazoa,3CZ9M@33213|Bilateria,41WYN@6656|Arthropoda	33208|Metazoa	O	Peptidase C13 family	LGMN	GO:0000323,GO:0002376,GO:0002478,GO:0002495,GO:0002504,GO:0002682,GO:0002684,GO:0002685,GO:0002687,GO:0002688,GO:0002690,GO:0003008,GO:0003014,GO:0003674,GO:0003824,GO:0004175,GO:0004197,GO:0005575,GO:0005576,GO:0005622,GO:0005623,GO:0005737,GO:0005764,GO:0005768,GO:0005770,GO:0005773,GO:0005775,GO:0006508,GO:0006624,GO:0006629,GO:0006766,GO:0006775,GO:0006807,GO:0007346,GO:0007610,GO:0007611,GO:…	3.4.22.34	ko:K01369	ko04142,ko04612,map04142,map04612	-	-	-	ko00000,ko00001,ko01000,ko01002	-	-	-	Peptidase_C13
NC_046174.1:2395305-2396094	6669.EFX80708	6.78e-75	255.0	KOG4338@1|root,KOG4338@2759|Eukaryota,39YU2@33154|Opisthokonta,3BCQW@33208|Metazoa,3CXT5@33213|Bilateria,41V2T@6656|Arthropoda	33208|Metazoa	I	Lipid transporter activity. It is involved in the biological process described with lipid transport	-	GO:0002009,GO:0002165,GO:0003002,GO:0003674,GO:0005488,GO:0005515,GO:0005575,GO:0005576,GO:0005615,GO:0006355,GO:0006357,GO:0007275,GO:0007389,GO:0007444,GO:0007472,GO:0007474,GO:0007476,GO:0007552,GO:0007560,GO:0008150,GO:0009653,GO:0009791,GO:0009886,GO:0009887,GO:0009888,GO:0009889,GO:0009966,GO:0009967,GO:0010468,GO:0010556,GO:0010646,GO:0010647,GO:0019219,GO:0019222,GO:0019955,GO:0023051,GO:…	-	ko:K13211	-	-	-	-	ko00000,ko03041	-	-	-	DUF1943,VWD,Vitellogenin_N
NC_046174.1:2398914-2400174	6669.EFX80708	1.5e-142	450.0	KOG4338@1|root,KOG4338@2759|Eukaryota,39YU2@33154|Opisthokonta,3BCQW@33208|Metazoa,3CXT5@33213|Bilateria,41V2T@6656|Arthropoda	33208|Metazoa	I	Lipid transporter activity. It is involved in the biological process described with lipid transport	-	GO:0002009,GO:0002165,GO:0003002,GO:0003674,GO:0005488,GO:0005515,GO:0005575,GO:0005576,GO:0005615,GO:0006355,GO:0006357,GO:0007275,GO:0007389,GO:0007444,GO:0007472,GO:0007474,GO:0007476,GO:0007552,GO:0007560,GO:0008150,GO:0009653,GO:0009791,GO:0009886,GO:0009887,GO:0009888,GO:0009889,GO:0009966,GO:0009967,GO:0010468,GO:0010556,GO:0010646,GO:0010647,GO:0019219,GO:0019222,GO:0019955,GO:0023051,GO:…	-	ko:K13211	-	-	-	-	ko00000,ko03041	-	-	-	DUF1943,VWD,Vitellogenin_N
NC_046174.1:2453348-2454373	6669.EFX80708	6.38e-58	210.0	KOG4338@1|root,KOG4338@2759|Eukaryota,39YU2@33154|Opisthokonta,3BCQW@33208|Metazoa,3CXT5@33213|Bilateria,41V2T@6656|Arthropoda	33208|Metazoa	I	Lipid transporter activity. It is involved in the biological process described with lipid transport	-	GO:0002009,GO:0002165,GO:0003002,GO:0003674,GO:0005488,GO:0005515,GO:0005575,GO:0005576,GO:0005615,GO:0006355,GO:0006357,GO:0007275,GO:0007389,GO:0007444,GO:0007472,GO:0007474,GO:0007476,GO:0007552,GO:0007560,GO:0008150,GO:0009653,GO:0009791,GO:0009886,GO:0009887,GO:0009888,GO:0009889,GO:0009966,GO:0009967,GO:0010468,GO:0010556,GO:0010646,GO:0010647,GO:0019219,GO:0019222,GO:0019955,GO:0023051,GO:…	-	ko:K13211	-	-	-	-	ko00000,ko03041	-	-	-	DUF1943,VWD,Vitellogenin_N
NC_046174.1:2969453-2972716	400682.PAC_15711271	2.95e-15	89.4	2E7WW@1|root,2SEF2@2759|Eukaryota,3AE34@33154|Opisthokonta,3BVJM@33208|Metazoa	33208|Metazoa	S	Protein of unknown function (DUF1759)	-	-	-	-	-	-	-	-	-	-	-	-	DUF1758,DUF1759
NC_046174.1:3244350-3244557	6669.EFX80637	1.15e-15	77.0	COG2319@1|root,KOG0273@2759|Eukaryota,38CDT@33154|Opisthokonta,3B9FQ@33208|Metazoa,3CV7Z@33213|Bilateria,41UCJ@6656|Arthropoda	33208|Metazoa	B	F-box-like WD repeat-containing protein	TBL1XR1	GO:0000118,GO:0000122,GO:0001067,GO:0001654,GO:0001745,GO:0001932,GO:0001933,GO:0002009,GO:0002021,GO:0002165,GO:0003008,GO:0003674,GO:0003676,GO:0003677,GO:0003682,GO:0003712,GO:0003714,GO:0005488,GO:0005515,GO:0005575,GO:0005622,GO:0005623,GO:0005634,GO:0005654,GO:0005667,GO:0005694,GO:0005700,GO:0005819,GO:0005856,GO:0005874,GO:0005876,GO:0006325,GO:0006355,GO:0006357,GO:0006464,GO:0006476,GO:…	-	ko:K04508	ko04013,ko04310,map04013,map04310	-	-	-	ko00000,ko00001	-	-	-	LisH,WD40
NC_046174.1:3251314-3252735	6669.EFX71906	5.22e-44	172.0	COG0519@1|root,KOG1622@2759|Eukaryota,38DHS@33154|Opisthokonta,3BDTV@33208|Metazoa,3CW4N@33213|Bilateria,41TJK@6656|Arthropoda	33208|Metazoa	F	activity. It is involved in the biological process described with GMP biosynthetic process	GMPS	GO:0000902,GO:0000904,GO:0001101,GO:0003674,GO:0003824,GO:0003921,GO:0003922,GO:0005488,GO:0005515,GO:0005575,GO:0005622,GO:0005623,GO:0005694,GO:0005700,GO:0005737,GO:0005829,GO:0006139,GO:0006144,GO:0006163,GO:0006164,GO:0006177,GO:0006325,GO:0006464,GO:0006508,GO:0006725,GO:0006753,GO:0006793,GO:0006796,GO:0006807,GO:0006928,GO:0006935,GO:0006996,GO:0007275,GO:0007399,GO:0007409,GO:0007411,GO:…	6.3.5.2	ko:K01951	ko00230,ko00983,ko01100,map00230,map00983,map01100	M00050	R01230,R01231,R08244	RC00010,RC00204	ko00000,ko00001,ko00002,ko01000,ko01002	-	-	-	GATase,GMP_synt_C,NAD_synthase
NC_046174.1:3331120-3331190	6669.EFX72648	9e-05	43.5	2B2X6@1|root,2S0DR@2759|Eukaryota,3A6BI@33154|Opisthokonta,3BTU9@33208|Metazoa,3D9DZ@33213|Bilateria,420T8@6656|Arthropoda	33208|Metazoa	-	-	-	GO:0000003,GO:0000578,GO:0002064,GO:0002065,GO:0002066,GO:0003002,GO:0003006,GO:0005575,GO:0005576,GO:0005623,GO:0005886,GO:0007275,GO:0007276,GO:0007281,GO:0007292,GO:0007304,GO:0007305,GO:0007350,GO:0007351,GO:0007354,GO:0007362,GO:0007389,GO:0008150,GO:0008595,GO:0009653,GO:0009790,GO:0009798,GO:0009880,GO:0009888,GO:0009897,GO:0009948,GO:0009952,GO:0009986,GO:0009987,GO:0010927,GO:0016020,GO:…	-	ko:K20227	ko04013,map04013	-	-	-	ko00000,ko00001	-	-	-	-
NC_046174.1:3444758-3445352	6669.EFX71906	5.81e-23	103.0	COG0519@1|root,KOG1622@2759|Eukaryota,38DHS@33154|Opisthokonta,3BDTV@33208|Metazoa,3CW4N@33213|Bilateria,41TJK@6656|Arthropoda	33208|Metazoa	F	activity. It is involved in the biological process described with GMP biosynthetic process	GMPS	GO:0000902,GO:0000904,GO:0001101,GO:0003674,GO:0003824,GO:0003921,GO:0003922,GO:0005488,GO:0005515,GO:0005575,GO:0005622,GO:0005623,GO:0005694,GO:0005700,GO:0005737,GO:0005829,GO:0006139,GO:0006144,GO:0006163,GO:0006164,GO:0006177,GO:0006325,GO:0006464,GO:0006508,GO:0006725,GO:0006753,GO:0006793,GO:0006796,GO:0006807,GO:0006928,GO:0006935,GO:0006996,GO:0007275,GO:0007399,GO:0007409,GO:0007411,GO:…	6.3.5.2	ko:K01951	ko00230,ko00983,ko01100,map00230,map00983,map01100	M00050	R01230,R01231,R08244	RC00010,RC00204	ko00000,ko00001,ko00002,ko01000,ko01002	-	-	-	GATase,GMP_synt_C,NAD_synthase
NC_046174.1:3907330-3912119	6669.EFX81265	2.52e-08	67.4	2CXYR@1|root,2S0S7@2759|Eukaryota,39ZC1@33154|Opisthokonta	33154|Opisthokonta	-	-	-	-	-	-	-	-	-	-	-	-	-	-	Herpes_alk_exo,YqaJ
NC_046174.1:3972477-3972828	6669.EFX72667	6.98e-22	92.0	2AEAG@1|root,2RYVE@2759|Eukaryota,39YWW@33154|Opisthokonta,3BIZ1@33208|Metazoa,3D21A@33213|Bilateria,423SC@6656|Arthropoda	33208|Metazoa	S	PRELI-like family	PRELID2	GO:0003674,GO:0005215,GO:0005319,GO:0005548,GO:0005575,GO:0005622,GO:0005623,GO:0005737,GO:0005739,GO:0005740,GO:0005758,GO:0006810,GO:0006811,GO:0006820,GO:0006869,GO:0008150,GO:0010876,GO:0015711,GO:0015748,GO:0015914,GO:0031967,GO:0031970,GO:0031974,GO:0031975,GO:0033036,GO:0043226,GO:0043227,GO:0043229,GO:0043231,GO:0043233,GO:0044422,GO:0044424,GO:0044429,GO:0044444,GO:0044446,GO:0044464,GO:…	-	-	-	-	-	-	-	-	-	-	PRELI
NC_046174.1:4086789-4087367	6669.EFX69656	2.22e-06	55.5	COG5181@1|root,KOG0213@2759|Eukaryota,38D0T@33154|Opisthokonta,3BDRI@33208|Metazoa,3CS7G@33213|Bilateria,41TUH@6656|Arthropoda	33208|Metazoa	A	Splicing factor 3B subunit	SF3B1	GO:0000245,GO:0000375,GO:0000377,GO:0000398,GO:0000785,GO:0001701,GO:0001824,GO:0001825,GO:0003002,GO:0003674,GO:0003676,GO:0003682,GO:0003723,GO:0003729,GO:0005488,GO:0005575,GO:0005622,GO:0005623,GO:0005634,GO:0005654,GO:0005681,GO:0005684,GO:0005686,GO:0005689,GO:0005694,GO:0006139,GO:0006396,GO:0006397,GO:0006725,GO:0006807,GO:0007275,GO:0007389,GO:0008150,GO:0008152,GO:0008380,GO:0009653,GO:…	-	ko:K12828	ko03040,map03040	M00352	-	-	ko00000,ko00001,ko00002,ko03036,ko03041	-	-	-	SF3b1
NC_046174.1:4213579-4213754	6669.EFX67006	1.15e-16	79.3	COG5069@1|root,KOG0517@2759|Eukaryota,3AH5E@33154|Opisthokonta,3BGKT@33208|Metazoa,3CTK3@33213|Bilateria,41VUB@6656|Arthropoda	33208|Metazoa	Z	Belongs to the spectrin family	SPTBN1	GO:0000165,GO:0000278,GO:0000281,GO:0000902,GO:0000904,GO:0000910,GO:0001817,GO:0001819,GO:0002119,GO:0002164,GO:0002791,GO:0002793,GO:0003674,GO:0003779,GO:0005085,GO:0005088,GO:0005198,GO:0005200,GO:0005488,GO:0005515,GO:0005543,GO:0005546,GO:0005575,GO:0005622,GO:0005623,GO:0005634,GO:0005730,GO:0005737,GO:0005829,GO:0005856,GO:0005886,GO:0005938,GO:0006464,GO:0006468,GO:0006793,GO:0006796,GO:…	-	ko:K06115	-	-	-	-	ko00000,ko04812	-	-	-	CH,PH_9,Spectrin
NC_046174.1:4296790-4315319	7955.ENSDARP00000110119	2.36e-215	706.0	COG2801@1|root,KOG0017@2759|Eukaryota,38F42@33154|Opisthokonta,3BA5H@33208|Metazoa,3CZSS@33213|Bilateria,48AQP@7711|Chordata,48YUZ@7742|Vertebrata,4A6U4@7898|Actinopterygii	33208|Metazoa	L	K02A2.6-like	-	-	3.1.4.17	ko:K13755	ko00230,ko04020,ko04740,ko04742,ko04924,ko05032,map00230,map04020,map04740,map04742,map04924,map05032	-	R00191,R01234	RC00296	ko00000,ko00001,ko01000	-	-	-	RVT_1,rve
NC_046174.1:4348539-4355130	6669.EFX74937	7.32e-05	56.2	COG2801@1|root,KOG0017@2759|Eukaryota,3ASA5@33154|Opisthokonta,3C4JS@33208|Metazoa,3DJ3B@33213|Bilateria,423I8@6656|Arthropoda	33208|Metazoa	L	transposition, RNA-mediated	-	-	-	-	-	-	-	-	-	-	-	-	Retrotrans_gag
NC_046174.1:4356148-4360278	7425.NV18522-PA	2.16e-128	429.0	COG2801@1|root,KOG0017@2759|Eukaryota,38DPC@33154|Opisthokonta,3BGB6@33208|Metazoa,3D5G4@33213|Bilateria,41ZUZ@6656|Arthropoda,3SKEY@50557|Insecta	33208|Metazoa	L	Reverse transcriptase (RNA-dependent DNA polymerase)	-	-	-	-	-	-	-	-	-	-	-	-	DUF4219,RVT_2,Retrotran_gag_2,gag_pre-integrs,rve,zf-CCHC
NC_046174.1:4361373-4388134	6669.EFX72384	7.26e-116	384.0	2D5GG@1|root,2SYGM@2759|Eukaryota	2759|Eukaryota	-	-	-	-	-	-	-	-	-	-	-	-	-	-	-
NC_046174.1:4391758-4409177	67593.Physo132874	2.65e-129	454.0	COG2801@1|root,KOG0017@2759|Eukaryota,3QH4V@4776|Peronosporales	4776|Peronosporales	L	GAG-pre-integrase domain	-	-	-	-	-	-	-	-	-	-	-	-	DUF4219,RVT_2,Retrotran_gag_2,gag_pre-integrs,rve,zf-CCHC
NC_046174.1:4410311-4420699	400682.PAC_15707569	4.51e-80	285.0	COG2801@1|root,KOG0017@2759|Eukaryota,39ZQV@33154|Opisthokonta,3BIZ8@33208|Metazoa	33208|Metazoa	K	transposition, RNA-mediated	-	-	-	-	-	-	-	-	-	-	-	-	RVT_1
NC_046174.1:4421778-4426904	7668.SPU_015890-tr	2.3e-32	141.0	2CYJV@1|root,2S4UE@2759|Eukaryota,3A98U@33154|Opisthokonta,3BV10@33208|Metazoa	33208|Metazoa	-	-	-	-	-	-	-	-	-	-	-	-	-	-	Phage_integrase
NC_046174.1:4433572-4444503	7668.SPU_015555-tr	1.32e-72	279.0	COG2801@1|root,KOG0017@2759|Eukaryota,39ZQV@33154|Opisthokonta,3BIZ8@33208|Metazoa,3D69X@33213|Bilateria	33208|Metazoa	L	protein heterodimerization activity	-	-	-	-	-	-	-	-	-	-	-	-	Phage_integrase,RVT_1
NC_046174.1:4447933-4452605	7029.ACYPI081975-PA	9.11e-138	452.0	COG2801@1|root,KOG0017@2759|Eukaryota,38DPC@33154|Opisthokonta,3BGB6@33208|Metazoa,3D5G4@33213|Bilateria,41ZUZ@6656|Arthropoda,3SKEY@50557|Insecta	33208|Metazoa	L	Reverse transcriptase (RNA-dependent DNA polymerase)	-	-	-	-	-	-	-	-	-	-	-	-	RVT_2,Retrotran_gag_2,gag_pre-integrs,rve
NC_046174.1:4454722-4471505	6669.EFX75283	1.19e-159	527.0	KOG4850@1|root,KOG4850@2759|Eukaryota,39MAI@33154|Opisthokonta,3CNXM@33208|Metazoa	33208|Metazoa	S	ARF7 effector protein C-terminus	-	-	-	-	-	-	-	-	-	-	-	-	-
NC_046174.1:4560893-4569107	7668.SPU_001813-tr	3.42e-108	394.0	2CMP4@1|root,2QR56@2759|Eukaryota,39VQX@33154|Opisthokonta,3BR69@33208|Metazoa	33208|Metazoa	S	Pao retrotransposon peptidase	-	-	-	-	-	-	-	-	-	-	-	-	DUF1759,Peptidase_A17,rve
NC_046174.1:4570591-4580242	6669.EFX64356	1.66e-128	422.0	2E8A2@1|root,2SET1@2759|Eukaryota,38VI4@33154|Opisthokonta,3CAYK@33208|Metazoa,3DS71@33213|Bilateria,423DM@6656|Arthropoda	6669.EFX64356|-	-	-	-	-	-	-	-	-	-	-	-	-	-	-	-
NC_046174.1:4581260-4606201	7668.SPU_013847-tr	7.22e-133	461.0	COG2801@1|root,KOG0017@2759|Eukaryota,38F42@33154|Opisthokonta,3BA5H@33208|Metazoa,3CWAK@33213|Bilateria	33208|Metazoa	E	K02A2.6-like	-	-	-	-	-	-	-	-	-	-	-	-	RVT_1,SCAN,gag-asp_proteas,rve,zf-CCHC,zf-H2C2
NC_046174.1:4826083-4826149	6669.EFX69015	3.16e-07	50.4	COG0596@1|root,KOG2565@2759|Eukaryota,38FY7@33154|Opisthokonta,3BB6M@33208|Metazoa,3CZY0@33213|Bilateria,41UUK@6656|Arthropoda	33208|Metazoa	O	Catalyzes juvenile hormone hydrolysis	EPHX1	GO:0001889,GO:0003674,GO:0003824,GO:0004301,GO:0005488,GO:0005515,GO:0005575,GO:0005622,GO:0005623,GO:0005737,GO:0005783,GO:0005789,GO:0005886,GO:0006066,GO:0006629,GO:0006714,GO:0006716,GO:0006719,GO:0006720,GO:0006721,GO:0006725,GO:0006805,GO:0007275,GO:0008096,GO:0008150,GO:0008152,GO:0008300,GO:0009056,GO:0009058,GO:0009410,GO:0009719,GO:0009725,GO:0009987,GO:0010033,GO:0010817,GO:0012505,GO:…	1.11.1.12,3.3.2.9	ko:K01253,ko:K05361,ko:K10719	ko00480,ko00980,ko00981,ko04216,ko04976,ko05204,map00480,map00980,map00981,map04216,map04976,map05204	-	R03167,R07013,R07014,R07027,R07071,R07072,R07082,R08152,R08153,R09410,R09417,R09443	RC00011,RC01447,RC01728,RC01764,RC02031,RC02528	ko00000,ko00001,ko01000,ko01002	-	-	-	EHN
NC_046174.1:4936885-4938549	6669.EFX66898	2.08e-26	117.0	KOG1216@1|root,KOG1216@2759|Eukaryota,38BYG@33154|Opisthokonta,3C38T@33208|Metazoa,3DGT6@33213|Bilateria	33154|Opisthokonta	S	biological adhesion	VWF	GO:0000003,GO:0001101,GO:0001775,GO:0001889,GO:0001890,GO:0002020,GO:0002237,GO:0002576,GO:0003006,GO:0003674,GO:0005102,GO:0005178,GO:0005488,GO:0005515,GO:0005518,GO:0005575,GO:0005576,GO:0005615,GO:0005622,GO:0005623,GO:0005737,GO:0005783,GO:0005886,GO:0006807,GO:0006810,GO:0006887,GO:0006950,GO:0007155,GO:0007275,GO:0007584,GO:0007596,GO:0007597,GO:0007599,GO:0008150,GO:0008152,GO:0009266,GO:…	-	ko:K03900	ko04151,ko04510,ko04512,ko04610,ko04611,ko05165,map04151,map04510,map04512,map04610,map04611,map05165	-	-	-	ko00000,ko00001,ko03110,ko04147,ko04516	-	-	-	C8,TIL,VWA,VWA_N2,VWC,VWD
NC_046174.1:4945159-4950555	6669.EFX77689	1.48e-191	625.0	COG0507@1|root,KOG0987@2759|Eukaryota,3AAIR@33154|Opisthokonta	33154|Opisthokonta	L	G-quadruplex DNA unwinding	-	-	-	-	-	-	-	-	-	-	-	-	Helitron_like_N,PIF1
NC_046174.1:4952235-4953193	6669.EFX75283	1.26e-34	141.0	KOG4850@1|root,KOG4850@2759|Eukaryota,39MAI@33154|Opisthokonta,3CNXM@33208|Metazoa	33208|Metazoa	S	ARF7 effector protein C-terminus	-	-	-	-	-	-	-	-	-	-	-	-	-
NC_046174.1:4954701-4959641	6669.EFX68828	1.27e-29	133.0	2D057@1|root,2SCUS@2759|Eukaryota,3AD2T@33154|Opisthokonta,3BWD9@33208|Metazoa,3DCQF@33213|Bilateria,421K0@6656|Arthropoda	33208|Metazoa	L	THAP	-	-	-	-	-	-	-	-	-	-	-	-	THAP
NC_046174.1:4961690-4964773	6669.EFX69357	2.08e-122	382.0	2CMM3@1|root,2QQSX@2759|Eukaryota,39DKY@33154|Opisthokonta,3BDYS@33208|Metazoa,3CVMR@33213|Bilateria,41Z4G@6656|Arthropoda	33208|Metazoa	S	Transposase protein	-	-	-	-	-	-	-	-	-	-	-	-	Tnp_P_element
NC_046174.1:4966038-4976992	8128.ENSONIP00000026139	2.57e-158	524.0	COG2801@1|root,KOG0017@2759|Eukaryota,38F42@33154|Opisthokonta,3BA5H@33208|Metazoa,3CZSS@33213|Bilateria,48AQP@7711|Chordata	33208|Metazoa	L	K02A2.6-like	-	-	-	-	-	-	-	-	-	-	-	-	RVT_1,rve
NC_046174.1:4988151-4991389	126957.SMAR010103-PA	2.17e-44	174.0	COG2801@1|root,2S2R5@2759|Eukaryota,39MHM@33154|Opisthokonta,3CP4C@33208|Metazoa,3E58K@33213|Bilateria,422JV@6656|Arthropoda	33208|Metazoa	L	transposition	-	-	-	-	-	-	-	-	-	-	-	-	Dam,RVT_1,RVT_3
NC_046174.1:4992603-5009099	400682.PAC_15706197	7.91e-175	591.0	2CMP4@1|root,2QR56@2759|Eukaryota,39VQX@33154|Opisthokonta,3BR69@33208|Metazoa	33208|Metazoa	S	Pao retrotransposon peptidase	-	-	-	-	-	-	-	-	-	-	-	-	Asp_protease_2,DUF1758,DUF1759,Peptidase_A17,Phlebovirus_G2,RVT_1,rve
NC_046174.1:5010266-5019102	7668.SPU_013847-tr	1.1e-89	329.0	COG2801@1|root,KOG0017@2759|Eukaryota,38F42@33154|Opisthokonta,3BA5H@33208|Metazoa,3CWAK@33213|Bilateria	33208|Metazoa	E	K02A2.6-like	-	-	-	-	-	-	-	-	-	-	-	-	RVT_1,SCAN,gag-asp_proteas,rve,zf-CCHC,zf-H2C2
NC_046174.1:5022335-5027756	6211.A0A068Y3Y7	9.28e-30	138.0	COG2801@1|root,KOG0017@2759|Eukaryota,38F42@33154|Opisthokonta,3BA5H@33208|Metazoa,3CWAK@33213|Bilateria	33208|Metazoa	E	K02A2.6-like	-	-	-	-	-	-	-	-	-	-	-	-	RVT_1,gag-asp_proteas,rve,zf-CCHC,zf-H2C2
NC_046174.1:5028865-5031196	6669.EFX71004	0.000106	54.3	2D91P@1|root,2TCIC@2759|Eukaryota,39820@33154|Opisthokonta,3CCB2@33208|Metazoa,3DCJY@33213|Bilateria	6669.EFX71004|-	S	Pfam:DUF3609	-	-	-	-	-	-	-	-	-	-	-	-	-
NC_046174.1:5032267-5036056	7668.SPU_013847-tr	1.37e-118	405.0	COG2801@1|root,KOG0017@2759|Eukaryota,38F42@33154|Opisthokonta,3BA5H@33208|Metazoa,3CWAK@33213|Bilateria	33208|Metazoa	E	K02A2.6-like	-	-	-	-	-	-	-	-	-	-	-	-	RVT_1,SCAN,gag-asp_proteas,rve,zf-CCHC,zf-H2C2
NC_046174.1:5041776-5045044	8153.XP_005949634.1	5.6e-36	151.0	KOG1121@1|root,KOG1121@2759|Eukaryota,3AS1B@33154|Opisthokonta,3C3Y0@33208|Metazoa,3DKFV@33213|Bilateria,48RUT@7711|Chordata,49N8D@7742|Vertebrata,4A8P4@7898|Actinopterygii	33208|Metazoa	L	protein dimerization activity	-	-	-	-	-	-	-	-	-	-	-	-	zf-BED
NC_046174.1:5046969-5048691	106582.XP_004539372.1	1.64e-05	56.6	KOG1121@1|root,KOG1121@2759|Eukaryota,39X45@33154|Opisthokonta,3BJIV@33208|Metazoa,3E423@33213|Bilateria,48559@7711|Chordata,49AK9@7742|Vertebrata,4A8KQ@7898|Actinopterygii	33208|Metazoa	L	Zinc finger BED-type containing 1	ZBED1	-	-	-	-	-	-	-	-	-	-	-	Dimer_Tnp_hAT,zf-BED
NC_046174.1:5053930-5079544	6669.EFX70036	4.04e-190	613.0	KOG1075@1|root,KOG1075@2759|Eukaryota,39XVS@33154|Opisthokonta,3BXBC@33208|Metazoa,3DBAC@33213|Bilateria	33208|Metazoa	L	Reverse transcriptase (RNA-dependent DNA polymerase)	-	-	-	-	-	-	-	-	-	-	-	-	Exo_endo_phos_2,RVT_1
NC_046174.1:5086322-5090514	7425.NV18849-PA	9.15e-81	299.0	COG2801@1|root,KOG0017@2759|Eukaryota,38DPC@33154|Opisthokonta,3BGB6@33208|Metazoa,3D5G4@33213|Bilateria,41ZUZ@6656|Arthropoda,3SKEY@50557|Insecta	33208|Metazoa	L	Reverse transcriptase (RNA-dependent DNA polymerase)	-	-	-	-	-	-	-	-	-	-	-	-	DUF4219,RVT_2,Retrotran_gag_2,gag_pre-integrs,rve,zf-CCHC
NC_046174.1:5091568-5098340	6669.EFX61419	1.32e-98	335.0	2FG09@1|root,2THCM@2759|Eukaryota,3AVWW@33154|Opisthokonta,3C4UY@33208|Metazoa,3DKUS@33213|Bilateria	6669.EFX61419|-	-	-	-	-	-	-	-	-	-	-	-	-	-	-	-
NC_046174.1:5101531-5121636	7029.ACYPI39110-PA	8.95e-110	397.0	COG2801@1|root,KOG0017@2759|Eukaryota,38DPC@33154|Opisthokonta,3CNH1@33208|Metazoa,3DKAJ@33213|Bilateria,42AEX@6656|Arthropoda,3SZW4@50557|Insecta,3EECK@33342|Paraneoptera	33208|Metazoa	L	Reverse transcriptase (RNA-dependent DNA polymerase)	-	-	-	-	-	-	-	-	-	-	-	-	RVT_2,Retrotran_gag_2,rve,zf-CCHC
NC_046174.1:5140697-5166105	6669.EFX64205	4.75e-122	409.0	2E9WK@1|root,2SG6Z@2759|Eukaryota,3ADZ7@33154|Opisthokonta,3BW7E@33208|Metazoa,3E40M@33213|Bilateria	33208|Metazoa	-	-	-	-	-	-	-	-	-	-	-	-	-	-	-
NC_046174.1:5167310-5170976	6669.EFX66073	6.33e-57	209.0	2CX6J@1|root,2RWF1@2759|Eukaryota,3AUU7@33154|Opisthokonta,3C4C6@33208|Metazoa,3DJMR@33213|Bilateria,423FA@6656|Arthropoda	33208|Metazoa	S	Retrotransposon gag protein	-	-	-	-	-	-	-	-	-	-	-	-	Retrotrans_gag,zf-CCHC
NC_046174.1:5172193-5177415	6669.EFX65586	4.01e-26	120.0	COG0666@1|root,KOG4177@2759|Eukaryota	2759|Eukaryota	I	spectrin binding	-	-	-	-	-	-	-	-	-	-	-	-	Ank_2,Ank_3,Ank_4
NC_046174.1:5181687-5184204	13037.EHJ74035	8.23e-21	107.0	KOG1075@1|root,KOG1075@2759|Eukaryota,3AQAX@33154|Opisthokonta,3C23C@33208|Metazoa,3DI9Q@33213|Bilateria,422W7@6656|Arthropoda,3T0KF@50557|Insecta	33208|Metazoa	S	Ribonuclease H protein	-	-	-	-	-	-	-	-	-	-	-	-	Exo_endo_phos_2,RVT_1
NC_046174.1:5185369-5189801	2340.JV46_28950	3.17e-45	188.0	2DY5I@1|root,3488J@2|Bacteria,1P3B4@1224|Proteobacteria	1224|Proteobacteria	S	Reverse transcriptase (RNA-dependent DNA polymerase)	-	-	-	-	-	-	-	-	-	-	-	-	RVT_1
NC_046174.1:5191456-5192109	7070.TC009115-PA	2.13e-26	114.0	COG2801@1|root,KOG0017@2759|Eukaryota,38DPC@33154|Opisthokonta,3BGB6@33208|Metazoa,3D5G4@33213|Bilateria,41ZUZ@6656|Arthropoda,3SKEY@50557|Insecta	33208|Metazoa	L	Reverse transcriptase (RNA-dependent DNA polymerase)	-	-	-	-	-	-	-	-	-	-	-	-	DUF4219,RVT_2,Retrotran_gag_2,gag_pre-integrs,rve,zf-CCHC
NC_046174.1:5198993-5201601	6669.EFX81340	6.61e-19	100.0	2E8A2@1|root,2SET1@2759|Eukaryota,38VI4@33154|Opisthokonta,3CAYK@33208|Metazoa,3DS71@33213|Bilateria,423DM@6656|Arthropoda	6669.EFX81340|-	-	-	-	-	-	-	-	-	-	-	-	-	-	-	-
NC_046174.1:5209418-5213046	6669.EFX73856	8.26e-48	185.0	COG0515@1|root,KOG0192@2759|Eukaryota	2759|Eukaryota	KLT	protein kinase activity	-	-	-	-	-	-	-	-	-	-	-	-	Ank_2,Pkinase_Tyr
NC_046174.1:5237283-5239906	6500.XP_005103686.1	7.37e-12	78.6	COG2801@1|root,KOG0017@2759|Eukaryota,38F42@33154|Opisthokonta,3BA5H@33208|Metazoa,3CWAK@33213|Bilateria	33208|Metazoa	E	K02A2.6-like	-	-	-	-	-	-	-	-	-	-	-	-	Asp_protease_2,RVT_1,rve
NC_046174.1:5241380-5260133	7070.TC006847-PA	1.78e-79	302.0	COG2801@1|root,KOG0017@2759|Eukaryota,38GIZ@33154|Opisthokonta,3BMWT@33208|Metazoa,3CTK8@33213|Bilateria	33208|Metazoa	L	genomic stop codons	-	-	-	-	-	-	-	-	-	-	-	-	Gag_p30,RNase_H,RVP,RVT_1,rve
NC_046174.1:5261306-5270571	7668.SPU_010000-tr	5.73e-90	337.0	2CMP4@1|root,2QR56@2759|Eukaryota,39VQX@33154|Opisthokonta,3BR69@33208|Metazoa,3D755@33213|Bilateria	33208|Metazoa	S	Pao retrotransposon peptidase	-	-	-	-	-	-	-	-	-	-	-	-	DUF1759,Peptidase_A17,rve
NC_046174.1:5277582-5283403	7668.SPU_010000-tr	5.12e-194	643.0	2CMP4@1|root,2QR56@2759|Eukaryota,39VQX@33154|Opisthokonta,3BR69@33208|Metazoa,3D755@33213|Bilateria	33208|Metazoa	S	Pao retrotransposon peptidase	-	-	-	-	-	-	-	-	-	-	-	-	DUF1759,Peptidase_A17,rve
NC_046174.1:5284959-5300064	6669.EFX71370	1.19e-125	417.0	29RJ7@1|root,2RXBE@2759|Eukaryota,39V4K@33154|Opisthokonta,3BJZ7@33208|Metazoa,3D3HW@33213|Bilateria,420BS@6656|Arthropoda	33208|Metazoa	S	DDE superfamily endonuclease	-	-	-	-	-	-	-	-	-	-	-	-	DDE_Tnp_4,HTH_Tnp_4,THAP
NC_046174.1:5345350-5357491	6669.EFX62946	1.56e-23	107.0	COG2801@1|root,KOG0017@2759|Eukaryota,38VHA@33154|Opisthokonta,3C3G8@33208|Metazoa,3DK75@33213|Bilateria,423G8@6656|Arthropoda	33208|Metazoa	L	gag-polypeptide of LTR copia-type	-	-	-	-	-	-	-	-	-	-	-	-	DUF4219,Retrotran_gag_2
NC_046174.1:5359392-5371563	7668.SPU_018602-tr	9.13e-59	235.0	COG2801@1|root,KOG0017@2759|Eukaryota,38F42@33154|Opisthokonta,3BA5H@33208|Metazoa,3CWAK@33213|Bilateria	33208|Metazoa	E	K02A2.6-like	-	-	-	-	-	-	-	-	-	-	-	-	RVT_1,SCAN,gag-asp_proteas,rve,zf-CCHC,zf-H2C2
NC_046174.1:5373022-5387432	6669.EFX69227	4.86e-184	578.0	KOG3105@1|root,KOG3105@2759|Eukaryota,38DQS@33154|Opisthokonta,3BGR7@33208|Metazoa,3D3JB@33213|Bilateria,421ZQ@6656|Arthropoda	33208|Metazoa	S	DDE superfamily endonuclease	-	-	-	-	-	-	-	-	-	-	-	-	DDE_1,HTH_psq
NC_046174.1:5388483-5392852	6669.EFX78739	1.69e-72	257.0	KOG3105@1|root,KOG3105@2759|Eukaryota,38DQS@33154|Opisthokonta,3BK20@33208|Metazoa,3CYN0@33213|Bilateria,41Z9I@6656|Arthropoda	33208|Metazoa	S	DDE superfamily endonuclease	-	-	-	-	-	-	-	-	-	-	-	-	DDE_1,HTH_Tnp_Tc5,HTH_psq
NC_046174.1:5400764-5404653	6669.EFX79947	1.17e-06	62.0	2CXYR@1|root,2S0S7@2759|Eukaryota,39ZC1@33154|Opisthokonta,3BGPK@33208|Metazoa,3D7FA@33213|Bilateria,4200N@6656|Arthropoda	33208|Metazoa	S	DNA- binding	-	-	-	-	-	-	-	-	-	-	-	-	Herpes_alk_exo,YqaJ
NC_046174.1:5410710-5447046	7668.SPU_010000-tr	9.79e-154	540.0	2CMP4@1|root,2QR56@2759|Eukaryota,39VQX@33154|Opisthokonta,3BR69@33208|Metazoa,3D755@33213|Bilateria	33208|Metazoa	S	Pao retrotransposon peptidase	-	-	-	-	-	-	-	-	-	-	-	-	DUF1759,Peptidase_A17,rve
NC_046174.1:5448331-5450617	6669.EFX73147	4.61e-29	131.0	2CNHV@1|root,2QWEQ@2759|Eukaryota,39RDT@33154|Opisthokonta,3BITH@33208|Metazoa,3CSNZ@33213|Bilateria,41U92@6656|Arthropoda	33208|Metazoa	-	-	-	-	-	-	-	-	-	-	-	-	-	-	-
NC_046174.1:5454036-5457562	7029.ACYPI068902-PA	4.68e-13	83.2	COG2801@1|root,KOG0017@2759|Eukaryota,38F42@33154|Opisthokonta,3BA5H@33208|Metazoa,3CWAK@33213|Bilateria,41WI3@6656|Arthropoda,3SIRK@50557|Insecta,3ECJT@33342|Paraneoptera	33208|Metazoa	O	K02A2.6-like	-	-	-	-	-	-	-	-	-	-	-	-	Asp_protease_2,Glycoprotein_B,RVT_1,Retrotrans_gag,gag-asp_proteas,rve,zf-H2C2
NC_046174.1:5459015-5476586	6669.EFX78948	6.57e-143	468.0	2CWUX@1|root,2S4JG@2759|Eukaryota,3A6EU@33154|Opisthokonta,3BSIB@33208|Metazoa,3DAB7@33213|Bilateria	6669.EFX78948|-	-	-	-	-	-	-	-	-	-	-	-	-	-	-	-
NC_046174.1:5483689-5487287	6669.EFX82807	8.89e-18	91.3	KOG1121@1|root,KOG1121@2759|Eukaryota	2759|Eukaryota	E	protein dimerization activity	-	-	-	-	-	-	-	-	-	-	-	-	Dimer_Tnp_hAT
NC_046174.1:5533058-5554340	6669.EFX74070	6.32e-61	214.0	2E2AM@1|root,2S9IQ@2759|Eukaryota,3AB98@33154|Opisthokonta,3BTY6@33208|Metazoa,3DBB8@33213|Bilateria	33208|Metazoa	-	-	-	-	-	-	-	-	-	-	-	-	-	-	Dimer_Tnp_hAT
NC_046174.1:5555942-5559999	8090.ENSORLP00000023814	3.61e-13	77.4	KOG1121@1|root,KOG1121@2759|Eukaryota	2759|Eukaryota	E	protein dimerization activity	-	-	-	-	-	-	-	-	-	-	-	-	Dimer_Tnp_hAT,zf-BED
NC_046174.1:5561139-5621446	7070.TC009115-PA	1.65e-140	486.0	COG2801@1|root,KOG0017@2759|Eukaryota,38DPC@33154|Opisthokonta,3BGB6@33208|Metazoa,3D5G4@33213|Bilateria,41ZUZ@6656|Arthropoda,3SKEY@50557|Insecta	33208|Metazoa	L	Reverse transcriptase (RNA-dependent DNA polymerase)	-	-	-	-	-	-	-	-	-	-	-	-	DUF4219,RVT_2,Retrotran_gag_2,gag_pre-integrs,rve,zf-CCHC
NC_046174.1:5623228-5647993	7070.TC006870-PA	8.42e-83	313.0	COG2801@1|root,KOG0017@2759|Eukaryota,38F42@33154|Opisthokonta,3BA5H@33208|Metazoa,3CWAK@33213|Bilateria,41WI3@6656|Arthropoda,3SIRK@50557|Insecta	33208|Metazoa	O	K02A2.6-like	-	-	-	-	-	-	-	-	-	-	-	-	RVT_1,Retrotrans_gag,gag-asp_proteas,rve
NC_046174.1:5671338-5692790	6183.Smp_195150.1	6.41e-92	339.0	COG2801@1|root,KOG0017@2759|Eukaryota,38F42@33154|Opisthokonta,3BA5H@33208|Metazoa,3CWAK@33213|Bilateria	33208|Metazoa	E	K02A2.6-like	-	-	-	-	-	-	-	-	-	-	-	-	RVT_1,gag-asp_proteas,rve,zf-CCHC,zf-H2C2
NC_046174.1:5694244-5724782	400682.PAC_15703983	2.7e-104	372.0	COG2801@1|root,KOG0017@2759|Eukaryota,38F42@33154|Opisthokonta,3BA5H@33208|Metazoa	33208|Metazoa	OU	K02A2.6-like	-	-	-	-	-	-	-	-	-	-	-	-	RVT_1,gag-asp_proteas,rve
NC_046174.1:5726967-5749868	6669.EFX83039	1.18e-201	635.0	28M7P@1|root,2QTQS@2759|Eukaryota,39Z9X@33154|Opisthokonta	33154|Opisthokonta	S	cellular response to interferon-beta	-	-	-	-	-	-	-	-	-	-	-	-	-
NC_046174.1:5758343-5800824	6669.EFX81175	3.18e-312	958.0	2CNQC@1|root,2QXFF@2759|Eukaryota,3AQAV@33154|Opisthokonta,3C2QJ@33208|Metazoa,3DHXY@33213|Bilateria,42302@6656|Arthropoda	33208|Metazoa	-	-	-	-	-	-	-	-	-	-	-	-	-	-	-
NC_046174.1:5801846-5832130	7668.SPU_013847-tr	3.63e-115	408.0	COG2801@1|root,KOG0017@2759|Eukaryota,38F42@33154|Opisthokonta,3BA5H@33208|Metazoa,3CWAK@33213|Bilateria	33208|Metazoa	E	K02A2.6-like	-	-	-	-	-	-	-	-	-	-	-	-	RVT_1,SCAN,gag-asp_proteas,rve,zf-CCHC,zf-H2C2
NC_046174.1:5834394-5856537	6669.EFX62786	1.05e-83	301.0	KOG1216@1|root,KOG1216@2759|Eukaryota,38BYG@33154|Opisthokonta,3C38T@33208|Metazoa,3DGT6@33213|Bilateria	33154|Opisthokonta	S	biological adhesion	VWF	GO:0000003,GO:0001101,GO:0001775,GO:0001889,GO:0001890,GO:0002020,GO:0002237,GO:0002576,GO:0003006,GO:0003674,GO:0005102,GO:0005178,GO:0005488,GO:0005515,GO:0005518,GO:0005575,GO:0005576,GO:0005615,GO:0005622,GO:0005623,GO:0005737,GO:0005783,GO:0005886,GO:0006807,GO:0006810,GO:0006887,GO:0006950,GO:0007155,GO:0007275,GO:0007584,GO:0007596,GO:0007597,GO:0007599,GO:0008150,GO:0008152,GO:0009266,GO:…	-	ko:K03900	ko04151,ko04510,ko04512,ko04610,ko04611,ko05165,map04151,map04510,map04512,map04610,map04611,map05165	-	-	-	ko00000,ko00001,ko03110,ko04147,ko04516	-	-	-	C8,TIL,VWA,VWA_N2,VWC,VWD
NC_046174.1:5857729-5869158	6669.EFX68805	5.15e-87	291.0	2EMGN@1|root,2SR5B@2759|Eukaryota,3ARNA@33154|Opisthokonta	2759|Eukaryota	-	-	-	-	-	-	-	-	-	-	-	-	-	-	DDE_Tnp_4
NC_046174.1:5883444-5887888	6669.EFX68434	2.29e-30	137.0	2B36B@1|root,2S0E9@2759|Eukaryota,3A1KW@33154|Opisthokonta,3BSTV@33208|Metazoa,3D7KR@33213|Bilateria	33208|Metazoa	-	-	-	-	-	-	-	-	-	-	-	-	-	-	FLYWCH,MULE
NC_046174.1:5891454-5893553	6669.EFX83651	5.51e-12	75.1	KOG1928@1|root,KOG1928@2759|Eukaryota,39TU6@33154|Opisthokonta,3BDJU@33208|Metazoa,3CSVF@33213|Bilateria,41UFI@6656|Arthropoda	33208|Metazoa	G	Lactosylceramide 4-alpha-galactosyltransferase	-	GO:0003674,GO:0003824,GO:0005575,GO:0006629,GO:0006643,GO:0006664,GO:0006665,GO:0006687,GO:0006688,GO:0006807,GO:0008150,GO:0008152,GO:0008194,GO:0008376,GO:0008378,GO:0008593,GO:0008610,GO:0009058,GO:0009247,GO:0009966,GO:0009967,GO:0009987,GO:0010646,GO:0010647,GO:0010941,GO:0016020,GO:0016740,GO:0016757,GO:0016758,GO:0023051,GO:0023056,GO:0030148,GO:0035248,GO:0042981,GO:0043066,GO:0043067,GO:…	2.4.1.228	ko:K01988	ko00601,ko00603,ko01100,map00601,map00603,map01100	M00068	R05960,R11375,R11376,R11377	-	ko00000,ko00001,ko00002,ko01000,ko01003	-	GT32	-	Gb3_synth,Gly_transf_sug
NC_046174.1:5897176-5898871	6669.EFX76436	2.6e-18	97.4	KOG3792@1|root,KOG3792@2759|Eukaryota,38ESR@33154|Opisthokonta,3BABV@33208|Metazoa,3CTKN@33213|Bilateria,41VXP@6656|Arthropoda	33208|Metazoa	A	Zinc ion binding	ZFR	GO:0000375,GO:0000377,GO:0000398,GO:0005575,GO:0005622,GO:0005623,GO:0005634,GO:0005694,GO:0005737,GO:0006139,GO:0006396,GO:0006397,GO:0006725,GO:0006807,GO:0008150,GO:0008152,GO:0008380,GO:0009987,GO:0010467,GO:0016070,GO:0016071,GO:0034641,GO:0043170,GO:0043226,GO:0043227,GO:0043228,GO:0043229,GO:0043231,GO:0043232,GO:0044237,GO:0044238,GO:0044424,GO:0044464,GO:0046483,GO:0071704,GO:0090304,GO:…	-	ko:K13203	-	-	-	-	ko00000,ko03041	-	-	-	DZF,zf-met
NC_046174.1:5900335-5903449	6669.EFX79334	5.77e-47	190.0	COG5599@1|root,KOG0792@2759|Eukaryota,38DER@33154|Opisthokonta,3BBEY@33208|Metazoa,3CV2R@33213|Bilateria,41UDR@6656|Arthropoda	33208|Metazoa	T	Protein tyrosine phosphatase activity. It is involved in the biological process described with protein dephosphorylation	PTPN14	GO:0001944,GO:0001945,GO:0001946,GO:0003674,GO:0003712,GO:0003824,GO:0004721,GO:0004725,GO:0005102,GO:0005488,GO:0005515,GO:0005575,GO:0005622,GO:0005623,GO:0005634,GO:0005654,GO:0005737,GO:0005856,GO:0005938,GO:0006464,GO:0006470,GO:0006793,GO:0006796,GO:0006807,GO:0006996,GO:0007010,GO:0007275,GO:0008092,GO:0008150,GO:0008152,GO:0008285,GO:0009653,GO:0009889,GO:0009966,GO:0009967,GO:0009987,GO:…	3.1.3.48	ko:K18025	-	-	-	-	ko00000,ko01000,ko01009	-	-	-	FERM_C,FERM_M,FERM_N,Y_phosphatase
NC_046174.1:5904795-5906221	6669.EFX79334	1.51e-18	97.4	COG5599@1|root,KOG0792@2759|Eukaryota,38DER@33154|Opisthokonta,3BBEY@33208|Metazoa,3CV2R@33213|Bilateria,41UDR@6656|Arthropoda	33208|Metazoa	T	Protein tyrosine phosphatase activity. It is involved in the biological process described with protein dephosphorylation	PTPN14	GO:0001944,GO:0001945,GO:0001946,GO:0003674,GO:0003712,GO:0003824,GO:0004721,GO:0004725,GO:0005102,GO:0005488,GO:0005515,GO:0005575,GO:0005622,GO:0005623,GO:0005634,GO:0005654,GO:0005737,GO:0005856,GO:0005938,GO:0006464,GO:0006470,GO:0006793,GO:0006796,GO:0006807,GO:0006996,GO:0007010,GO:0007275,GO:0008092,GO:0008150,GO:0008152,GO:0008285,GO:0009653,GO:0009889,GO:0009966,GO:0009967,GO:0009987,GO:…	3.1.3.48	ko:K18025	-	-	-	-	ko00000,ko01000,ko01009	-	-	-	FERM_C,FERM_M,FERM_N,Y_phosphatase
NC_046174.1:5910087-5918039	7425.NV17307-PA	3.68e-104	375.0	COG2801@1|root,KOG0017@2759|Eukaryota,38DPC@33154|Opisthokonta,3BGB6@33208|Metazoa,3D5G4@33213|Bilateria,41ZUZ@6656|Arthropoda,3SKEY@50557|Insecta	33208|Metazoa	L	Reverse transcriptase (RNA-dependent DNA polymerase)	-	-	-	-	-	-	-	-	-	-	-	-	DUF4219,RVT_2,Retrotran_gag_2,gag_pre-integrs,rve,zf-CCHC
NC_046174.1:5920696-5934377	6669.EFX73969	6.87e-43	164.0	28M7P@1|root,2QTQS@2759|Eukaryota,39Z9X@33154|Opisthokonta,3BNGS@33208|Metazoa,3D442@33213|Bilateria,4220M@6656|Arthropoda	33208|Metazoa	S	cellular response to interferon-beta	-	-	-	-	-	-	-	-	-	-	-	-	DUF4806
NC_046174.1:5936503-5939654	7425.NV17383-PA	5.6e-84	306.0	COG2801@1|root,KOG0017@2759|Eukaryota,38DPC@33154|Opisthokonta,3BGB6@33208|Metazoa,3D5G4@33213|Bilateria,41ZUZ@6656|Arthropoda,3SKEY@50557|Insecta	33208|Metazoa	L	Reverse transcriptase (RNA-dependent DNA polymerase)	-	-	-	-	-	-	-	-	-	-	-	-	DUF4219,RVT_2,Retrotran_gag_2,gag_pre-integrs,rve,zf-CCHC
NC_046174.1:5940714-5943810	6669.EFX65973	1.33e-47	184.0	2CNE1@1|root,2QVJ3@2759|Eukaryota,39SZA@33154|Opisthokonta,3BITZ@33208|Metazoa,3DMTE@33213|Bilateria,421XE@6656|Arthropoda	33208|Metazoa	S	MULE transposase domain	-	-	-	ko:K17604	-	-	-	-	ko00000,ko01009	-	-	-	FAR1,MULE
NC_046174.1:5961395-5965131	7425.NV15199-PA	6.02e-97	330.0	2CNBH@1|root,2QV0C@2759|Eukaryota,39RJ7@33154|Opisthokonta,3BH5Z@33208|Metazoa,3CYID@33213|Bilateria,421ZT@6656|Arthropoda,3SQGT@50557|Insecta,46K08@7399|Hymenoptera	33208|Metazoa	S	Domain of unknown function (DUF4371)	-	-	-	-	-	-	-	-	-	-	-	-	DUF4371,Dimer_Tnp_hAT
NC_046174.1:6025647-6027043	6669.EFX75283	3.85e-174	517.0	KOG4850@1|root,KOG4850@2759|Eukaryota,39MAI@33154|Opisthokonta,3CNXM@33208|Metazoa	33208|Metazoa	S	ARF7 effector protein C-terminus	-	-	-	-	-	-	-	-	-	-	-	-	-
NC_046174.1:6028278-6032578	6669.EFX71906	3.07e-06	60.8	COG0519@1|root,KOG1622@2759|Eukaryota,38DHS@33154|Opisthokonta,3BDTV@33208|Metazoa,3CW4N@33213|Bilateria,41TJK@6656|Arthropoda	33208|Metazoa	F	activity. It is involved in the biological process described with GMP biosynthetic process	GMPS	GO:0000902,GO:0000904,GO:0001101,GO:0003674,GO:0003824,GO:0003921,GO:0003922,GO:0005488,GO:0005515,GO:0005575,GO:0005622,GO:0005623,GO:0005694,GO:0005700,GO:0005737,GO:0005829,GO:0006139,GO:0006144,GO:0006163,GO:0006164,GO:0006177,GO:0006325,GO:0006464,GO:0006508,GO:0006725,GO:0006753,GO:0006793,GO:0006796,GO:0006807,GO:0006928,GO:0006935,GO:0006996,GO:0007275,GO:0007399,GO:0007409,GO:0007411,GO:…	6.3.5.2	ko:K01951	ko00230,ko00983,ko01100,map00230,map00983,map01100	M00050	R01230,R01231,R08244	RC00010,RC00204	ko00000,ko00001,ko00002,ko01000,ko01002	-	-	-	GATase,GMP_synt_C,NAD_synthase
NC_046174.1:6045098-6050078	7029.ACYPI20118-PA	8.8e-26	122.0	2DV71@1|root,2S6MR@2759|Eukaryota,3A6VT@33154|Opisthokonta,3BTVP@33208|Metazoa,3D9NB@33213|Bilateria,420FD@6656|Arthropoda,3SQK4@50557|Insecta	33208|Metazoa	-	-	-	-	-	-	-	-	-	-	-	-	-	-	-
NC_046174.1:6051148-6055125	6669.EFX81466	1.24e-225	678.0	2CNHV@1|root,2QWEQ@2759|Eukaryota,39RDT@33154|Opisthokonta,3BITH@33208|Metazoa,3CSNZ@33213|Bilateria,41U92@6656|Arthropoda	33208|Metazoa	-	-	-	-	-	-	-	-	-	-	-	-	-	-	-
NC_046174.1:6056186-6059456	10224.XP_006815924.1	5.19e-42	176.0	COG2801@1|root,KOG0017@2759|Eukaryota,39TC6@33154|Opisthokonta,3BHT2@33208|Metazoa,3D2MB@33213|Bilateria	33208|Metazoa	J	transposition, RNA-mediated	-	-	-	-	-	-	-	-	-	-	-	-	DUF1758,DUF1759,Peptidase_A17,Phlebovirus_G2,RVT_1,rve
NC_046174.1:6060730-6062545	6669.EFX70207	2.34e-24	111.0	2FA4C@1|root,2TBAM@2759|Eukaryota,396G1@33154|Opisthokonta,3CAUI@33208|Metazoa,3DS2A@33213|Bilateria,42CIR@6656|Arthropoda	6669.EFX70207|-	-	-	-	-	-	-	-	-	-	-	-	-	-	-	-
NC_046174.1:6123193-6129679	6669.EFX70679	9.49e-29	135.0	2D66E@1|root,2T0XD@2759|Eukaryota,3AT2D@33154|Opisthokonta,3C4WY@33208|Metazoa	6669.EFX70679|-	-	-	-	-	-	-	-	-	-	-	-	-	-	-	-
NC_046174.1:6132660-6134023	6669.EFX64141	7.57e-10	66.6	2EVA9@1|root,2SXAW@2759|Eukaryota,3ATI9@33154|Opisthokonta,3C4UC@33208|Metazoa,3DJN5@33213|Bilateria	33208|Metazoa	-	-	-	-	-	-	-	-	-	-	-	-	-	-	-
NC_046174.1:6135121-6143514	6669.EFX81175	9.43e-40	167.0	2CNQC@1|root,2QXFF@2759|Eukaryota,3AQAV@33154|Opisthokonta,3C2QJ@33208|Metazoa,3DHXY@33213|Bilateria,42302@6656|Arthropoda	33208|Metazoa	-	-	-	-	-	-	-	-	-	-	-	-	-	-	-
NC_046174.1:6144857-6153422	6669.EFX65216	1.47e-56	219.0	2E497@1|root,2SB76@2759|Eukaryota,3A86R@33154|Opisthokonta,3CN58@33208|Metazoa,3DKE5@33213|Bilateria	33208|Metazoa	-	-	-	-	-	-	-	-	-	-	-	-	-	-	-
NC_046174.1:6155323-6158775	6669.EFX64046	1.72e-35	147.0	2D5GH@1|root,2SYGV@2759|Eukaryota,3ASKA@33154|Opisthokonta,3C478@33208|Metazoa,3DJV7@33213|Bilateria,423NM@6656|Arthropoda	33208|Metazoa	-	-	-	-	-	-	-	-	-	-	-	-	-	-	zf-CCHC
NC_046174.1:6160316-6161954	6669.EFX67401	1.43e-05	56.2	KOG1121@1|root,KOG1121@2759|Eukaryota,3AS0G@33154|Opisthokonta,3C3FX@33208|Metazoa	33208|Metazoa	S	protein dimerization activity	-	-	-	-	-	-	-	-	-	-	-	-	-
NC_046174.1:6163609-6164610	8090.ENSORLP00000012061	9.7e-05	52.8	KOG1121@1|root,KOG1121@2759|Eukaryota,3AS1B@33154|Opisthokonta,3C3Y0@33208|Metazoa,3DKFV@33213|Bilateria,48RUT@7711|Chordata,49N8D@7742|Vertebrata,4A8P4@7898|Actinopterygii	33208|Metazoa	L	protein dimerization activity	-	-	-	-	-	-	-	-	-	-	-	-	zf-BED
NC_046174.1:6165730-6172990	5811.TGME49_102950	1.56e-34	155.0	2CMP4@1|root,2QR56@2759|Eukaryota	2759|Eukaryota	-	-	-	-	-	-	-	-	-	-	-	-	-	-	Asp_protease_2,DUF1758,DUF1759,Peptidase_A17,RVT_1,rve
NC_046174.1:6174005-6176238	7668.SPU_001813-tr	5.64e-90	317.0	2CMP4@1|root,2QR56@2759|Eukaryota,39VQX@33154|Opisthokonta,3BR69@33208|Metazoa	33208|Metazoa	S	Pao retrotransposon peptidase	-	-	-	-	-	-	-	-	-	-	-	-	DUF1759,Peptidase_A17,rve
NC_046174.1:6179311-6184812	6669.EFX62897	2.51e-104	357.0	28M7P@1|root,2QTQS@2759|Eukaryota,39Z9X@33154|Opisthokonta,3BXYJ@33208|Metazoa,3DFJY@33213|Bilateria,421ZH@6656|Arthropoda	33208|Metazoa	S	cellular response to interferon-beta	-	-	-	-	-	-	-	-	-	-	-	-	-
NC_046174.1:6186044-6189786	7070.TC005270-PA	8.17e-152	484.0	COG2801@1|root,KOG0017@2759|Eukaryota,38F42@33154|Opisthokonta,3BA5H@33208|Metazoa,3DKZ7@33213|Bilateria,428B3@6656|Arthropoda,3SQ89@50557|Insecta	33208|Metazoa	L	Reverse transcriptase (RNA-dependent DNA polymerase)	-	-	-	-	-	-	-	-	-	-	-	-	RVT_1,rve,zf-CCHC,zf-H2C2
NC_046174.1:6195664-6227962	7668.SPU_013848-tr	1.33e-125	439.0	COG2801@1|root,KOG0017@2759|Eukaryota,38F42@33154|Opisthokonta,3BA5H@33208|Metazoa,3CWAK@33213|Bilateria	33208|Metazoa	E	K02A2.6-like	-	-	-	-	-	-	-	-	-	-	-	-	RVT_1,SCAN,gag-asp_proteas,rve,zf-CCHC,zf-H2C2
NC_046174.1:6230046-6231819	6669.EFX75813	1.19e-46	173.0	28N8N@1|root,2QUTZ@2759|Eukaryota,39XUZ@33154|Opisthokonta,3BIC8@33208|Metazoa,3D1M8@33213|Bilateria,420PE@6656|Arthropoda	33208|Metazoa	S	Transposase	-	-	-	-	-	-	-	-	-	-	-	-	DDE_3,HTH_23,HTH_Tnp_Tc3_2
NC_046174.1:6233360-6239383	6669.EFX69941	6.85e-112	368.0	2CP7B@1|root,2R0QF@2759|Eukaryota,3AA0R@33154|Opisthokonta	6669.EFX69941|-	-	-	-	-	-	-	-	-	-	-	-	-	-	-	-
NC_046174.1:6244042-6266048	7668.SPU_021678-tr	1.1e-58	236.0	COG2801@1|root,KOG0017@2759|Eukaryota,3AH2J@33154|Opisthokonta,3BX3Q@33208|Metazoa	33208|Metazoa	L	transposition, RNA-mediated	-	-	-	-	-	-	-	-	-	-	-	-	RVT_1,rve
NC_046174.1:6270494-6270623	6669.EFX66037	5.29e-19	84.3	COG2801@1|root,KOG0017@2759|Eukaryota,3A59N@33154|Opisthokonta,3BS2Y@33208|Metazoa,3D8HX@33213|Bilateria,423FT@6656|Arthropoda	33208|Metazoa	L	gag-polypeptide of LTR copia-type	-	-	-	-	-	-	-	-	-	-	-	-	DUF4219,Retrotran_gag_2,gag_pre-integrs,rve,zf-CCHC
NC_046174.1:6271890-6287913	6669.EFX83582	2e-123	406.0	2CNQC@1|root,2QXFF@2759|Eukaryota,39Y03@33154|Opisthokonta,3BMKX@33208|Metazoa,3D3RP@33213|Bilateria,4227P@6656|Arthropoda	33208|Metazoa	-	-	-	-	-	-	-	-	-	-	-	-	-	-	-
NC_046174.1:6289231-6315314	6669.EFX62235	7.52e-59	226.0	2CX6J@1|root,2RWF1@2759|Eukaryota,3AUU7@33154|Opisthokonta,3C4C6@33208|Metazoa	33208|Metazoa	S	zinc finger	-	-	-	-	-	-	-	-	-	-	-	-	Retrotrans_gag,zf-CCHC
NC_046174.1:6316360-6319812	6669.EFX67063	6.41e-101	349.0	2CXYR@1|root,2S0S7@2759|Eukaryota,39ZC1@33154|Opisthokonta,3BGPK@33208|Metazoa,3D7FA@33213|Bilateria,4200N@6656|Arthropoda	33208|Metazoa	S	DNA- binding	-	-	-	-	-	-	-	-	-	-	-	-	Herpes_alk_exo,YqaJ
NC_046174.1:6324364-6325187	7029.ACYPI36829-PA	4.62e-42	160.0	2CXSV@1|root,2RZHU@2759|Eukaryota,3A25F@33154|Opisthokonta,3BRAH@33208|Metazoa,3D80U@33213|Bilateria,421YZ@6656|Arthropoda,3SQH0@50557|Insecta	33208|Metazoa	-	-	-	-	-	-	-	-	-	-	-	-	-	-	-
NC_046174.1:6326204-6328228	7029.ACYPI003517-PA	5.73e-72	262.0	2CMP4@1|root,2QR56@2759|Eukaryota,39VQX@33154|Opisthokonta,3BR69@33208|Metazoa,3D755@33213|Bilateria,4230R@6656|Arthropoda,3T00U@50557|Insecta	33208|Metazoa	S	Pao retrotransposon peptidase	-	-	-	-	-	-	-	-	-	-	-	-	DUF1758,DUF1759,Peptidase_A17,RVT_1,rve
NC_046174.1:6329485-6331378	10224.XP_006815924.1	4.42e-43	174.0	COG2801@1|root,KOG0017@2759|Eukaryota,39TC6@33154|Opisthokonta,3BHT2@33208|Metazoa,3D2MB@33213|Bilateria	33208|Metazoa	J	transposition, RNA-mediated	-	-	-	-	-	-	-	-	-	-	-	-	DUF1758,DUF1759,Peptidase_A17,Phlebovirus_G2,RVT_1,rve
NC_046174.1:6333185-6348146	6669.EFX85023	1.52e-164	542.0	28M7P@1|root,2QTQS@2759|Eukaryota,39Z9X@33154|Opisthokonta,3BNGS@33208|Metazoa,3D442@33213|Bilateria,4220M@6656|Arthropoda	33208|Metazoa	S	cellular response to interferon-beta	-	-	-	-	-	-	-	-	-	-	-	-	DDE_Tnp_1_7,DUF4806
NC_046174.1:6349557-6356472	7668.SPU_010000-tr	6.71e-175	596.0	2CMP4@1|root,2QR56@2759|Eukaryota,39VQX@33154|Opisthokonta,3BR69@33208|Metazoa,3D755@33213|Bilateria	33208|Metazoa	S	Pao retrotransposon peptidase	-	-	-	-	-	-	-	-	-	-	-	-	DUF1759,Peptidase_A17,rve
NC_046174.1:6358275-6369531	6669.EFX78739	4.72e-73	260.0	KOG3105@1|root,KOG3105@2759|Eukaryota,38DQS@33154|Opisthokonta,3BK20@33208|Metazoa,3CYN0@33213|Bilateria,41Z9I@6656|Arthropoda	33208|Metazoa	S	DDE superfamily endonuclease	-	-	-	-	-	-	-	-	-	-	-	-	DDE_1,HTH_Tnp_Tc5,HTH_psq
NC_046174.1:6370688-6371241	6669.EFX67594	3.07e-06	54.7	COG0591@1|root,KOG2349@2759|Eukaryota,38EY4@33154|Opisthokonta,3BAZ5@33208|Metazoa,3CW54@33213|Bilateria,41U13@6656|Arthropoda	33208|Metazoa	P	Belongs to the sodium solute symporter (SSF) (TC 2.A.21) family	-	-	-	ko:K14388	-	-	-	-	ko00000,ko02000	2.A.21.5.3,2.A.21.5.4,2.A.21.5.5	-	-	SSF
NC_046174.1:6375402-6382640	6669.EFX69596	1.97e-64	230.0	KOG1075@1|root,KOG1075@2759|Eukaryota,3AQAX@33154|Opisthokonta,3C23C@33208|Metazoa	33208|Metazoa	S	Ribonuclease H protein	-	-	-	-	-	-	-	-	-	-	-	-	Exo_endo_phos_2,RVT_1
NC_046174.1:6439614-6499020	400682.PAC_15703983	4.37e-117	411.0	COG2801@1|root,KOG0017@2759|Eukaryota,38F42@33154|Opisthokonta,3BA5H@33208|Metazoa	33208|Metazoa	OU	K02A2.6-like	-	-	-	-	-	-	-	-	-	-	-	-	RVT_1,gag-asp_proteas,rve
NC_046174.1:6553988-6555628	6669.EFX68022	2.06e-39	158.0	KOG0254@1|root,KOG0254@2759|Eukaryota,38R0B@33154|Opisthokonta	33154|Opisthokonta	P	Sugar (and other) transporter	-	-	-	ko:K14258	-	-	-	-	ko00000,ko02000	2.A.1.1	-	-	Sugar_tr
NC_046174.1:6562694-6566202	400682.PAC_15727632	1.36e-52	196.0	2CYJV@1|root,2S4UE@2759|Eukaryota,3A98U@33154|Opisthokonta,3BV10@33208|Metazoa	33208|Metazoa	-	-	-	-	-	-	-	-	-	-	-	-	-	-	Phage_integrase
NC_046174.1:6567435-6569442	7668.SPU_001814.a-tr	1.01e-129	428.0	2CMP4@1|root,2QR56@2759|Eukaryota,39VQX@33154|Opisthokonta,3BR69@33208|Metazoa,3DDW3@33213|Bilateria	33208|Metazoa	S	Pao retrotransposon peptidase	-	-	-	-	-	-	-	-	-	-	-	-	DUF1758,DUF1759,Peptidase_A17,Phlebovirus_G2,RVT_1,rve
NC_046174.1:6570543-6582754	400682.PAC_15723978	8.41e-42	167.0	2CYJV@1|root,2S4UE@2759|Eukaryota,3A98U@33154|Opisthokonta,3BV10@33208|Metazoa	33208|Metazoa	-	-	-	-	-	-	-	-	-	-	-	-	-	-	Phage_integrase
NC_046174.1:6583923-6585294	7897.ENSLACP00000004485	2.68e-36	150.0	COG2801@1|root,KOG0017@2759|Eukaryota,38F42@33154|Opisthokonta,3BA5H@33208|Metazoa,3CWAK@33213|Bilateria,48QAQ@7711|Chordata,49KWV@7742|Vertebrata	33208|Metazoa	L	K02A2.6-like	-	-	-	-	-	-	-	-	-	-	-	-	RVT_1,Retrotrans_gag,rve,zf-H2C2
NC_046174.1:6588488-6597652	8081.XP_008418940.1	1.06e-53	201.0	COG2801@1|root,KOG0017@2759|Eukaryota,39UW9@33154|Opisthokonta,3BBQJ@33208|Metazoa,3D556@33213|Bilateria,48DY9@7711|Chordata,49FWI@7742|Vertebrata	33208|Metazoa	L	transposition, RNA-mediated	-	-	-	-	-	-	-	-	-	-	-	-	DUF1758,DUF1759,Peptidase_A17,rve
NC_046174.1:6604540-6605116	6669.EFX74297	2.64e-12	71.2	KOG3004@1|root,KOG3004@2759|Eukaryota,38HVC@33154|Opisthokonta,3BIQ4@33208|Metazoa,3D2BT@33213|Bilateria,420CI@6656|Arthropoda	33208|Metazoa	D	It is involved in the biological process described with cellular response to DNA damage stimulus	TIPIN	GO:0000075,GO:0000076,GO:0000077,GO:0000228,GO:0000278,GO:0000785,GO:0000790,GO:0003674,GO:0003676,GO:0003677,GO:0005488,GO:0005575,GO:0005622,GO:0005623,GO:0005634,GO:0005654,GO:0005657,GO:0005694,GO:0005737,GO:0006139,GO:0006259,GO:0006260,GO:0006261,GO:0006275,GO:0006725,GO:0006807,GO:0006950,GO:0006974,GO:0007049,GO:0007093,GO:0007346,GO:0008150,GO:0008152,GO:0008156,GO:0008284,GO:0009058,GO:…	-	ko:K10904	-	-	-	-	ko00000,ko03400	-	-	-	Swi3
NC_046174.1:6684642-6695761	7070.TC009115-PA	6.84e-216	705.0	COG2801@1|root,KOG0017@2759|Eukaryota,38DPC@33154|Opisthokonta,3BGB6@33208|Metazoa,3D5G4@33213|Bilateria,41ZUZ@6656|Arthropoda,3SKEY@50557|Insecta	33208|Metazoa	L	Reverse transcriptase (RNA-dependent DNA polymerase)	-	-	-	-	-	-	-	-	-	-	-	-	DUF4219,RVT_2,Retrotran_gag_2,gag_pre-integrs,rve,zf-CCHC
NC_046174.1:6697258-6717836	6669.EFX73658	2.58e-174	558.0	2CW0U@1|root,2RTCJ@2759|Eukaryota,390DN@33154|Opisthokonta,3CASI@33208|Metazoa,3DS04@33213|Bilateria,423FC@6656|Arthropoda	6669.EFX73658|-	-	-	-	-	-	-	-	-	-	-	-	-	-	-	-
NC_046174.1:6725344-6756486	7029.ACYPI066987-PA	1.53e-119	424.0	COG2801@1|root,KOG0017@2759|Eukaryota,38F42@33154|Opisthokonta,3BA5H@33208|Metazoa,3CZSS@33213|Bilateria,4225E@6656|Arthropoda,3SQX6@50557|Insecta,3ECZ1@33342|Paraneoptera	33208|Metazoa	L	K02A2.6-like	-	-	-	-	-	-	-	-	-	-	-	-	RVT_1,rve
NC_046174.1:6758151-6766753	6669.EFX70679	5.38e-28	133.0	2D66E@1|root,2T0XD@2759|Eukaryota,3AT2D@33154|Opisthokonta,3C4WY@33208|Metazoa	6669.EFX70679|-	-	-	-	-	-	-	-	-	-	-	-	-	-	-	-
NC_046174.1:6768344-6796279	7668.SPU_021821-tr	9.2e-96	358.0	2CMP4@1|root,2QR56@2759|Eukaryota,39VQX@33154|Opisthokonta,3BR69@33208|Metazoa,3D755@33213|Bilateria	33208|Metazoa	S	Pao retrotransposon peptidase	-	-	-	-	-	-	-	-	-	-	-	-	DUF1759,Peptidase_A17,rve
NC_046174.1:6797406-6798543	6669.EFX75910	2.2e-08	63.9	COG2801@1|root,KOG0017@2759|Eukaryota,3ASA5@33154|Opisthokonta,3C4JS@33208|Metazoa,3DJ3B@33213|Bilateria,423I8@6656|Arthropoda	33208|Metazoa	L	transposition, RNA-mediated	-	-	-	-	-	-	-	-	-	-	-	-	Retrotrans_gag
NC_046174.1:6799892-6803770	6183.Smp_195120.1	3.21e-63	245.0	COG2801@1|root,KOG0017@2759|Eukaryota,38F42@33154|Opisthokonta,3BA5H@33208|Metazoa,3CWAK@33213|Bilateria	33208|Metazoa	E	K02A2.6-like	-	-	-	-	-	-	-	-	-	-	-	-	RVT_1,gag-asp_proteas,rve,zf-CCHC,zf-H2C2
NC_046174.1:6806085-6810378	6669.EFX63450	2.84e-95	317.0	2DZK0@1|root,2S73E@2759|Eukaryota,3ACB6@33154|Opisthokonta,3BVZK@33208|Metazoa,3E41E@33213|Bilateria	33208|Metazoa	S	RNase H	-	-	-	-	-	-	-	-	-	-	-	-	RNase_H
NC_046174.1:6811467-6813832	10224.XP_006811478.1	2.92e-62	233.0	2CMP4@1|root,2QR56@2759|Eukaryota,3AGRF@33154|Opisthokonta,3BXKU@33208|Metazoa,3DEC2@33213|Bilateria	33208|Metazoa	S	Pao retrotransposon peptidase	-	-	-	-	-	-	-	-	-	-	-	-	DUF1758,Peptidase_A17,rve,zf-H2C2
NC_046174.1:6817282-6817751	10224.XP_006816326.1	5.11e-14	76.3	2CMP4@1|root,2QR56@2759|Eukaryota,39VQX@33154|Opisthokonta,3BR69@33208|Metazoa	33208|Metazoa	S	Pao retrotransposon peptidase	-	-	-	-	-	-	-	-	-	-	-	-	Peptidase_A17,rve
NC_046174.1:6819771-6821820	6669.EFX62033	1.46e-24	114.0	2DAW6@1|root,2TKWA@2759|Eukaryota,39I1M@33154|Opisthokonta,3CMV2@33208|Metazoa,3E3H1@33213|Bilateria,423A3@6656|Arthropoda	6669.EFX62033|-	-	-	-	-	-	-	-	-	-	-	-	-	-	-	-
NC_046174.1:6825948-6848619	6669.EFX73820	1.79e-80	287.0	2DAW6@1|root,2TKWA@2759|Eukaryota,39I1M@33154|Opisthokonta,3CMV2@33208|Metazoa,3E3H1@33213|Bilateria,423A3@6656|Arthropoda	6669.EFX73820|-	-	-	-	-	-	-	-	-	-	-	-	-	-	-	-
NC_046174.1:6850552-6879346	7668.SPU_000714-tr	3.44e-120	433.0	COG2801@1|root,KOG0017@2759|Eukaryota,38F42@33154|Opisthokonta,3BA5H@33208|Metazoa,3CWAK@33213|Bilateria	33208|Metazoa	E	K02A2.6-like	-	-	-	-	-	-	-	-	-	-	-	-	RVT_1,SCAN,gag-asp_proteas,rve,zf-CCHC,zf-H2C2
NC_046174.1:6882999-6896198	6669.EFX76911	5.16e-113	366.0	2E14C@1|root,2S8GQ@2759|Eukaryota,39MTB@33154|Opisthokonta,3CPD3@33208|Metazoa,3E5HR@33213|Bilateria,42AIW@6656|Arthropoda	33208|Metazoa	-	-	-	-	-	-	-	-	-	-	-	-	-	-	-
NC_046174.1:6913796-6914716	6669.EFX85712	4.98e-05	53.5	COG2319@1|root,KOG0644@2759|Eukaryota,38CE8@33154|Opisthokonta,3BB2M@33208|Metazoa,3CYU5@33213|Bilateria,41VHC@6656|Arthropoda	33208|Metazoa	BK	bromo domain	BRWD3	GO:0001932,GO:0001934,GO:0002165,GO:0003674,GO:0005102,GO:0005158,GO:0005488,GO:0005515,GO:0005575,GO:0005622,GO:0005623,GO:0005634,GO:0005654,GO:0005730,GO:0005737,GO:0005829,GO:0006325,GO:0006355,GO:0006357,GO:0006606,GO:0006810,GO:0006886,GO:0006913,GO:0006996,GO:0007010,GO:0007088,GO:0007154,GO:0007165,GO:0007166,GO:0007167,GO:0007169,GO:0007275,GO:0007346,GO:0007399,GO:0007431,GO:0007435,GO:…	-	ko:K11797,ko:K11798	-	-	-	-	ko00000,ko04121	-	-	-	Bromodomain,WD40
NC_046174.1:6943193-6957112	6669.EFX71004	1.83e-146	471.0	2D91P@1|root,2TCIC@2759|Eukaryota,39820@33154|Opisthokonta,3CCB2@33208|Metazoa,3DCJY@33213|Bilateria	6669.EFX71004|-	S	Pfam:DUF3609	-	-	-	-	-	-	-	-	-	-	-	-	-
NC_046174.1:6968250-7006127	7425.NV18536-PA	9.69e-243	788.0	COG2801@1|root,KOG0017@2759|Eukaryota,38DPC@33154|Opisthokonta,3BGB6@33208|Metazoa,3D5G4@33213|Bilateria,41ZUZ@6656|Arthropoda,3SKEY@50557|Insecta	33208|Metazoa	L	Reverse transcriptase (RNA-dependent DNA polymerase)	-	-	-	-	-	-	-	-	-	-	-	-	DUF4219,RVT_2,Retrotran_gag_2,gag_pre-integrs,rve,zf-CCHC
NC_046174.1:7007416-7036027	67593.Physo132874	3.77e-167	567.0	COG2801@1|root,KOG0017@2759|Eukaryota,3QH4V@4776|Peronosporales	4776|Peronosporales	L	GAG-pre-integrase domain	-	-	-	-	-	-	-	-	-	-	-	-	DUF4219,RVT_2,Retrotran_gag_2,gag_pre-integrs,rve,zf-CCHC
NC_046174.1:7080199-7099880	2340.JV46_28950	1.62e-90	334.0	2DY5I@1|root,3488J@2|Bacteria,1P3B4@1224|Proteobacteria	1224|Proteobacteria	S	Reverse transcriptase (RNA-dependent DNA polymerase)	-	-	-	-	-	-	-	-	-	-	-	-	RVT_1
NC_046174.1:7101583-7106048	6669.EFX71004	6.36e-102	340.0	2D91P@1|root,2TCIC@2759|Eukaryota,39820@33154|Opisthokonta,3CCB2@33208|Metazoa,3DCJY@33213|Bilateria	6669.EFX71004|-	S	Pfam:DUF3609	-	-	-	-	-	-	-	-	-	-	-	-	-
NC_046174.1:7107138-7117291	6669.EFX78948	7.64e-144	469.0	2CWUX@1|root,2S4JG@2759|Eukaryota,3A6EU@33154|Opisthokonta,3BSIB@33208|Metazoa,3DAB7@33213|Bilateria	6669.EFX78948|-	-	-	-	-	-	-	-	-	-	-	-	-	-	-	-
NC_046174.1:7120879-7123264	6669.EFX79226	2.1e-21	107.0	29RJ7@1|root,2RXBE@2759|Eukaryota,39V4K@33154|Opisthokonta,3BJZ7@33208|Metazoa,3D3HW@33213|Bilateria,422D7@6656|Arthropoda	33208|Metazoa	L	DDE superfamily endonuclease	-	-	-	-	-	-	-	-	-	-	-	-	DDE_Tnp_4,HTH_Tnp_4,THAP
NC_046174.1:7124353-7137401	7668.SPU_001338-tr	2.66e-110	395.0	2CMP4@1|root,2QR56@2759|Eukaryota,39NE6@33154|Opisthokonta,3CPYU@33208|Metazoa,3E641@33213|Bilateria	33208|Metazoa	S	Pao retrotransposon peptidase	-	-	-	-	-	-	-	-	-	-	-	-	DUF1758,DUF1759,Peptidase_A17,RVT_1,rve
NC_046174.1:7139843-7144245	6669.EFX77469	3.54e-16	93.2	28S9B@1|root,2QYYT@2759|Eukaryota,39WZH@33154|Opisthokonta,3BHGG@33208|Metazoa,3E527@33213|Bilateria,420TB@6656|Arthropoda	33208|Metazoa	-	-	-	-	-	-	-	-	-	-	-	-	-	-	-
NC_046174.1:7146040-7154542	400682.PAC_15719189	1.1e-31	136.0	COG2801@1|root,KOG0017@2759|Eukaryota,398PP@33154|Opisthokonta,3C0TT@33208|Metazoa	400682.PAC_15719189|-	L	transposition, RNA-mediated	-	-	-	-	-	-	-	-	-	-	-	-	-
NC_046174.1:7157517-7177891	6087.XP_004206654.1	4.57e-79	301.0	2CNQC@1|root,2QXFF@2759|Eukaryota,39Y03@33154|Opisthokonta	33154|Opisthokonta	-	-	-	-	-	-	-	-	-	-	-	-	-	-	-
NC_046174.1:7179139-7208071	7070.TC015886-PA	1.67e-114	397.0	COG2801@1|root,KOG0017@2759|Eukaryota,39ZQV@33154|Opisthokonta,3BIZ8@33208|Metazoa,3D69X@33213|Bilateria,42CS4@6656|Arthropoda,3T05B@50557|Insecta	33208|Metazoa	L	Reverse transcriptase (RNA-dependent DNA polymerase)	-	-	-	-	-	-	-	-	-	-	-	-	Phage_integrase,RVT_1
NC_046174.1:7209098-7215706	7668.SPU_001095-tr	1.34e-26	125.0	2CYJV@1|root,2S4UE@2759|Eukaryota	2759|Eukaryota	-	-	-	-	-	-	-	-	-	-	-	-	-	-	Phage_integrase
NC_046174.1:7218007-7218396	6669.EFX64634	2.59e-16	81.3	2CW0M@1|root,2RTCA@2759|Eukaryota,394K9@33154|Opisthokonta,3C9NB@33208|Metazoa,3DQSR@33213|Bilateria,4201K@6656|Arthropoda	6669.EFX64634|-	-	-	-	-	-	-	-	-	-	-	-	-	-	-	-
NC_046174.1:7224463-7240977	7425.NV18873-PA	8.6e-214	703.0	COG2801@1|root,KOG0017@2759|Eukaryota,38DPC@33154|Opisthokonta,3BGB6@33208|Metazoa,3D5G4@33213|Bilateria,41ZUZ@6656|Arthropoda,3SKEY@50557|Insecta	33208|Metazoa	L	Reverse transcriptase (RNA-dependent DNA polymerase)	-	-	-	-	-	-	-	-	-	-	-	-	DUF4219,RVT_2,Retrotran_gag_2,gag_pre-integrs,rve,zf-CCHC
NC_046174.1:7243577-7257596	10224.XP_006815925.1	7.45e-119	426.0	2CMP4@1|root,2QR56@2759|Eukaryota,39VQX@33154|Opisthokonta,3BR69@33208|Metazoa,3D755@33213|Bilateria	33208|Metazoa	S	Pao retrotransposon peptidase	-	-	-	-	-	-	-	-	-	-	-	-	Asp_protease_2,DUF1758,DUF1759,Peptidase_A17,Phlebovirus_G2,RVT_1,rve
NC_046174.1:7260994-7279269	7029.ACYPI55861-PA	1.24e-59	228.0	KOG1121@1|root,KOG1121@2759|Eukaryota,39UGI@33154|Opisthokonta,3BYTH@33208|Metazoa,3DE9U@33213|Bilateria,4240T@6656|Arthropoda,3T01C@50557|Insecta,3EC8C@33342|Paraneoptera	33208|Metazoa	S	Conserved hypothetical protein	-	-	-	-	-	-	-	-	-	-	-	-	-
NC_046174.1:7383175-7384192	6669.EFX80003	5.49e-09	65.5	2CXS3@1|root,2RZBP@2759|Eukaryota,39T23@33154|Opisthokonta,3BGRC@33208|Metazoa,3DA9T@33213|Bilateria,422G9@6656|Arthropoda	33208|Metazoa	S	hAT family C-terminal dimerisation region	-	-	-	-	-	-	-	-	-	-	-	-	DUF4371,Dimer_Tnp_hAT
NC_046174.1:7387894-7402381	6669.EFX63612	7.08e-249	785.0	2E8A2@1|root,2SET1@2759|Eukaryota,38VI4@33154|Opisthokonta,3CAYK@33208|Metazoa,3DS71@33213|Bilateria,423DM@6656|Arthropoda	6669.EFX63612|-	-	-	-	-	-	-	-	-	-	-	-	-	-	-	-
NC_046174.1:7403660-7411199	6669.EFX81466	1.42e-05	59.7	2CNHV@1|root,2QWEQ@2759|Eukaryota,39RDT@33154|Opisthokonta,3BITH@33208|Metazoa,3CSNZ@33213|Bilateria,41U92@6656|Arthropoda	33208|Metazoa	-	-	-	-	-	-	-	-	-	-	-	-	-	-	-
NC_046174.1:7412533-7414360	6669.EFX68064	5.23e-23	112.0	2CW0V@1|root,2RTCM@2759|Eukaryota,3997U@33154|Opisthokonta,3CCX1@33208|Metazoa,3E3J3@33213|Bilateria,423TE@6656|Arthropoda	33208|Metazoa	-	-	-	-	-	-	-	-	-	-	-	-	-	-	-
NC_046174.1:7422344-7423836	7070.TC002946-PA	3.35e-99	325.0	COG2801@1|root,KOG0017@2759|Eukaryota,38F42@33154|Opisthokonta,3BA5H@33208|Metazoa,3CWAK@33213|Bilateria,41WI3@6656|Arthropoda,3SIRK@50557|Insecta	33208|Metazoa	O	K02A2.6-like	-	-	-	-	-	-	-	-	-	-	-	-	RVT_1,gag-asp_proteas,rve,zf-CCHC,zf-H2C2
NC_046174.1:7428846-7434232	6669.EFX68096	1.25e-50	203.0	KOG1216@1|root,KOG1216@2759|Eukaryota,38BYG@33154|Opisthokonta,3C38T@33208|Metazoa,3DGT6@33213|Bilateria	33154|Opisthokonta	S	biological adhesion	VWF	GO:0000003,GO:0001101,GO:0001775,GO:0001889,GO:0001890,GO:0002020,GO:0002237,GO:0002576,GO:0003006,GO:0003674,GO:0005102,GO:0005178,GO:0005488,GO:0005515,GO:0005518,GO:0005575,GO:0005576,GO:0005615,GO:0005622,GO:0005623,GO:0005737,GO:0005783,GO:0005886,GO:0006807,GO:0006810,GO:0006887,GO:0006950,GO:0007155,GO:0007275,GO:0007584,GO:0007596,GO:0007597,GO:0007599,GO:0008150,GO:0008152,GO:0009266,GO:…	-	ko:K03900	ko04151,ko04510,ko04512,ko04610,ko04611,ko05165,map04151,map04510,map04512,map04610,map04611,map05165	-	-	-	ko00000,ko00001,ko03110,ko04147,ko04516	-	-	-	C8,TIL,VWA,VWA_N2,VWC,VWD
NC_046174.1:7436071-7437048	7668.SPU_021821-tr	5.44e-50	186.0	2CMP4@1|root,2QR56@2759|Eukaryota,39VQX@33154|Opisthokonta,3BR69@33208|Metazoa,3D755@33213|Bilateria	33208|Metazoa	S	Pao retrotransposon peptidase	-	-	-	-	-	-	-	-	-	-	-	-	DUF1759,Peptidase_A17,rve
NC_046174.1:7439314-7440355	7260.FBpp0252531	3.19e-10	68.6	COG2801@1|root,KOG0017@2759|Eukaryota,39TC6@33154|Opisthokonta,3BHT2@33208|Metazoa,3D2MB@33213|Bilateria,41VKT@6656|Arthropoda,3SQJD@50557|Insecta,4556V@7147|Diptera	33208|Metazoa	L	nucleic acid binding	-	-	-	-	-	-	-	-	-	-	-	-	DUF1759,Peptidase_A17,rve
NC_046174.1:7450140-7450716	6669.EFX68993	3.7e-13	74.7	KOG3105@1|root,KOG3105@2759|Eukaryota	2759|Eukaryota	CH	DNA binding	PDC2	GO:0000976,GO:0000977,GO:0000978,GO:0000987,GO:0001012,GO:0001067,GO:0003674,GO:0003676,GO:0003677,GO:0003690,GO:0005488,GO:0005575,GO:0005622,GO:0005623,GO:0005634,GO:0006109,GO:0006140,GO:0006355,GO:0006357,GO:0008150,GO:0009889,GO:0009891,GO:0009893,GO:0009894,GO:0010468,GO:0010556,GO:0010557,GO:0010562,GO:0010604,GO:0010628,GO:0010675,GO:0010676,GO:0010906,GO:0010907,GO:0019219,GO:0019220,GO:…	-	-	-	-	-	-	-	-	-	-	CENP-B_N,DDE_1,HTH_Tnp_Tc5
NC_046174.1:7453317-7508160	7668.SPU_001813-tr	2.57e-193	658.0	2CMP4@1|root,2QR56@2759|Eukaryota,39VQX@33154|Opisthokonta,3BR69@33208|Metazoa	33208|Metazoa	S	Pao retrotransposon peptidase	-	-	-	-	-	-	-	-	-	-	-	-	DUF1759,Peptidase_A17,rve
NC_046174.1:7544244-7552569	6669.EFX63528	2.21e-07	65.9	2D3C6@1|root,2SR1K@2759|Eukaryota,3AMNA@33154|Opisthokonta,3C0Q6@33208|Metazoa,3DGX5@33213|Bilateria	2759|Eukaryota	-	-	-	-	-	-	-	-	-	-	-	-	-	-	-
NC_046174.1:7641441-7646140	6669.EFX73820	2.43e-77	276.0	2DAW6@1|root,2TKWA@2759|Eukaryota,39I1M@33154|Opisthokonta,3CMV2@33208|Metazoa,3E3H1@33213|Bilateria,423A3@6656|Arthropoda	6669.EFX73820|-	-	-	-	-	-	-	-	-	-	-	-	-	-	-	-
NC_046174.1:7936015-7938312	6669.EFX80076	1.32e-27	122.0	KOG1121@1|root,KOG1121@2759|Eukaryota,3A9FP@33154|Opisthokonta,3BV4T@33208|Metazoa	33208|Metazoa	L	hAT family C-terminal dimerisation region	-	-	-	-	-	-	-	-	-	-	-	-	Dimer_Tnp_hAT
NC_046174.1:8088697-8090139	6669.EFX71906	2.42e-31	135.0	COG0519@1|root,KOG1622@2759|Eukaryota,38DHS@33154|Opisthokonta,3BDTV@33208|Metazoa,3CW4N@33213|Bilateria,41TJK@6656|Arthropoda	33208|Metazoa	F	activity. It is involved in the biological process described with GMP biosynthetic process	GMPS	GO:0000902,GO:0000904,GO:0001101,GO:0003674,GO:0003824,GO:0003921,GO:0003922,GO:0005488,GO:0005515,GO:0005575,GO:0005622,GO:0005623,GO:0005694,GO:0005700,GO:0005737,GO:0005829,GO:0006139,GO:0006144,GO:0006163,GO:0006164,GO:0006177,GO:0006325,GO:0006464,GO:0006508,GO:0006725,GO:0006753,GO:0006793,GO:0006796,GO:0006807,GO:0006928,GO:0006935,GO:0006996,GO:0007275,GO:0007399,GO:0007409,GO:0007411,GO:…	6.3.5.2	ko:K01951	ko00230,ko00983,ko01100,map00230,map00983,map01100	M00050	R01230,R01231,R08244	RC00010,RC00204	ko00000,ko00001,ko00002,ko01000,ko01002	-	-	-	GATase,GMP_synt_C,NAD_synthase
NC_046174.1:8094795-8098660	6669.EFX71906	2.07e-27	128.0	COG0519@1|root,KOG1622@2759|Eukaryota,38DHS@33154|Opisthokonta,3BDTV@33208|Metazoa,3CW4N@33213|Bilateria,41TJK@6656|Arthropoda	33208|Metazoa	F	activity. It is involved in the biological process described with GMP biosynthetic process	GMPS	GO:0000902,GO:0000904,GO:0001101,GO:0003674,GO:0003824,GO:0003921,GO:0003922,GO:0005488,GO:0005515,GO:0005575,GO:0005622,GO:0005623,GO:0005694,GO:0005700,GO:0005737,GO:0005829,GO:0006139,GO:0006144,GO:0006163,GO:0006164,GO:0006177,GO:0006325,GO:0006464,GO:0006508,GO:0006725,GO:0006753,GO:0006793,GO:0006796,GO:0006807,GO:0006928,GO:0006935,GO:0006996,GO:0007275,GO:0007399,GO:0007409,GO:0007411,GO:…	6.3.5.2	ko:K01951	ko00230,ko00983,ko01100,map00230,map00983,map01100	M00050	R01230,R01231,R08244	RC00010,RC00204	ko00000,ko00001,ko00002,ko01000,ko01002	-	-	-	GATase,GMP_synt_C,NAD_synthase
NC_046174.1:8486598-8488163	6669.EFX86252	6.42e-122	375.0	COG5158@1|root,KOG1302@2759|Eukaryota,39RXU@33154|Opisthokonta,3B9U7@33208|Metazoa,3CSCH@33213|Bilateria,41WUM@6656|Arthropoda	33208|Metazoa	U	Belongs to the STXBP unc-18 SEC1 family	VPS33B	GO:0000003,GO:0000149,GO:0000226,GO:0000278,GO:0000280,GO:0000323,GO:0001501,GO:0001889,GO:0002376,GO:0002520,GO:0003674,GO:0005488,GO:0005515,GO:0005575,GO:0005622,GO:0005623,GO:0005737,GO:0005764,GO:0005768,GO:0005769,GO:0005770,GO:0005773,GO:0005794,GO:0006464,GO:0006807,GO:0006810,GO:0006886,GO:0006955,GO:0006996,GO:0007010,GO:0007017,GO:0007032,GO:0007049,GO:0007051,GO:0007052,GO:0007275,GO:…	-	ko:K20182	ko04138,map04138	-	-	-	ko00000,ko00001,ko04131	-	-	-	Sec1
NC_046174.1:8664291-8667155	6669.EFX66321	3.66e-07	57.4	2EQ63@1|root,2S88E@2759|Eukaryota,3AAWK@33154|Opisthokonta,3BV6D@33208|Metazoa,3DB13@33213|Bilateria,41ZWW@6656|Arthropoda	33208|Metazoa	S	Structural constituent of cuticle	CPR53	GO:0003674,GO:0005198,GO:0005214,GO:0005575,GO:0005576,GO:0007275,GO:0008010,GO:0008150,GO:0031012,GO:0032501,GO:0032502,GO:0040003,GO:0042302,GO:0042335,GO:0044421,GO:0048856	-	-	-	-	-	-	-	-	-	-	Chitin_bind_4
NC_046174.1:8680961-8683782	6669.EFX88211	4.64e-100	333.0	COG5422@1|root,KOG4305@2759|Eukaryota,38CXM@33154|Opisthokonta,3BEYI@33208|Metazoa,3CTA1@33213|Bilateria,41VQ9@6656|Arthropoda	33208|Metazoa	T	Guanine nucleotide exchange factor for Rho/Rac/Cdc42-like GTPases	ARHGEF3	GO:0000302,GO:0001558,GO:0003674,GO:0005085,GO:0005088,GO:0005089,GO:0005488,GO:0005515,GO:0005575,GO:0005622,GO:0005623,GO:0005634,GO:0005737,GO:0005829,GO:0005886,GO:0006928,GO:0006950,GO:0006979,GO:0007154,GO:0007165,GO:0007186,GO:0007264,GO:0007265,GO:0007266,GO:0008150,GO:0009314,GO:0009628,GO:0009636,GO:0009966,GO:0009987,GO:0010035,GO:0010212,GO:0010646,GO:0010720,GO:0010769,GO:0010770,GO:…	-	ko:K20683	-	-	-	-	ko00000,ko04131	-	-	-	PH,PH_13,PH_5,RhoGEF
NC_046174.1:9157318-9158449	6669.EFX76976	6.78e-36	134.0	KOG4117@1|root,KOG4117@2759|Eukaryota,3A5YA@33154|Opisthokonta,3BSP9@33208|Metazoa,3D9EB@33213|Bilateria	33208|Metazoa	KO	endodermal cell differentiation	HSBP1	GO:0000122,GO:0001704,GO:0001706,GO:0003008,GO:0003012,GO:0003674,GO:0003712,GO:0003714,GO:0005488,GO:0005515,GO:0005575,GO:0005622,GO:0005623,GO:0005634,GO:0005654,GO:0005856,GO:0006355,GO:0006357,GO:0006936,GO:0007275,GO:0007369,GO:0007444,GO:0007492,GO:0008150,GO:0009653,GO:0009790,GO:0009888,GO:0009889,GO:0009890,GO:0009892,GO:0009987,GO:0010468,GO:0010556,GO:0010558,GO:0010605,GO:0010629,GO:…	-	ko:K19765	ko04212,map04212	-	-	-	ko00000,ko00001	-	-	-	HSBP1
NC_046174.1:9254223-9256005	6669.EFX77008	1.56e-53	198.0	COG2124@1|root,KOG0159@2759|Eukaryota,39UE8@33154|Opisthokonta,3BI1T@33208|Metazoa,3CXPA@33213|Bilateria,41VW1@6656|Arthropoda	33208|Metazoa	Q	Belongs to the cytochrome P450 family	Cyp314a1	GO:0000003,GO:0001667,GO:0001700,GO:0002009,GO:0002064,GO:0002065,GO:0002066,GO:0002165,GO:0003006,GO:0003674,GO:0003824,GO:0004497,GO:0004501,GO:0005575,GO:0005622,GO:0005623,GO:0005737,GO:0005739,GO:0006629,GO:0006694,GO:0006928,GO:0007275,GO:0007276,GO:0007281,GO:0007292,GO:0007295,GO:0007297,GO:0007298,GO:0007391,GO:0007399,GO:0007417,GO:0007494,GO:0008150,GO:0008152,GO:0008202,GO:0008258,GO:…	1.14.99.22	ko:K10723	ko00981,map00981	-	R02374	RC00706	ko00000,ko00001,ko00199,ko01000	-	-	-	p450
NC_046174.1:9259316-9260822	6669.EFX71581	7.12e-05	54.7	2EIQ4@1|root,2SP2K@2759|Eukaryota,3A8JA@33154|Opisthokonta	2759|Eukaryota	S	Helitron helicase-like domain at N-terminus	-	-	-	-	-	-	-	-	-	-	-	-	Helitron_like_N
NC_046174.1:9394263-9394715	6669.EFX84941	1.65e-42	153.0	COG5062@1|root,KOG0411@2759|Eukaryota,38CY0@33154|Opisthokonta,3BE2R@33208|Metazoa,3CXHN@33213|Bilateria,41Z2V@6656|Arthropoda	33208|Metazoa	I	acetyltransferase, which acetylates the inositol ring of phosphatidylinositol during biosynthesis of GPI- anchor	PIGW	GO:0003674,GO:0003824,GO:0005575,GO:0005622,GO:0005623,GO:0005737,GO:0005783,GO:0005789,GO:0006464,GO:0006497,GO:0006505,GO:0006506,GO:0006629,GO:0006643,GO:0006644,GO:0006650,GO:0006661,GO:0006664,GO:0006793,GO:0006796,GO:0006807,GO:0008104,GO:0008150,GO:0008152,GO:0008374,GO:0008610,GO:0008654,GO:0009058,GO:0009059,GO:0009247,GO:0009987,GO:0012505,GO:0016020,GO:0016254,GO:0016740,GO:0016746,GO:…	-	ko:K05283	ko00563,ko01100,map00563,map01100	M00065	R05918	RC00004	ko00000,ko00001,ko00002,ko01000	-	-	-	GWT1
NC_046174.1:9396142-9396345	6669.EFX84988	1.47e-30	119.0	KOG0994@1|root,KOG0994@2759|Eukaryota,38ZGF@33154|Opisthokonta,3B9YQ@33208|Metazoa,3CVKW@33213|Bilateria,41WXZ@6656|Arthropoda	33208|Metazoa	W	Laminin subunit	LAMB1	GO:0000003,GO:0000902,GO:0000904,GO:0001654,GO:0001655,GO:0001656,GO:0001704,GO:0001706,GO:0001822,GO:0002009,GO:0002064,GO:0003006,GO:0003007,GO:0003008,GO:0003143,GO:0003674,GO:0005102,GO:0005178,GO:0005198,GO:0005201,GO:0005488,GO:0005515,GO:0005575,GO:0005576,GO:0005604,GO:0005605,GO:0005606,GO:0005607,GO:0005608,GO:0005615,GO:0005622,GO:0005623,GO:0005634,GO:0005737,GO:0005783,GO:0005788,GO:…	-	ko:K05636,ko:K06243	ko04151,ko04510,ko04512,ko05145,ko05146,ko05165,ko05200,ko05222,map04151,map04510,map04512,map05145,map05146,map05165,map05200,map05222	-	-	-	ko00000,ko00001,ko04516	-	-	-	Laminin_EGF,Laminin_N
NC_046174.1:9579435-9579811	6669.EFX86181	2.61e-14	75.9	COG0666@1|root,KOG0514@2759|Eukaryota,38FV8@33154|Opisthokonta,3BFAU@33208|Metazoa,3D1UU@33213|Bilateria,41UWV@6656|Arthropoda	33208|Metazoa	S	Ankyrin repeat	KANK1	GO:0001726,GO:0003674,GO:0005488,GO:0005515,GO:0005575,GO:0005622,GO:0005623,GO:0005634,GO:0005737,GO:0005856,GO:0005874,GO:0005886,GO:0005911,GO:0005912,GO:0005924,GO:0005927,GO:0006996,GO:0007010,GO:0007162,GO:0007275,GO:0007399,GO:0008013,GO:0008017,GO:0008064,GO:0008092,GO:0008104,GO:0008150,GO:0009653,GO:0009790,GO:0009792,GO:0009966,GO:0009967,GO:0009968,GO:0009987,GO:0010639,GO:0010646,GO:…	-	-	-	-	-	-	-	-	-	-	Ank_2,Ank_3,Ank_4,KN_motif
NC_046174.1:9634146-9639366	6669.EFX86377	9.31e-79	272.0	COG0407@1|root,KOG2872@2759|Eukaryota,38DMD@33154|Opisthokonta,3B9C6@33208|Metazoa,3CRC2@33213|Bilateria,41TC6@6656|Arthropoda	33208|Metazoa	H	Uroporphyrinogen decarboxylase activity. It is involved in the biological process described with porphyrin-containing compound biosynthetic process	UROD	GO:0001889,GO:0003674,GO:0003824,GO:0004853,GO:0005488,GO:0005506,GO:0005575,GO:0005622,GO:0005623,GO:0005634,GO:0005654,GO:0005737,GO:0005829,GO:0006082,GO:0006725,GO:0006778,GO:0006779,GO:0006783,GO:0006807,GO:0007275,GO:0008150,GO:0008152,GO:0008198,GO:0009058,GO:0009636,GO:0009719,GO:0009725,GO:0009987,GO:0010033,GO:0010035,GO:0010038,GO:0010039,GO:0010243,GO:0014070,GO:0014075,GO:0016829,GO:…	4.1.1.37	ko:K01599	ko00860,ko01100,ko01110,map00860,map01100,map01110	M00121	R03197,R04972	RC00872	ko00000,ko00001,ko00002,ko01000	-	-	-	URO-D
NC_046174.1:10138752-10139333	6669.EFX84971	3.69e-29	114.0	COG4352@1|root,KOG3295@2759|Eukaryota,39QV9@33154|Opisthokonta,3BJ7T@33208|Metazoa,3D0KP@33213|Bilateria,41WKK@6656|Arthropoda	33208|Metazoa	J	Belongs to the eukaryotic ribosomal protein eL13 family	RPL13	GO:0000184,GO:0000956,GO:0001889,GO:0002181,GO:0003674,GO:0003676,GO:0003723,GO:0003735,GO:0005198,GO:0005488,GO:0005575,GO:0005622,GO:0005623,GO:0005634,GO:0005730,GO:0005737,GO:0005783,GO:0005829,GO:0005840,GO:0006139,GO:0006401,GO:0006402,GO:0006412,GO:0006413,GO:0006518,GO:0006605,GO:0006612,GO:0006613,GO:0006614,GO:0006725,GO:0006807,GO:0006810,GO:0006886,GO:0007275,GO:0008104,GO:0008150,GO:…	-	ko:K02873	ko03010,map03010	M00177,M00179	-	-	br01610,ko00000,ko00001,ko00002,ko03011	-	-	-	Ribosomal_L13e
NC_046174.1:10633580-10633767	6669.EFX84896	1.16e-07	53.9	COG0515@1|root,KOG0192@2759|Eukaryota,38TPF@33154|Opisthokonta,3BEA3@33208|Metazoa,3D058@33213|Bilateria,41YZE@6656|Arthropoda	33208|Metazoa	T	protein serine threonine kinase activity. It is involved in the biological process described with protein phosphorylation	PBK	GO:0000278,GO:0001932,GO:0001933,GO:0003674,GO:0003824,GO:0004672,GO:0004674,GO:0005575,GO:0005622,GO:0005623,GO:0005634,GO:0006464,GO:0006468,GO:0006793,GO:0006796,GO:0006807,GO:0007049,GO:0008150,GO:0008152,GO:0009314,GO:0009411,GO:0009416,GO:0009628,GO:0009892,GO:0009894,GO:0009895,GO:0009966,GO:0009968,GO:0009987,GO:0010563,GO:0010605,GO:0010646,GO:0010648,GO:0016301,GO:0016310,GO:0016740,GO:…	2.7.12.2	ko:K08865	-	-	-	-	ko00000,ko01000,ko01001	-	-	-	Pkinase
NC_046174.1:10693518-10694230	6669.EFX64418	1.81e-53	182.0	2CZKJ@1|root,2SATZ@2759|Eukaryota	2759|Eukaryota	S	RNase H	-	-	-	-	-	-	-	-	-	-	-	-	RNase_H
NC_046174.1:10936595-10937398	6669.EFX67922	5.82e-47	168.0	KOG3811@1|root,KOG3811@2759|Eukaryota,38FCA@33154|Opisthokonta,3BARA@33208|Metazoa,3CZHA@33213|Bilateria,41XGH@6656|Arthropoda	33208|Metazoa	K	Sequence-specific DNA binding transcription factor activity. It is involved in the biological process described with regulation of transcription, DNA-templated	TFAP2A	GO:0000003,GO:0000122,GO:0000976,GO:0000977,GO:0000978,GO:0000979,GO:0000980,GO:0000981,GO:0000982,GO:0000983,GO:0000987,GO:0001012,GO:0001046,GO:0001047,GO:0001067,GO:0001077,GO:0001078,GO:0001101,GO:0001158,GO:0001227,GO:0001228,GO:0001501,GO:0001568,GO:0001654,GO:0001655,GO:0001656,GO:0001701,GO:0001763,GO:0001822,GO:0001824,GO:0001825,GO:0001829,GO:0001838,GO:0001841,GO:0001843,GO:0001942,GO:…	-	ko:K09176,ko:K09177,ko:K09179,ko:K09180	-	-	-	-	ko00000,ko03000	-	-	-	TF_AP-2
NC_046174.1:11019106-11019677	6669.EFX69678	4.42e-13	74.7	KOG3770@1|root,KOG3770@2759|Eukaryota,38E4G@33154|Opisthokonta,3BEWN@33208|Metazoa,3CV2I@33213|Bilateria,41YCE@6656|Arthropoda	33208|Metazoa	I	nucleoside triphosphate catabolic process	SMPDL3B	GO:0002682,GO:0002683,GO:0003674,GO:0003824,GO:0005488,GO:0005575,GO:0005576,GO:0005615,GO:0005623,GO:0005886,GO:0006139,GO:0006629,GO:0006643,GO:0006725,GO:0006753,GO:0006793,GO:0006796,GO:0006807,GO:0008081,GO:0008150,GO:0008152,GO:0008270,GO:0009056,GO:0009058,GO:0009141,GO:0009143,GO:0009966,GO:0009968,GO:0009987,GO:0010646,GO:0010648,GO:0016020,GO:0016042,GO:0016787,GO:0016788,GO:0018130,GO:…	-	ko:K01128	-	-	-	-	ko00000,ko01000	-	-	-	Metallophos
NC_046174.1:11743238-11744070	6669.EFX86690	1.26e-07	61.2	2CMEW@1|root,2QQ65@2759|Eukaryota,38D3A@33154|Opisthokonta,3BJKH@33208|Metazoa,3CYD7@33213|Bilateria	33208|Metazoa	O	negative regulation of non-canonical Wnt signaling pathway	-	-	-	-	-	-	-	-	-	-	-	-	-
NC_046174.1:11821297-11826064	6669.EFX71906	6.62e-27	127.0	COG0519@1|root,KOG1622@2759|Eukaryota,38DHS@33154|Opisthokonta,3BDTV@33208|Metazoa,3CW4N@33213|Bilateria,41TJK@6656|Arthropoda	33208|Metazoa	F	activity. It is involved in the biological process described with GMP biosynthetic process	GMPS	GO:0000902,GO:0000904,GO:0001101,GO:0003674,GO:0003824,GO:0003921,GO:0003922,GO:0005488,GO:0005515,GO:0005575,GO:0005622,GO:0005623,GO:0005694,GO:0005700,GO:0005737,GO:0005829,GO:0006139,GO:0006144,GO:0006163,GO:0006164,GO:0006177,GO:0006325,GO:0006464,GO:0006508,GO:0006725,GO:0006753,GO:0006793,GO:0006796,GO:0006807,GO:0006928,GO:0006935,GO:0006996,GO:0007275,GO:0007399,GO:0007409,GO:0007411,GO:…	6.3.5.2	ko:K01951	ko00230,ko00983,ko01100,map00230,map00983,map01100	M00050	R01230,R01231,R08244	RC00010,RC00204	ko00000,ko00001,ko00002,ko01000,ko01002	-	-	-	GATase,GMP_synt_C,NAD_synthase
NC_046174.1:11930700-11931108	6669.EFX86245	6.68e-28	111.0	COG1075@1|root,KOG2541@2759|Eukaryota,38HI2@33154|Opisthokonta,3BD3E@33208|Metazoa,3CYJE@33213|Bilateria,41WMB@6656|Arthropoda	33208|Metazoa	IO	Palmitoyl-protein thioesterase	PPT1	GO:0000003,GO:0000323,GO:0001505,GO:0001558,GO:0001708,GO:0002084,GO:0003008,GO:0003674,GO:0003824,GO:0005575,GO:0005576,GO:0005615,GO:0005622,GO:0005623,GO:0005634,GO:0005737,GO:0005764,GO:0005773,GO:0005775,GO:0005794,GO:0005829,GO:0006139,GO:0006163,GO:0006164,GO:0006464,GO:0006629,GO:0006637,GO:0006643,GO:0006665,GO:0006725,GO:0006732,GO:0006753,GO:0006790,GO:0006793,GO:0006796,GO:0006807,GO:…	3.1.2.22	ko:K01074	ko00062,ko01100,ko01212,ko04142,map00062,map01100,map01212,map04142	-	R01274	RC00004,RC00014	ko00000,ko00001,ko01000,ko01004	-	-	-	Palm_thioest
NC_046174.1:12193403-12202448	6669.EFX88211	5.38e-111	376.0	COG5422@1|root,KOG4305@2759|Eukaryota,38CXM@33154|Opisthokonta,3BEYI@33208|Metazoa,3CTA1@33213|Bilateria,41VQ9@6656|Arthropoda	33208|Metazoa	T	Guanine nucleotide exchange factor for Rho/Rac/Cdc42-like GTPases	ARHGEF3	GO:0000302,GO:0001558,GO:0003674,GO:0005085,GO:0005088,GO:0005089,GO:0005488,GO:0005515,GO:0005575,GO:0005622,GO:0005623,GO:0005634,GO:0005737,GO:0005829,GO:0005886,GO:0006928,GO:0006950,GO:0006979,GO:0007154,GO:0007165,GO:0007186,GO:0007264,GO:0007265,GO:0007266,GO:0008150,GO:0009314,GO:0009628,GO:0009636,GO:0009966,GO:0009987,GO:0010035,GO:0010212,GO:0010646,GO:0010720,GO:0010769,GO:0010770,GO:…	-	ko:K20683	-	-	-	-	ko00000,ko04131	-	-	-	PH,PH_13,PH_5,RhoGEF
NC_046174.1:12203934-12204387	6669.EFX86114	2.29e-29	117.0	KOG2027@1|root,KOG2027@2759|Eukaryota,38H4P@33154|Opisthokonta,3BIJU@33208|Metazoa,3CW0Q@33213|Bilateria,41TP7@6656|Arthropoda	33208|Metazoa	Z	Regulator of Vps4 activity in the MVB pathway	IST1	GO:0000323,GO:0000910,GO:0001558,GO:0001775,GO:0002252,GO:0002263,GO:0002274,GO:0002275,GO:0002283,GO:0002366,GO:0002376,GO:0002443,GO:0002444,GO:0002446,GO:0003674,GO:0005488,GO:0005515,GO:0005575,GO:0005576,GO:0005615,GO:0005622,GO:0005623,GO:0005737,GO:0005764,GO:0005766,GO:0005768,GO:0005773,GO:0005775,GO:0005793,GO:0005813,GO:0005815,GO:0005829,GO:0005856,GO:0006810,GO:0006887,GO:0006955,GO:…	-	ko:K19476	ko04144,map04144	-	-	-	ko00000,ko00001	-	-	-	Ist1
NC_046174.1:12572258-12572856	6669.EFX70160	0.000116	50.4	COG2116@1|root,KOG1943@2759|Eukaryota,38D43@33154|Opisthokonta,3BCDD@33208|Metazoa,3CTDF@33213|Bilateria,41U6G@6656|Arthropoda	33208|Metazoa	O	post-chaperonin tubulin folding pathway	TBCD	GO:0000226,GO:0000278,GO:0000902,GO:0000904,GO:0003674,GO:0005096,GO:0005488,GO:0005515,GO:0005575,GO:0005622,GO:0005623,GO:0005737,GO:0005813,GO:0005815,GO:0005829,GO:0005856,GO:0005874,GO:0005886,GO:0005911,GO:0005912,GO:0005923,GO:0006457,GO:0006996,GO:0007010,GO:0007017,GO:0007021,GO:0007023,GO:0007043,GO:0007049,GO:0007162,GO:0007163,GO:0007275,GO:0007399,GO:0007405,GO:0007409,GO:0008047,GO:…	-	ko:K21767	-	-	-	-	ko00000,ko04812	-	-	-	TFCD_C
NC_046174.1:12914034-12916381	6669.EFX77257	4.13e-152	478.0	2CNQC@1|root,2QXFF@2759|Eukaryota,39Y03@33154|Opisthokonta,3BMKX@33208|Metazoa,3D3RP@33213|Bilateria,4227P@6656|Arthropoda	33208|Metazoa	-	-	-	-	-	-	-	-	-	-	-	-	-	-	-
NC_046174.1:13089122-13091547	6669.EFX85072	5.84e-30	127.0	COG2110@1|root,KOG2633@2759|Eukaryota,38JYP@33154|Opisthokonta,3BISJ@33208|Metazoa,3D27B@33213|Bilateria,41YP5@6656|Arthropoda	33208|Metazoa	BK	Appr-1'-p processing enzyme	macrod1	-	-	-	-	-	-	-	-	-	-	-	Macro,Pkinase
NC_046174.1:13332245-13332648	6669.EFX86146	2.67e-44	158.0	KOG1192@1|root,KOG1192@2759|Eukaryota,3ABE4@33154|Opisthokonta,3BZ0V@33208|Metazoa,3CWJW@33213|Bilateria,41UGN@6656|Arthropoda	33208|Metazoa	G	transferase activity, transferring hexosyl groups. It is involved in the biological process described with metabolic process	Ugt37b1	GO:0003674,GO:0003824,GO:0005575,GO:0005622,GO:0005623,GO:0006011,GO:0006139,GO:0006725,GO:0006793,GO:0006807,GO:0008150,GO:0008152,GO:0008194,GO:0009225,GO:0009987,GO:0015020,GO:0016020,GO:0016021,GO:0016740,GO:0016757,GO:0016758,GO:0031224,GO:0034641,GO:0043226,GO:0043227,GO:0043229,GO:0043231,GO:0044237,GO:0044238,GO:0044281,GO:0044424,GO:0044425,GO:0044464,GO:0046483,GO:0055086,GO:0071704,GO:…	2.4.1.17,2.4.1.47	ko:K00699,ko:K04628	ko00040,ko00053,ko00140,ko00565,ko00600,ko00830,ko00860,ko00980,ko00982,ko00983,ko01100,ko01110,ko05204,map00040,map00053,map00140,map00565,map00600,map00830,map00860,map00980,map00982,map00983,map01100,map01110,map05204	M00014,M00067,M00129	R01383,R01500,R02358,R02389,R02478,R02502,R02902,R03091,R04322,R04352,R04353,R04354,R04683,R06277,R07106,R08259,R08261,R08262,R08263,R08615,R09426,R09427,R09428,R10804	RC00005,RC00033,RC00049,RC00059,RC00078,RC00171,RC00397,RC00523,RC00529,RC00708,RC02748	ko00000,ko00001,ko00002,ko01000,ko01003	-	GT1	-	UDPGT
NC_046174.1:13375967-13394158	7070.TC007543-PA	1.41e-175	624.0	COG2801@1|root,KOG0017@2759|Eukaryota,38F42@33154|Opisthokonta,3BA5H@33208|Metazoa,3CWAK@33213|Bilateria,41WI3@6656|Arthropoda,3SQDU@50557|Insecta	33208|Metazoa	L	zinc finger	-	-	-	-	-	-	-	-	-	-	-	-	RVT_1,Retrotrans_gag,gag-asp_proteas,rve,zf-CCHC,zf-H2C2
NC_046174.1:13396051-13409366	6669.EFX67042	2.4e-17	90.9	2D8VT@1|root,2TBR3@2759|Eukaryota,3971K@33154|Opisthokonta,3CBCQ@33208|Metazoa,3DSMW@33213|Bilateria,4238G@6656|Arthropoda	33208|Metazoa	-	-	-	-	-	-	-	-	-	-	-	-	-	-	-
NC_046174.1:13412404-13415992	6669.EFX73856	1.67e-38	158.0	COG0515@1|root,KOG0192@2759|Eukaryota	2759|Eukaryota	KLT	protein kinase activity	-	-	-	-	-	-	-	-	-	-	-	-	Ank_2,Pkinase_Tyr
NC_046174.1:13418069-13442519	400682.PAC_15707569	1.17e-105	361.0	COG2801@1|root,KOG0017@2759|Eukaryota,39ZQV@33154|Opisthokonta,3BIZ8@33208|Metazoa	33208|Metazoa	K	transposition, RNA-mediated	-	-	-	-	-	-	-	-	-	-	-	-	RVT_1
NC_046174.1:13444278-13452876	7029.ACYPI080181-PA	4.51e-39	169.0	COG2801@1|root,KOG0017@2759|Eukaryota,38F42@33154|Opisthokonta,3BA5H@33208|Metazoa,3CWAK@33213|Bilateria,41WI3@6656|Arthropoda,3SIRK@50557|Insecta,3ECJT@33342|Paraneoptera	33208|Metazoa	O	K02A2.6-like	-	-	-	-	-	-	-	-	-	-	-	-	Baculo_F,RVT_1,rve
NC_046174.1:13454625-13464456	244447.XP_008330351.1	2.73e-223	727.0	COG2801@1|root,KOG0017@2759|Eukaryota,38F42@33154|Opisthokonta,3BA5H@33208|Metazoa,3CZSS@33213|Bilateria,48AQP@7711|Chordata,48YUZ@7742|Vertebrata,4A5WT@7898|Actinopterygii	33208|Metazoa	L	K02A2.6-like	-	-	-	-	-	-	-	-	-	-	-	-	RVP,RVT_1,rve
NC_046174.1:13465910-13470115	6669.EFX67714	1.68e-41	163.0	2DZK0@1|root,2S73E@2759|Eukaryota,3ACB6@33154|Opisthokonta,3BVZK@33208|Metazoa,3E41E@33213|Bilateria	33208|Metazoa	S	RNase H	-	-	-	-	-	-	-	-	-	-	-	-	RNase_H
NC_046174.1:13492987-13494171	6669.EFX86394	1.57e-73	238.0	COG3338@1|root,KOG0382@2759|Eukaryota,38BFG@33154|Opisthokonta,3BIMZ@33208|Metazoa,3CTN7@33213|Bilateria,41Z0R@6656|Arthropoda	33208|Metazoa	P	It is involved in the biological process described with one-carbon metabolic process	CA2	GO:0001655,GO:0001822,GO:0002009,GO:0002376,GO:0002520,GO:0002521,GO:0002573,GO:0002682,GO:0002684,GO:0002761,GO:0002763,GO:0003674,GO:0003824,GO:0004064,GO:0004089,GO:0005488,GO:0005575,GO:0005576,GO:0005615,GO:0005622,GO:0005623,GO:0005737,GO:0005829,GO:0005886,GO:0005902,GO:0006730,GO:0006810,GO:0006811,GO:0006820,GO:0006873,GO:0006885,GO:0006950,GO:0006970,GO:0006971,GO:0007154,GO:0007165,GO:…	4.2.1.1	ko:K01672,ko:K18245	ko00910,ko04964,ko04966,ko04971,ko04972,ko04976,map00910,map04964,map04966,map04971,map04972,map04976	-	R00132,R10092	RC02807	ko00000,ko00001,ko01000,ko04147	-	-	-	Carb_anhydrase
NC_046174.1:13535199-13535521	6669.EFX71906	2.26e-16	80.9	COG0519@1|root,KOG1622@2759|Eukaryota,38DHS@33154|Opisthokonta,3BDTV@33208|Metazoa,3CW4N@33213|Bilateria,41TJK@6656|Arthropoda	33208|Metazoa	F	activity. It is involved in the biological process described with GMP biosynthetic process	GMPS	GO:0000902,GO:0000904,GO:0001101,GO:0003674,GO:0003824,GO:0003921,GO:0003922,GO:0005488,GO:0005515,GO:0005575,GO:0005622,GO:0005623,GO:0005694,GO:0005700,GO:0005737,GO:0005829,GO:0006139,GO:0006144,GO:0006163,GO:0006164,GO:0006177,GO:0006325,GO:0006464,GO:0006508,GO:0006725,GO:0006753,GO:0006793,GO:0006796,GO:0006807,GO:0006928,GO:0006935,GO:0006996,GO:0007275,GO:0007399,GO:0007409,GO:0007411,GO:…	6.3.5.2	ko:K01951	ko00230,ko00983,ko01100,map00230,map00983,map01100	M00050	R01230,R01231,R08244	RC00010,RC00204	ko00000,ko00001,ko00002,ko01000,ko01002	-	-	-	GATase,GMP_synt_C,NAD_synthase
NC_046174.1:13696067-13703941	400682.PAC_15714761	2.64e-07	65.5	2CXQA@1|root,2RZ1Z@2759|Eukaryota,3A2YC@33154|Opisthokonta,3BQYX@33208|Metazoa	33208|Metazoa	-	-	-	-	-	-	-	-	-	-	-	-	-	-	-
NC_046174.1:14002418-14003353	6669.EFX67100	9.97e-53	180.0	KOG3712@1|root,KOG3712@2759|Eukaryota,39NQB@33154|Opisthokonta,3BFE6@33208|Metazoa,3CTWT@33213|Bilateria,41TP9@6656|Arthropoda	33208|Metazoa	K	DNA binding. It is involved in the biological process described with regulation of transcription, DNA-templated	RFX7	GO:0000976,GO:0000977,GO:0000978,GO:0000981,GO:0000987,GO:0001012,GO:0001067,GO:0003674,GO:0003676,GO:0003677,GO:0003690,GO:0003700,GO:0005488,GO:0005575,GO:0005622,GO:0005623,GO:0005634,GO:0006355,GO:0006357,GO:0008150,GO:0009889,GO:0010468,GO:0010556,GO:0019219,GO:0019222,GO:0031323,GO:0031326,GO:0043226,GO:0043227,GO:0043229,GO:0043231,GO:0043565,GO:0044212,GO:0044424,GO:0044464,GO:0050789,GO:…	-	-	-	-	-	-	-	-	-	-	RFX_DNA_binding
NC_046175.1:125-2498	6669.EFX78333	5.7e-75	259.0	COG0515@1|root,KOG1027@2759|Eukaryota	2759|Eukaryota	KLT	ribonuclease activity	-	-	2.7.11.1	ko:K08852	ko04140,ko04141,ko04210,ko04932,ko05010,map04140,map04141,map04210,map04932,map05010	-	-	-	ko00000,ko00001,ko01000,ko01001	-	-	-	Ank_2,Pkinase
NC_046175.1:50972-52041	6669.EFX81388	3.5e-134	404.0	COG0526@1|root,KOG0190@2759|Eukaryota,38GTB@33154|Opisthokonta,3BC3B@33208|Metazoa,3CV6F@33213|Bilateria,41Y1D@6656|Arthropoda	33208|Metazoa	O	isomerase activity. It is involved in the biological process described with cell redox homeostasis	-	GO:0003674,GO:0003756,GO:0003824,GO:0005575,GO:0005622,GO:0005623,GO:0005737,GO:0005783,GO:0006457,GO:0006950,GO:0008150,GO:0009987,GO:0012505,GO:0016853,GO:0016860,GO:0016864,GO:0033554,GO:0034976,GO:0043226,GO:0043227,GO:0043229,GO:0043231,GO:0044424,GO:0044444,GO:0044464,GO:0050896,GO:0051716,GO:0140096	5.3.4.1	ko:K08056,ko:K09582	ko04141,ko04612,ko04918,ko05110,map04141,map04612,map04918,map05110	-	-	-	ko00000,ko00001,ko01000,ko03110,ko04131,ko04147	-	-	-	Thioredoxin,Thioredoxin_6
NC_046175.1:596483-596891	6669.EFX61771	0.000971	45.8	COG2912@1|root,2QS7Z@2759|Eukaryota,38E79@33154|Opisthokonta,3BG32@33208|Metazoa,3CVHZ@33213|Bilateria,41VBF@6656|Arthropoda	33208|Metazoa	S	Transglutaminase-like superfamily	FBXO21	GO:0000151,GO:0000209,GO:0003674,GO:0003824,GO:0004842,GO:0005575,GO:0005622,GO:0005623,GO:0005737,GO:0005829,GO:0006464,GO:0006508,GO:0006511,GO:0006807,GO:0008150,GO:0008152,GO:0009056,GO:0009057,GO:0009987,GO:0016567,GO:0016740,GO:0019538,GO:0019787,GO:0019941,GO:0030163,GO:0032446,GO:0032991,GO:0036211,GO:0043170,GO:0043412,GO:0043632,GO:0043687,GO:0044237,GO:0044238,GO:0044248,GO:0044257,GO:…	-	ko:K10301	-	-	-	-	ko00000,ko04121	-	-	-	F-box-like,Transglut_core2,YccV-like
NC_046175.1:688491-701549	6669.EFX69357	9.61e-132	423.0	2CMM3@1|root,2QQSX@2759|Eukaryota,39DKY@33154|Opisthokonta,3BDYS@33208|Metazoa,3CVMR@33213|Bilateria,41Z4G@6656|Arthropoda	33208|Metazoa	S	Transposase protein	-	-	-	-	-	-	-	-	-	-	-	-	Tnp_P_element
NC_046175.1:703823-716184	7070.TC005268-PA	2.22e-59	237.0	COG2801@1|root,KOG0017@2759|Eukaryota,38F42@33154|Opisthokonta,3BA5H@33208|Metazoa,3DKZ7@33213|Bilateria,428B3@6656|Arthropoda,3SQ89@50557|Insecta	33208|Metazoa	L	Reverse transcriptase (RNA-dependent DNA polymerase)	-	-	-	-	-	-	-	-	-	-	-	-	RVT_1,rve,zf-CCHC,zf-H2C2
NC_046175.1:717653-717930	6669.EFX77844	2.57e-26	105.0	2EP7I@1|root,2SSFX@2759|Eukaryota	2759|Eukaryota	-	-	-	-	-	-	-	-	-	-	-	-	-	-	DDE_3,HTH_38,HTH_Tnp_Tc3_1
NC_046175.1:720101-733654	6669.EFX63414	3.68e-30	139.0	KOG1216@1|root,KOG1216@2759|Eukaryota,38BYG@33154|Opisthokonta,3BBY5@33208|Metazoa,3CRZ6@33213|Bilateria	33208|Metazoa	VW	biological adhesion	MUC5B	GO:0003674,GO:0005198,GO:0005201,GO:0005575,GO:0005576,GO:0031012,GO:0044421	-	ko:K10955,ko:K13908,ko:K21125	ko04657,ko04970,ko05146,ko05226,map04657,map04970,map05146,map05226	-	-	-	ko00000,ko00001,ko04131	-	-	-	C8,Mucin2_WxxW,TIL,VWC,VWD
NC_046175.1:756719-760970	6669.EFX63612	1.2e-13	85.1	2E8A2@1|root,2SET1@2759|Eukaryota,38VI4@33154|Opisthokonta,3CAYK@33208|Metazoa,3DS71@33213|Bilateria,423DM@6656|Arthropoda	6669.EFX63612|-	-	-	-	-	-	-	-	-	-	-	-	-	-	-	-
NC_046175.1:762847-763637	7029.ACYPI067431-PA	1.7e-26	116.0	28XKR@1|root,2R4E0@2759|Eukaryota,39TX3@33154|Opisthokonta,3BKT1@33208|Metazoa,3D3E1@33213|Bilateria,41XNJ@6656|Arthropoda,3SWDE@50557|Insecta,3EC0S@33342|Paraneoptera	33208|Metazoa	-	-	-	-	-	-	-	-	-	-	-	-	-	-	-
NC_046175.1:768803-772148	7029.ACYPI51351-PA	1.16e-32	145.0	29QV0@1|root,2RX9E@2759|Eukaryota	2759|Eukaryota	S	Transposase protein	-	-	-	-	-	-	-	-	-	-	-	-	THAP,Tnp_P_element
NC_046175.1:793029-796707	7070.TC015886-PA	4.32e-109	371.0	COG2801@1|root,KOG0017@2759|Eukaryota,39ZQV@33154|Opisthokonta,3BIZ8@33208|Metazoa,3D69X@33213|Bilateria,42CS4@6656|Arthropoda,3T05B@50557|Insecta	33208|Metazoa	L	Reverse transcriptase (RNA-dependent DNA polymerase)	-	-	-	-	-	-	-	-	-	-	-	-	Phage_integrase,RVT_1
NC_046175.1:802202-803506	6500.XP_005103370.1	6.2e-62	225.0	COG2801@1|root,KOG0017@2759|Eukaryota,38F42@33154|Opisthokonta,3BA5H@33208|Metazoa,3CZSS@33213|Bilateria	33208|Metazoa	G	K02A2.6-like	-	-	-	-	-	-	-	-	-	-	-	-	RVT_1,rve
NC_046175.1:806406-827386	7425.NV18536-PA	9.27e-148	508.0	COG2801@1|root,KOG0017@2759|Eukaryota,38DPC@33154|Opisthokonta,3BGB6@33208|Metazoa,3D5G4@33213|Bilateria,41ZUZ@6656|Arthropoda,3SKEY@50557|Insecta	33208|Metazoa	L	Reverse transcriptase (RNA-dependent DNA polymerase)	-	-	-	-	-	-	-	-	-	-	-	-	DUF4219,RVT_2,Retrotran_gag_2,gag_pre-integrs,rve,zf-CCHC
NC_046175.1:828752-831538	6669.EFX81466	6.95e-178	542.0	2CNHV@1|root,2QWEQ@2759|Eukaryota,39RDT@33154|Opisthokonta,3BITH@33208|Metazoa,3CSNZ@33213|Bilateria,41U92@6656|Arthropoda	33208|Metazoa	-	-	-	-	-	-	-	-	-	-	-	-	-	-	-
NC_046175.1:832565-835016	6669.EFX75910	1.65e-28	126.0	COG2801@1|root,KOG0017@2759|Eukaryota,3ASA5@33154|Opisthokonta,3C4JS@33208|Metazoa,3DJ3B@33213|Bilateria,423I8@6656|Arthropoda	33208|Metazoa	L	transposition, RNA-mediated	-	-	-	-	-	-	-	-	-	-	-	-	Retrotrans_gag
NC_046175.1:836963-841037	6669.EFX71004	4.81e-28	127.0	2D91P@1|root,2TCIC@2759|Eukaryota,39820@33154|Opisthokonta,3CCB2@33208|Metazoa,3DCJY@33213|Bilateria	6669.EFX71004|-	S	Pfam:DUF3609	-	-	-	-	-	-	-	-	-	-	-	-	-
NC_046175.1:844340-844817	7668.SPU_008007-tr	1.7e-43	160.0	COG2801@1|root,KOG0017@2759|Eukaryota,38F42@33154|Opisthokonta,3BA5H@33208|Metazoa,3CWAK@33213|Bilateria	33208|Metazoa	E	K02A2.6-like	-	-	-	-	-	-	-	-	-	-	-	-	RVT_1,SCAN,gag-asp_proteas,rve,zf-CCHC,zf-H2C2
NC_046175.1:849943-850049	6669.EFX69903	1.8e-10	60.5	KOG2939@1|root,KOG2939@2759|Eukaryota,38HPU@33154|Opisthokonta,3BD4W@33208|Metazoa,3CTHB@33213|Bilateria,41TI0@6656|Arthropoda	33208|Metazoa	S	Coiled-coil domain-containing protein	CCDC132	GO:0000149,GO:0000938,GO:0003674,GO:0005488,GO:0005515,GO:0005575,GO:0005622,GO:0005623,GO:0005737,GO:0005768,GO:0005794,GO:0006810,GO:0008150,GO:0012505,GO:0016192,GO:0016197,GO:0031410,GO:0031982,GO:0032386,GO:0032388,GO:0032456,GO:0032879,GO:0032991,GO:0040012,GO:0040017,GO:0043226,GO:0043227,GO:0043229,GO:0043231,GO:0044422,GO:0044424,GO:0044431,GO:0044433,GO:0044440,GO:0044444,GO:0044446,GO:…	-	-	-	-	-	-	-	-	-	-	DUF2451,Vps54_N
NC_046175.1:955328-957815	6669.EFX71906	4.54e-71	254.0	COG0519@1|root,KOG1622@2759|Eukaryota,38DHS@33154|Opisthokonta,3BDTV@33208|Metazoa,3CW4N@33213|Bilateria,41TJK@6656|Arthropoda	33208|Metazoa	F	activity. It is involved in the biological process described with GMP biosynthetic process	GMPS	GO:0000902,GO:0000904,GO:0001101,GO:0003674,GO:0003824,GO:0003921,GO:0003922,GO:0005488,GO:0005515,GO:0005575,GO:0005622,GO:0005623,GO:0005694,GO:0005700,GO:0005737,GO:0005829,GO:0006139,GO:0006144,GO:0006163,GO:0006164,GO:0006177,GO:0006325,GO:0006464,GO:0006508,GO:0006725,GO:0006753,GO:0006793,GO:0006796,GO:0006807,GO:0006928,GO:0006935,GO:0006996,GO:0007275,GO:0007399,GO:0007409,GO:0007411,GO:…	6.3.5.2	ko:K01951	ko00230,ko00983,ko01100,map00230,map00983,map01100	M00050	R01230,R01231,R08244	RC00010,RC00204	ko00000,ko00001,ko00002,ko01000,ko01002	-	-	-	GATase,GMP_synt_C,NAD_synthase
NC_046175.1:1406398-1406844	6669.EFX81265	8.32e-13	72.4	2CXYR@1|root,2S0S7@2759|Eukaryota,39ZC1@33154|Opisthokonta	33154|Opisthokonta	-	-	-	-	-	-	-	-	-	-	-	-	-	-	Herpes_alk_exo,YqaJ
NC_046175.1:1416225-1417769	6669.EFX71906	6.49e-53	197.0	COG0519@1|root,KOG1622@2759|Eukaryota,38DHS@33154|Opisthokonta,3BDTV@33208|Metazoa,3CW4N@33213|Bilateria,41TJK@6656|Arthropoda	33208|Metazoa	F	activity. It is involved in the biological process described with GMP biosynthetic process	GMPS	GO:0000902,GO:0000904,GO:0001101,GO:0003674,GO:0003824,GO:0003921,GO:0003922,GO:0005488,GO:0005515,GO:0005575,GO:0005622,GO:0005623,GO:0005694,GO:0005700,GO:0005737,GO:0005829,GO:0006139,GO:0006144,GO:0006163,GO:0006164,GO:0006177,GO:0006325,GO:0006464,GO:0006508,GO:0006725,GO:0006753,GO:0006793,GO:0006796,GO:0006807,GO:0006928,GO:0006935,GO:0006996,GO:0007275,GO:0007399,GO:0007409,GO:0007411,GO:…	6.3.5.2	ko:K01951	ko00230,ko00983,ko01100,map00230,map00983,map01100	M00050	R01230,R01231,R08244	RC00010,RC00204	ko00000,ko00001,ko00002,ko01000,ko01002	-	-	-	GATase,GMP_synt_C,NAD_synthase
NC_046175.1:1448432-1450463	6669.EFX62146	1.14e-31	137.0	KOG3544@1|root,KOG3544@2759|Eukaryota,38DGH@33154|Opisthokonta,3BA28@33208|Metazoa,3CSNV@33213|Bilateria,4221R@6656|Arthropoda	33208|Metazoa	W	Collagen triple helix repeat (20 copies)	-	GO:0003008,GO:0003674,GO:0005198,GO:0005201,GO:0007600,GO:0007610,GO:0007638,GO:0008150,GO:0009581,GO:0009582,GO:0009605,GO:0009612,GO:0009628,GO:0031644,GO:0031646,GO:0032101,GO:0032103,GO:0032501,GO:0044057,GO:0048518,GO:0048520,GO:0048583,GO:0048584,GO:0050789,GO:0050795,GO:0050877,GO:0050896,GO:0050906,GO:0050954,GO:0050974,GO:0050975,GO:0050976,GO:0050982,GO:0051239,GO:0051240,GO:0051606,GO:…	-	ko:K06236,ko:K06237,ko:K06238,ko:K19720	ko04151,ko04510,ko04512,ko04611,ko04926,ko04933,ko04974,ko05146,ko05165,ko05200,ko05222,map04151,map04510,map04512,map04611,map04926,map04933,map04974,map05146,map05165,map05200,map05222	-	-	-	ko00000,ko00001,ko00536,ko04147,ko04516	-	-	-	CBM_14,Collagen
NC_046175.1:1550672-1554898	6669.EFX88186	4.49e-137	427.0	2C7H0@1|root,2QRD5@2759|Eukaryota,3A9WM@33154|Opisthokonta,3CNT1@33208|Metazoa,3E4ZD@33213|Bilateria	33208|Metazoa	S	Methyltransferase domain	-	-	-	-	-	-	-	-	-	-	-	-	Methyltransf_22
NC_046175.1:1660887-1663263	6669.EFX71906	9.66e-39	162.0	COG0519@1|root,KOG1622@2759|Eukaryota,38DHS@33154|Opisthokonta,3BDTV@33208|Metazoa,3CW4N@33213|Bilateria,41TJK@6656|Arthropoda	33208|Metazoa	F	activity. It is involved in the biological process described with GMP biosynthetic process	GMPS	GO:0000902,GO:0000904,GO:0001101,GO:0003674,GO:0003824,GO:0003921,GO:0003922,GO:0005488,GO:0005515,GO:0005575,GO:0005622,GO:0005623,GO:0005694,GO:0005700,GO:0005737,GO:0005829,GO:0006139,GO:0006144,GO:0006163,GO:0006164,GO:0006177,GO:0006325,GO:0006464,GO:0006508,GO:0006725,GO:0006753,GO:0006793,GO:0006796,GO:0006807,GO:0006928,GO:0006935,GO:0006996,GO:0007275,GO:0007399,GO:0007409,GO:0007411,GO:…	6.3.5.2	ko:K01951	ko00230,ko00983,ko01100,map00230,map00983,map01100	M00050	R01230,R01231,R08244	RC00010,RC00204	ko00000,ko00001,ko00002,ko01000,ko01002	-	-	-	GATase,GMP_synt_C,NAD_synthase
NC_046175.1:1668299-1669158	6669.EFX82807	6.69e-23	100.0	KOG1121@1|root,KOG1121@2759|Eukaryota	2759|Eukaryota	E	protein dimerization activity	-	-	-	-	-	-	-	-	-	-	-	-	Dimer_Tnp_hAT
NC_046175.1:1681903-1688337	6669.EFX66534	1.01e-43	171.0	COG5158@1|root,KOG1302@2759|Eukaryota	2759|Eukaryota	U	vesicle docking involved in exocytosis	VPS33	GO:0000166,GO:0000322,GO:0000323,GO:0000324,GO:0000329,GO:0003674,GO:0005488,GO:0005515,GO:0005524,GO:0005575,GO:0005622,GO:0005623,GO:0005737,GO:0005768,GO:0005773,GO:0005774,GO:0005829,GO:0006605,GO:0006623,GO:0006810,GO:0006886,GO:0006892,GO:0006896,GO:0006897,GO:0006903,GO:0006906,GO:0006914,GO:0006996,GO:0007033,GO:0007034,GO:0008104,GO:0008144,GO:0008150,GO:0008152,GO:0009056,GO:0009987,GO:…	-	ko:K20182	ko04138,map04138	-	-	-	ko00000,ko00001,ko04131	-	-	-	Sec1
NC_046175.1:1689551-1694681	6669.EFX64436	1.72e-40	157.0	2F1R2@1|root,2T2PZ@2759|Eukaryota,3ATT2@33154|Opisthokonta,3C3D9@33208|Metazoa,3DK0N@33213|Bilateria,423BH@6656|Arthropoda	33208|Metazoa	-	-	-	-	-	-	-	-	-	-	-	-	-	-	-
NC_046175.1:1695714-1714735	6669.EFX63670	1.98e-71	268.0	2CW0J@1|root,2RTC7@2759|Eukaryota,3AUZQ@33154|Opisthokonta	6669.EFX63670|-	-	-	-	-	-	-	-	-	-	-	-	-	-	-	-
NC_046175.1:1715955-1736597	6669.EFX61011	6.32e-27	119.0	2CY74@1|root,2S2H8@2759|Eukaryota,3A3Z3@33154|Opisthokonta,3BSEA@33208|Metazoa,3D8D3@33213|Bilateria,4207X@6656|Arthropoda	33208|Metazoa	S	Transposase protein	-	-	-	-	-	-	-	-	-	-	-	-	Tnp_P_element
NC_046175.1:1740744-1746062	6669.EFX70067	3.93e-31	141.0	2CZPF@1|root,2SB4G@2759|Eukaryota	2759|Eukaryota	-	-	-	-	-	-	-	-	-	-	-	-	-	-	-
NC_046175.1:1747566-1766800	6669.EFX71011	1.05e-37	156.0	2EADR@1|root,2SGMT@2759|Eukaryota	6669.EFX71011|-	S	zinc finger	-	-	-	-	-	-	-	-	-	-	-	-	-
NC_046175.1:1780031-1790673	6669.EFX70207	1.11e-70	248.0	2FA4C@1|root,2TBAM@2759|Eukaryota,396G1@33154|Opisthokonta,3CAUI@33208|Metazoa,3DS2A@33213|Bilateria,42CIR@6656|Arthropoda	6669.EFX70207|-	-	-	-	-	-	-	-	-	-	-	-	-	-	-	-
NC_046175.1:1792497-1803005	7668.SPU_013847-tr	1.43e-98	357.0	COG2801@1|root,KOG0017@2759|Eukaryota,38F42@33154|Opisthokonta,3BA5H@33208|Metazoa,3CWAK@33213|Bilateria	33208|Metazoa	E	K02A2.6-like	-	-	-	-	-	-	-	-	-	-	-	-	RVT_1,SCAN,gag-asp_proteas,rve,zf-CCHC,zf-H2C2
NC_046175.1:1826763-1835191	6669.EFX82807	6.03e-32	133.0	KOG1121@1|root,KOG1121@2759|Eukaryota	2759|Eukaryota	E	protein dimerization activity	-	-	-	-	-	-	-	-	-	-	-	-	Dimer_Tnp_hAT
NC_046175.1:2125795-2128520	7029.ACYPI47868-PA	3.34e-64	238.0	2AI1Z@1|root,2RZ3S@2759|Eukaryota,3A87B@33154|Opisthokonta,3BV9Z@33208|Metazoa,3DEC7@33213|Bilateria,421YT@6656|Arthropoda,3SQVY@50557|Insecta	33208|Metazoa	-	-	-	-	-	-	-	-	-	-	-	-	-	-	-
NC_046175.1:2132168-2136513	6669.EFX73432	5.36e-110	370.0	2CW0T@1|root,2RTCH@2759|Eukaryota,3APRD@33154|Opisthokonta,3C2TZ@33208|Metazoa,3DIG4@33213|Bilateria,4233C@6656|Arthropoda	6669.EFX73432|-	-	-	-	-	-	-	-	-	-	-	-	-	-	-	-
NC_046175.1:2139831-2149686	6669.EFX74007	1.81e-92	318.0	2CX6J@1|root,2RWF1@2759|Eukaryota,3AUU7@33154|Opisthokonta,3C4C6@33208|Metazoa,3DJMR@33213|Bilateria,423FA@6656|Arthropoda	33208|Metazoa	S	Retrotransposon gag protein	-	-	-	-	-	-	-	-	-	-	-	-	Retrotrans_gag,zf-CCHC
NC_046175.1:2163844-2164242	6669.EFX89814	7.63e-11	66.2	KOG2073@1|root,KOG2073@2759|Eukaryota,38EWF@33154|Opisthokonta,3BBW9@33208|Metazoa,3CTNR@33213|Bilateria,41UTI@6656|Arthropoda	33208|Metazoa	D	Serine threonine-protein phosphatase 6 regulatory subunit	PPP6R2	GO:0001932,GO:0001933,GO:0003674,GO:0005488,GO:0005515,GO:0005575,GO:0005622,GO:0005623,GO:0005634,GO:0005654,GO:0005737,GO:0005829,GO:0005886,GO:0006810,GO:0006888,GO:0006900,GO:0006901,GO:0006903,GO:0006996,GO:0008150,GO:0009892,GO:0009966,GO:0009968,GO:0009987,GO:0010563,GO:0010605,GO:0010646,GO:0010648,GO:0010921,GO:0016020,GO:0016043,GO:0016050,GO:0016192,GO:0019220,GO:0019222,GO:0019899,GO:…	-	ko:K15499,ko:K15500,ko:K15501	-	-	-	-	ko00000,ko01009,ko03400	-	-	-	SAPS
NC_046175.1:2174229-2178497	7029.ACYPI24666-PA	2.27e-07	64.7	2CN6C@1|root,2QU3U@2759|Eukaryota,38GGN@33154|Opisthokonta,3BC7U@33208|Metazoa,3DKI7@33213|Bilateria,422A5@6656|Arthropoda,3SQP0@50557|Insecta	33208|Metazoa	S	52 kDa repressor of the inhibitor of the protein	Prkrir	-	-	-	-	-	-	-	-	-	-	-	DUF4371,Dimer_Tnp_hAT,THAP
NC_046175.1:2180317-2197175	6669.EFX74937	2.08e-14	87.0	COG2801@1|root,KOG0017@2759|Eukaryota,3ASA5@33154|Opisthokonta,3C4JS@33208|Metazoa,3DJ3B@33213|Bilateria,423I8@6656|Arthropoda	33208|Metazoa	L	transposition, RNA-mediated	-	-	-	-	-	-	-	-	-	-	-	-	Retrotrans_gag
NC_046175.1:2239742-2245688	6669.EFX80872	2.15e-24	115.0	KOG3538@1|root,KOG4597@2759|Eukaryota,38EQB@33154|Opisthokonta,3BB8S@33208|Metazoa,3E52Q@33213|Bilateria,41VU2@6656|Arthropoda	33208|Metazoa	O	serine-type endopeptidase inhibitor activity	mig-6	GO:0000003,GO:0000902,GO:0002119,GO:0002164,GO:0005575,GO:0005576,GO:0005604,GO:0007275,GO:0008150,GO:0009653,GO:0009790,GO:0009791,GO:0009792,GO:0009987,GO:0016043,GO:0031012,GO:0032501,GO:0032502,GO:0032504,GO:0032989,GO:0044421,GO:0048598,GO:0048856,GO:0048869,GO:0062023,GO:0071840	-	-	-	-	-	-	-	-	-	-	ADAM_spacer1,Kunitz_BPTI,PLAC,TSP_1,WAP
NC_046175.1:2250225-2328122	6669.EFX77267	2.51e-110	375.0	2EEI7@1|root,2S623@2759|Eukaryota,3A71W@33154|Opisthokonta,3BTGE@33208|Metazoa,3DA1Q@33213|Bilateria	33208|Metazoa	-	-	-	-	-	-	-	-	-	-	-	-	-	-	-
NC_046175.1:2329532-2343322	7029.ACYPI006985-PA	3.77e-67	252.0	KOG1121@1|root,KOG1121@2759|Eukaryota,39UGI@33154|Opisthokonta,3BYTH@33208|Metazoa,3DE9U@33213|Bilateria,4240T@6656|Arthropoda,3T01C@50557|Insecta,3EC8C@33342|Paraneoptera	33208|Metazoa	S	Conserved hypothetical protein	-	-	-	-	-	-	-	-	-	-	-	-	-
NC_046175.1:2346828-2350014	7668.SPU_021821-tr	1.89e-45	188.0	2CMP4@1|root,2QR56@2759|Eukaryota,39VQX@33154|Opisthokonta,3BR69@33208|Metazoa,3D755@33213|Bilateria	33208|Metazoa	S	Pao retrotransposon peptidase	-	-	-	-	-	-	-	-	-	-	-	-	DUF1759,Peptidase_A17,rve
NC_046175.1:2351059-2354420	7668.SPU_010000-tr	6.96e-220	690.0	2CMP4@1|root,2QR56@2759|Eukaryota,39VQX@33154|Opisthokonta,3BR69@33208|Metazoa,3D755@33213|Bilateria	33208|Metazoa	S	Pao retrotransposon peptidase	-	-	-	-	-	-	-	-	-	-	-	-	DUF1759,Peptidase_A17,rve
NC_046175.1:2359268-2360449	6669.EFX77689	1.38e-189	573.0	COG0507@1|root,KOG0987@2759|Eukaryota,3AAIR@33154|Opisthokonta	33154|Opisthokonta	L	G-quadruplex DNA unwinding	-	-	-	-	-	-	-	-	-	-	-	-	Helitron_like_N,PIF1
NC_046175.1:2365286-2368508	7070.TC002946-PA	2.03e-113	380.0	COG2801@1|root,KOG0017@2759|Eukaryota,38F42@33154|Opisthokonta,3BA5H@33208|Metazoa,3CWAK@33213|Bilateria,41WI3@6656|Arthropoda,3SIRK@50557|Insecta	33208|Metazoa	O	K02A2.6-like	-	-	-	-	-	-	-	-	-	-	-	-	RVT_1,gag-asp_proteas,rve,zf-CCHC,zf-H2C2
NC_046175.1:2381075-2384515	400682.PAC_15703983	2.89e-87	313.0	COG2801@1|root,KOG0017@2759|Eukaryota,38F42@33154|Opisthokonta,3BA5H@33208|Metazoa	33208|Metazoa	OU	K02A2.6-like	-	-	-	-	-	-	-	-	-	-	-	-	RVT_1,gag-asp_proteas,rve
NC_046175.1:2385787-2415827	6669.EFX75813	6.29e-117	382.0	28N8N@1|root,2QUTZ@2759|Eukaryota,39XUZ@33154|Opisthokonta,3BIC8@33208|Metazoa,3D1M8@33213|Bilateria,420PE@6656|Arthropoda	33208|Metazoa	S	Transposase	-	-	-	-	-	-	-	-	-	-	-	-	DDE_3,HTH_23,HTH_Tnp_Tc3_2
NC_046175.1:2428140-2431540	6669.EFX79335	1.14e-65	237.0	COG0513@1|root,KOG0326@2759|Eukaryota,38DGD@33154|Opisthokonta,3BB9C@33208|Metazoa,3CUXR@33213|Bilateria,41XRP@6656|Arthropoda	33208|Metazoa	A	Belongs to the DEAD box helicase family	DDX6	GO:0000003,GO:0000288,GO:0000291,GO:0000785,GO:0000792,GO:0000932,GO:0000956,GO:0001520,GO:0002064,GO:0002065,GO:0002066,GO:0002682,GO:0002697,GO:0002831,GO:0003006,GO:0003008,GO:0003674,GO:0003676,GO:0003723,GO:0003724,GO:0003824,GO:0004004,GO:0004386,GO:0005488,GO:0005515,GO:0005575,GO:0005622,GO:0005623,GO:0005634,GO:0005694,GO:0005730,GO:0005737,GO:0005739,GO:0005829,GO:0005856,GO:0005929,GO:…	3.6.4.13	ko:K12614	ko03018,map03018	M00395	-	-	ko00000,ko00001,ko00002,ko01000,ko03019,ko03036	-	-	-	DEAD,Helicase_C
NC_046175.1:2433077-2442714	6669.EFX84450	3.23e-59	227.0	COG0515@1|root,KOG1187@2759|Eukaryota,38BXH@33154|Opisthokonta,3BEDK@33208|Metazoa,3CU22@33213|Bilateria,41TPX@6656|Arthropoda	33208|Metazoa	T	binding. It is involved in the biological process described with protein phosphorylation	LIMK1	GO:0000003,GO:0001558,GO:0001654,GO:0001736,GO:0001737,GO:0001738,GO:0002009,GO:0002165,GO:0002252,GO:0002253,GO:0002376,GO:0002429,GO:0002431,GO:0002433,GO:0002682,GO:0002684,GO:0002757,GO:0002764,GO:0002768,GO:0003006,GO:0003674,GO:0003824,GO:0004672,GO:0004674,GO:0005488,GO:0005515,GO:0005575,GO:0005622,GO:0005623,GO:0005634,GO:0005654,GO:0005737,GO:0005794,GO:0005801,GO:0005829,GO:0005912,GO:…	2.7.11.1	ko:K05743,ko:K05744	ko04360,ko04666,ko04810,map04360,map04666,map04810	-	-	-	ko00000,ko00001,ko01000,ko01001	-	-	-	LIM,PDZ,Pkinase_Tyr
NC_046175.1:2444410-2447623	7955.ENSDARP00000110119	3.34e-90	324.0	COG2801@1|root,KOG0017@2759|Eukaryota,38F42@33154|Opisthokonta,3BA5H@33208|Metazoa,3CZSS@33213|Bilateria,48AQP@7711|Chordata,48YUZ@7742|Vertebrata,4A6U4@7898|Actinopterygii	33208|Metazoa	L	K02A2.6-like	-	-	3.1.4.17	ko:K13755	ko00230,ko04020,ko04740,ko04742,ko04924,ko05032,map00230,map04020,map04740,map04742,map04924,map05032	-	R00191,R01234	RC00296	ko00000,ko00001,ko01000	-	-	-	RVT_1,rve
NC_046175.1:2449034-2451774	6669.EFX68434	1.65e-28	130.0	2B36B@1|root,2S0E9@2759|Eukaryota,3A1KW@33154|Opisthokonta,3BSTV@33208|Metazoa,3D7KR@33213|Bilateria	33208|Metazoa	-	-	-	-	-	-	-	-	-	-	-	-	-	-	FLYWCH,MULE
NC_046175.1:2655056-2655994	6669.EFX62877	3.65e-98	303.0	2EZEB@1|root,2T0RP@2759|Eukaryota	6669.EFX62877|-	-	-	-	-	-	-	-	-	-	-	-	-	-	-	-
NC_046175.1:2657296-2657980	6669.EFX63046	5.77e-19	92.8	2EZEB@1|root,2T0RP@2759|Eukaryota	6669.EFX63046|-	-	-	-	-	-	-	-	-	-	-	-	-	-	-	-
NC_046175.1:2701442-2702883	6669.EFX81022	2.92e-67	231.0	KOG2532@1|root,KOG2532@2759|Eukaryota,39WQQ@33154|Opisthokonta,3BG8K@33208|Metazoa,3CXG7@33213|Bilateria,41U4I@6656|Arthropoda	33208|Metazoa	G	It is involved in the biological process described with transmembrane transport	-	GO:0003674,GO:0005215,GO:0005575,GO:0005623,GO:0005886,GO:0006810,GO:0006811,GO:0006820,GO:0008150,GO:0016020,GO:0016021,GO:0022857,GO:0031224,GO:0044425,GO:0044464,GO:0051179,GO:0051234,GO:0055085,GO:0071944	-	ko:K08193	-	-	-	-	ko00000,ko02000	2.A.1.14	-	-	MFS_1
NC_046175.1:2706518-2712969	6669.EFX80642	1.29e-20	108.0	KOG1974@1|root,KOG1974@2759|Eukaryota,39Y2G@33154|Opisthokonta,3BJYR@33208|Metazoa,3D457@33213|Bilateria,41WDR@6656|Arthropoda	33208|Metazoa	L	timeless	tim	GO:0000003,GO:0000122,GO:0001659,GO:0002027,GO:0003053,GO:0003674,GO:0005488,GO:0005515,GO:0005575,GO:0005622,GO:0005623,GO:0005634,GO:0005737,GO:0006355,GO:0006357,GO:0006606,GO:0006810,GO:0006886,GO:0006913,GO:0007275,GO:0007562,GO:0007610,GO:0007617,GO:0007618,GO:0007620,GO:0007622,GO:0007623,GO:0007626,GO:0008016,GO:0008062,GO:0008104,GO:0008134,GO:0008150,GO:0009314,GO:0009416,GO:0009453,GO:…	-	ko:K03155,ko:K12074	ko04711,map04711	-	-	-	ko00000,ko00001,ko03400	-	-	-	TIMELESS
NC_046175.1:2842715-2849924	6669.EFX70791	1.39e-11	78.2	KOG1121@1|root,KOG1121@2759|Eukaryota,39RW9@33154|Opisthokonta,3BH13@33208|Metazoa,3D40F@33213|Bilateria,423XQ@6656|Arthropoda	33208|Metazoa	L	BED zinc finger	-	-	-	-	-	-	-	-	-	-	-	-	DUF659,Dimer_Tnp_hAT,zf-BED
NC_046175.1:2903770-2908598	7070.TC007543-PA	4.56e-174	592.0	COG2801@1|root,KOG0017@2759|Eukaryota,38F42@33154|Opisthokonta,3BA5H@33208|Metazoa,3CWAK@33213|Bilateria,41WI3@6656|Arthropoda,3SQDU@50557|Insecta	33208|Metazoa	L	zinc finger	-	-	-	-	-	-	-	-	-	-	-	-	RVT_1,Retrotrans_gag,gag-asp_proteas,rve,zf-CCHC,zf-H2C2
NC_046175.1:2912958-2915886	7668.SPU_006703-tr	1.21e-06	61.6	COG2801@1|root,KOG0017@2759|Eukaryota,38F42@33154|Opisthokonta,3BA5H@33208|Metazoa,3CZSS@33213|Bilateria	33208|Metazoa	G	K02A2.6-like	-	-	-	-	-	-	-	-	-	-	-	-	RVT_1,rve,zf-H2C2
NC_046175.1:2921833-2923310	6669.EFX60123	1.27e-11	68.9	2CY95@1|root,2S2X3@2759|Eukaryota,3A4AR@33154|Opisthokonta,3BRVC@33208|Metazoa,3D8TC@33213|Bilateria,422C0@6656|Arthropoda	33208|Metazoa	S	ISXO2-like transposase domain	-	-	-	-	-	-	-	-	-	-	-	-	DDE_Tnp_IS1595
NC_046175.1:2925483-2927202	6087.XP_004210596.1	2.87e-20	104.0	2BKTD@1|root,2S1J7@2759|Eukaryota,3A0EW@33154|Opisthokonta,3BQ0H@33208|Metazoa	6087.XP_004210596.1|-	S	NACHT, LRR and PYD domains-containing protein	-	-	-	-	-	-	-	-	-	-	-	-	-
NC_046175.1:2932618-2953505	7668.SPU_001813-tr	1.2e-90	340.0	2CMP4@1|root,2QR56@2759|Eukaryota,39VQX@33154|Opisthokonta,3BR69@33208|Metazoa	33208|Metazoa	S	Pao retrotransposon peptidase	-	-	-	-	-	-	-	-	-	-	-	-	DUF1759,Peptidase_A17,rve
NC_046175.1:3006088-3013510	6669.EFX81466	1.21e-57	224.0	2CNHV@1|root,2QWEQ@2759|Eukaryota,39RDT@33154|Opisthokonta,3BITH@33208|Metazoa,3CSNZ@33213|Bilateria,41U92@6656|Arthropoda	33208|Metazoa	-	-	-	-	-	-	-	-	-	-	-	-	-	-	-
NC_046175.1:3014699-3016159	7029.ACYPI51667-PA	3.74e-56	207.0	2CMYU@1|root,2QSU3@2759|Eukaryota,38FNT@33154|Opisthokonta,3BK0X@33208|Metazoa,3D503@33213|Bilateria,421Y7@6656|Arthropoda,3SQJP@50557|Insecta	33208|Metazoa	S	Domain of unknown function (DUF4371)	-	-	-	-	-	-	-	-	-	-	-	-	DUF4371,Dimer_Tnp_hAT
NC_046175.1:3021216-3032823	7668.SPU_015555-tr	1.05e-84	318.0	COG2801@1|root,KOG0017@2759|Eukaryota,39ZQV@33154|Opisthokonta,3BIZ8@33208|Metazoa,3D69X@33213|Bilateria	33208|Metazoa	L	protein heterodimerization activity	-	-	-	-	-	-	-	-	-	-	-	-	Phage_integrase,RVT_1
NC_046175.1:3051446-3070421	7070.TC006870-PA	5.63e-43	184.0	COG2801@1|root,KOG0017@2759|Eukaryota,38F42@33154|Opisthokonta,3BA5H@33208|Metazoa,3CWAK@33213|Bilateria,41WI3@6656|Arthropoda,3SIRK@50557|Insecta	33208|Metazoa	O	K02A2.6-like	-	-	-	-	-	-	-	-	-	-	-	-	RVT_1,Retrotrans_gag,gag-asp_proteas,rve
NC_046175.1:3081398-3084169	6669.EFX81304	5.17e-05	55.8	COG2801@1|root,KOG0017@2759|Eukaryota,3AVTX@33154|Opisthokonta,3C518@33208|Metazoa,3DKEK@33213|Bilateria,423NT@6656|Arthropoda	33208|Metazoa	L	zinc finger	-	-	-	-	-	-	-	-	-	-	-	-	RVT_1,Retrotrans_gag,gag-asp_proteas,zf-CCHC
NC_046175.1:3098893-3108740	6669.EFX66496	2.33e-111	392.0	KOG3544@1|root,KOG3544@2759|Eukaryota	2759|Eukaryota	D	structural constituent of cuticle	-	-	-	-	-	-	-	-	-	-	-	-	Collagen
NC_046175.1:3109777-3114393	6669.EFX66584	9.02e-52	204.0	COG2440@1|root,KOG2415@2759|Eukaryota	2759|Eukaryota	C	oxidoreductase activity, oxidizing metal ions with flavin as acceptor	-	-	-	-	-	-	-	-	-	-	-	-	DYW_deaminase,PPR,PPR_2
NC_046175.1:3123656-3126662	10224.XP_006815924.1	1.62e-67	253.0	COG2801@1|root,KOG0017@2759|Eukaryota,39TC6@33154|Opisthokonta,3BHT2@33208|Metazoa,3D2MB@33213|Bilateria	33208|Metazoa	J	transposition, RNA-mediated	-	-	-	-	-	-	-	-	-	-	-	-	DUF1758,DUF1759,Peptidase_A17,Phlebovirus_G2,RVT_1,rve
NC_046175.1:3139010-3140222	7029.ACYPI069491-PA	4.57e-28	124.0	KOG1121@1|root,KOG1121@2759|Eukaryota,3AJC9@33154|Opisthokonta,3BV3P@33208|Metazoa,3DF56@33213|Bilateria,4224I@6656|Arthropoda,3SQFR@50557|Insecta	33208|Metazoa	S	hAT family C-terminal dimerisation region	-	-	-	-	-	-	-	-	-	-	-	-	Dimer_Tnp_hAT
NC_046175.1:3146255-3147866	6669.EFX66194	1.19e-19	102.0	KOG1835@1|root,KOG1835@2759|Eukaryota,38B8H@33154|Opisthokonta,3BEFK@33208|Metazoa,3D02Q@33213|Bilateria,41UE7@6656|Arthropoda	33208|Metazoa	F	Nuclear pore complex protein	NUP205	GO:0000132,GO:0000226,GO:0000278,GO:0003674,GO:0005198,GO:0005488,GO:0005515,GO:0005575,GO:0005622,GO:0005623,GO:0005634,GO:0005635,GO:0005643,GO:0006403,GO:0006405,GO:0006406,GO:0006606,GO:0006611,GO:0006810,GO:0006886,GO:0006913,GO:0006996,GO:0006997,GO:0006999,GO:0007010,GO:0007017,GO:0007049,GO:0007088,GO:0007163,GO:0007275,GO:0007346,GO:0008104,GO:0008150,GO:0008152,GO:0009605,GO:0009628,GO:…	-	ko:K14310	ko03013,map03013	M00427	-	-	ko00000,ko00001,ko00002,ko03019,ko03036	1.I.1	-	-	Nup192
NC_046175.1:3149419-3154294	6669.EFX60835	3.26e-107	345.0	28M7P@1|root,2QTQS@2759|Eukaryota,39Z9X@33154|Opisthokonta,3BNGS@33208|Metazoa,3D442@33213|Bilateria,4220M@6656|Arthropoda	33208|Metazoa	S	cellular response to interferon-beta	-	-	-	-	-	-	-	-	-	-	-	-	DUF4806
NC_046175.1:3159647-3165850	7070.TC009115-PA	9.12e-117	411.0	COG2801@1|root,KOG0017@2759|Eukaryota,38DPC@33154|Opisthokonta,3BGB6@33208|Metazoa,3D5G4@33213|Bilateria,41ZUZ@6656|Arthropoda,3SKEY@50557|Insecta	33208|Metazoa	L	Reverse transcriptase (RNA-dependent DNA polymerase)	-	-	-	-	-	-	-	-	-	-	-	-	DUF4219,RVT_2,Retrotran_gag_2,gag_pre-integrs,rve,zf-CCHC
NC_046175.1:3167523-3171741	400682.PAC_15708125	7.2e-133	451.0	COG2801@1|root,KOG0017@2759|Eukaryota,38F42@33154|Opisthokonta,3BA5H@33208|Metazoa	33208|Metazoa	OU	K02A2.6-like	-	-	-	-	-	-	-	-	-	-	-	-	RVT_1,rve,zf-H2C2
NC_046175.1:3173684-3175973	6669.EFX71129	5.85e-14	85.1	28I9A@1|root,2QQJM@2759|Eukaryota,39RKZ@33154|Opisthokonta,3BIEX@33208|Metazoa,3D4VR@33213|Bilateria,421QM@6656|Arthropoda	33208|Metazoa	S	Hyaluronan mediated motility receptor C-terminal	HMMR	GO:0003674,GO:0005488,GO:0005539,GO:0005540,GO:0005575,GO:0005622,GO:0005623,GO:0005737,GO:0005813,GO:0005815,GO:0005829,GO:0005856,GO:0005886,GO:0006022,GO:0006026,GO:0006027,GO:0006082,GO:0006807,GO:0007346,GO:0008150,GO:0008152,GO:0009056,GO:0009057,GO:0009987,GO:0010389,GO:0010564,GO:0015630,GO:0016020,GO:0016054,GO:0019752,GO:0030203,GO:0030212,GO:0030214,GO:0031406,GO:0036094,GO:0043167,GO:…	-	ko:K06267	ko04512,map04512	-	-	-	ko00000,ko00001,ko00536,ko04090	-	-	-	HMMR_C,HMMR_N
NC_046175.1:3183441-3184433	7425.NV17816-PA	2.43e-28	124.0	2CMP4@1|root,2QR56@2759|Eukaryota,39VQX@33154|Opisthokonta,3BR69@33208|Metazoa,3D755@33213|Bilateria,4230R@6656|Arthropoda,3T012@50557|Insecta,46MK3@7399|Hymenoptera	33208|Metazoa	S	Pao retrotransposon peptidase	-	-	-	-	-	-	-	-	-	-	-	-	Asp_protease_2,DUF1758,DUF1759,Peptidase_A17,Phlebovirus_G2,RVT_1,rve
NC_046175.1:3186081-3187221	6669.EFX75813	5.15e-90	280.0	28N8N@1|root,2QUTZ@2759|Eukaryota,39XUZ@33154|Opisthokonta,3BIC8@33208|Metazoa,3D1M8@33213|Bilateria,420PE@6656|Arthropoda	33208|Metazoa	S	Transposase	-	-	-	-	-	-	-	-	-	-	-	-	DDE_3,HTH_23,HTH_Tnp_Tc3_2
NC_046175.1:3189166-3191177	15368.BRADI2G31610.1	1.29e-38	162.0	COG2801@1|root,KOG0017@2759|Eukaryota,37THH@33090|Viridiplantae,3GG2K@35493|Streptophyta,3M5VU@4447|Liliopsida,3IIIB@38820|Poales	35493|Streptophyta	L	gag-polypeptide of LTR copia-type	-	-	-	-	-	-	-	-	-	-	-	-	DUF4219,RVT_2,Retrotran_gag_2,gag_pre-integrs,rve,zf-CCHC
NC_046175.1:3194557-3195798	7425.NV17808-PA	3e-15	86.7	COG2801@1|root,KOG0017@2759|Eukaryota,38DPC@33154|Opisthokonta,3BI7U@33208|Metazoa,3CTS1@33213|Bilateria,41WYJ@6656|Arthropoda,3SH01@50557|Insecta	33208|Metazoa	L	Encoded by	-	-	-	-	-	-	-	-	-	-	-	-	DUF4219,RVT_2,Retrotran_gag_2,gag_pre-integrs,rve,zf-CCHC
NC_046175.1:3198094-3210350	6669.EFX76823	2.58e-147	508.0	28N4N@1|root,2QUPU@2759|Eukaryota,39SZC@33154|Opisthokonta,3BNE8@33208|Metazoa,3D9FR@33213|Bilateria,420ET@6656|Arthropoda	33208|Metazoa	-	-	-	-	-	-	-	-	-	-	-	-	-	-	-
NC_046175.1:3243389-3243478	6669.EFX88808	9.63e-05	43.9	KOG1721@1|root,KOG1721@2759|Eukaryota,3A6AB@33154|Opisthokonta,3BSXX@33208|Metazoa,3DA3A@33213|Bilateria,422YK@6656|Arthropoda	33208|Metazoa	S	zinc finger	-	-	-	-	-	-	-	-	-	-	-	-	zf-C2H2,zf-H2C2_5
NC_046175.1:3257063-3283798	6669.EFX60990	5.83e-124	414.0	28M7P@1|root,2QTQS@2759|Eukaryota,39Z9X@33154|Opisthokonta,3BNGS@33208|Metazoa,3D442@33213|Bilateria,42AIT@6656|Arthropoda	33208|Metazoa	S	cellular response to interferon-beta	-	-	-	-	-	-	-	-	-	-	-	-	DUF4806
NC_046175.1:3314677-3350021	6669.EFX70567	2.92e-198	635.0	28N4N@1|root,2QUPU@2759|Eukaryota,39SZC@33154|Opisthokonta,3BNE8@33208|Metazoa,3D9FR@33213|Bilateria,420ET@6656|Arthropoda	33208|Metazoa	-	-	-	-	-	-	-	-	-	-	-	-	-	-	-
NC_046175.1:3353067-3371530	7029.ACYPI067431-PA	3.4e-47	196.0	28XKR@1|root,2R4E0@2759|Eukaryota,39TX3@33154|Opisthokonta,3BKT1@33208|Metazoa,3D3E1@33213|Bilateria,41XNJ@6656|Arthropoda,3SWDE@50557|Insecta,3EC0S@33342|Paraneoptera	33208|Metazoa	-	-	-	-	-	-	-	-	-	-	-	-	-	-	-
NC_046175.1:3372852-3380004	7070.TC006870-PA	2.27e-52	213.0	COG2801@1|root,KOG0017@2759|Eukaryota,38F42@33154|Opisthokonta,3BA5H@33208|Metazoa,3CWAK@33213|Bilateria,41WI3@6656|Arthropoda,3SIRK@50557|Insecta	33208|Metazoa	O	K02A2.6-like	-	-	-	-	-	-	-	-	-	-	-	-	RVT_1,Retrotrans_gag,gag-asp_proteas,rve
NC_046175.1:3405643-3436611	7668.SPU_010000-tr	6.3e-125	451.0	2CMP4@1|root,2QR56@2759|Eukaryota,39VQX@33154|Opisthokonta,3BR69@33208|Metazoa,3D755@33213|Bilateria	33208|Metazoa	S	Pao retrotransposon peptidase	-	-	-	-	-	-	-	-	-	-	-	-	DUF1759,Peptidase_A17,rve
NC_046175.1:3442652-3442899	6669.EFX77257	1.63e-05	48.9	2CNQC@1|root,2QXFF@2759|Eukaryota,39Y03@33154|Opisthokonta,3BMKX@33208|Metazoa,3D3RP@33213|Bilateria,4227P@6656|Arthropoda	33208|Metazoa	-	-	-	-	-	-	-	-	-	-	-	-	-	-	-
NC_046175.1:3444481-3454666	6669.EFX89515	9e-124	439.0	COG5032@1|root,KOG0905@2759|Eukaryota,38HFP@33154|Opisthokonta,3B9QS@33208|Metazoa,3CW2B@33213|Bilateria,41XVI@6656|Arthropoda	33208|Metazoa	T	Belongs to the PI3 PI4-kinase family	PIK3C2A	GO:0002119,GO:0002164,GO:0003008,GO:0003012,GO:0003013,GO:0003018,GO:0003674,GO:0003824,GO:0005488,GO:0005515,GO:0005543,GO:0005575,GO:0005622,GO:0005623,GO:0005634,GO:0005654,GO:0005737,GO:0005768,GO:0005829,GO:0005886,GO:0005942,GO:0006629,GO:0006644,GO:0006650,GO:0006661,GO:0006793,GO:0006796,GO:0006810,GO:0006887,GO:0006897,GO:0006909,GO:0006914,GO:0006928,GO:0006936,GO:0006939,GO:0006950,GO:…	2.7.1.154	ko:K00923	ko00562,ko01100,ko04070,map00562,map01100,map04070	-	R03362,R05795	RC00002,RC00078	ko00000,ko00001,ko01000	-	-	-	C2,PI3K_C2,PI3K_rbd,PI3Ka,PI3_PI4_kinase,PX
NC_046175.1:3455889-3459145	6669.EFX65973	2.27e-35	149.0	2CNE1@1|root,2QVJ3@2759|Eukaryota,39SZA@33154|Opisthokonta,3BITZ@33208|Metazoa,3DMTE@33213|Bilateria,421XE@6656|Arthropoda	33208|Metazoa	S	MULE transposase domain	-	-	-	ko:K17604	-	-	-	-	ko00000,ko01009	-	-	-	FAR1,MULE
NC_046175.1:3462021-3468387	7668.SPU_025609-tr	1.87e-31	144.0	2CMP4@1|root,2QR56@2759|Eukaryota,39VQX@33154|Opisthokonta,3BR69@33208|Metazoa,3D755@33213|Bilateria	33208|Metazoa	S	Pao retrotransposon peptidase	-	-	-	-	-	-	-	-	-	-	-	-	DUF1759,Peptidase_A17,rve
NC_046175.1:3481071-3482485	7994.ENSAMXP00000025771	5.32e-46	170.0	KOG4740@1|root,KOG4740@2759|Eukaryota,3A14S@33154|Opisthokonta,3BPYG@33208|Metazoa,3D6ZJ@33213|Bilateria,48G8B@7711|Chordata,49DA1@7742|Vertebrata,4A73B@7898|Actinopterygii	33208|Metazoa	S	Transposase	-	-	-	-	-	-	-	-	-	-	-	-	DDE_3,HTH_23,HTH_29,HTH_38,HTH_Tnp_Tc3_2
NC_046175.1:3496820-3501473	6669.EFX68434	7.91e-20	104.0	2B36B@1|root,2S0E9@2759|Eukaryota,3A1KW@33154|Opisthokonta,3BSTV@33208|Metazoa,3D7KR@33213|Bilateria	33208|Metazoa	-	-	-	-	-	-	-	-	-	-	-	-	-	-	FLYWCH,MULE
NC_046175.1:3511482-3512643	7029.ACYPI53423-PA	4.47e-35	145.0	2A600@1|root,2RYAU@2759|Eukaryota,3A7S8@33154|Opisthokonta,3BSPE@33208|Metazoa,3DCZA@33213|Bilateria,42AMY@6656|Arthropoda	33208|Metazoa	-	-	-	-	-	-	-	-	-	-	-	-	-	-	-
NC_046175.1:3523170-3531618	6669.EFX75168	1.09e-35	156.0	2D91P@1|root,2TCIC@2759|Eukaryota,39820@33154|Opisthokonta,3CCB2@33208|Metazoa,3DCJY@33213|Bilateria	6669.EFX75168|-	S	Pfam:DUF3609	-	-	-	-	-	-	-	-	-	-	-	-	-
NC_046175.1:3533308-3538066	7029.ACYPI006461-PA	8.35e-31	139.0	28S9B@1|root,2QYYT@2759|Eukaryota,39WZH@33154|Opisthokonta,3BHGG@33208|Metazoa,3E527@33213|Bilateria,420TB@6656|Arthropoda,3T01D@50557|Insecta,3EED3@33342|Paraneoptera	33208|Metazoa	-	-	-	-	-	-	-	-	-	-	-	-	-	-	DUF4806,Transposase_21
NC_046175.1:3540021-3547127	7029.ACYPI005410-PA	4.17e-36	158.0	COG2801@1|root,KOG0017@2759|Eukaryota,3ASUJ@33154|Opisthokonta,3C44B@33208|Metazoa,3DK2V@33213|Bilateria	7029.ACYPI005410-PA|-	L	transposition, RNA-mediated	-	-	-	-	-	-	-	-	-	-	-	-	-
NC_046175.1:3548472-3549223	7070.TC001491-PA	2.19e-24	109.0	COG2801@1|root,KOG0017@2759|Eukaryota,38F42@33154|Opisthokonta,3BA5H@33208|Metazoa,3CWAK@33213|Bilateria,41WI3@6656|Arthropoda,3SIRK@50557|Insecta	33208|Metazoa	O	K02A2.6-like	-	-	-	-	-	-	-	-	-	-	-	-	Baculo_F,RVT_1,rve
NC_046175.1:3552294-3556950	6669.EFX88804	1.2e-56	223.0	COG0480@1|root,KOG0467@2759|Eukaryota,38B8Q@33154|Opisthokonta,3BEBA@33208|Metazoa,3CWZ9@33213|Bilateria,41UNR@6656|Arthropoda	33208|Metazoa	J	GTP binding	EFTUD1	GO:0003674,GO:0003824,GO:0003924,GO:0005488,GO:0006139,GO:0006163,GO:0006725,GO:0006753,GO:0006793,GO:0006796,GO:0006807,GO:0006996,GO:0008150,GO:0008152,GO:0009116,GO:0009117,GO:0009119,GO:0009141,GO:0009144,GO:0009150,GO:0009199,GO:0009205,GO:0009259,GO:0009987,GO:0016043,GO:0016462,GO:0016787,GO:0016817,GO:0016818,GO:0017111,GO:0019637,GO:0019693,GO:0022607,GO:0022613,GO:0022618,GO:0034622,GO:…	-	ko:K14536	ko03008,map03008	-	-	-	ko00000,ko00001,ko01000,ko03009	-	-	-	EFG_C,EFG_II,GTP_EFTU,GTP_EFTU_D2
NC_046175.1:3566065-3570962	7070.TC002946-PA	6.13e-99	348.0	COG2801@1|root,KOG0017@2759|Eukaryota,38F42@33154|Opisthokonta,3BA5H@33208|Metazoa,3CWAK@33213|Bilateria,41WI3@6656|Arthropoda,3SIRK@50557|Insecta	33208|Metazoa	O	K02A2.6-like	-	-	-	-	-	-	-	-	-	-	-	-	RVT_1,gag-asp_proteas,rve,zf-CCHC,zf-H2C2
NC_046175.1:3572387-3573945	6669.EFX68064	5.61e-41	163.0	2CW0V@1|root,2RTCM@2759|Eukaryota,3997U@33154|Opisthokonta,3CCX1@33208|Metazoa,3E3J3@33213|Bilateria,423TE@6656|Arthropoda	33208|Metazoa	-	-	-	-	-	-	-	-	-	-	-	-	-	-	-
NC_046175.1:3575402-3584119	32507.XP_006808936.1	6.61e-36	153.0	2F3HV@1|root,2T4H8@2759|Eukaryota,38Y95@33154|Opisthokonta,3C5U9@33208|Metazoa,3DM60@33213|Bilateria,48MBD@7711|Chordata,49I4E@7742|Vertebrata,4A8E6@7898|Actinopterygii	33208|Metazoa	-	-	-	-	-	-	-	-	-	-	-	-	-	-	-
NC_046175.1:3591905-3608322	6669.EFX76823	7.03e-53	216.0	28N4N@1|root,2QUPU@2759|Eukaryota,39SZC@33154|Opisthokonta,3BNE8@33208|Metazoa,3D9FR@33213|Bilateria,420ET@6656|Arthropoda	33208|Metazoa	-	-	-	-	-	-	-	-	-	-	-	-	-	-	-
NC_046175.1:3622363-3632794	7070.TC015886-PA	5.39e-101	356.0	COG2801@1|root,KOG0017@2759|Eukaryota,39ZQV@33154|Opisthokonta,3BIZ8@33208|Metazoa,3D69X@33213|Bilateria,42CS4@6656|Arthropoda,3T05B@50557|Insecta	33208|Metazoa	L	Reverse transcriptase (RNA-dependent DNA polymerase)	-	-	-	-	-	-	-	-	-	-	-	-	Phage_integrase,RVT_1
NC_046175.1:3652359-3656886	6669.EFX69718	1.16e-48	195.0	KOG1075@1|root,KOG1075@2759|Eukaryota	2759|Eukaryota	E	Ribonuclease H protein	-	-	-	ko:K03969	-	-	-	-	ko00000	-	-	-	RVT_3,zf-CCHC_4,zf-RVT
NC_046175.1:3660894-3668657	6669.EFX63406	3.88e-78	270.0	2DAVY@1|root,2TKVI@2759|Eukaryota,39I0W@33154|Opisthokonta,3CMUB@33208|Metazoa,3DJTK@33213|Bilateria,423EK@6656|Arthropoda	33208|Metazoa	S	Protein of unknown function (DUF1759)	-	-	-	-	-	-	-	-	-	-	-	-	DUF1759
NC_046175.1:3670101-3673445	6669.EFX74937	1.33e-50	191.0	COG2801@1|root,KOG0017@2759|Eukaryota,3ASA5@33154|Opisthokonta,3C4JS@33208|Metazoa,3DJ3B@33213|Bilateria,423I8@6656|Arthropoda	33208|Metazoa	L	transposition, RNA-mediated	-	-	-	-	-	-	-	-	-	-	-	-	Retrotrans_gag
NC_046175.1:3676917-3684563	69319.XP_008551303.1	2.81e-44	172.0	COG2801@1|root,2S2R5@2759|Eukaryota,39MHM@33154|Opisthokonta,3CP4C@33208|Metazoa,3E58K@33213|Bilateria	33208|Metazoa	L	transposition	-	-	-	-	-	-	-	-	-	-	-	-	Dam,RVT_1,RVT_3
NC_046175.1:3686695-3690543	6669.EFX73704	1.87e-131	443.0	2CXQA@1|root,2RZ1Z@2759|Eukaryota,3A2YC@33154|Opisthokonta,3BQYX@33208|Metazoa,3E4D3@33213|Bilateria,42ACE@6656|Arthropoda	33208|Metazoa	-	-	-	-	-	-	-	-	-	-	-	-	-	-	-
NC_046175.1:3691905-3693058	6669.EFX71941	9.13e-05	53.5	2CXQA@1|root,2RZ1Z@2759|Eukaryota,3A2YC@33154|Opisthokonta,3BQYX@33208|Metazoa,3E4D3@33213|Bilateria,42ACE@6656|Arthropoda	33208|Metazoa	-	-	-	-	-	-	-	-	-	-	-	-	-	-	-
NC_046175.1:3694434-3695997	6669.EFX63503	3.49e-24	115.0	2EIQ4@1|root,2SP2K@2759|Eukaryota,3A8JA@33154|Opisthokonta	2759|Eukaryota	S	Helitron helicase-like domain at N-terminus	-	-	-	-	-	-	-	-	-	-	-	-	Helitron_like_N
NC_046175.1:3700410-3704721	6669.EFX84686	2.54e-13	84.7	COG5069@1|root,KOG0517@2759|Eukaryota,3AH5E@33154|Opisthokonta,3BCCD@33208|Metazoa,3CXWC@33213|Bilateria,41TPT@6656|Arthropoda	33208|Metazoa	Z	Phospholipid binding	SPTBN5	GO:0000003,GO:0000165,GO:0000902,GO:0000904,GO:0001750,GO:0002064,GO:0002065,GO:0002066,GO:0002119,GO:0002164,GO:0003006,GO:0003674,GO:0003779,GO:0005085,GO:0005088,GO:0005488,GO:0005515,GO:0005575,GO:0005622,GO:0005623,GO:0005634,GO:0005737,GO:0005829,GO:0005856,GO:0005886,GO:0005912,GO:0005929,GO:0005938,GO:0006464,GO:0006468,GO:0006793,GO:0006796,GO:0006807,GO:0006810,GO:0006888,GO:0006897,GO:…	-	ko:K06115	-	-	-	-	ko00000,ko04812	-	-	-	CH,PH,PH_9,SH3_2,SH3_9,Spectrin
NC_046175.1:3712836-3714496	6669.EFX67063	4.05e-18	97.1	2CXYR@1|root,2S0S7@2759|Eukaryota,39ZC1@33154|Opisthokonta,3BGPK@33208|Metazoa,3D7FA@33213|Bilateria,4200N@6656|Arthropoda	33208|Metazoa	S	DNA- binding	-	-	-	-	-	-	-	-	-	-	-	-	Herpes_alk_exo,YqaJ
NC_046175.1:3716025-3719453	6669.EFX70081	1.73e-36	150.0	29RJ7@1|root,2RXBE@2759|Eukaryota,39V4K@33154|Opisthokonta,3BJZ7@33208|Metazoa,3D3HW@33213|Bilateria,422D7@6656|Arthropoda	33208|Metazoa	L	DDE superfamily endonuclease	-	-	-	-	-	-	-	-	-	-	-	-	DDE_Tnp_4,HTH_Tnp_4,THAP
NC_046175.1:3727945-3733305	6669.EFX69227	1.51e-204	620.0	KOG3105@1|root,KOG3105@2759|Eukaryota,38DQS@33154|Opisthokonta,3BGR7@33208|Metazoa,3D3JB@33213|Bilateria,421ZQ@6656|Arthropoda	33208|Metazoa	S	DDE superfamily endonuclease	-	-	-	-	-	-	-	-	-	-	-	-	DDE_1,HTH_psq
NC_046175.1:3735895-3737590	6669.EFX68909	2.04e-36	152.0	2D8R8@1|root,2TB6Z@2759|Eukaryota,3AUIX@33154|Opisthokonta,3C3MA@33208|Metazoa,3DKTE@33213|Bilateria,4239X@6656|Arthropoda	6669.EFX68909|-	-	-	-	-	-	-	-	-	-	-	-	-	-	-	-
NC_046175.1:3739332-3739532	6183.Smp_195110.1	4.36e-19	86.7	COG2801@1|root,KOG0017@2759|Eukaryota,38F42@33154|Opisthokonta,3BA5H@33208|Metazoa,3CWAK@33213|Bilateria	33208|Metazoa	E	K02A2.6-like	-	-	-	-	-	-	-	-	-	-	-	-	RVT_1,gag-asp_proteas,rve,zf-CCHC,zf-H2C2
NC_046175.1:3741061-3743166	7994.ENSAMXP00000026335	1.05e-38	155.0	COG2801@1|root,KOG0017@2759|Eukaryota,3A0H6@33154|Opisthokonta,3BQ6X@33208|Metazoa,3D72R@33213|Bilateria,48EEU@7711|Chordata,49BCE@7742|Vertebrata,4A6CM@7898|Actinopterygii	33208|Metazoa	L	transposition, RNA-mediated	-	-	-	-	-	-	-	-	-	-	-	-	rve
NC_046175.1:3745445-3747219	6669.EFX73432	5.25e-28	127.0	2CW0T@1|root,2RTCH@2759|Eukaryota,3APRD@33154|Opisthokonta,3C2TZ@33208|Metazoa,3DIG4@33213|Bilateria,4233C@6656|Arthropoda	6669.EFX73432|-	-	-	-	-	-	-	-	-	-	-	-	-	-	-	-
NC_046175.1:3748577-3750837	10224.XP_006825701.1	5.31e-32	141.0	2CMP4@1|root,2QR56@2759|Eukaryota,3ANMI@33154|Opisthokonta,3C5WK@33208|Metazoa,3DHFJ@33213|Bilateria	33208|Metazoa	S	Protein of unknown function (DUF1759)	-	-	-	-	-	-	-	-	-	-	-	-	DUF1758,DUF1759,RVT_1
NC_046175.1:3761087-3761671	3880.AES60172	1.51e-08	60.1	COG2801@1|root,KOG0017@2759|Eukaryota,37SNQ@33090|Viridiplantae,3GHRQ@35493|Streptophyta	35493|Streptophyta	L	spliceosomal complex assembly	-	-	-	-	-	-	-	-	-	-	-	-	RVT_2,Retrotran_gag_2,gag_pre-integrs,rve,zf-CCHC
NC_046175.1:3764590-3773677	7668.SPU_010000-tr	1.87e-175	603.0	2CMP4@1|root,2QR56@2759|Eukaryota,39VQX@33154|Opisthokonta,3BR69@33208|Metazoa,3D755@33213|Bilateria	33208|Metazoa	S	Pao retrotransposon peptidase	-	-	-	-	-	-	-	-	-	-	-	-	DUF1759,Peptidase_A17,rve
NC_046175.1:3778227-3787732	7425.NV18536-PA	2.02e-97	355.0	COG2801@1|root,KOG0017@2759|Eukaryota,38DPC@33154|Opisthokonta,3BGB6@33208|Metazoa,3D5G4@33213|Bilateria,41ZUZ@6656|Arthropoda,3SKEY@50557|Insecta	33208|Metazoa	L	Reverse transcriptase (RNA-dependent DNA polymerase)	-	-	-	-	-	-	-	-	-	-	-	-	DUF4219,RVT_2,Retrotran_gag_2,gag_pre-integrs,rve,zf-CCHC
NC_046175.1:3791537-3797726	7668.SPU_001813-tr	3.64e-179	602.0	2CMP4@1|root,2QR56@2759|Eukaryota,39VQX@33154|Opisthokonta,3BR69@33208|Metazoa	33208|Metazoa	S	Pao retrotransposon peptidase	-	-	-	-	-	-	-	-	-	-	-	-	DUF1759,Peptidase_A17,rve
NC_046175.1:3798932-3804051	7425.NV18873-PA	1.73e-83	311.0	COG2801@1|root,KOG0017@2759|Eukaryota,38DPC@33154|Opisthokonta,3BGB6@33208|Metazoa,3D5G4@33213|Bilateria,41ZUZ@6656|Arthropoda,3SKEY@50557|Insecta	33208|Metazoa	L	Reverse transcriptase (RNA-dependent DNA polymerase)	-	-	-	-	-	-	-	-	-	-	-	-	DUF4219,RVT_2,Retrotran_gag_2,gag_pre-integrs,rve,zf-CCHC
NC_046175.1:3813664-3814988	6500.XP_005093008.1	3.66e-29	127.0	KOG1121@1|root,KOG1121@2759|Eukaryota,39TTD@33154|Opisthokonta,3BCXB@33208|Metazoa,3CYBV@33213|Bilateria	33208|Metazoa	L	RNA polymerase II regulatory region DNA binding	-	-	-	-	-	-	-	-	-	-	-	-	DUF659,Dimer_Tnp_hAT,zf-BED
NC_046175.1:3868143-3870333	6669.EFX74538	4.65e-50	186.0	COG0113@1|root,KOG2794@2759|Eukaryota,38BDR@33154|Opisthokonta,3BEF8@33208|Metazoa,3CVD2@33213|Bilateria,41TFW@6656|Arthropoda	33208|Metazoa	H	Belongs to the ALAD family	ALAD	GO:0001101,GO:0001666,GO:0001775,GO:0002237,GO:0002252,GO:0002263,GO:0002274,GO:0002275,GO:0002283,GO:0002366,GO:0002376,GO:0002443,GO:0002444,GO:0002446,GO:0003674,GO:0003824,GO:0004655,GO:0005488,GO:0005515,GO:0005575,GO:0005576,GO:0005615,GO:0005622,GO:0005623,GO:0005737,GO:0005829,GO:0006725,GO:0006778,GO:0006779,GO:0006783,GO:0006807,GO:0006810,GO:0006887,GO:0006950,GO:0006955,GO:0006979,GO:…	4.2.1.24	ko:K01698	ko00860,ko01100,ko01110,ko01120,map00860,map01100,map01110,map01120	M00121	R00036	RC00918,RC01781	ko00000,ko00001,ko00002,ko01000,ko04147	-	-	-	ALAD
NC_046175.1:4393778-4396440	6669.EFX64608	7.36e-07	62.0	2E1Z3@1|root,2S98E@2759|Eukaryota,3AB2K@33154|Opisthokonta,3BU7X@33208|Metazoa	33208|Metazoa	-	-	-	-	-	-	-	-	-	-	-	-	-	-	-
NC_046175.1:4565917-4566314	6669.EFX69718	2.29e-16	82.0	KOG1075@1|root,KOG1075@2759|Eukaryota	2759|Eukaryota	E	Ribonuclease H protein	-	-	-	ko:K03969	-	-	-	-	ko00000	-	-	-	RVT_3,zf-CCHC_4,zf-RVT
NC_046175.1:4569072-4571367	6669.EFX76175	7.08e-27	120.0	2D3AU@1|root,2SQVT@2759|Eukaryota,3AAKZ@33154|Opisthokonta,3BMW0@33208|Metazoa,3DKUT@33213|Bilateria	33208|Metazoa	S	Retrotransposon gag protein	ASPRV1	GO:0003674,GO:0003824,GO:0004175,GO:0004190,GO:0005575,GO:0006508,GO:0006807,GO:0007275,GO:0008150,GO:0008152,GO:0008233,GO:0010467,GO:0016020,GO:0016021,GO:0016485,GO:0016787,GO:0019538,GO:0031224,GO:0032501,GO:0032502,GO:0043170,GO:0043588,GO:0044238,GO:0044425,GO:0048513,GO:0048731,GO:0048856,GO:0051604,GO:0070001,GO:0070011,GO:0071704,GO:0140096,GO:1901564	-	-	-	-	-	-	-	-	-	-	Retrotrans_gag,gag-asp_proteas
NC_046175.1:4573426-4574545	6669.EFX74007	1.38e-40	156.0	2CX6J@1|root,2RWF1@2759|Eukaryota,3AUU7@33154|Opisthokonta,3C4C6@33208|Metazoa,3DJMR@33213|Bilateria,423FA@6656|Arthropoda	33208|Metazoa	S	Retrotransposon gag protein	-	-	-	-	-	-	-	-	-	-	-	-	Retrotrans_gag,zf-CCHC
NC_046175.1:4575878-4576619	7070.TC001491-PA	1.51e-40	156.0	COG2801@1|root,KOG0017@2759|Eukaryota,38F42@33154|Opisthokonta,3BA5H@33208|Metazoa,3CWAK@33213|Bilateria,41WI3@6656|Arthropoda,3SIRK@50557|Insecta	33208|Metazoa	O	K02A2.6-like	-	-	-	-	-	-	-	-	-	-	-	-	Baculo_F,RVT_1,rve
NC_046175.1:4593305-4656622	6669.EFX69607	3.14e-176	567.0	COG0507@1|root,KOG0987@2759|Eukaryota,38G2J@33154|Opisthokonta,3BIV7@33208|Metazoa,3D0M2@33213|Bilateria,420BN@6656|Arthropoda	33208|Metazoa	D	DNA helicase activity	-	-	-	ko:K18626	-	-	-	-	ko00000,ko04812	-	-	-	Helitron_like_N,PIF1
NC_046175.1:4658097-4661330	8128.ENSONIP00000004432	9.37e-55	209.0	KOG1121@1|root,KOG1121@2759|Eukaryota	2759|Eukaryota	E	protein dimerization activity	-	-	-	-	-	-	-	-	-	-	-	-	-
NC_046175.1:4678495-4703547	400682.PAC_15703983	2.41e-94	342.0	COG2801@1|root,KOG0017@2759|Eukaryota,38F42@33154|Opisthokonta,3BA5H@33208|Metazoa	33208|Metazoa	OU	K02A2.6-like	-	-	-	-	-	-	-	-	-	-	-	-	RVT_1,gag-asp_proteas,rve
NC_046175.1:4708218-4714775	7029.ACYPI55942-PA	2.54e-15	91.7	COG2801@1|root,KOG1121@1|root,KOG0017@2759|Eukaryota,KOG1121@2759|Eukaryota,3AKBK@33154|Opisthokonta,3BZX5@33208|Metazoa,3DG4T@33213|Bilateria,422BF@6656|Arthropoda,3SQYN@50557|Insecta	33208|Metazoa	L	protein dimerization activity	-	-	-	-	-	-	-	-	-	-	-	-	Dimer_Tnp_hAT,zf-BED
NC_046175.1:4723698-4748305	7668.SPU_003372-tr	7.91e-98	363.0	COG2801@1|root,KOG0017@2759|Eukaryota,38F42@33154|Opisthokonta,3BA5H@33208|Metazoa,3CWAK@33213|Bilateria	33208|Metazoa	E	K02A2.6-like	-	-	-	-	-	-	-	-	-	-	-	-	RVT_1,SCAN,gag-asp_proteas,rve,zf-CCHC,zf-H2C2
NC_046175.1:4752526-4754655	6669.EFX63503	1.14e-81	292.0	2EIQ4@1|root,2SP2K@2759|Eukaryota,3A8JA@33154|Opisthokonta	2759|Eukaryota	S	Helitron helicase-like domain at N-terminus	-	-	-	-	-	-	-	-	-	-	-	-	Helitron_like_N
NC_046175.1:4758081-4765453	6669.EFX67854	1.55e-49	188.0	28J95@1|root,2QRMT@2759|Eukaryota,38H2G@33154|Opisthokonta,3BJ6M@33208|Metazoa,3CZ35@33213|Bilateria,41Z33@6656|Arthropoda	33208|Metazoa	K	histone H3 acetylation	TADA1	GO:0000123,GO:0000124,GO:0003674,GO:0003712,GO:0003713,GO:0005575,GO:0005622,GO:0005623,GO:0005634,GO:0005654,GO:0005737,GO:0005829,GO:0005912,GO:0005924,GO:0005925,GO:0006139,GO:0006325,GO:0006351,GO:0006355,GO:0006357,GO:0006366,GO:0006464,GO:0006473,GO:0006475,GO:0006725,GO:0006807,GO:0006996,GO:0008150,GO:0008152,GO:0009058,GO:0009059,GO:0009889,GO:0009891,GO:0009893,GO:0009987,GO:0010467,GO:…	-	ko:K11317	-	-	-	-	ko00000,ko03021,ko03036	-	-	-	SAGA-Tad1
NC_046175.1:4776402-4778299	6669.EFX88819	1.99e-96	327.0	KOG4156@1|root,KOG4156@2759|Eukaryota,39H73@33154|Opisthokonta,3BJCN@33208|Metazoa,3CVDS@33213|Bilateria,41YTB@6656|Arthropoda	33208|Metazoa	DT	mitotic DNA replication checkpoint	CLSPN	GO:0000075,GO:0000076,GO:0000077,GO:0000217,GO:0000278,GO:0001932,GO:0001934,GO:0003674,GO:0003676,GO:0003677,GO:0005488,GO:0005575,GO:0005622,GO:0005623,GO:0005634,GO:0005654,GO:0005737,GO:0005794,GO:0006139,GO:0006259,GO:0006260,GO:0006464,GO:0006468,GO:0006508,GO:0006725,GO:0006793,GO:0006796,GO:0006807,GO:0006950,GO:0006974,GO:0007049,GO:0007093,GO:0007095,GO:0007346,GO:0008150,GO:0008152,GO:…	-	-	-	-	-	-	-	-	-	-	-
NC_046175.1:4867538-4879855	6669.EFX85023	1.01e-127	435.0	28M7P@1|root,2QTQS@2759|Eukaryota,39Z9X@33154|Opisthokonta,3BNGS@33208|Metazoa,3D442@33213|Bilateria,4220M@6656|Arthropoda	33208|Metazoa	S	cellular response to interferon-beta	-	-	-	-	-	-	-	-	-	-	-	-	DDE_Tnp_1_7,DUF4806
NC_046175.1:4881968-4916999	6669.EFX88186	9.63e-128	410.0	2C7H0@1|root,2QRD5@2759|Eukaryota,3A9WM@33154|Opisthokonta,3CNT1@33208|Metazoa,3E4ZD@33213|Bilateria	33208|Metazoa	S	Methyltransferase domain	-	-	-	-	-	-	-	-	-	-	-	-	Methyltransf_22
NC_046175.1:4919664-4930498	7029.ACYPI006461-PA	5.89e-57	221.0	28S9B@1|root,2QYYT@2759|Eukaryota,39WZH@33154|Opisthokonta,3BHGG@33208|Metazoa,3E527@33213|Bilateria,420TB@6656|Arthropoda,3T01D@50557|Insecta,3EED3@33342|Paraneoptera	33208|Metazoa	-	-	-	-	-	-	-	-	-	-	-	-	-	-	DUF4806,Transposase_21
NC_046175.1:4936594-4936697	6669.EFX63744	1.14e-10	58.2	2D6X9@1|root,2T3A7@2759|Eukaryota,38X4C@33154|Opisthokonta,3C5CX@33208|Metazoa,3DK9S@33213|Bilateria	6669.EFX63744|-	S	hAT family C-terminal dimerisation region	-	-	-	-	-	-	-	-	-	-	-	-	-
NC_046175.1:4940078-4970678	6669.EFX78948	3.13e-78	281.0	2CWUX@1|root,2S4JG@2759|Eukaryota,3A6EU@33154|Opisthokonta,3BSIB@33208|Metazoa,3DAB7@33213|Bilateria	6669.EFX78948|-	-	-	-	-	-	-	-	-	-	-	-	-	-	-	-
NC_046175.1:5002400-5011281	7897.ENSLACP00000004485	6.37e-78	286.0	COG2801@1|root,KOG0017@2759|Eukaryota,38F42@33154|Opisthokonta,3BA5H@33208|Metazoa,3CWAK@33213|Bilateria,48QAQ@7711|Chordata,49KWV@7742|Vertebrata	33208|Metazoa	L	K02A2.6-like	-	-	-	-	-	-	-	-	-	-	-	-	RVT_1,Retrotrans_gag,rve,zf-H2C2
NC_046175.1:5019818-5046314	400682.PAC_15703983	2.95e-86	318.0	COG2801@1|root,KOG0017@2759|Eukaryota,38F42@33154|Opisthokonta,3BA5H@33208|Metazoa	33208|Metazoa	OU	K02A2.6-like	-	-	-	-	-	-	-	-	-	-	-	-	RVT_1,gag-asp_proteas,rve
NC_046175.1:5048219-5057466	6669.EFX63649	1.54e-72	254.0	COG2801@1|root,KOG0017@2759|Eukaryota,3A59N@33154|Opisthokonta,3BS2Y@33208|Metazoa,3D8HX@33213|Bilateria,423FT@6656|Arthropoda	33208|Metazoa	L	gag-polypeptide of LTR copia-type	-	-	-	-	-	-	-	-	-	-	-	-	Retrotran_gag_2,gag_pre-integrs,rve,zf-CCHC
NC_046175.1:5059072-5060339	6669.EFX71004	8.38e-58	202.0	2D91P@1|root,2TCIC@2759|Eukaryota,39820@33154|Opisthokonta,3CCB2@33208|Metazoa,3DCJY@33213|Bilateria	6669.EFX71004|-	S	Pfam:DUF3609	-	-	-	-	-	-	-	-	-	-	-	-	-
NC_046175.1:5583200-5585310	6669.EFX79765	3.09e-70	246.0	2EQP9@1|root,2STNA@2759|Eukaryota,3ARB1@33154|Opisthokonta,3C22J@33208|Metazoa,3DI01@33213|Bilateria,4233A@6656|Arthropoda	33208|Metazoa	S	Domain of unknown function (DUF4789)	-	-	-	-	-	-	-	-	-	-	-	-	DUF4789
NC_046175.1:5917815-5920398	6669.EFX80872	9.33e-62	220.0	KOG3538@1|root,KOG4597@2759|Eukaryota,38EQB@33154|Opisthokonta,3BB8S@33208|Metazoa,3E52Q@33213|Bilateria,41VU2@6656|Arthropoda	33208|Metazoa	O	serine-type endopeptidase inhibitor activity	mig-6	GO:0000003,GO:0000902,GO:0002119,GO:0002164,GO:0005575,GO:0005576,GO:0005604,GO:0007275,GO:0008150,GO:0009653,GO:0009790,GO:0009791,GO:0009792,GO:0009987,GO:0016043,GO:0031012,GO:0032501,GO:0032502,GO:0032504,GO:0032989,GO:0044421,GO:0048598,GO:0048856,GO:0048869,GO:0062023,GO:0071840	-	-	-	-	-	-	-	-	-	-	ADAM_spacer1,Kunitz_BPTI,PLAC,TSP_1,WAP
NC_046175.1:6113855-6115146	6669.EFX71906	1.73e-60	216.0	COG0519@1|root,KOG1622@2759|Eukaryota,38DHS@33154|Opisthokonta,3BDTV@33208|Metazoa,3CW4N@33213|Bilateria,41TJK@6656|Arthropoda	33208|Metazoa	F	activity. It is involved in the biological process described with GMP biosynthetic process	GMPS	GO:0000902,GO:0000904,GO:0001101,GO:0003674,GO:0003824,GO:0003921,GO:0003922,GO:0005488,GO:0005515,GO:0005575,GO:0005622,GO:0005623,GO:0005694,GO:0005700,GO:0005737,GO:0005829,GO:0006139,GO:0006144,GO:0006163,GO:0006164,GO:0006177,GO:0006325,GO:0006464,GO:0006508,GO:0006725,GO:0006753,GO:0006793,GO:0006796,GO:0006807,GO:0006928,GO:0006935,GO:0006996,GO:0007275,GO:0007399,GO:0007409,GO:0007411,GO:…	6.3.5.2	ko:K01951	ko00230,ko00983,ko01100,map00230,map00983,map01100	M00050	R01230,R01231,R08244	RC00010,RC00204	ko00000,ko00001,ko00002,ko01000,ko01002	-	-	-	GATase,GMP_synt_C,NAD_synthase
NC_046175.1:6607190-6608951	6669.EFX67063	3.23e-37	156.0	2CXYR@1|root,2S0S7@2759|Eukaryota,39ZC1@33154|Opisthokonta,3BGPK@33208|Metazoa,3D7FA@33213|Bilateria,4200N@6656|Arthropoda	33208|Metazoa	S	DNA- binding	-	-	-	-	-	-	-	-	-	-	-	-	Herpes_alk_exo,YqaJ
NC_046175.1:6659911-6689067	7668.SPU_011611-tr	5.17e-78	300.0	KOG1075@1|root,KOG1075@2759|Eukaryota,39N4Q@33154|Opisthokonta,3BSEH@33208|Metazoa,3CWPW@33213|Bilateria	33208|Metazoa	S	Reverse transcriptase (RNA-dependent DNA polymerase)	-	-	-	-	-	-	-	-	-	-	-	-	Peptidase_C48,RVT_1
NC_046175.1:6690094-6694990	7668.SPU_005219-tr	2.77e-46	187.0	28S9B@1|root,2QYYT@2759|Eukaryota,39WZH@33154|Opisthokonta,3BHGG@33208|Metazoa,3E527@33213|Bilateria	33208|Metazoa	-	-	-	-	-	-	-	-	-	-	-	-	-	-	DUF4806
NC_046175.1:6703244-6722068	6669.EFX69850	1.44e-208	657.0	2A600@1|root,2RYAU@2759|Eukaryota,3A7S8@33154|Opisthokonta,3BSPE@33208|Metazoa,3DAFP@33213|Bilateria,4221J@6656|Arthropoda	33208|Metazoa	-	-	-	-	-	-	-	-	-	-	-	-	-	-	-
NC_046175.1:6737488-6740189	6669.EFX82807	2.99e-36	144.0	KOG1121@1|root,KOG1121@2759|Eukaryota	2759|Eukaryota	E	protein dimerization activity	-	-	-	-	-	-	-	-	-	-	-	-	Dimer_Tnp_hAT
NC_046175.1:6741442-6774834	7029.ACYPI081975-PA	2.85e-136	458.0	COG2801@1|root,KOG0017@2759|Eukaryota,38DPC@33154|Opisthokonta,3BGB6@33208|Metazoa,3D5G4@33213|Bilateria,41ZUZ@6656|Arthropoda,3SKEY@50557|Insecta	33208|Metazoa	L	Reverse transcriptase (RNA-dependent DNA polymerase)	-	-	-	-	-	-	-	-	-	-	-	-	RVT_2,Retrotran_gag_2,gag_pre-integrs,rve
NC_046175.1:6786631-6839782	7668.SPU_013848-tr	9.17e-172	576.0	COG2801@1|root,KOG0017@2759|Eukaryota,38F42@33154|Opisthokonta,3BA5H@33208|Metazoa,3CWAK@33213|Bilateria	33208|Metazoa	E	K02A2.6-like	-	-	-	-	-	-	-	-	-	-	-	-	RVT_1,SCAN,gag-asp_proteas,rve,zf-CCHC,zf-H2C2
NC_046175.1:6840785-6843422	6669.EFX63450	1.28e-12	78.2	2DZK0@1|root,2S73E@2759|Eukaryota,3ACB6@33154|Opisthokonta,3BVZK@33208|Metazoa,3E41E@33213|Bilateria	33208|Metazoa	S	RNase H	-	-	-	-	-	-	-	-	-	-	-	-	RNase_H
NC_046175.1:6844543-6856604	6669.EFX75813	5.75e-79	272.0	28N8N@1|root,2QUTZ@2759|Eukaryota,39XUZ@33154|Opisthokonta,3BIC8@33208|Metazoa,3D1M8@33213|Bilateria,420PE@6656|Arthropoda	33208|Metazoa	S	Transposase	-	-	-	-	-	-	-	-	-	-	-	-	DDE_3,HTH_23,HTH_Tnp_Tc3_2
NC_046175.1:6858342-6863339	31234.CRE13883	1.04e-23	118.0	2CXFA@1|root,2RX4U@2759|Eukaryota,3AF0F@33154|Opisthokonta,3C6C6@33208|Metazoa,3DMDH@33213|Bilateria,40I7C@6231|Nematoda,1M6EY@119089|Chromadorea,414SA@6236|Rhabditida	33208|Metazoa	S	Putative peptidase (DUF1758)	-	-	-	-	-	-	-	-	-	-	-	-	DUF1758,DUF1759
NC_046175.1:6864788-6877954	7668.SPU_010000-tr	3.34e-134	478.0	2CMP4@1|root,2QR56@2759|Eukaryota,39VQX@33154|Opisthokonta,3BR69@33208|Metazoa,3D755@33213|Bilateria	33208|Metazoa	S	Pao retrotransposon peptidase	-	-	-	-	-	-	-	-	-	-	-	-	DUF1759,Peptidase_A17,rve
NC_046175.1:7050020-7055555	8128.ENSONIP00000007083	2.95e-26	125.0	KOG1121@1|root,KOG1121@2759|Eukaryota	2759|Eukaryota	E	protein dimerization activity	-	-	-	-	-	-	-	-	-	-	-	-	-
NC_046175.1:7057988-7063656	8128.ENSONIP00000007083	3.5e-47	189.0	KOG1121@1|root,KOG1121@2759|Eukaryota	2759|Eukaryota	E	protein dimerization activity	-	-	-	-	-	-	-	-	-	-	-	-	-
NC_046175.1:7070415-7104409	7070.TC015886-PA	4.08e-113	393.0	COG2801@1|root,KOG0017@2759|Eukaryota,39ZQV@33154|Opisthokonta,3BIZ8@33208|Metazoa,3D69X@33213|Bilateria,42CS4@6656|Arthropoda,3T05B@50557|Insecta	33208|Metazoa	L	Reverse transcriptase (RNA-dependent DNA polymerase)	-	-	-	-	-	-	-	-	-	-	-	-	Phage_integrase,RVT_1
NC_046175.1:7175475-7178113	7668.SPU_016728-tr	1.53e-07	64.3	COG2801@1|root,KOG0017@2759|Eukaryota,39ZQV@33154|Opisthokonta,3BIZ8@33208|Metazoa,3D69X@33213|Bilateria	33208|Metazoa	L	protein heterodimerization activity	-	-	-	-	-	-	-	-	-	-	-	-	Phage_integrase,RVT_1
NC_046175.1:7179143-7187204	10224.XP_002741926.1	2.44e-41	177.0	COG2801@1|root,KOG0017@2759|Eukaryota,39MA5@33154|Opisthokonta,3CQSH@33208|Metazoa,3E6ZY@33213|Bilateria	33154|Opisthokonta	L	Putative peptidase (DUF1758)	-	-	-	-	-	-	-	-	-	-	-	-	DUF1758,DUF1759,Peptidase_A17,RVT_1,rve
NC_046175.1:7196478-7201438	7029.ACYPI36869-PA	3.33e-05	57.8	KOG4585@1|root,KOG4585@2759|Eukaryota	2759|Eukaryota	B	nuclease activity	-	-	-	-	-	-	-	-	-	-	-	-	DDE_Tnp_4
NC_046175.1:7235435-7241482	126957.SMAR010103-PA	7.62e-50	191.0	COG2801@1|root,2S2R5@2759|Eukaryota,39MHM@33154|Opisthokonta,3CP4C@33208|Metazoa,3E58K@33213|Bilateria,422JV@6656|Arthropoda	33208|Metazoa	L	transposition	-	-	-	-	-	-	-	-	-	-	-	-	Dam,RVT_1,RVT_3
NC_046175.1:7244575-7253037	6669.EFX69357	9.49e-133	425.0	2CMM3@1|root,2QQSX@2759|Eukaryota,39DKY@33154|Opisthokonta,3BDYS@33208|Metazoa,3CVMR@33213|Bilateria,41Z4G@6656|Arthropoda	33208|Metazoa	S	Transposase protein	-	-	-	-	-	-	-	-	-	-	-	-	Tnp_P_element
NC_046175.1:7254462-7255502	8128.ENSONIP00000026577	3.27e-35	144.0	KOG1075@1|root,KOG1075@2759|Eukaryota,39SG3@33154|Opisthokonta,3CQ8S@33208|Metazoa,3E6E3@33213|Bilateria,48QB5@7711|Chordata,49KX3@7742|Vertebrata,4A8SK@7898|Actinopterygii	33208|Metazoa	S	Endonuclease/Exonuclease/phosphatase family	-	-	-	-	-	-	-	-	-	-	-	-	Exo_endo_phos,RVT_1
NC_046175.1:7260628-7263221	7029.ACYPI33633-PA	1.48e-65	247.0	COG2801@1|root,KOG0017@2759|Eukaryota,38F42@33154|Opisthokonta,3BA5H@33208|Metazoa,3CZSS@33213|Bilateria,4225E@6656|Arthropoda,3SQX6@50557|Insecta,3ECZ1@33342|Paraneoptera	33208|Metazoa	L	K02A2.6-like	-	-	-	-	-	-	-	-	-	-	-	-	RVT_1,rve
NC_046175.1:7271848-7279560	7668.SPU_015158-tr	8.61e-78	283.0	COG2801@1|root,KOG0017@2759|Eukaryota,3A4CN@33154|Opisthokonta,3BRMP@33208|Metazoa,3D9YY@33213|Bilateria	33208|Metazoa	L	transposition, RNA-mediated	-	-	-	-	-	-	-	-	-	-	-	-	RVT_1,rve
NC_046175.1:7287300-7289466	7668.SPU_002264-tr	1.76e-89	315.0	COG2801@1|root,KOG0017@2759|Eukaryota,39TC6@33154|Opisthokonta,3BICY@33208|Metazoa,3D3BQ@33213|Bilateria	33208|Metazoa	L	Pao retrotransposon peptidase	-	-	-	-	-	-	-	-	-	-	-	-	Asp_protease_2,DUF1758,DUF1759,Peptidase_A17,rve
NC_046175.1:7293630-7297225	6669.EFX70567	1.21e-126	413.0	28N4N@1|root,2QUPU@2759|Eukaryota,39SZC@33154|Opisthokonta,3BNE8@33208|Metazoa,3D9FR@33213|Bilateria,420ET@6656|Arthropoda	33208|Metazoa	-	-	-	-	-	-	-	-	-	-	-	-	-	-	-
NC_046175.1:7304272-7317213	67593.Physo132874	2.55e-164	557.0	COG2801@1|root,KOG0017@2759|Eukaryota,3QH4V@4776|Peronosporales	4776|Peronosporales	L	GAG-pre-integrase domain	-	-	-	-	-	-	-	-	-	-	-	-	DUF4219,RVT_2,Retrotran_gag_2,gag_pre-integrs,rve,zf-CCHC
NC_046175.1:7318904-7321749	6669.EFX81136	5.66e-94	315.0	KOG3105@1|root,KOG3105@2759|Eukaryota,38DQS@33154|Opisthokonta,3BK20@33208|Metazoa,3CYN0@33213|Bilateria,41Z9I@6656|Arthropoda	33208|Metazoa	S	DDE superfamily endonuclease	-	-	-	-	-	-	-	-	-	-	-	-	DDE_1,HTH_Tnp_Tc5,HTH_psq
NC_046175.1:7322886-7333082	7070.TC009115-PA	1.86e-201	662.0	COG2801@1|root,KOG0017@2759|Eukaryota,38DPC@33154|Opisthokonta,3BGB6@33208|Metazoa,3D5G4@33213|Bilateria,41ZUZ@6656|Arthropoda,3SKEY@50557|Insecta	33208|Metazoa	L	Reverse transcriptase (RNA-dependent DNA polymerase)	-	-	-	-	-	-	-	-	-	-	-	-	DUF4219,RVT_2,Retrotran_gag_2,gag_pre-integrs,rve,zf-CCHC
NC_046175.1:7334670-7338807	7029.ACYPI069407-PA	2.8e-55	221.0	COG2801@1|root,KOG0017@2759|Eukaryota,38F42@33154|Opisthokonta,3BA5H@33208|Metazoa,3CWAK@33213|Bilateria,41WI3@6656|Arthropoda,3SIRK@50557|Insecta,3ECJT@33342|Paraneoptera	33208|Metazoa	O	K02A2.6-like	-	-	-	-	-	-	-	-	-	-	-	-	Baculo_F,RVT_1,rve
NC_046175.1:7340231-7346065	6669.EFX68773	1.55e-109	369.0	2AAE2@1|root,2RYKT@2759|Eukaryota,3A1BP@33154|Opisthokonta,3BPCB@33208|Metazoa	33208|Metazoa	-	-	-	-	-	-	-	-	-	-	-	-	-	-	-
NC_046175.1:7348346-7360966	6669.EFX63612	5.71e-106	370.0	2E8A2@1|root,2SET1@2759|Eukaryota,38VI4@33154|Opisthokonta,3CAYK@33208|Metazoa,3DS71@33213|Bilateria,423DM@6656|Arthropoda	6669.EFX63612|-	-	-	-	-	-	-	-	-	-	-	-	-	-	-	-
NC_046175.1:7362495-7364771	400682.PAC_15706321	7.47e-23	110.0	2CXQA@1|root,2RZ1Z@2759|Eukaryota,3A2YC@33154|Opisthokonta,3BQYX@33208|Metazoa	33208|Metazoa	-	-	-	-	-	-	-	-	-	-	-	-	-	-	-
NC_046175.1:7365800-7370770	7425.NV18446-PA	2.5e-46	192.0	COG2801@1|root,KOG0017@2759|Eukaryota,38DPC@33154|Opisthokonta,3BGB6@33208|Metazoa,3D5G4@33213|Bilateria,41ZUZ@6656|Arthropoda,3SKEY@50557|Insecta	33208|Metazoa	L	Reverse transcriptase (RNA-dependent DNA polymerase)	-	-	-	-	-	-	-	-	-	-	-	-	DUF4219,RVT_2,Retrotran_gag_2,gag_pre-integrs,rve,zf-CCHC
NC_046175.1:7371775-7377274	6669.EFX65419	7.11e-73	264.0	KOG1075@1|root,KOG1075@2759|Eukaryota,3AQAX@33154|Opisthokonta,3C23C@33208|Metazoa,3DI9Q@33213|Bilateria,422W7@6656|Arthropoda	33208|Metazoa	S	Ribonuclease H protein	-	-	-	-	-	-	-	-	-	-	-	-	Exo_endo_phos_2,RVT_1
NC_046175.1:7413411-7415257	7029.ACYPI42485-PA	3.38e-09	68.6	KOG1121@1|root,KOG1121@2759|Eukaryota,3AS1B@33154|Opisthokonta,3C3Y0@33208|Metazoa,3DKFV@33213|Bilateria,422E4@6656|Arthropoda,3T034@50557|Insecta,3EEDD@33342|Paraneoptera	33208|Metazoa	L	protein dimerization activity	-	-	-	-	-	-	-	-	-	-	-	-	-
NC_046175.1:7416403-7427576	6087.XP_002156749.2	2.85e-87	315.0	28MEC@1|root,2QTXU@2759|Eukaryota,39TVR@33154|Opisthokonta	33154|Opisthokonta	S	Domain of unknown function (DUF4371)	-	-	-	-	-	-	-	-	-	-	-	-	DUF4371,Dimer_Tnp_hAT
NC_046175.1:7428893-7438553	6669.EFX67401	1.3e-38	158.0	KOG1121@1|root,KOG1121@2759|Eukaryota,3AS0G@33154|Opisthokonta,3C3FX@33208|Metazoa	33208|Metazoa	S	protein dimerization activity	-	-	-	-	-	-	-	-	-	-	-	-	-
NC_046175.1:7440094-7442559	400682.PAC_15711014	8.63e-79	266.0	KOG4585@1|root,KOG4585@2759|Eukaryota,39THK@33154|Opisthokonta,3BGF1@33208|Metazoa	33154|Opisthokonta	L	nuclease HARBI1-like	-	-	-	-	-	-	-	-	-	-	-	-	DDE_Tnp_4,KRAB
NC_046175.1:7443749-7444343	6669.EFX81525	1.5e-24	108.0	KOG2408@1|root,KOG2408@2759|Eukaryota,38C9T@33154|Opisthokonta,3BIBC@33208|Metazoa,3E41P@33213|Bilateria,42A6Q@6656|Arthropoda	33208|Metazoa	S	Animal haem peroxidase	-	-	-	-	-	-	-	-	-	-	-	-	An_peroxidase
NC_046175.1:7453871-7459868	6669.EFX87628	9.48e-121	399.0	COG1156@1|root,KOG1351@2759|Eukaryota,38F6K@33154|Opisthokonta,3BBZN@33208|Metazoa,3CVY1@33213|Bilateria,41X4I@6656|Arthropoda	33208|Metazoa	C	hydrolase activity, acting on acid anhydrides, catalyzing transmembrane movement of substances. It is involved in the biological process described with ATP hydrolysis coupled proton transport	ATP6V1B2	GO:0000041,GO:0000221,GO:0001666,GO:0001726,GO:0003674,GO:0003824,GO:0005215,GO:0005575,GO:0005622,GO:0005623,GO:0005737,GO:0005768,GO:0005769,GO:0005773,GO:0005774,GO:0005829,GO:0005886,GO:0005902,GO:0005903,GO:0006810,GO:0006811,GO:0006812,GO:0006826,GO:0006873,GO:0006885,GO:0006950,GO:0007035,GO:0007154,GO:0007155,GO:0007165,GO:0007166,GO:0007167,GO:0007169,GO:0008104,GO:0008150,GO:0008219,GO:…	-	ko:K02147	ko00190,ko01100,ko04145,ko04150,ko04721,ko04966,ko05110,ko05120,ko05323,map00190,map01100,map04145,map04150,map04721,map04966,map05110,map05120,map05323	M00160	-	-	ko00000,ko00001,ko00002,ko04147	3.A.2.2	-	-	ATP-synt_ab,ATP-synt_ab_N
NC_046175.1:7465702-7467553	6669.EFX66809	3.23e-23	109.0	2D5GH@1|root,2SYGV@2759|Eukaryota,3ASKA@33154|Opisthokonta,3C478@33208|Metazoa,3DJV7@33213|Bilateria,423NM@6656|Arthropoda	33208|Metazoa	-	-	-	-	-	-	-	-	-	-	-	-	-	-	zf-CCHC
NC_046175.1:7473865-7476360	7070.TC006870-PA	2.93e-82	296.0	COG2801@1|root,KOG0017@2759|Eukaryota,38F42@33154|Opisthokonta,3BA5H@33208|Metazoa,3CWAK@33213|Bilateria,41WI3@6656|Arthropoda,3SIRK@50557|Insecta	33208|Metazoa	O	K02A2.6-like	-	-	-	-	-	-	-	-	-	-	-	-	RVT_1,Retrotrans_gag,gag-asp_proteas,rve
NC_046175.1:7487967-7495065	6334.EFV56362	1.73e-23	118.0	COG3277@1|root,KOG3262@2759|Eukaryota	2759|Eukaryota	J	box H/ACA snoRNA binding	GAR1	GO:0000154,GO:0000454,GO:0000723,GO:0001522,GO:0001650,GO:0001651,GO:0002376,GO:0002520,GO:0003674,GO:0003676,GO:0003723,GO:0005488,GO:0005575,GO:0005622,GO:0005623,GO:0005634,GO:0005654,GO:0005697,GO:0005730,GO:0005732,GO:0005737,GO:0006139,GO:0006259,GO:0006278,GO:0006364,GO:0006396,GO:0006725,GO:0006807,GO:0006996,GO:0007004,GO:0007275,GO:0008150,GO:0008152,GO:0009058,GO:0009059,GO:0009451,GO:…	2.7.8.8	ko:K02866,ko:K11128,ko:K17103	ko00260,ko00564,ko01100,ko01110,ko03008,ko03010,map00260,map00564,map01100,map01110,map03008,map03010	M00093,M00177,M00179,M00425	R01800	RC00002,RC00017,RC02795	br01610,ko00000,ko00001,ko00002,ko01000,ko03009,ko03011,ko03032	-	-	-	Gar1
NC_046175.1:7496220-7500161	6669.EFX73820	0.000196	54.7	2DAW6@1|root,2TKWA@2759|Eukaryota,39I1M@33154|Opisthokonta,3CMV2@33208|Metazoa,3E3H1@33213|Bilateria,423A3@6656|Arthropoda	6669.EFX73820|-	-	-	-	-	-	-	-	-	-	-	-	-	-	-	-
NC_046175.1:7655472-7655554	6669.EFX79721	9.16e-10	56.2	COG1958@1|root,KOG3428@2759|Eukaryota,3A8FY@33154|Opisthokonta,3BTXX@33208|Metazoa,3DAQD@33213|Bilateria,42AKM@6656|Arthropoda	33208|Metazoa	A	LSM domain	LSM10	GO:0003674,GO:0003676,GO:0003723,GO:0005488,GO:0005575,GO:0005622,GO:0005623,GO:0005634,GO:0005654,GO:0005683,GO:0007346,GO:0008150,GO:0010564,GO:0015030,GO:0016604,GO:0017069,GO:0030532,GO:0031974,GO:0031981,GO:0032991,GO:0043226,GO:0043227,GO:0043229,GO:0043231,GO:0043233,GO:0044422,GO:0044424,GO:0044428,GO:0044446,GO:0044451,GO:0044464,GO:0045787,GO:0045931,GO:0048518,GO:0048522,GO:0050789,GO:…	-	-	-	-	-	-	-	-	-	-	LSM
NC_046175.1:7670651-7676752	67593.Physo132874	2.44e-217	694.0	COG2801@1|root,KOG0017@2759|Eukaryota,3QH4V@4776|Peronosporales	4776|Peronosporales	L	GAG-pre-integrase domain	-	-	-	-	-	-	-	-	-	-	-	-	DUF4219,RVT_2,Retrotran_gag_2,gag_pre-integrs,rve,zf-CCHC
NC_046175.1:7737068-7738969	6669.EFX86757	6.17e-47	187.0	COG0749@1|root,KOG0950@2759|Eukaryota,38BKB@33154|Opisthokonta,3BATG@33208|Metazoa,3CT13@33213|Bilateria,41U03@6656|Arthropoda	33208|Metazoa	A	DNA-directed DNA polymerase activity. It is involved in the biological process described with	POLQ	GO:0000018,GO:0000724,GO:0000725,GO:0000726,GO:0002200,GO:0002376,GO:0002377,GO:0002440,GO:0002520,GO:0002566,GO:0003674,GO:0003676,GO:0003677,GO:0003682,GO:0003684,GO:0003824,GO:0003887,GO:0004386,GO:0005488,GO:0005515,GO:0005575,GO:0005622,GO:0005623,GO:0005634,GO:0005654,GO:0005737,GO:0006139,GO:0006259,GO:0006260,GO:0006261,GO:0006281,GO:0006282,GO:0006284,GO:0006289,GO:0006302,GO:0006303,GO:…	2.7.7.7	ko:K02349,ko:K16618	ko03460,map03460	-	-	-	ko00000,ko00001,ko01000,ko03400	-	-	-	DEAD,DNA_pol_A,Helicase_C
NC_046175.1:7743697-7745480	6669.EFX66321	7.63e-07	55.8	2EQ63@1|root,2S88E@2759|Eukaryota,3AAWK@33154|Opisthokonta,3BV6D@33208|Metazoa,3DB13@33213|Bilateria,41ZWW@6656|Arthropoda	33208|Metazoa	S	Structural constituent of cuticle	CPR53	GO:0003674,GO:0005198,GO:0005214,GO:0005575,GO:0005576,GO:0007275,GO:0008010,GO:0008150,GO:0031012,GO:0032501,GO:0032502,GO:0040003,GO:0042302,GO:0042335,GO:0044421,GO:0048856	-	-	-	-	-	-	-	-	-	-	Chitin_bind_4
NC_046175.1:7753165-7762114	6669.EFX67063	2.47e-15	92.0	2CXYR@1|root,2S0S7@2759|Eukaryota,39ZC1@33154|Opisthokonta,3BGPK@33208|Metazoa,3D7FA@33213|Bilateria,4200N@6656|Arthropoda	33208|Metazoa	S	DNA- binding	-	-	-	-	-	-	-	-	-	-	-	-	Herpes_alk_exo,YqaJ
NC_046175.1:7763273-7770910	7425.NV14288-PA	2.63e-82	298.0	2CNBH@1|root,2QV0C@2759|Eukaryota,39RJ7@33154|Opisthokonta,3BH5Z@33208|Metazoa,3CYID@33213|Bilateria,421ZT@6656|Arthropoda,3SQGT@50557|Insecta,46K08@7399|Hymenoptera	33208|Metazoa	S	Domain of unknown function (DUF4371)	-	-	-	-	-	-	-	-	-	-	-	-	DUF4371,Dimer_Tnp_hAT
NC_046175.1:7776650-7778742	7029.ACYPI060638-PA	1.26e-06	58.9	KOG1121@1|root,KOG1121@2759|Eukaryota	2759|Eukaryota	E	protein dimerization activity	-	-	-	-	-	-	-	-	-	-	-	-	-
NC_046175.1:7786764-7789533	7029.ACYPI072283-PA	1.48e-49	188.0	KOG4585@1|root,KOG4585@2759|Eukaryota,3A4U2@33154|Opisthokonta,3BQ7Z@33208|Metazoa,3D747@33213|Bilateria,422GR@6656|Arthropoda,3SR9H@50557|Insecta	33208|Metazoa	L	DDE superfamily endonuclease	-	-	1.6.5.3	ko:K03878	ko00190,ko01100,ko04714,ko04723,ko05012,map00190,map01100,map04714,map04723,map05012	M00142	R11945	RC00061	ko00000,ko00001,ko00002,ko01000,ko03029	3.D.1.6	-	-	DDE_Tnp_4
NC_046175.1:7790648-7791594	144197.XP_008294686.1	5.6e-27	119.0	28K1W@1|root,2QSGD@2759|Eukaryota,39WBJ@33154|Opisthokonta,3BA1V@33208|Metazoa,3D1JX@33213|Bilateria,48FZZ@7711|Chordata,49I6Q@7742|Vertebrata,4A8A8@7898|Actinopterygii	33208|Metazoa	-	-	-	-	-	-	-	-	-	-	-	-	-	-	Transposase_21
NC_046175.1:7799014-7802734	400682.PAC_15711270	3.69e-19	101.0	COG2801@1|root,KOG0017@2759|Eukaryota,3AS6R@33154|Opisthokonta,3C46W@33208|Metazoa	400682.PAC_15711270|-	L	transposition, RNA-mediated	-	-	-	-	-	-	-	-	-	-	-	-	-
NC_046175.1:7803944-7822361	7070.TC006847-PA	8.67e-146	506.0	COG2801@1|root,KOG0017@2759|Eukaryota,38GIZ@33154|Opisthokonta,3BMWT@33208|Metazoa,3CTK8@33213|Bilateria	33208|Metazoa	L	genomic stop codons	-	-	-	-	-	-	-	-	-	-	-	-	Gag_p30,RNase_H,RVP,RVT_1,rve
NC_046175.1:7823491-7832585	7070.TC010686-PA	5.65e-54	219.0	2CMP4@1|root,2QR56@2759|Eukaryota,39VQX@33154|Opisthokonta,3BR69@33208|Metazoa,3D755@33213|Bilateria,4230R@6656|Arthropoda,3T012@50557|Insecta	33208|Metazoa	S	Pao retrotransposon peptidase	-	-	-	-	-	-	-	-	-	-	-	-	DUF1758,DUF1759,Peptidase_A17,RVT_1,rve
NC_046175.1:7834392-7842973	6669.EFX88398	7.24e-29	126.0	KOG4804@1|root,KOG4804@2759|Eukaryota,38ESJ@33154|Opisthokonta,3BIQ7@33208|Metazoa,3CZAE@33213|Bilateria,41Y25@6656|Arthropoda	33208|Metazoa	S	YhhN family	TMEM86A	-	3.3.2.2	ko:K18575	ko00565,map00565	-	R02745,R03415	RC00199	ko00000,ko00001,ko01000	-	-	-	YhhN
NC_046175.1:7846933-7848082	6669.EFX67669	1.78e-76	248.0	2D4FP@1|root,2SV05@2759|Eukaryota,39MTM@33154|Opisthokonta,3C2AS@33208|Metazoa,3DKTQ@33213|Bilateria	33208|Metazoa	-	-	-	-	-	-	-	-	-	-	-	-	-	-	Peptidase_C48
NC_046175.1:7858040-7862954	6669.EFX67245	1.38e-19	101.0	2CW0U@1|root,2RTCJ@2759|Eukaryota,390DN@33154|Opisthokonta,3CASI@33208|Metazoa,3DS04@33213|Bilateria,423FC@6656|Arthropoda	6669.EFX67245|-	-	-	-	-	-	-	-	-	-	-	-	-	-	-	-
NC_046175.1:7876356-7891716	4081.Solyc12g009540.1.1	8.55e-85	297.0	COG2801@1|root,KOG0017@2759|Eukaryota,37THH@33090|Viridiplantae,3GG2K@35493|Streptophyta,44UC5@71274|asterids	35493|Streptophyta	L	Mitochondrial protein	-	-	-	-	-	-	-	-	-	-	-	-	RVT_2,Retrotran_gag_2,Retrotran_gag_3,Retrotrans_gag,gag_pre-integrs,rve,zf-CCHC
NC_046175.1:7893366-7901333	10224.XP_006815925.1	6.65e-109	394.0	2CMP4@1|root,2QR56@2759|Eukaryota,39VQX@33154|Opisthokonta,3BR69@33208|Metazoa,3D755@33213|Bilateria	33208|Metazoa	S	Pao retrotransposon peptidase	-	-	-	-	-	-	-	-	-	-	-	-	Asp_protease_2,DUF1758,DUF1759,Peptidase_A17,Phlebovirus_G2,RVT_1,rve
NC_046175.1:7902599-7906882	6669.EFX74937	2.53e-15	87.8	COG2801@1|root,KOG0017@2759|Eukaryota,3ASA5@33154|Opisthokonta,3C4JS@33208|Metazoa,3DJ3B@33213|Bilateria,423I8@6656|Arthropoda	33208|Metazoa	L	transposition, RNA-mediated	-	-	-	-	-	-	-	-	-	-	-	-	Retrotrans_gag
NC_046175.1:7912461-7920812	7668.SPU_000714-tr	2.02e-44	187.0	COG2801@1|root,KOG0017@2759|Eukaryota,38F42@33154|Opisthokonta,3BA5H@33208|Metazoa,3CWAK@33213|Bilateria	33208|Metazoa	E	K02A2.6-like	-	-	-	-	-	-	-	-	-	-	-	-	RVT_1,SCAN,gag-asp_proteas,rve,zf-CCHC,zf-H2C2
NC_046175.1:7926324-7930092	10224.XP_002732171.1	1.35e-33	149.0	2CMP4@1|root,2QR56@2759|Eukaryota,3ANMI@33154|Opisthokonta,3C5WK@33208|Metazoa,3DHFJ@33213|Bilateria	33208|Metazoa	S	Protein of unknown function (DUF1759)	-	-	-	-	-	-	-	-	-	-	-	-	DUF1758,DUF1759,RVT_1
NC_046175.1:7931295-7931604	6669.EFX66379	1.18e-07	54.7	2EZYD@1|root,2TMQ1@2759|Eukaryota,3AVWJ@33154|Opisthokonta,3C553@33208|Metazoa,3DK98@33213|Bilateria	6669.EFX66379|-	-	-	-	-	-	-	-	-	-	-	-	-	-	-	-
NC_046175.1:7935581-7935951	6669.EFX67245	1.42e-06	53.5	2CW0U@1|root,2RTCJ@2759|Eukaryota,390DN@33154|Opisthokonta,3CASI@33208|Metazoa,3DS04@33213|Bilateria,423FC@6656|Arthropoda	6669.EFX67245|-	-	-	-	-	-	-	-	-	-	-	-	-	-	-	-
NC_046175.1:7944454-7950317	6669.EFX78948	1.11e-166	528.0	2CWUX@1|root,2S4JG@2759|Eukaryota,3A6EU@33154|Opisthokonta,3BSIB@33208|Metazoa,3DAB7@33213|Bilateria	6669.EFX78948|-	-	-	-	-	-	-	-	-	-	-	-	-	-	-	-
NC_046175.1:7951511-7971382	6669.EFX62897	2.65e-72	266.0	28M7P@1|root,2QTQS@2759|Eukaryota,39Z9X@33154|Opisthokonta,3BXYJ@33208|Metazoa,3DFJY@33213|Bilateria,421ZH@6656|Arthropoda	33208|Metazoa	S	cellular response to interferon-beta	-	-	-	-	-	-	-	-	-	-	-	-	-
NC_046175.1:7973102-7976135	7668.SPU_010000-tr	1.06e-174	565.0	2CMP4@1|root,2QR56@2759|Eukaryota,39VQX@33154|Opisthokonta,3BR69@33208|Metazoa,3D755@33213|Bilateria	33208|Metazoa	S	Pao retrotransposon peptidase	-	-	-	-	-	-	-	-	-	-	-	-	DUF1759,Peptidase_A17,rve
NC_046175.1:7979133-7988181	6669.EFX62300	1.97e-69	244.0	KOG1216@1|root,KOG1216@2759|Eukaryota,38BYG@33154|Opisthokonta,3C38T@33208|Metazoa,3DGT6@33213|Bilateria	33154|Opisthokonta	S	biological adhesion	VWF	GO:0000003,GO:0001101,GO:0001775,GO:0001889,GO:0001890,GO:0002020,GO:0002237,GO:0002576,GO:0003006,GO:0003674,GO:0005102,GO:0005178,GO:0005488,GO:0005515,GO:0005518,GO:0005575,GO:0005576,GO:0005615,GO:0005622,GO:0005623,GO:0005737,GO:0005783,GO:0005886,GO:0006807,GO:0006810,GO:0006887,GO:0006950,GO:0007155,GO:0007275,GO:0007584,GO:0007596,GO:0007597,GO:0007599,GO:0008150,GO:0008152,GO:0009266,GO:…	-	ko:K03900	ko04151,ko04510,ko04512,ko04610,ko04611,ko05165,map04151,map04510,map04512,map04610,map04611,map05165	-	-	-	ko00000,ko00001,ko03110,ko04147,ko04516	-	-	-	C8,TIL,VWA,VWA_N2,VWC,VWD
NC_046175.1:7989546-7996326	7029.ACYPI43001-PA	8.67e-54	211.0	2CXSV@1|root,2RZHU@2759|Eukaryota,3A25F@33154|Opisthokonta,3BRAH@33208|Metazoa,3D80U@33213|Bilateria,421YZ@6656|Arthropoda,3SQH0@50557|Insecta	33208|Metazoa	-	-	-	-	-	-	-	-	-	-	-	-	-	-	-
NC_046175.1:7998665-8000065	6669.EFX64833	5.86e-37	153.0	2D5J6@1|root,2SYRF@2759|Eukaryota,39HX6@33154|Opisthokonta,3CMQR@33208|Metazoa,3DJK9@33213|Bilateria,423PP@6656|Arthropoda	6669.EFX64833|-	-	-	-	-	-	-	-	-	-	-	-	-	-	-	-
NC_046175.1:8001210-8022960	6669.EFX82087	2.83e-28	135.0	COG0553@1|root,KOG1015@2759|Eukaryota,38E6M@33154|Opisthokonta,3BBR9@33208|Metazoa,3CV5Z@33213|Bilateria,41TG3@6656|Arthropoda	33208|Metazoa	K	Transcriptional regulator ATRX	ATRX	GO:0000003,GO:0000122,GO:0000212,GO:0000226,GO:0000228,GO:0000775,GO:0000779,GO:0000780,GO:0000781,GO:0000784,GO:0000785,GO:0000790,GO:0000792,GO:0000793,GO:0000794,GO:0000902,GO:0000904,GO:0000981,GO:0001674,GO:0001932,GO:0002009,GO:0002064,GO:0002119,GO:0002164,GO:0003006,GO:0003674,GO:0003678,GO:0003682,GO:0003700,GO:0003824,GO:0004386,GO:0005488,GO:0005515,GO:0005575,GO:0005622,GO:0005623,GO:…	3.6.4.12	ko:K10779	-	-	-	-	ko00000,ko01000,ko03000,ko03036	-	-	-	Helicase_C,SNF2_N
NC_046175.1:8042499-8047558	6669.EFX73658	4.28e-227	683.0	2CW0U@1|root,2RTCJ@2759|Eukaryota,390DN@33154|Opisthokonta,3CASI@33208|Metazoa,3DS04@33213|Bilateria,423FC@6656|Arthropoda	6669.EFX73658|-	-	-	-	-	-	-	-	-	-	-	-	-	-	-	-
NC_046175.1:8048680-8050176	6669.EFX63824	6.3e-35	141.0	2CZNT@1|root,2SB23@2759|Eukaryota	2759|Eukaryota	-	-	-	-	-	-	-	-	-	-	-	-	-	-	-
NC_046175.1:8051759-8054809	45351.EDO33100	8.65e-42	176.0	COG0514@1|root,KOG0351@2759|Eukaryota	2759|Eukaryota	L	four-way junction helicase activity	-	GO:0000228,GO:0000722,GO:0000723,GO:0000724,GO:0000725,GO:0000781,GO:0000784,GO:0003674,GO:0003676,GO:0003677,GO:0003678,GO:0003824,GO:0004003,GO:0004386,GO:0005488,GO:0005575,GO:0005622,GO:0005623,GO:0005634,GO:0005694,GO:0005737,GO:0006139,GO:0006259,GO:0006281,GO:0006302,GO:0006310,GO:0006312,GO:0006725,GO:0006807,GO:0006950,GO:0006974,GO:0006996,GO:0008026,GO:0008094,GO:0008150,GO:0008152,GO:…	3.6.4.12	ko:K10899,ko:K10901	ko03440,ko03460,map03440,map03460	M00295,M00414	-	-	ko00000,ko00001,ko00002,ko01000,ko03032,ko03400	-	-	-	DEAD,Helicase_C,OrsD
NC_046175.1:8063700-8064371	6669.EFX78864	4.61e-11	69.7	2E9Y2@1|root,2SG85@2759|Eukaryota,3A13A@33154|Opisthokonta,3BPXC@33208|Metazoa,3D6UH@33213|Bilateria	33208|Metazoa	-	-	-	-	-	-	-	-	-	-	-	-	-	-	-
NC_046175.1:8065515-8079034	6669.EFX76636	1.81e-122	414.0	28S9B@1|root,2QYYT@2759|Eukaryota,39WZH@33154|Opisthokonta,3BHGG@33208|Metazoa,3E527@33213|Bilateria,420TB@6656|Arthropoda	33208|Metazoa	-	-	-	-	-	-	-	-	-	-	-	-	-	-	DUF4806
NC_046175.1:8080054-8094913	6669.EFX81466	8.75e-224	710.0	2CNHV@1|root,2QWEQ@2759|Eukaryota,39RDT@33154|Opisthokonta,3BITH@33208|Metazoa,3CSNZ@33213|Bilateria,41U92@6656|Arthropoda	33208|Metazoa	-	-	-	-	-	-	-	-	-	-	-	-	-	-	-
NC_046175.1:8095960-8101570	6669.EFX80076	2.59e-57	210.0	KOG1121@1|root,KOG1121@2759|Eukaryota,3A9FP@33154|Opisthokonta,3BV4T@33208|Metazoa	33208|Metazoa	L	hAT family C-terminal dimerisation region	-	-	-	-	-	-	-	-	-	-	-	-	Dimer_Tnp_hAT
NC_046175.1:8103133-8135623	6669.EFX76636	2.62e-149	493.0	28S9B@1|root,2QYYT@2759|Eukaryota,39WZH@33154|Opisthokonta,3BHGG@33208|Metazoa,3E527@33213|Bilateria,420TB@6656|Arthropoda	33208|Metazoa	-	-	-	-	-	-	-	-	-	-	-	-	-	-	DUF4806
NC_046175.1:8138921-8149216	6669.EFX62702	1.96e-33	142.0	2CZPF@1|root,2SB4G@2759|Eukaryota,3AQEB@33154|Opisthokonta,3BS2K@33208|Metazoa	33208|Metazoa	-	-	-	-	-	-	-	-	-	-	-	-	-	-	-
NC_046175.1:8153893-8158308	7070.TC015886-PA	9.51e-23	114.0	COG2801@1|root,KOG0017@2759|Eukaryota,39ZQV@33154|Opisthokonta,3BIZ8@33208|Metazoa,3D69X@33213|Bilateria,42CS4@6656|Arthropoda,3T05B@50557|Insecta	33208|Metazoa	L	Reverse transcriptase (RNA-dependent DNA polymerase)	-	-	-	-	-	-	-	-	-	-	-	-	Phage_integrase,RVT_1
NC_046175.1:8161426-8167653	6334.EFV61788	1.41e-31	145.0	2CMP4@1|root,2QR56@2759|Eukaryota,39VQX@33154|Opisthokonta,3BR69@33208|Metazoa,3D755@33213|Bilateria,40G3A@6231|Nematoda	33208|Metazoa	S	Putative peptidase (DUF1758)	-	-	-	-	-	-	-	-	-	-	-	-	Asp_protease_2,DUF1758,DUF1759,Peptidase_A17,Phlebovirus_G2,RVT_1,rve
NC_046175.1:8168800-8175712	10224.XP_002732171.1	7.02e-24	119.0	2CMP4@1|root,2QR56@2759|Eukaryota,3ANMI@33154|Opisthokonta,3C5WK@33208|Metazoa,3DHFJ@33213|Bilateria	33208|Metazoa	S	Protein of unknown function (DUF1759)	-	-	-	-	-	-	-	-	-	-	-	-	DUF1758,DUF1759,RVT_1
NC_046175.1:8177299-8190306	6669.EFX73658	3.4e-62	233.0	2CW0U@1|root,2RTCJ@2759|Eukaryota,390DN@33154|Opisthokonta,3CASI@33208|Metazoa,3DS04@33213|Bilateria,423FC@6656|Arthropoda	6669.EFX73658|-	-	-	-	-	-	-	-	-	-	-	-	-	-	-	-
NC_046175.1:8195186-8202143	6669.EFX63971	3.28e-20	106.0	2CY74@1|root,2S2H8@2759|Eukaryota,3A3Z3@33154|Opisthokonta,3BSEA@33208|Metazoa,3D8D3@33213|Bilateria,4207X@6656|Arthropoda	33208|Metazoa	S	Transposase protein	-	-	-	-	-	-	-	-	-	-	-	-	Tnp_P_element
NC_046175.1:8227173-8229761	6669.EFX67401	1.25e-22	109.0	KOG1121@1|root,KOG1121@2759|Eukaryota,3AS0G@33154|Opisthokonta,3C3FX@33208|Metazoa	33208|Metazoa	S	protein dimerization activity	-	-	-	-	-	-	-	-	-	-	-	-	-
NC_046175.1:8243036-8265731	7668.SPU_027821-tr	1.32e-63	252.0	COG2801@1|root,KOG0017@2759|Eukaryota,38F42@33154|Opisthokonta,3BA5H@33208|Metazoa,3CWAK@33213|Bilateria	33208|Metazoa	E	K02A2.6-like	-	-	-	-	-	-	-	-	-	-	-	-	RVT_1,SCAN,gag-asp_proteas,rve,zf-CCHC,zf-H2C2
NC_046175.1:8267554-8269165	6669.EFX72047	5.12e-15	85.9	COG2801@1|root,KOG0017@2759|Eukaryota,3ASA5@33154|Opisthokonta,3C4JS@33208|Metazoa,3DJ3B@33213|Bilateria,423I8@6656|Arthropoda	33208|Metazoa	L	transposition, RNA-mediated	-	-	-	-	-	-	-	-	-	-	-	-	Retrotrans_gag
NC_046175.1:8271115-8281107	7668.SPU_010000-tr	1.11e-54	222.0	2CMP4@1|root,2QR56@2759|Eukaryota,39VQX@33154|Opisthokonta,3BR69@33208|Metazoa,3D755@33213|Bilateria	33208|Metazoa	S	Pao retrotransposon peptidase	-	-	-	-	-	-	-	-	-	-	-	-	DUF1759,Peptidase_A17,rve
NC_046175.1:8283923-8290419	7070.TC005268-PA	1e-42	181.0	COG2801@1|root,KOG0017@2759|Eukaryota,38F42@33154|Opisthokonta,3BA5H@33208|Metazoa,3DKZ7@33213|Bilateria,428B3@6656|Arthropoda,3SQ89@50557|Insecta	33208|Metazoa	L	Reverse transcriptase (RNA-dependent DNA polymerase)	-	-	-	-	-	-	-	-	-	-	-	-	RVT_1,rve,zf-CCHC,zf-H2C2
NC_046175.1:8479644-8499979	7070.TC006868-PA	4.78e-119	425.0	COG2801@1|root,KOG0017@2759|Eukaryota,38F42@33154|Opisthokonta,3BA5H@33208|Metazoa,3CWAK@33213|Bilateria,41WI3@6656|Arthropoda,3SIRK@50557|Insecta	33208|Metazoa	O	K02A2.6-like	-	-	-	-	-	-	-	-	-	-	-	-	RVT_1,Retrotrans_gag,gag-asp_proteas,rve
NC_046175.1:8518428-8518561	6669.EFX76726	8.07e-17	79.0	KOG2864@1|root,KOG2864@2759|Eukaryota,38DRE@33154|Opisthokonta,3B9UJ@33208|Metazoa,3CVNW@33213|Bilateria,41TSN@6656|Arthropoda	33208|Metazoa	D	Lipid transporter activity. It is involved in the biological process described with lipid transport	RFT1	GO:0005575,GO:0005622,GO:0005623,GO:0005737,GO:0005783,GO:0005789,GO:0006810,GO:0006869,GO:0008150,GO:0009987,GO:0010876,GO:0012505,GO:0016020,GO:0016043,GO:0031984,GO:0033036,GO:0034203,GO:0034204,GO:0042175,GO:0043226,GO:0043227,GO:0043229,GO:0043231,GO:0044422,GO:0044424,GO:0044425,GO:0044432,GO:0044444,GO:0044446,GO:0044464,GO:0046836,GO:0051179,GO:0051234,GO:0061024,GO:0065007,GO:0065008,GO:…	-	ko:K06316	-	-	-	-	ko00000,ko02000	2.A.66.3	-	-	Rft-1
NC_046175.1:8641056-8644036	6669.EFX70038	2.84e-99	319.0	KOG3882@1|root,KOG3882@2759|Eukaryota,39UHM@33154|Opisthokonta,3BKN5@33208|Metazoa,3CUX2@33213|Bilateria,41XVX@6656|Arthropoda	33208|Metazoa	S	Belongs to the tetraspanin (TM4SF) family	-	GO:0001885,GO:0002064,GO:0003158,GO:0003674,GO:0005488,GO:0005515,GO:0005575,GO:0005623,GO:0005886,GO:0005887,GO:0005911,GO:0005918,GO:0005920,GO:0007043,GO:0007154,GO:0007165,GO:0007166,GO:0008150,GO:0009888,GO:0009987,GO:0016020,GO:0016021,GO:0016043,GO:0016327,GO:0019991,GO:0022607,GO:0023052,GO:0030054,GO:0030154,GO:0030855,GO:0031224,GO:0031226,GO:0032502,GO:0034329,GO:0034330,GO:0043296,GO:…	-	ko:K06460	ko04640,map04640	-	-	-	ko00000,ko00001,ko04090,ko04147	-	-	-	Tetraspannin
NC_046175.1:8646275-8646874	6669.EFX70016	8.09e-39	146.0	KOG3741@1|root,KOG3741@2759|Eukaryota,38BJY@33154|Opisthokonta,3BADX@33208|Metazoa,3D05X@33213|Bilateria,41U5A@6656|Arthropoda	33208|Metazoa	A	Regulatory subunit of the poly(A)-nuclease (PAN) deadenylation complex, one of two cytoplasmic mRNA deadenylases involved in general and miRNA-mediated mRNA turnover. PAN specifically shortens poly(A) tails of RNA and the activity is stimulated by poly(A)-binding protein (PABP). PAN deadenylation is followed by rapid degradation of the shortened mRNA tails by the CCR4-NOT complex. Deadenylated mR…	PAN3	GO:0000003,GO:0000288,GO:0000289,GO:0000290,GO:0000932,GO:0000956,GO:0003674,GO:0005488,GO:0005515,GO:0005575,GO:0005622,GO:0005623,GO:0005737,GO:0005829,GO:0006139,GO:0006401,GO:0006402,GO:0006605,GO:0006725,GO:0006807,GO:0006810,GO:0006886,GO:0008104,GO:0008150,GO:0008152,GO:0009056,GO:0009057,GO:0009892,GO:0009987,GO:0010468,GO:0010603,GO:0010605,GO:0010606,GO:0010629,GO:0010638,GO:0015031,GO:…	-	ko:K12572	ko03018,map03018	-	-	-	ko00000,ko00001,ko03019	-	-	-	DUF4797
NC_046175.1:8655505-8656903	6669.EFX76562	8.6e-26	112.0	KOG0394@1|root,KOG0394@2759|Eukaryota,38C61@33154|Opisthokonta,3BESI@33208|Metazoa,3CTEB@33213|Bilateria,41V55@6656|Arthropoda	33208|Metazoa	U	GTP binding. It is involved in the biological process described with protein transport	Rab7	GO:0000003,GO:0000323,GO:0001555,GO:0001667,GO:0001845,GO:0002064,GO:0002065,GO:0002066,GO:0003002,GO:0003006,GO:0003674,GO:0003824,GO:0003924,GO:0005488,GO:0005575,GO:0005622,GO:0005623,GO:0005737,GO:0005764,GO:0005768,GO:0005770,GO:0005773,GO:0005938,GO:0006403,GO:0006810,GO:0006887,GO:0006897,GO:0006898,GO:0006909,GO:0006928,GO:0006996,GO:0007028,GO:0007033,GO:0007034,GO:0007040,GO:0007041,GO:…	-	ko:K07897	ko04137,ko04138,ko04140,ko04144,ko04145,ko05132,ko05146,ko05152,map04137,map04138,map04140,map04144,map04145,map05132,map05146,map05152	-	-	-	ko00000,ko00001,ko04031,ko04131,ko04147	-	-	-	Ras
NC_046175.1:8782355-8790899	6669.EFX61292	9.44e-142	468.0	KOG1075@1|root,KOG1075@2759|Eukaryota,3AQAX@33154|Opisthokonta,3C23C@33208|Metazoa,3DI9Q@33213|Bilateria,422W7@6656|Arthropoda	33208|Metazoa	S	Ribonuclease H protein	-	-	-	-	-	-	-	-	-	-	-	-	Exo_endo_phos_2,RVT_1
NC_046175.1:8805544-8813530	6669.EFX61292	1.15e-141	467.0	KOG1075@1|root,KOG1075@2759|Eukaryota,3AQAX@33154|Opisthokonta,3C23C@33208|Metazoa,3DI9Q@33213|Bilateria,422W7@6656|Arthropoda	33208|Metazoa	S	Ribonuclease H protein	-	-	-	-	-	-	-	-	-	-	-	-	Exo_endo_phos_2,RVT_1
NC_046175.1:8814963-8826346	2340.JV46_28950	3.46e-107	384.0	2DY5I@1|root,3488J@2|Bacteria,1P3B4@1224|Proteobacteria	1224|Proteobacteria	S	Reverse transcriptase (RNA-dependent DNA polymerase)	-	-	-	-	-	-	-	-	-	-	-	-	RVT_1
NC_046175.1:8901698-8902287	6669.EFX82807	3.5e-05	50.8	KOG1121@1|root,KOG1121@2759|Eukaryota	2759|Eukaryota	E	protein dimerization activity	-	-	-	-	-	-	-	-	-	-	-	-	Dimer_Tnp_hAT
NC_046175.1:8926222-8936043	6669.EFX79947	9.95e-26	124.0	2CXYR@1|root,2S0S7@2759|Eukaryota,39ZC1@33154|Opisthokonta,3BGPK@33208|Metazoa,3D7FA@33213|Bilateria,4200N@6656|Arthropoda	33208|Metazoa	S	DNA- binding	-	-	-	-	-	-	-	-	-	-	-	-	Herpes_alk_exo,YqaJ
NC_046175.1:9198567-9198856	6669.EFX71906	4.93e-34	130.0	COG0519@1|root,KOG1622@2759|Eukaryota,38DHS@33154|Opisthokonta,3BDTV@33208|Metazoa,3CW4N@33213|Bilateria,41TJK@6656|Arthropoda	33208|Metazoa	F	activity. It is involved in the biological process described with GMP biosynthetic process	GMPS	GO:0000902,GO:0000904,GO:0001101,GO:0003674,GO:0003824,GO:0003921,GO:0003922,GO:0005488,GO:0005515,GO:0005575,GO:0005622,GO:0005623,GO:0005694,GO:0005700,GO:0005737,GO:0005829,GO:0006139,GO:0006144,GO:0006163,GO:0006164,GO:0006177,GO:0006325,GO:0006464,GO:0006508,GO:0006725,GO:0006753,GO:0006793,GO:0006796,GO:0006807,GO:0006928,GO:0006935,GO:0006996,GO:0007275,GO:0007399,GO:0007409,GO:0007411,GO:…	6.3.5.2	ko:K01951	ko00230,ko00983,ko01100,map00230,map00983,map01100	M00050	R01230,R01231,R08244	RC00010,RC00204	ko00000,ko00001,ko00002,ko01000,ko01002	-	-	-	GATase,GMP_synt_C,NAD_synthase
NC_046175.1:9616214-9618191	6669.EFX71906	9.93e-42	169.0	COG0519@1|root,KOG1622@2759|Eukaryota,38DHS@33154|Opisthokonta,3BDTV@33208|Metazoa,3CW4N@33213|Bilateria,41TJK@6656|Arthropoda	33208|Metazoa	F	activity. It is involved in the biological process described with GMP biosynthetic process	GMPS	GO:0000902,GO:0000904,GO:0001101,GO:0003674,GO:0003824,GO:0003921,GO:0003922,GO:0005488,GO:0005515,GO:0005575,GO:0005622,GO:0005623,GO:0005694,GO:0005700,GO:0005737,GO:0005829,GO:0006139,GO:0006144,GO:0006163,GO:0006164,GO:0006177,GO:0006325,GO:0006464,GO:0006508,GO:0006725,GO:0006753,GO:0006793,GO:0006796,GO:0006807,GO:0006928,GO:0006935,GO:0006996,GO:0007275,GO:0007399,GO:0007409,GO:0007411,GO:…	6.3.5.2	ko:K01951	ko00230,ko00983,ko01100,map00230,map00983,map01100	M00050	R01230,R01231,R08244	RC00010,RC00204	ko00000,ko00001,ko00002,ko01000,ko01002	-	-	-	GATase,GMP_synt_C,NAD_synthase
NC_046175.1:9705251-9705642	6669.EFX73736	1.85e-31	125.0	KOG3622@1|root,KOG3622@2759|Eukaryota,38BFV@33154|Opisthokonta,3BFQ1@33208|Metazoa,3CZQM@33213|Bilateria,41UDP@6656|Arthropoda	33208|Metazoa	S	It is involved in the biological process described with autophagy	EPG5	GO:0005575,GO:0005622,GO:0005623,GO:0005737,GO:0006810,GO:0006914,GO:0008150,GO:0008152,GO:0009056,GO:0009892,GO:0009894,GO:0009895,GO:0009987,GO:0010506,GO:0010507,GO:0010639,GO:0016043,GO:0016192,GO:0016197,GO:0016236,GO:0016241,GO:0016242,GO:0019222,GO:0022411,GO:0031323,GO:0031324,GO:0031329,GO:0031330,GO:0032456,GO:0032984,GO:0033043,GO:0043933,GO:0044087,GO:0044088,GO:0044237,GO:0044248,GO:…	-	-	-	-	-	-	-	-	-	-	-
NC_046175.1:9891868-9893569	6669.EFX62426	5.05e-78	262.0	KOG0596@1|root,KOG0596@2759|Eukaryota,38EVC@33154|Opisthokonta,3BKW3@33208|Metazoa,3CR5Q@33213|Bilateria,41Z2R@6656|Arthropoda	33208|Metazoa	T	protein serine threonine kinase activity. It is involved in the biological process described with	TTK	GO:0000003,GO:0000075,GO:0000226,GO:0000228,GO:0000278,GO:0000280,GO:0000705,GO:0000775,GO:0000776,GO:0000777,GO:0000778,GO:0000779,GO:0000780,GO:0000793,GO:0000794,GO:0000940,GO:0000942,GO:0001666,GO:0001932,GO:0001934,GO:0003006,GO:0003674,GO:0003824,GO:0004672,GO:0004674,GO:0004712,GO:0004713,GO:0005488,GO:0005515,GO:0005575,GO:0005622,GO:0005623,GO:0005634,GO:0005694,GO:0005737,GO:0005813,GO:…	2.7.12.1	ko:K08866	ko04110,ko04111,map04110,map04111	-	-	-	ko00000,ko00001,ko01000,ko01001,ko03036	-	-	-	Pkinase
NC_046175.1:9976307-9978897	2340.JV46_28950	5.78e-73	269.0	2DY5I@1|root,3488J@2|Bacteria,1P3B4@1224|Proteobacteria	1224|Proteobacteria	S	Reverse transcriptase (RNA-dependent DNA polymerase)	-	-	-	-	-	-	-	-	-	-	-	-	RVT_1
NC_046175.1:9989006-9989835	6669.EFX74937	3.58e-15	82.4	COG2801@1|root,KOG0017@2759|Eukaryota,3ASA5@33154|Opisthokonta,3C4JS@33208|Metazoa,3DJ3B@33213|Bilateria,423I8@6656|Arthropoda	33208|Metazoa	L	transposition, RNA-mediated	-	-	-	-	-	-	-	-	-	-	-	-	Retrotrans_gag
NC_046175.1:10050347-10051265	6669.EFX71906	5.19e-22	104.0	COG0519@1|root,KOG1622@2759|Eukaryota,38DHS@33154|Opisthokonta,3BDTV@33208|Metazoa,3CW4N@33213|Bilateria,41TJK@6656|Arthropoda	33208|Metazoa	F	activity. It is involved in the biological process described with GMP biosynthetic process	GMPS	GO:0000902,GO:0000904,GO:0001101,GO:0003674,GO:0003824,GO:0003921,GO:0003922,GO:0005488,GO:0005515,GO:0005575,GO:0005622,GO:0005623,GO:0005694,GO:0005700,GO:0005737,GO:0005829,GO:0006139,GO:0006144,GO:0006163,GO:0006164,GO:0006177,GO:0006325,GO:0006464,GO:0006508,GO:0006725,GO:0006753,GO:0006793,GO:0006796,GO:0006807,GO:0006928,GO:0006935,GO:0006996,GO:0007275,GO:0007399,GO:0007409,GO:0007411,GO:…	6.3.5.2	ko:K01951	ko00230,ko00983,ko01100,map00230,map00983,map01100	M00050	R01230,R01231,R08244	RC00010,RC00204	ko00000,ko00001,ko00002,ko01000,ko01002	-	-	-	GATase,GMP_synt_C,NAD_synthase
NC_046175.1:10200179-10200378	6669.EFX71906	2.02e-13	70.5	COG0519@1|root,KOG1622@2759|Eukaryota,38DHS@33154|Opisthokonta,3BDTV@33208|Metazoa,3CW4N@33213|Bilateria,41TJK@6656|Arthropoda	33208|Metazoa	F	activity. It is involved in the biological process described with GMP biosynthetic process	GMPS	GO:0000902,GO:0000904,GO:0001101,GO:0003674,GO:0003824,GO:0003921,GO:0003922,GO:0005488,GO:0005515,GO:0005575,GO:0005622,GO:0005623,GO:0005694,GO:0005700,GO:0005737,GO:0005829,GO:0006139,GO:0006144,GO:0006163,GO:0006164,GO:0006177,GO:0006325,GO:0006464,GO:0006508,GO:0006725,GO:0006753,GO:0006793,GO:0006796,GO:0006807,GO:0006928,GO:0006935,GO:0006996,GO:0007275,GO:0007399,GO:0007409,GO:0007411,GO:…	6.3.5.2	ko:K01951	ko00230,ko00983,ko01100,map00230,map00983,map01100	M00050	R01230,R01231,R08244	RC00010,RC00204	ko00000,ko00001,ko00002,ko01000,ko01002	-	-	-	GATase,GMP_synt_C,NAD_synthase
NC_046175.1:10253003-10266628	6669.EFX72648	7.7e-12	81.6	2B2X6@1|root,2S0DR@2759|Eukaryota,3A6BI@33154|Opisthokonta,3BTU9@33208|Metazoa,3D9DZ@33213|Bilateria,420T8@6656|Arthropoda	33208|Metazoa	-	-	-	GO:0000003,GO:0000578,GO:0002064,GO:0002065,GO:0002066,GO:0003002,GO:0003006,GO:0005575,GO:0005576,GO:0005623,GO:0005886,GO:0007275,GO:0007276,GO:0007281,GO:0007292,GO:0007304,GO:0007305,GO:0007350,GO:0007351,GO:0007354,GO:0007362,GO:0007389,GO:0008150,GO:0008595,GO:0009653,GO:0009790,GO:0009798,GO:0009880,GO:0009888,GO:0009897,GO:0009948,GO:0009952,GO:0009986,GO:0009987,GO:0010927,GO:0016020,GO:…	-	ko:K20227	ko04013,map04013	-	-	-	ko00000,ko00001	-	-	-	-
NC_046175.1:10408637-10412555	6669.EFX88719	1.21e-07	61.6	COG0625@1|root,KOG0867@2759|Eukaryota,38CDH@33154|Opisthokonta,3BGGP@33208|Metazoa,3CR8K@33213|Bilateria,41UX1@6656|Arthropoda	33208|Metazoa	J	Translation elongation factor activity. It is involved in the biological process described with translational elongation	eef1g	GO:0003674,GO:0003676,GO:0003723,GO:0003746,GO:0003824,GO:0004364,GO:0005488,GO:0005575,GO:0005622,GO:0005623,GO:0005634,GO:0005737,GO:0006412,GO:0006414,GO:0006518,GO:0006575,GO:0006749,GO:0006790,GO:0006807,GO:0008135,GO:0008150,GO:0008152,GO:0009058,GO:0009059,GO:0009987,GO:0010467,GO:0016740,GO:0016765,GO:0019538,GO:0034641,GO:0034645,GO:0043043,GO:0043170,GO:0043226,GO:0043227,GO:0043229,GO:…	-	ko:K03233	ko05134,map05134	-	-	-	ko00000,ko00001,ko03012,ko03019	-	-	-	EF1G,GST_C,GST_N
NC_046175.1:10798361-10800399	6669.EFX71906	4.47e-64	232.0	COG0519@1|root,KOG1622@2759|Eukaryota,38DHS@33154|Opisthokonta,3BDTV@33208|Metazoa,3CW4N@33213|Bilateria,41TJK@6656|Arthropoda	33208|Metazoa	F	activity. It is involved in the biological process described with GMP biosynthetic process	GMPS	GO:0000902,GO:0000904,GO:0001101,GO:0003674,GO:0003824,GO:0003921,GO:0003922,GO:0005488,GO:0005515,GO:0005575,GO:0005622,GO:0005623,GO:0005694,GO:0005700,GO:0005737,GO:0005829,GO:0006139,GO:0006144,GO:0006163,GO:0006164,GO:0006177,GO:0006325,GO:0006464,GO:0006508,GO:0006725,GO:0006753,GO:0006793,GO:0006796,GO:0006807,GO:0006928,GO:0006935,GO:0006996,GO:0007275,GO:0007399,GO:0007409,GO:0007411,GO:…	6.3.5.2	ko:K01951	ko00230,ko00983,ko01100,map00230,map00983,map01100	M00050	R01230,R01231,R08244	RC00010,RC00204	ko00000,ko00001,ko00002,ko01000,ko01002	-	-	-	GATase,GMP_synt_C,NAD_synthase
NC_046175.1:10928647-10929989	6669.EFX88428	1.97e-10	71.6	COG0025@1|root,KOG1965@2759|Eukaryota,38C64@33154|Opisthokonta,3BD8Q@33208|Metazoa,3CSIN@33213|Bilateria,41WFW@6656|Arthropoda	33208|Metazoa	P	Belongs to the monovalent cation proton antiporter 1 (CPA1) transporter (TC 2.A.36) family	SLC9A8	GO:0000139,GO:0003674,GO:0005215,GO:0005451,GO:0005575,GO:0005622,GO:0005623,GO:0005737,GO:0005794,GO:0006810,GO:0006811,GO:0006812,GO:0006813,GO:0006814,GO:0006873,GO:0006885,GO:0008150,GO:0008324,GO:0009987,GO:0012505,GO:0015075,GO:0015077,GO:0015078,GO:0015079,GO:0015081,GO:0015291,GO:0015297,GO:0015298,GO:0015299,GO:0015318,GO:0015385,GO:0015386,GO:0015491,GO:0015672,GO:0016020,GO:0019725,GO:…	-	ko:K14724	-	-	-	-	ko00000,ko02000	2.A.36.1.12,2.A.36.1.9	-	-	Na_H_Exchanger
NC_046175.1:11103124-11103842	6669.EFX77163	8.68e-65	221.0	KOG2714@1|root,KOG2714@2759|Eukaryota,38B9Q@33154|Opisthokonta,3BDBB@33208|Metazoa,3CS2F@33213|Bilateria,41VSZ@6656|Arthropoda	33208|Metazoa	H	It is involved in the biological process described with	KCTD3	GO:0005575,GO:0005623,GO:0005886,GO:0008150,GO:0009966,GO:0009967,GO:0010646,GO:0010647,GO:0016020,GO:0023051,GO:0023056,GO:0042058,GO:0044464,GO:0045742,GO:0048518,GO:0048522,GO:0048583,GO:0048584,GO:0050789,GO:0050794,GO:0065007,GO:0071944,GO:1901184,GO:1901186	2.7.1.33	ko:K09680,ko:K21915,ko:K21953	ko00770,ko01100,map00770,map01100	M00120	R02971,R03018,R04391	RC00002,RC00017	ko00000,ko00001,ko00002,ko01000,ko04121,ko04131	-	-	-	BTB_2
NC_046175.1:11123066-11124578	6669.EFX77165	3.04e-12	75.1	COG5285@1|root,KOG3290@2759|Eukaryota,3A10X@33154|Opisthokonta,3BPGB@33208|Metazoa,3D693@33213|Bilateria,41YZG@6656|Arthropoda	33208|Metazoa	I	Phytanoyl-CoA dioxygenase (PhyH)	-	-	1.14.11.18	ko:K00477	ko04146,map04146	-	-	-	ko00000,ko00001,ko01000	-	-	-	PhyH
NC_046175.1:11245558-11249235	400682.PAC_15707775	2.77e-05	57.4	KOG1121@1|root,KOG1121@2759|Eukaryota,39TTD@33154|Opisthokonta,3BCXB@33208|Metazoa	33208|Metazoa	L	RNA polymerase II regulatory region DNA binding	-	-	-	-	-	-	-	-	-	-	-	-	DUF659,Dimer_Tnp_hAT,zf-BED
NC_046175.1:11250520-11253455	6669.EFX61451	5.19e-14	82.0	KOG1216@1|root,KOG1216@2759|Eukaryota,38BYG@33154|Opisthokonta,3C38T@33208|Metazoa,3DGT6@33213|Bilateria	33154|Opisthokonta	S	biological adhesion	VWF	GO:0000003,GO:0001101,GO:0001775,GO:0001889,GO:0001890,GO:0002020,GO:0002237,GO:0002576,GO:0003006,GO:0003674,GO:0005102,GO:0005178,GO:0005488,GO:0005515,GO:0005518,GO:0005575,GO:0005576,GO:0005615,GO:0005622,GO:0005623,GO:0005737,GO:0005783,GO:0005886,GO:0006807,GO:0006810,GO:0006887,GO:0006950,GO:0007155,GO:0007275,GO:0007584,GO:0007596,GO:0007597,GO:0007599,GO:0008150,GO:0008152,GO:0009266,GO:…	-	ko:K03900	ko04151,ko04510,ko04512,ko04610,ko04611,ko05165,map04151,map04510,map04512,map04610,map04611,map05165	-	-	-	ko00000,ko00001,ko03110,ko04147,ko04516	-	-	-	C8,TIL,VWA,VWA_N2,VWC,VWD
NC_046175.1:11254653-11257090	135651.CBN28621	9.21e-05	55.5	COG2801@1|root,KOG0017@2759|Eukaryota,38F42@33154|Opisthokonta,3C2B0@33208|Metazoa,3E4PI@33213|Bilateria,40R8A@6231|Nematoda,1M8CS@119089|Chromadorea,4177V@6236|Rhabditida	33208|Metazoa	L	Integrase core domain	-	-	-	-	-	-	-	-	-	-	-	-	Asp_protease_2,Glycoprotein_B,PNMA,RVT_1,Retrotrans_gag,gag-asp_proteas,rve,zf-H2C2
NC_046175.1:11258213-11260909	4081.Solyc12g009540.1.1	7.86e-40	162.0	COG2801@1|root,KOG0017@2759|Eukaryota,37THH@33090|Viridiplantae,3GG2K@35493|Streptophyta,44UC5@71274|asterids	35493|Streptophyta	L	Mitochondrial protein	-	-	-	-	-	-	-	-	-	-	-	-	RVT_2,Retrotran_gag_2,Retrotran_gag_3,Retrotrans_gag,gag_pre-integrs,rve,zf-CCHC
NC_046175.1:11265361-11271704	7668.SPU_018602-tr	3.76e-67	261.0	COG2801@1|root,KOG0017@2759|Eukaryota,38F42@33154|Opisthokonta,3BA5H@33208|Metazoa,3CWAK@33213|Bilateria	33208|Metazoa	E	K02A2.6-like	-	-	-	-	-	-	-	-	-	-	-	-	RVT_1,SCAN,gag-asp_proteas,rve,zf-CCHC,zf-H2C2
NC_046175.1:11272984-11284390	400682.PAC_15722566	5.47e-31	142.0	2CMP4@1|root,2QR56@2759|Eukaryota,39NE6@33154|Opisthokonta,3CPYU@33208|Metazoa	33208|Metazoa	S	Pao retrotransposon peptidase	-	-	-	-	-	-	-	-	-	-	-	-	DUF1758,DUF1759,Peptidase_A17,RVT_1,rve
NC_046175.1:11285440-11297168	7668.SPU_013848-tr	7.32e-104	373.0	COG2801@1|root,KOG0017@2759|Eukaryota,38F42@33154|Opisthokonta,3BA5H@33208|Metazoa,3CWAK@33213|Bilateria	33208|Metazoa	E	K02A2.6-like	-	-	-	-	-	-	-	-	-	-	-	-	RVT_1,SCAN,gag-asp_proteas,rve,zf-CCHC,zf-H2C2
NC_046175.1:11298323-11302452	6669.EFX76175	1.06e-07	64.3	2D3AU@1|root,2SQVT@2759|Eukaryota,3AAKZ@33154|Opisthokonta,3BMW0@33208|Metazoa,3DKUT@33213|Bilateria	33208|Metazoa	S	Retrotransposon gag protein	ASPRV1	GO:0003674,GO:0003824,GO:0004175,GO:0004190,GO:0005575,GO:0006508,GO:0006807,GO:0007275,GO:0008150,GO:0008152,GO:0008233,GO:0010467,GO:0016020,GO:0016021,GO:0016485,GO:0016787,GO:0019538,GO:0031224,GO:0032501,GO:0032502,GO:0043170,GO:0043588,GO:0044238,GO:0044425,GO:0048513,GO:0048731,GO:0048856,GO:0051604,GO:0070001,GO:0070011,GO:0071704,GO:0140096,GO:1901564	-	-	-	-	-	-	-	-	-	-	Retrotrans_gag,gag-asp_proteas
NC_046175.1:11315066-11323399	8083.ENSXMAP00000019478	8.07e-51	209.0	2CMP4@1|root,2QR56@2759|Eukaryota,39VQX@33154|Opisthokonta,3BR69@33208|Metazoa,3D755@33213|Bilateria	33208|Metazoa	S	Pao retrotransposon peptidase	-	-	-	-	-	-	-	-	-	-	-	-	DUF1759,Peptidase_A17,rve
NC_046175.1:11324680-11328227	7029.ACYPI55861-PA	1.42e-44	180.0	KOG1121@1|root,KOG1121@2759|Eukaryota,39UGI@33154|Opisthokonta,3BYTH@33208|Metazoa,3DE9U@33213|Bilateria,4240T@6656|Arthropoda,3T01C@50557|Insecta,3EC8C@33342|Paraneoptera	33208|Metazoa	S	Conserved hypothetical protein	-	-	-	-	-	-	-	-	-	-	-	-	-
NC_046175.1:11329516-11338698	7070.TC015886-PA	5.02e-31	142.0	COG2801@1|root,KOG0017@2759|Eukaryota,39ZQV@33154|Opisthokonta,3BIZ8@33208|Metazoa,3D69X@33213|Bilateria,42CS4@6656|Arthropoda,3T05B@50557|Insecta	33208|Metazoa	L	Reverse transcriptase (RNA-dependent DNA polymerase)	-	-	-	-	-	-	-	-	-	-	-	-	Phage_integrase,RVT_1
NC_046175.1:11339867-11346917	126957.SMAR004300-PA	2.76e-19	101.0	KOG1121@1|root,KOG1121@2759|Eukaryota,38VJU@33154|Opisthokonta,3CA13@33208|Metazoa,3DBKY@33213|Bilateria,421F8@6656|Arthropoda	33208|Metazoa	L	protein dimerization activity	-	-	-	-	-	-	-	-	-	-	-	-	-
NC_046175.1:11399266-11399610	6669.EFX71906	4.65e-36	137.0	COG0519@1|root,KOG1622@2759|Eukaryota,38DHS@33154|Opisthokonta,3BDTV@33208|Metazoa,3CW4N@33213|Bilateria,41TJK@6656|Arthropoda	33208|Metazoa	F	activity. It is involved in the biological process described with GMP biosynthetic process	GMPS	GO:0000902,GO:0000904,GO:0001101,GO:0003674,GO:0003824,GO:0003921,GO:0003922,GO:0005488,GO:0005515,GO:0005575,GO:0005622,GO:0005623,GO:0005694,GO:0005700,GO:0005737,GO:0005829,GO:0006139,GO:0006144,GO:0006163,GO:0006164,GO:0006177,GO:0006325,GO:0006464,GO:0006508,GO:0006725,GO:0006753,GO:0006793,GO:0006796,GO:0006807,GO:0006928,GO:0006935,GO:0006996,GO:0007275,GO:0007399,GO:0007409,GO:0007411,GO:…	6.3.5.2	ko:K01951	ko00230,ko00983,ko01100,map00230,map00983,map01100	M00050	R01230,R01231,R08244	RC00010,RC00204	ko00000,ko00001,ko00002,ko01000,ko01002	-	-	-	GATase,GMP_synt_C,NAD_synthase
NC_046175.1:11641433-11645556	13037.EHJ71476	1.8e-08	63.9	COG5069@1|root,KOG1700@2759|Eukaryota	2759|Eukaryota	Z	sulfur oxidation	Hil	GO:0003674,GO:0005488,GO:0005515,GO:0005575,GO:0005622,GO:0005623,GO:0005737,GO:0005886,GO:0005911,GO:0005938,GO:0008150,GO:0016020,GO:0030054,GO:0032153,GO:0032154,GO:0032155,GO:0032502,GO:0044424,GO:0044425,GO:0044444,GO:0044459,GO:0044464,GO:0048856,GO:0061061,GO:0071944,GO:0098590,GO:0099568	-	-	-	-	-	-	-	-	-	-	LIM
NC_046175.1:12015229-12015669	6669.EFX71906	2.36e-22	99.8	COG0519@1|root,KOG1622@2759|Eukaryota,38DHS@33154|Opisthokonta,3BDTV@33208|Metazoa,3CW4N@33213|Bilateria,41TJK@6656|Arthropoda	33208|Metazoa	F	activity. It is involved in the biological process described with GMP biosynthetic process	GMPS	GO:0000902,GO:0000904,GO:0001101,GO:0003674,GO:0003824,GO:0003921,GO:0003922,GO:0005488,GO:0005515,GO:0005575,GO:0005622,GO:0005623,GO:0005694,GO:0005700,GO:0005737,GO:0005829,GO:0006139,GO:0006144,GO:0006163,GO:0006164,GO:0006177,GO:0006325,GO:0006464,GO:0006508,GO:0006725,GO:0006753,GO:0006793,GO:0006796,GO:0006807,GO:0006928,GO:0006935,GO:0006996,GO:0007275,GO:0007399,GO:0007409,GO:0007411,GO:…	6.3.5.2	ko:K01951	ko00230,ko00983,ko01100,map00230,map00983,map01100	M00050	R01230,R01231,R08244	RC00010,RC00204	ko00000,ko00001,ko00002,ko01000,ko01002	-	-	-	GATase,GMP_synt_C,NAD_synthase
NC_046175.1:12021254-12023060	6669.EFX71906	6.86e-51	194.0	COG0519@1|root,KOG1622@2759|Eukaryota,38DHS@33154|Opisthokonta,3BDTV@33208|Metazoa,3CW4N@33213|Bilateria,41TJK@6656|Arthropoda	33208|Metazoa	F	activity. It is involved in the biological process described with GMP biosynthetic process	GMPS	GO:0000902,GO:0000904,GO:0001101,GO:0003674,GO:0003824,GO:0003921,GO:0003922,GO:0005488,GO:0005515,GO:0005575,GO:0005622,GO:0005623,GO:0005694,GO:0005700,GO:0005737,GO:0005829,GO:0006139,GO:0006144,GO:0006163,GO:0006164,GO:0006177,GO:0006325,GO:0006464,GO:0006508,GO:0006725,GO:0006753,GO:0006793,GO:0006796,GO:0006807,GO:0006928,GO:0006935,GO:0006996,GO:0007275,GO:0007399,GO:0007409,GO:0007411,GO:…	6.3.5.2	ko:K01951	ko00230,ko00983,ko01100,map00230,map00983,map01100	M00050	R01230,R01231,R08244	RC00010,RC00204	ko00000,ko00001,ko00002,ko01000,ko01002	-	-	-	GATase,GMP_synt_C,NAD_synthase
NC_046175.1:12110153-12110473	6669.EFX73775	2.16e-58	189.0	COG0596@1|root,KOG1454@2759|Eukaryota,39U8B@33154|Opisthokonta,3BE1T@33208|Metazoa,3D2T1@33213|Bilateria,41XTZ@6656|Arthropoda	33208|Metazoa	S	Valacyclovir hydrolase	-	GO:0003674,GO:0003824,GO:0007586,GO:0008150,GO:0009636,GO:0016787,GO:0017171,GO:0032501,GO:0042221,GO:0050896	-	-	-	-	-	-	-	-	-	-	Abhydrolase_1,Abhydrolase_6
NC_046175.1:12305661-12305835	6669.EFX74422	9.59e-21	90.9	COG5245@1|root,KOG3595@2759|Eukaryota,38EDS@33154|Opisthokonta,3B9T7@33208|Metazoa,3D19G@33213|Bilateria,41YG1@6656|Arthropoda	33208|Metazoa	Z	activity. It is involved in the biological process described with microtubule-based movement	btv	GO:0000003,GO:0000226,GO:0001578,GO:0003008,GO:0003341,GO:0003674,GO:0003774,GO:0003777,GO:0003824,GO:0005488,GO:0005515,GO:0005575,GO:0005622,GO:0005623,GO:0005737,GO:0005856,GO:0005858,GO:0005868,GO:0005875,GO:0005929,GO:0005930,GO:0006810,GO:0006928,GO:0006996,GO:0007010,GO:0007017,GO:0007018,GO:0007600,GO:0007605,GO:0007610,GO:0007617,GO:0007618,GO:0007619,GO:0007626,GO:0007628,GO:0007638,GO:…	-	ko:K05636,ko:K10414	ko04145,ko04151,ko04510,ko04512,ko04962,ko05132,ko05145,ko05146,ko05165,ko05200,ko05222,map04145,map04151,map04510,map04512,map04962,map05132,map05145,map05146,map05165,map05200,map05222	-	-	-	ko00000,ko00001,ko03036,ko04516,ko04812	-	-	-	AAA_5,AAA_6,AAA_7,AAA_8,AAA_9,DHC_N1,DHC_N2,Dynein_heavy,MT
NC_046175.1:12376930-12394028	6087.XP_002156891.2	4.03e-44	188.0	KOG1997@1|root,KOG1997@2759|Eukaryota,38C96@33154|Opisthokonta,3BA61@33208|Metazoa	33208|Metazoa	T	guanyl-nucleotide exchange factor activity	DOCK6	GO:0000226,GO:0000902,GO:0000904,GO:0001932,GO:0001934,GO:0002244,GO:0002252,GO:0002376,GO:0002520,GO:0003674,GO:0005085,GO:0005088,GO:0005089,GO:0005488,GO:0005515,GO:0005575,GO:0005622,GO:0005623,GO:0005737,GO:0005829,GO:0006582,GO:0006725,GO:0006810,GO:0006897,GO:0006909,GO:0006950,GO:0006952,GO:0006955,GO:0006996,GO:0007010,GO:0007017,GO:0007097,GO:0007163,GO:0007275,GO:0007399,GO:0007405,GO:…	-	ko:K21852	-	-	-	-	ko00000,ko04131	-	-	-	DHR-2,DOCK-C2,DUF3398
NC_046175.1:12400159-12418499	67593.Physo132654	3.84e-40	174.0	COG2801@1|root,KOG0017@2759|Eukaryota,3QHJF@4776|Peronosporales	4776|Peronosporales	L	gag-polypeptide of LTR copia-type	-	-	-	-	-	-	-	-	-	-	-	-	DUF4219,RVT_2,Retrotran_gag_2,gag_pre-integrs,rve,zf-CCHC
NC_046175.1:12526522-12526984	6669.EFX88638	2.27e-34	134.0	2AG5A@1|root,2RYZ4@2759|Eukaryota,3A09P@33154|Opisthokonta,3BPHP@33208|Metazoa,3D6MI@33213|Bilateria,41YW0@6656|Arthropoda	33208|Metazoa	S	DNA- binding	-	-	-	-	-	-	-	-	-	-	-	-	BTB,HTH_psq
NC_046175.1:12964820-12965773	6669.EFX67822	4.54e-16	87.0	KOG4157@1|root,KOG4157@2759|Eukaryota,38VI6@33154|Opisthokonta,3CA2I@33208|Metazoa,3DR6X@33213|Bilateria,423H4@6656|Arthropoda	33208|Metazoa	L	Zinc finger domain in CG10631, C. elegans LIN-15B and human P52rIPK.	-	-	-	-	-	-	-	-	-	-	-	-	THAP
NC_046175.1:13077723-13077828	10036.XP_005074555.1	1.66e-10	59.3	KOG3336@1|root,KOG3336@2759|Eukaryota,38H4Y@33154|Opisthokonta,3BGWG@33208|Metazoa,3D4HN@33213|Bilateria,484K8@7711|Chordata,496HY@7742|Vertebrata,3J5GZ@40674|Mammalia,35APS@314146|Euarchontoglires,4PZ6U@9989|Rodentia	33208|Metazoa	U	phosphatidic acid transporter activity	SLMO2	GO:0000003,GO:0003006,GO:0003008,GO:0003012,GO:0003674,GO:0005215,GO:0005319,GO:0005548,GO:0005575,GO:0005622,GO:0005623,GO:0005737,GO:0005739,GO:0005740,GO:0005758,GO:0006810,GO:0006811,GO:0006820,GO:0006869,GO:0006936,GO:0006939,GO:0007276,GO:0007281,GO:0007283,GO:0007292,GO:0007293,GO:0007610,GO:0007626,GO:0008150,GO:0008345,GO:0009653,GO:0009987,GO:0009994,GO:0010876,GO:0014821,GO:0015711,GO:…	-	-	-	-	-	-	-	-	-	-	PRELI
NC_046175.1:13177235-13178472	6669.EFX63971	1.06e-07	62.8	2CY74@1|root,2S2H8@2759|Eukaryota,3A3Z3@33154|Opisthokonta,3BSEA@33208|Metazoa,3D8D3@33213|Bilateria,4207X@6656|Arthropoda	33208|Metazoa	S	Transposase protein	-	-	-	-	-	-	-	-	-	-	-	-	Tnp_P_element
NC_046175.1:13201415-13202509	6669.EFX88989	4.24e-87	285.0	KOG1587@1|root,KOG1587@2759|Eukaryota,38EZK@33154|Opisthokonta,3BFE9@33208|Metazoa,3CX8U@33213|Bilateria,41WBC@6656|Arthropoda	33208|Metazoa	Z	dynein intermediate chain	DNAI1	GO:0000226,GO:0001578,GO:0003008,GO:0003341,GO:0003351,GO:0003674,GO:0003774,GO:0003824,GO:0005488,GO:0005515,GO:0005575,GO:0005622,GO:0005623,GO:0005737,GO:0005813,GO:0005815,GO:0005856,GO:0005858,GO:0005875,GO:0005929,GO:0005930,GO:0006928,GO:0006996,GO:0007010,GO:0007017,GO:0007018,GO:0007154,GO:0007165,GO:0007166,GO:0007167,GO:0007169,GO:0007275,GO:0007368,GO:0007389,GO:0007507,GO:0007600,GO:…	-	ko:K10409	ko05016,map05016	-	-	-	ko00000,ko00001,ko04812	-	-	-	WD40
NC_046175.1:13438120-13439200	6669.EFX81265	6.34e-09	65.9	2CXYR@1|root,2S0S7@2759|Eukaryota,39ZC1@33154|Opisthokonta	33154|Opisthokonta	-	-	-	-	-	-	-	-	-	-	-	-	-	-	Herpes_alk_exo,YqaJ
NC_046175.1:13514817-13515433	6669.EFX71906	2.39e-22	102.0	COG0519@1|root,KOG1622@2759|Eukaryota,38DHS@33154|Opisthokonta,3BDTV@33208|Metazoa,3CW4N@33213|Bilateria,41TJK@6656|Arthropoda	33208|Metazoa	F	activity. It is involved in the biological process described with GMP biosynthetic process	GMPS	GO:0000902,GO:0000904,GO:0001101,GO:0003674,GO:0003824,GO:0003921,GO:0003922,GO:0005488,GO:0005515,GO:0005575,GO:0005622,GO:0005623,GO:0005694,GO:0005700,GO:0005737,GO:0005829,GO:0006139,GO:0006144,GO:0006163,GO:0006164,GO:0006177,GO:0006325,GO:0006464,GO:0006508,GO:0006725,GO:0006753,GO:0006793,GO:0006796,GO:0006807,GO:0006928,GO:0006935,GO:0006996,GO:0007275,GO:0007399,GO:0007409,GO:0007411,GO:…	6.3.5.2	ko:K01951	ko00230,ko00983,ko01100,map00230,map00983,map01100	M00050	R01230,R01231,R08244	RC00010,RC00204	ko00000,ko00001,ko00002,ko01000,ko01002	-	-	-	GATase,GMP_synt_C,NAD_synthase
NC_046175.1:14047813-14049017	6669.EFX71906	1.06e-08	65.9	COG0519@1|root,KOG1622@2759|Eukaryota,38DHS@33154|Opisthokonta,3BDTV@33208|Metazoa,3CW4N@33213|Bilateria,41TJK@6656|Arthropoda	33208|Metazoa	F	activity. It is involved in the biological process described with GMP biosynthetic process	GMPS	GO:0000902,GO:0000904,GO:0001101,GO:0003674,GO:0003824,GO:0003921,GO:0003922,GO:0005488,GO:0005515,GO:0005575,GO:0005622,GO:0005623,GO:0005694,GO:0005700,GO:0005737,GO:0005829,GO:0006139,GO:0006144,GO:0006163,GO:0006164,GO:0006177,GO:0006325,GO:0006464,GO:0006508,GO:0006725,GO:0006753,GO:0006793,GO:0006796,GO:0006807,GO:0006928,GO:0006935,GO:0006996,GO:0007275,GO:0007399,GO:0007409,GO:0007411,GO:…	6.3.5.2	ko:K01951	ko00230,ko00983,ko01100,map00230,map00983,map01100	M00050	R01230,R01231,R08244	RC00010,RC00204	ko00000,ko00001,ko00002,ko01000,ko01002	-	-	-	GATase,GMP_synt_C,NAD_synthase
NC_046175.1:14247279-14248178	6669.EFX88979	1.67e-19	96.3	COG0111@1|root,KOG0067@2759|Eukaryota,38DQW@33154|Opisthokonta,3BDPV@33208|Metazoa,3CXC3@33213|Bilateria,41WMS@6656|Arthropoda	33208|Metazoa	E	Belongs to the D-isomer specific 2-hydroxyacid dehydrogenase family	CTBP1	GO:0000122,GO:0000166,GO:0000228,GO:0000785,GO:0000790,GO:0001700,GO:0001709,GO:0003002,GO:0003674,GO:0003682,GO:0003700,GO:0003712,GO:0003713,GO:0003714,GO:0003824,GO:0005102,GO:0005488,GO:0005515,GO:0005575,GO:0005622,GO:0005623,GO:0005634,GO:0005654,GO:0005667,GO:0005694,GO:0005737,GO:0005829,GO:0006325,GO:0006338,GO:0006355,GO:0006357,GO:0006464,GO:0006468,GO:0006793,GO:0006796,GO:0006807,GO:…	-	ko:K04496	ko04310,ko04330,ko05200,ko05220,map04310,map04330,map05200,map05220	-	-	-	ko00000,ko00001,ko04131	-	-	-	2-Hacid_dh,2-Hacid_dh_C
NC_046175.1:14325270-14325572	6669.EFX74345	6.66e-17	80.5	KOG3071@1|root,KOG3071@2759|Eukaryota,38F2X@33154|Opisthokonta,3BCYK@33208|Metazoa,3CXSB@33213|Bilateria,41UET@6656|Arthropoda	33208|Metazoa	I	Elongation of very long chain fatty acids protein	-	-	2.3.1.199	ko:K10249	ko00062,ko01110,map00062,map01110	M00415	R09419,R10825	RC00004,RC02888,RC02997	ko00000,ko00001,ko00002,ko01000,ko01004	-	-	-	ELO
NC_046175.1:14500929-14504799	6669.EFX71906	3.09e-12	80.1	COG0519@1|root,KOG1622@2759|Eukaryota,38DHS@33154|Opisthokonta,3BDTV@33208|Metazoa,3CW4N@33213|Bilateria,41TJK@6656|Arthropoda	33208|Metazoa	F	activity. It is involved in the biological process described with GMP biosynthetic process	GMPS	GO:0000902,GO:0000904,GO:0001101,GO:0003674,GO:0003824,GO:0003921,GO:0003922,GO:0005488,GO:0005515,GO:0005575,GO:0005622,GO:0005623,GO:0005694,GO:0005700,GO:0005737,GO:0005829,GO:0006139,GO:0006144,GO:0006163,GO:0006164,GO:0006177,GO:0006325,GO:0006464,GO:0006508,GO:0006725,GO:0006753,GO:0006793,GO:0006796,GO:0006807,GO:0006928,GO:0006935,GO:0006996,GO:0007275,GO:0007399,GO:0007409,GO:0007411,GO:…	6.3.5.2	ko:K01951	ko00230,ko00983,ko01100,map00230,map00983,map01100	M00050	R01230,R01231,R08244	RC00010,RC00204	ko00000,ko00001,ko00002,ko01000,ko01002	-	-	-	GATase,GMP_synt_C,NAD_synthase
NC_046175.1:14512804-14513040	6669.EFX71906	6.21e-23	98.2	COG0519@1|root,KOG1622@2759|Eukaryota,38DHS@33154|Opisthokonta,3BDTV@33208|Metazoa,3CW4N@33213|Bilateria,41TJK@6656|Arthropoda	33208|Metazoa	F	activity. It is involved in the biological process described with GMP biosynthetic process	GMPS	GO:0000902,GO:0000904,GO:0001101,GO:0003674,GO:0003824,GO:0003921,GO:0003922,GO:0005488,GO:0005515,GO:0005575,GO:0005622,GO:0005623,GO:0005694,GO:0005700,GO:0005737,GO:0005829,GO:0006139,GO:0006144,GO:0006163,GO:0006164,GO:0006177,GO:0006325,GO:0006464,GO:0006508,GO:0006725,GO:0006753,GO:0006793,GO:0006796,GO:0006807,GO:0006928,GO:0006935,GO:0006996,GO:0007275,GO:0007399,GO:0007409,GO:0007411,GO:…	6.3.5.2	ko:K01951	ko00230,ko00983,ko01100,map00230,map00983,map01100	M00050	R01230,R01231,R08244	RC00010,RC00204	ko00000,ko00001,ko00002,ko01000,ko01002	-	-	-	GATase,GMP_synt_C,NAD_synthase
NC_046175.1:14911059-14912047	6669.EFX77102	4.42e-44	169.0	KOG4560@1|root,KOG4560@2759|Eukaryota,38BIG@33154|Opisthokonta,3BCN6@33208|Metazoa,3D2D6@33213|Bilateria,41WJI@6656|Arthropoda	33208|Metazoa	K	General transcription factor 3C polypeptide	GTF3C1	GO:0000127,GO:0000182,GO:0000976,GO:0000992,GO:0001002,GO:0001003,GO:0001016,GO:0001030,GO:0001031,GO:0001067,GO:0003674,GO:0003676,GO:0003677,GO:0003690,GO:0005488,GO:0005575,GO:0005622,GO:0005623,GO:0005634,GO:0005654,GO:0005667,GO:0005730,GO:0006139,GO:0006351,GO:0006352,GO:0006383,GO:0006384,GO:0006399,GO:0006725,GO:0006807,GO:0008150,GO:0008152,GO:0009058,GO:0009059,GO:0009303,GO:0009304,GO:…	-	ko:K15199	-	-	-	-	ko00000,ko03021	-	-	-	B-block_TFIIIC
NC_046175.1:14942230-14943116	6669.EFX66125	7.35e-22	103.0	2E1Z3@1|root,2S98E@2759|Eukaryota,3AB2K@33154|Opisthokonta,3BU7X@33208|Metazoa	33208|Metazoa	-	-	-	-	-	-	-	-	-	-	-	-	-	-	-
NC_046175.1:14944516-14945827	6669.EFX64608	3.52e-21	104.0	2E1Z3@1|root,2S98E@2759|Eukaryota,3AB2K@33154|Opisthokonta,3BU7X@33208|Metazoa	33208|Metazoa	-	-	-	-	-	-	-	-	-	-	-	-	-	-	-
NC_046175.1:14949657-14951889	6669.EFX81184	9.65e-14	76.6	2CW4K@1|root,2S4I0@2759|Eukaryota,3AA6P@33154|Opisthokonta,3BTWM@33208|Metazoa,3DAJ0@33213|Bilateria,420X7@6656|Arthropoda	33208|Metazoa	J	39S ribosomal protein L52	Mrpl52	GO:0000313,GO:0000315,GO:0003674,GO:0003735,GO:0005198,GO:0005575,GO:0005622,GO:0005623,GO:0005737,GO:0005739,GO:0005759,GO:0005761,GO:0005762,GO:0005840,GO:0006412,GO:0006518,GO:0006807,GO:0008150,GO:0008152,GO:0009058,GO:0009059,GO:0009987,GO:0010467,GO:0015934,GO:0019538,GO:0031974,GO:0032543,GO:0032991,GO:0034641,GO:0034645,GO:0043043,GO:0043170,GO:0043226,GO:0043227,GO:0043228,GO:0043229,GO:…	-	ko:K17433	-	-	-	-	br01610,ko00000,ko03011	-	-	-	-
NC_046175.1:14959913-14960413	6334.EFV58277	4.65e-28	117.0	COG0560@1|root,KOG1615@2759|Eukaryota	2759|Eukaryota	E	phosphoserine phosphatase activity	-	-	2.6.1.52,3.1.3.3	ko:K00831,ko:K01079	ko00260,ko00680,ko00750,ko01100,ko01120,ko01130,ko01200,ko01230,map00260,map00680,map00750,map01100,map01120,map01130,map01200,map01230	M00020,M00124	R00582,R04173,R05085	RC00006,RC00017,RC00036	ko00000,ko00001,ko00002,ko01000,ko01007,ko01009	-	-	-	-
NC_046175.1:14961419-14963417	7668.SPU_010000-tr	1.64e-54	210.0	2CMP4@1|root,2QR56@2759|Eukaryota,39VQX@33154|Opisthokonta,3BR69@33208|Metazoa,3D755@33213|Bilateria	33208|Metazoa	S	Pao retrotransposon peptidase	-	-	-	-	-	-	-	-	-	-	-	-	DUF1759,Peptidase_A17,rve
NC_046175.1:14968743-14968929	6669.EFX66001	3.38e-22	93.2	COG2801@1|root,KOG0017@2759|Eukaryota,38F42@33154|Opisthokonta,3BA5H@33208|Metazoa,3CZSS@33213|Bilateria,4225E@6656|Arthropoda	33208|Metazoa	L	K02A2.6-like	-	-	-	-	-	-	-	-	-	-	-	-	Chromo,RNase_H,RVT_1,rve
NC_046175.1:15067248-15067629	6669.EFX77689	6.49e-44	160.0	COG0507@1|root,KOG0987@2759|Eukaryota,3AAIR@33154|Opisthokonta	33154|Opisthokonta	L	G-quadruplex DNA unwinding	-	-	-	-	-	-	-	-	-	-	-	-	Helitron_like_N,PIF1
NC_046175.1:15277509-15279680	6669.EFX75910	1.4e-32	137.0	COG2801@1|root,KOG0017@2759|Eukaryota,3ASA5@33154|Opisthokonta,3C4JS@33208|Metazoa,3DJ3B@33213|Bilateria,423I8@6656|Arthropoda	33208|Metazoa	L	transposition, RNA-mediated	-	-	-	-	-	-	-	-	-	-	-	-	Retrotrans_gag
NC_046175.1:15567413-15568003	6669.EFX71906	1.19e-13	76.6	COG0519@1|root,KOG1622@2759|Eukaryota,38DHS@33154|Opisthokonta,3BDTV@33208|Metazoa,3CW4N@33213|Bilateria,41TJK@6656|Arthropoda	33208|Metazoa	F	activity. It is involved in the biological process described with GMP biosynthetic process	GMPS	GO:0000902,GO:0000904,GO:0001101,GO:0003674,GO:0003824,GO:0003921,GO:0003922,GO:0005488,GO:0005515,GO:0005575,GO:0005622,GO:0005623,GO:0005694,GO:0005700,GO:0005737,GO:0005829,GO:0006139,GO:0006144,GO:0006163,GO:0006164,GO:0006177,GO:0006325,GO:0006464,GO:0006508,GO:0006725,GO:0006753,GO:0006793,GO:0006796,GO:0006807,GO:0006928,GO:0006935,GO:0006996,GO:0007275,GO:0007399,GO:0007409,GO:0007411,GO:…	6.3.5.2	ko:K01951	ko00230,ko00983,ko01100,map00230,map00983,map01100	M00050	R01230,R01231,R08244	RC00010,RC00204	ko00000,ko00001,ko00002,ko01000,ko01002	-	-	-	GATase,GMP_synt_C,NAD_synthase
NC_046175.1:15580285-15581235	6669.EFX71906	2.41e-39	154.0	COG0519@1|root,KOG1622@2759|Eukaryota,38DHS@33154|Opisthokonta,3BDTV@33208|Metazoa,3CW4N@33213|Bilateria,41TJK@6656|Arthropoda	33208|Metazoa	F	activity. It is involved in the biological process described with GMP biosynthetic process	GMPS	GO:0000902,GO:0000904,GO:0001101,GO:0003674,GO:0003824,GO:0003921,GO:0003922,GO:0005488,GO:0005515,GO:0005575,GO:0005622,GO:0005623,GO:0005694,GO:0005700,GO:0005737,GO:0005829,GO:0006139,GO:0006144,GO:0006163,GO:0006164,GO:0006177,GO:0006325,GO:0006464,GO:0006508,GO:0006725,GO:0006753,GO:0006793,GO:0006796,GO:0006807,GO:0006928,GO:0006935,GO:0006996,GO:0007275,GO:0007399,GO:0007409,GO:0007411,GO:…	6.3.5.2	ko:K01951	ko00230,ko00983,ko01100,map00230,map00983,map01100	M00050	R01230,R01231,R08244	RC00010,RC00204	ko00000,ko00001,ko00002,ko01000,ko01002	-	-	-	GATase,GMP_synt_C,NAD_synthase
NC_046175.1:15950031-15951190	6669.EFX88533	1.96e-78	247.0	KOG1101@1|root,KOG1101@2759|Eukaryota,38Q5E@33154|Opisthokonta,3BHFV@33208|Metazoa,3CTAR@33213|Bilateria,423MB@6656|Arthropoda	33208|Metazoa	O	Baculoviral inhibition of apoptosis protein repeat	-	-	-	ko:K16061	ko04120,ko04215,ko05145,ko05200,ko05222,map04120,map04215,map05145,map05200,map05222	-	-	-	ko00000,ko00001,ko04121	-	-	-	BIR,zf-C3HC4_3
NC_046175.1:16242597-16244256	6669.EFX71906	1.43e-22	110.0	COG0519@1|root,KOG1622@2759|Eukaryota,38DHS@33154|Opisthokonta,3BDTV@33208|Metazoa,3CW4N@33213|Bilateria,41TJK@6656|Arthropoda	33208|Metazoa	F	activity. It is involved in the biological process described with GMP biosynthetic process	GMPS	GO:0000902,GO:0000904,GO:0001101,GO:0003674,GO:0003824,GO:0003921,GO:0003922,GO:0005488,GO:0005515,GO:0005575,GO:0005622,GO:0005623,GO:0005694,GO:0005700,GO:0005737,GO:0005829,GO:0006139,GO:0006144,GO:0006163,GO:0006164,GO:0006177,GO:0006325,GO:0006464,GO:0006508,GO:0006725,GO:0006753,GO:0006793,GO:0006796,GO:0006807,GO:0006928,GO:0006935,GO:0006996,GO:0007275,GO:0007399,GO:0007409,GO:0007411,GO:…	6.3.5.2	ko:K01951	ko00230,ko00983,ko01100,map00230,map00983,map01100	M00050	R01230,R01231,R08244	RC00010,RC00204	ko00000,ko00001,ko00002,ko01000,ko01002	-	-	-	GATase,GMP_synt_C,NAD_synthase
NC_046175.1:16273644-16275375	6669.EFX73813	6.18e-110	357.0	COG0488@1|root,KOG0066@2759|Eukaryota,3AHFX@33154|Opisthokonta,3B9N7@33208|Metazoa,3CXBK@33213|Bilateria,41WSN@6656|Arthropoda	33208|Metazoa	J	ATP-binding cassette, subfamily F, member	ABCF1	GO:0000166,GO:0003674,GO:0003676,GO:0003723,GO:0005488,GO:0005524,GO:0005575,GO:0005622,GO:0005623,GO:0005634,GO:0005635,GO:0005654,GO:0005737,GO:0005829,GO:0005840,GO:0005844,GO:0006412,GO:0006413,GO:0006417,GO:0006518,GO:0006807,GO:0006810,GO:0006950,GO:0006952,GO:0006954,GO:0008135,GO:0008144,GO:0008150,GO:0008152,GO:0008494,GO:0009058,GO:0009059,GO:0009889,GO:0009891,GO:0009893,GO:0009987,GO:…	-	ko:K06184	-	-	-	-	ko00000,ko03012	-	-	-	ABC_tran,ABC_tran_Xtn
NC_046176.1:4477-7217	6669.EFX78264	1.32e-16	94.0	COG0515@1|root,COG0666@1|root,KOG1027@2759|Eukaryota,KOG4177@2759|Eukaryota,38BVK@33154|Opisthokonta,3BS6S@33208|Metazoa,3E5IZ@33213|Bilateria,42AKC@6656|Arthropoda	33208|Metazoa	M	Ankyrin repeat	-	-	-	ko:K21440	-	-	-	-	ko00000,ko04131	-	-	-	Ank,Ank_2,Ank_3,Ank_4,Ank_5
NC_046176.1:20025-20241	6669.EFX71906	2.67e-05	47.8	COG0519@1|root,KOG1622@2759|Eukaryota,38DHS@33154|Opisthokonta,3BDTV@33208|Metazoa,3CW4N@33213|Bilateria,41TJK@6656|Arthropoda	33208|Metazoa	F	activity. It is involved in the biological process described with GMP biosynthetic process	GMPS	GO:0000902,GO:0000904,GO:0001101,GO:0003674,GO:0003824,GO:0003921,GO:0003922,GO:0005488,GO:0005515,GO:0005575,GO:0005622,GO:0005623,GO:0005694,GO:0005700,GO:0005737,GO:0005829,GO:0006139,GO:0006144,GO:0006163,GO:0006164,GO:0006177,GO:0006325,GO:0006464,GO:0006508,GO:0006725,GO:0006753,GO:0006793,GO:0006796,GO:0006807,GO:0006928,GO:0006935,GO:0006996,GO:0007275,GO:0007399,GO:0007409,GO:0007411,GO:…	6.3.5.2	ko:K01951	ko00230,ko00983,ko01100,map00230,map00983,map01100	M00050	R01230,R01231,R08244	RC00010,RC00204	ko00000,ko00001,ko00002,ko01000,ko01002	-	-	-	GATase,GMP_synt_C,NAD_synthase
NC_046176.1:21260-25259	6669.EFX71906	4.86e-41	171.0	COG0519@1|root,KOG1622@2759|Eukaryota,38DHS@33154|Opisthokonta,3BDTV@33208|Metazoa,3CW4N@33213|Bilateria,41TJK@6656|Arthropoda	33208|Metazoa	F	activity. It is involved in the biological process described with GMP biosynthetic process	GMPS	GO:0000902,GO:0000904,GO:0001101,GO:0003674,GO:0003824,GO:0003921,GO:0003922,GO:0005488,GO:0005515,GO:0005575,GO:0005622,GO:0005623,GO:0005694,GO:0005700,GO:0005737,GO:0005829,GO:0006139,GO:0006144,GO:0006163,GO:0006164,GO:0006177,GO:0006325,GO:0006464,GO:0006508,GO:0006725,GO:0006753,GO:0006793,GO:0006796,GO:0006807,GO:0006928,GO:0006935,GO:0006996,GO:0007275,GO:0007399,GO:0007409,GO:0007411,GO:…	6.3.5.2	ko:K01951	ko00230,ko00983,ko01100,map00230,map00983,map01100	M00050	R01230,R01231,R08244	RC00010,RC00204	ko00000,ko00001,ko00002,ko01000,ko01002	-	-	-	GATase,GMP_synt_C,NAD_synthase
NC_046176.1:26776-28464	6669.EFX84687	6.79e-18	96.7	COG0086@1|root,KOG0261@2759|Eukaryota,38G14@33154|Opisthokonta,3BHIJ@33208|Metazoa,3CWUN@33213|Bilateria,41TC0@6656|Arthropoda	33208|Metazoa	K	DNA-dependent RNA polymerase catalyzes the transcription of DNA into RNA using the four ribonucleoside triphosphates as substrates	POLR3A	GO:0000428,GO:0001817,GO:0001819,GO:0002376,GO:0003674,GO:0003824,GO:0003899,GO:0005575,GO:0005622,GO:0005623,GO:0005634,GO:0005654,GO:0005666,GO:0005737,GO:0005829,GO:0006139,GO:0006351,GO:0006725,GO:0006807,GO:0006950,GO:0006952,GO:0006955,GO:0008150,GO:0008152,GO:0009058,GO:0009059,GO:0009987,GO:0010467,GO:0016070,GO:0016740,GO:0016772,GO:0016779,GO:0018130,GO:0019438,GO:0030880,GO:0031974,GO:…	2.7.7.6	ko:K03018	ko00230,ko00240,ko01100,ko03020,ko04623,ko05169,map00230,map00240,map01100,map03020,map04623,map05169	M00181	R00435,R00441,R00442,R00443	RC02795	br01611,ko00000,ko00001,ko00002,ko01000,ko03021	-	-	-	RNA_pol_Rpb1_1,RNA_pol_Rpb1_2,RNA_pol_Rpb1_3,RNA_pol_Rpb1_4,RNA_pol_Rpb1_5
NC_046176.1:69216-69860	6669.EFX90078	1.13e-24	101.0	COG0545@1|root,KOG0549@2759|Eukaryota,3A5NH@33154|Opisthokonta,3CNNM@33208|Metazoa,3E4U4@33213|Bilateria,42AH8@6656|Arthropoda	33208|Metazoa	O	FKBP-type peptidyl-prolyl cis-trans isomerase	FKBP14	GO:0000413,GO:0002009,GO:0002165,GO:0003674,GO:0003755,GO:0003824,GO:0005488,GO:0005527,GO:0005528,GO:0005575,GO:0005576,GO:0005615,GO:0005622,GO:0005623,GO:0005737,GO:0005783,GO:0006457,GO:0006464,GO:0006807,GO:0007275,GO:0007423,GO:0007444,GO:0007472,GO:0007476,GO:0007552,GO:0007560,GO:0008144,GO:0008150,GO:0008152,GO:0008587,GO:0008593,GO:0009653,GO:0009791,GO:0009886,GO:0009887,GO:0009888,GO:…	5.2.1.8	ko:K09569,ko:K09577	-	-	-	-	ko00000,ko01000,ko03110	-	-	-	EF-hand_7,FKBP_C
NC_046176.1:71059-71470	6669.EFX90079	4.2e-44	159.0	COG3525@1|root,KOG2499@2759|Eukaryota,38D1Y@33154|Opisthokonta,3BJV0@33208|Metazoa,3D4SF@33213|Bilateria,41W8Q@6656|Arthropoda	33208|Metazoa	G	beta-N-acetylhexosaminidase activity. It is involved in the biological process described with carbohydrate metabolic process	Hexo1	GO:0003674,GO:0003824,GO:0004553,GO:0004563,GO:0005575,GO:0005623,GO:0005886,GO:0006022,GO:0006026,GO:0006030,GO:0006032,GO:0006040,GO:0006464,GO:0006491,GO:0006517,GO:0006726,GO:0006807,GO:0008150,GO:0008152,GO:0009056,GO:0009057,GO:0009058,GO:0009059,GO:0009100,GO:0009987,GO:0015929,GO:0016020,GO:0016063,GO:0016231,GO:0016787,GO:0016798,GO:0017144,GO:0019538,GO:0036211,GO:0042440,GO:0042441,GO:…	3.2.1.52	ko:K12373	ko00511,ko00513,ko00520,ko00531,ko00603,ko00604,ko01100,ko04142,map00511,map00513,map00520,map00531,map00603,map00604,map01100,map04142	M00079	R00022,R06004,R11316	RC00049	ko00000,ko00001,ko00002,ko01000,ko03110	-	GH20	-	Glyco_hydro_20,Glycohydro_20b2
NC_046176.1:236445-241560	6669.EFX79949	1.69e-282	822.0	2CNQC@1|root,2QXFF@2759|Eukaryota,3AQAV@33154|Opisthokonta,3C2QJ@33208|Metazoa,3DHXY@33213|Bilateria,42302@6656|Arthropoda	2759|Eukaryota	-	-	-	-	-	-	-	-	-	-	-	-	-	-	-
NC_046176.1:757237-757707	6669.EFX89953	1.39e-46	164.0	KOG2651@1|root,KOG2651@2759|Eukaryota,395PJ@33154|Opisthokonta,3BIHX@33208|Metazoa,3D1GQ@33213|Bilateria,41ZN4@6656|Arthropoda	33208|Metazoa	A	Methyltransferase domain	METTL25	-	-	-	-	-	-	-	-	-	-	-	Methyltransf_32
NC_046176.1:796247-796965	6669.EFX78939	9.59e-08	58.5	COG0127@1|root,KOG3222@2759|Eukaryota,38DZ3@33154|Opisthokonta,3BE5N@33208|Metazoa,3CSAU@33213|Bilateria,41YUF@6656|Arthropoda	33208|Metazoa	F	Pyrophosphatase that hydrolyzes non-canonical purine nucleotides such as inosine triphosphate (ITP), deoxyinosine triphosphate (dITP) or xanthosine 5'-triphosphate (XTP) to their respective monophosphate derivatives. The enzyme does not distinguish between the deoxy- and ribose forms. Probably excludes non-canonical purines from RNA and DNA precursor pools, thus preventing their incorporation int…	ITPA	GO:0003674,GO:0003824,GO:0005488,GO:0005515,GO:0005575,GO:0005622,GO:0005623,GO:0005737,GO:0005829,GO:0006139,GO:0006163,GO:0006193,GO:0006195,GO:0006725,GO:0006753,GO:0006793,GO:0006796,GO:0006807,GO:0006996,GO:0008150,GO:0008152,GO:0009056,GO:0009058,GO:0009117,GO:0009141,GO:0009143,GO:0009144,GO:0009146,GO:0009150,GO:0009154,GO:0009166,GO:0009199,GO:0009203,GO:0009205,GO:0009207,GO:0009259,GO:…	-	ko:K01519	ko00230,ko00983,ko01100,map00230,map00983,map01100	-	R00426,R00720,R01855,R02100,R02720,R03531,R08243	RC00002	ko00000,ko00001,ko01000	-	-	-	Ham1p_like
NC_046176.1:1416232-1420036	6669.EFX65941	0.0	1100.0	KOG4338@1|root,KOG4338@2759|Eukaryota,3A6BZ@33154|Opisthokonta,3BSMH@33208|Metazoa,3DA8R@33213|Bilateria	33208|Metazoa	I	von Willebrand factor (vWF) type D domain	-	-	-	-	-	-	-	-	-	-	-	-	VWD
NC_046176.1:1427312-1428595	6669.EFX65941	4e-207	643.0	KOG4338@1|root,KOG4338@2759|Eukaryota,3A6BZ@33154|Opisthokonta,3BSMH@33208|Metazoa,3DA8R@33213|Bilateria	33208|Metazoa	I	von Willebrand factor (vWF) type D domain	-	-	-	-	-	-	-	-	-	-	-	-	VWD
NC_046176.1:1429768-1432156	6669.EFX65941	8.95e-304	938.0	KOG4338@1|root,KOG4338@2759|Eukaryota,3A6BZ@33154|Opisthokonta,3BSMH@33208|Metazoa,3DA8R@33213|Bilateria	33208|Metazoa	I	von Willebrand factor (vWF) type D domain	-	-	-	-	-	-	-	-	-	-	-	-	VWD
NC_046176.1:1433779-1434554	6669.EFX65940	1.8e-33	136.0	KOG4338@1|root,KOG4338@2759|Eukaryota,38D8A@33154|Opisthokonta,3BCAR@33208|Metazoa,3CYWB@33213|Bilateria,41XU6@6656|Arthropoda	33208|Metazoa	I	Lipid transporter activity. It is involved in the biological process described with lipid transport	-	-	-	-	-	-	-	-	-	-	-	-	C8,DUF1081,DUF1943,VWD,Vitellogenin_N
NC_046176.1:1486462-1487203	6669.EFX73799	1.07e-09	66.6	28N4N@1|root,2QUPU@2759|Eukaryota,39SZC@33154|Opisthokonta,3BNE8@33208|Metazoa,3D9FR@33213|Bilateria,420ET@6656|Arthropoda	33208|Metazoa	-	-	-	-	-	-	-	-	-	-	-	-	-	-	-
NC_046176.1:1705863-1707764	7897.ENSLACP00000012335	2.59e-06	59.7	COG2801@1|root,KOG0017@2759|Eukaryota,38F42@33154|Opisthokonta,3BA5H@33208|Metazoa,3CZSS@33213|Bilateria,48AQP@7711|Chordata,48YUZ@7742|Vertebrata	33208|Metazoa	L	K02A2.6-like	-	-	-	-	-	-	-	-	-	-	-	-	RVT_1,rve
NC_046176.1:1715615-1716901	6669.EFX66508	1.28e-66	233.0	2CY74@1|root,2S2H8@2759|Eukaryota,3A3Z3@33154|Opisthokonta,3BSEA@33208|Metazoa,3D8D3@33213|Bilateria,4207X@6656|Arthropoda	33208|Metazoa	S	Transposase protein	-	-	-	-	-	-	-	-	-	-	-	-	Tnp_P_element
NC_046176.1:1846480-1848342	7029.ACYPI089247-PA	9e-08	62.8	2D31P@1|root,2SPXD@2759|Eukaryota,39MXX@33154|Opisthokonta,3CPHA@33208|Metazoa,3E5N8@33213|Bilateria	33208|Metazoa	S	Hermes transposase DNA-binding domain	-	-	-	-	-	-	-	-	-	-	-	-	DBD_Tnp_Hermes
NC_046176.1:1914082-1914642	7370.XP_005190928.1	6.44e-06	53.9	KOG1844@1|root,KOG4161@1|root,KOG1844@2759|Eukaryota,KOG4161@2759|Eukaryota,38BEJ@33154|Opisthokonta,3BJEJ@33208|Metazoa,3CXIN@33213|Bilateria,41UN3@6656|Arthropoda,3SGG6@50557|Insecta,451VG@7147|Diptera	33208|Metazoa	BK	Zinc ion binding	PHF20	GO:0000123,GO:0000785,GO:0000981,GO:0003674,GO:0003682,GO:0003700,GO:0005488,GO:0005515,GO:0005575,GO:0005622,GO:0005623,GO:0005634,GO:0005635,GO:0005654,GO:0005694,GO:0005700,GO:0005705,GO:0005737,GO:0005829,GO:0006325,GO:0006355,GO:0006357,GO:0006464,GO:0006473,GO:0006475,GO:0006807,GO:0006996,GO:0008150,GO:0008152,GO:0009889,GO:0009891,GO:0009893,GO:0009966,GO:0009987,GO:0010468,GO:0010556,GO:…	-	ko:K18402	-	-	-	-	ko00000,ko03036	-	-	-	DUF3776,MBD,MBT,PHD,PHD20L1_u1,THAP
NC_046176.1:2286562-2287033	6669.EFX81968	2.09e-52	176.0	COG0057@1|root,KOG0657@2759|Eukaryota,38DPH@33154|Opisthokonta,3BA6Z@33208|Metazoa,3CRFX@33213|Bilateria,41TD4@6656|Arthropoda	33208|Metazoa	G	oxidoreductase activity, acting on the aldehyde or oxo group of donors, NAD or NADP as acceptor. It is involved in the biological process described with	GAPDH	GO:0000003,GO:0000226,GO:0000740,GO:0000768,GO:0001669,GO:0001817,GO:0001819,GO:0001906,GO:0001907,GO:0002376,GO:0002791,GO:0002793,GO:0003006,GO:0003674,GO:0003824,GO:0004365,GO:0004857,GO:0004866,GO:0005488,GO:0005515,GO:0005575,GO:0005622,GO:0005623,GO:0005634,GO:0005635,GO:0005737,GO:0005811,GO:0005829,GO:0005856,GO:0005886,GO:0005929,GO:0005975,GO:0005996,GO:0006006,GO:0006007,GO:0006082,GO:…	1.2.1.12	ko:K00134,ko:K10705	ko00010,ko00710,ko01100,ko01110,ko01120,ko01130,ko01200,ko01230,ko04066,ko05010,map00010,map00710,map01100,map01110,map01120,map01130,map01200,map01230,map04066,map05010	M00001,M00002,M00003,M00165,M00166,M00308,M00552	R01061	RC00149	ko00000,ko00001,ko00002,ko01000,ko04131,ko04147	-	-	-	Gp_dh_C,Gp_dh_N
NC_046176.1:2550143-2550912	6669.EFX71906	6.47e-27	117.0	COG0519@1|root,KOG1622@2759|Eukaryota,38DHS@33154|Opisthokonta,3BDTV@33208|Metazoa,3CW4N@33213|Bilateria,41TJK@6656|Arthropoda	33208|Metazoa	F	activity. It is involved in the biological process described with GMP biosynthetic process	GMPS	GO:0000902,GO:0000904,GO:0001101,GO:0003674,GO:0003824,GO:0003921,GO:0003922,GO:0005488,GO:0005515,GO:0005575,GO:0005622,GO:0005623,GO:0005694,GO:0005700,GO:0005737,GO:0005829,GO:0006139,GO:0006144,GO:0006163,GO:0006164,GO:0006177,GO:0006325,GO:0006464,GO:0006508,GO:0006725,GO:0006753,GO:0006793,GO:0006796,GO:0006807,GO:0006928,GO:0006935,GO:0006996,GO:0007275,GO:0007399,GO:0007409,GO:0007411,GO:…	6.3.5.2	ko:K01951	ko00230,ko00983,ko01100,map00230,map00983,map01100	M00050	R01230,R01231,R08244	RC00010,RC00204	ko00000,ko00001,ko00002,ko01000,ko01002	-	-	-	GATase,GMP_synt_C,NAD_synthase
NC_046176.1:2821849-2827171	6669.EFX81931	5.61e-30	130.0	KOG3547@1|root,KOG3547@2759|Eukaryota,38DHP@33154|Opisthokonta,3B96Y@33208|Metazoa,3CS5T@33213|Bilateria,41WYM@6656|Arthropoda	33208|Metazoa	P	Forms chloride channels	BEST3	GO:0003008,GO:0003674,GO:0005215,GO:0005216,GO:0005229,GO:0005253,GO:0005254,GO:0005488,GO:0005515,GO:0005575,GO:0005622,GO:0005623,GO:0005737,GO:0005829,GO:0005886,GO:0005929,GO:0006810,GO:0006811,GO:0006820,GO:0006821,GO:0007600,GO:0007601,GO:0007606,GO:0007608,GO:0008150,GO:0008509,GO:0008514,GO:0009314,GO:0009416,GO:0009581,GO:0009582,GO:0009583,GO:0009584,GO:0009605,GO:0009628,GO:0010959,GO:…	-	ko:K13878,ko:K13879,ko:K13880,ko:K13881,ko:K22204	ko04970,map04970	-	-	-	ko00000,ko00001,ko02000	1.A.46.1,1.A.46.1.1,1.A.46.1.2,1.A.46.1.4	-	-	Bestrophin
NC_046176.1:3169796-3171591	6669.EFX82009	7.46e-61	210.0	COG4886@1|root,KOG0619@2759|Eukaryota,39VSK@33154|Opisthokonta,3BG7P@33208|Metazoa,3CU6Z@33213|Bilateria,41WG9@6656|Arthropoda	33208|Metazoa	S	larval salivary gland morphogenesis	-	GO:0000902,GO:0000904,GO:0001763,GO:0002009,GO:0002164,GO:0002165,GO:0002168,GO:0005575,GO:0005623,GO:0006928,GO:0006935,GO:0007155,GO:0007156,GO:0007275,GO:0007399,GO:0007409,GO:0007411,GO:0007416,GO:0007424,GO:0007431,GO:0007435,GO:0007436,GO:0008045,GO:0008150,GO:0009605,GO:0009653,GO:0009791,GO:0009886,GO:0009887,GO:0009888,GO:0009987,GO:0016043,GO:0016477,GO:0022008,GO:0022607,GO:0022610,GO:…	-	-	-	-	-	-	-	-	-	-	LRR_8
NC_046176.1:3273493-3278213	7425.NV17307-PA	1.03e-173	565.0	COG2801@1|root,KOG0017@2759|Eukaryota,38DPC@33154|Opisthokonta,3BGB6@33208|Metazoa,3D5G4@33213|Bilateria,41ZUZ@6656|Arthropoda,3SKEY@50557|Insecta	33208|Metazoa	L	Reverse transcriptase (RNA-dependent DNA polymerase)	-	-	-	-	-	-	-	-	-	-	-	-	DUF4219,RVT_2,Retrotran_gag_2,gag_pre-integrs,rve,zf-CCHC
NC_046176.1:3636417-3638881	6669.EFX71227	1.3e-30	124.0	KOG4112@1|root,KOG4112@2759|Eukaryota,3AA9I@33154|Opisthokonta,3BUCC@33208|Metazoa,3DAW0@33213|Bilateria,429XD@6656|Arthropoda	33208|Metazoa	U	Peptidase activity. It is involved in the biological process described with signal peptide processing	-	GO:0005575,GO:0005622,GO:0005623,GO:0005737,GO:0005783,GO:0005787,GO:0005789,GO:0006465,GO:0006508,GO:0006518,GO:0006605,GO:0006807,GO:0006810,GO:0006886,GO:0008104,GO:0008150,GO:0008152,GO:0009987,GO:0010467,GO:0012505,GO:0015031,GO:0015833,GO:0016020,GO:0016021,GO:0016485,GO:0019538,GO:0030176,GO:0031224,GO:0031227,GO:0031984,GO:0032991,GO:0033036,GO:0033365,GO:0034613,GO:0034641,GO:0042175,GO:…	-	ko:K12946	ko03060,map03060	-	-	-	ko00000,ko00001,ko01000	-	-	-	SPC12
NC_046176.1:3678363-3678754	6669.EFX71232	1.06e-35	127.0	2B1WH@1|root,2S0BD@2759|Eukaryota,3A1YK@33154|Opisthokonta,3BPKE@33208|Metazoa,3D9HA@33213|Bilateria,420RI@6656|Arthropoda	33208|Metazoa	S	MAPEG family	MGST1	GO:0000003,GO:0000323,GO:0001775,GO:0002237,GO:0002252,GO:0002263,GO:0002274,GO:0002275,GO:0002283,GO:0002366,GO:0002376,GO:0002443,GO:0002444,GO:0002446,GO:0003006,GO:0003674,GO:0003824,GO:0004364,GO:0004601,GO:0004602,GO:0005488,GO:0005515,GO:0005575,GO:0005622,GO:0005623,GO:0005634,GO:0005737,GO:0005739,GO:0005740,GO:0005741,GO:0005764,GO:0005765,GO:0005766,GO:0005773,GO:0005774,GO:0005777,GO:…	2.5.1.18	ko:K00799	ko00480,ko00980,ko00982,ko00983,ko01524,ko05200,ko05204,ko05225,ko05418,map00480,map00980,map00982,map00983,map01524,map05200,map05204,map05225,map05418	-	R03522,R07002,R07003,R07004,R07023,R07024,R07025,R07026,R07069,R07070,R07083,R07084,R07091,R07092,R07093,R07094,R07100,R07113,R07116,R08280,R09409,R11905	RC00004,RC00069,RC00840,RC00948,RC01704,RC01705,RC01706,RC01758,RC01759,RC01765,RC01767,RC01769,RC02243,RC02527,RC02939,RC02940,RC02942,RC02943,RC02944	ko00000,ko00001,ko01000,ko02000	1.A.12.2.2,1.A.12.3.2	-	-	MAPEG
NC_046176.1:4042486-4047362	6669.EFX90057	5.16e-88	296.0	COG1262@1|root,2QVDG@2759|Eukaryota,38C17@33154|Opisthokonta,3B9T4@33208|Metazoa,3CX3Y@33213|Bilateria,41TBX@6656|Arthropoda	33208|Metazoa	S	Sulfatase-modifying factor	SUMF1	GO:0003674,GO:0003824,GO:0005488,GO:0005507,GO:0005515,GO:0005575,GO:0005622,GO:0005623,GO:0005737,GO:0005783,GO:0005788,GO:0006464,GO:0006629,GO:0006643,GO:0006664,GO:0006665,GO:0006687,GO:0006807,GO:0008150,GO:0008152,GO:0009987,GO:0012505,GO:0016491,GO:0016667,GO:0016670,GO:0018158,GO:0019538,GO:0031974,GO:0036211,GO:0042802,GO:0042803,GO:0043167,GO:0043169,GO:0043170,GO:0043226,GO:0043227,GO:…	1.8.3.7	ko:K13444	ko04142,map04142	-	-	-	ko00000,ko00001,ko01000	-	-	-	FGE-sulfatase
NC_046176.1:4389977-4392568	6669.EFX89873	1.05e-65	246.0	COG2114@1|root,KOG1023@2759|Eukaryota,38E22@33154|Opisthokonta,3B9DY@33208|Metazoa,3CT6K@33213|Bilateria,41VY8@6656|Arthropoda	33208|Metazoa	T	It is involved in the biological process described with	-	GO:0003674,GO:0003824,GO:0004383,GO:0005575,GO:0005622,GO:0005623,GO:0005737,GO:0005829,GO:0005886,GO:0005887,GO:0006139,GO:0006163,GO:0006164,GO:0006182,GO:0006725,GO:0006753,GO:0006793,GO:0006796,GO:0006807,GO:0007154,GO:0007165,GO:0008074,GO:0008150,GO:0008152,GO:0009058,GO:0009117,GO:0009150,GO:0009152,GO:0009165,GO:0009187,GO:0009190,GO:0009259,GO:0009260,GO:0009975,GO:0009987,GO:0016020,GO:…	4.6.1.2	ko:K01769,ko:K12323,ko:K16573	ko00230,ko04022,ko04024,ko04270,ko04714,ko04921,ko04923,ko04924,ko04925,map00230,map04022,map04024,map04270,map04714,map04921,map04923,map04924,map04925	M00694	R00434	RC00295	ko00000,ko00001,ko00002,ko01000,ko01001,ko03036,ko04812	-	-	-	ANF_receptor,Guanylate_cyc,Pkinase_Tyr
NC_046176.1:4952493-4955035	7234.FBpp0187863	3.68e-111	352.0	COG5277@1|root,KOG0676@2759|Eukaryota,38C0D@33154|Opisthokonta,3BBGP@33208|Metazoa,3CRBJ@33213|Bilateria,41Y31@6656|Arthropoda,3SQPB@50557|Insecta,452BS@7147|Diptera,45RC5@7214|Drosophilidae	33208|Metazoa	Z	Actin	ACTB	GO:0003674,GO:0005198,GO:0005200,GO:0005575,GO:0005622,GO:0005623,GO:0005634,GO:0005737,GO:0005856,GO:0005884,GO:0005886,GO:0005912,GO:0005924,GO:0005925,GO:0006996,GO:0007010,GO:0007015,GO:0008150,GO:0009653,GO:0009987,GO:0010927,GO:0014866,GO:0015629,GO:0016020,GO:0016043,GO:0022607,GO:0030029,GO:0030036,GO:0030054,GO:0030055,GO:0030154,GO:0030239,GO:0031032,GO:0032502,GO:0032989,GO:0042692,GO:…	-	ko:K05692	ko04015,ko04145,ko04210,ko04390,ko04391,ko04510,ko04520,ko04530,ko04611,ko04670,ko04714,ko04745,ko04810,ko04919,ko04921,ko05100,ko05110,ko05130,ko05131,ko05132,ko05164,ko05205,ko05225,ko05410,ko05412,ko05414,ko05416,ko05418,map04015,map04145,map04210,map04390,map04391,map04510,map04520,map04530,map04611,map04670,map04714,map04745,map04810,map04919,map04921,map05100,map05110,map05130,map05131,map0…	-	-	-	ko00000,ko00001,ko03019,ko03021,ko03029,ko03036,ko04147,ko04812	-	-	-	Actin
NC_046176.1:5896253-5896893	136037.KDR22787	1.51e-05	53.5	KOG3565@1|root,KOG3565@2759|Eukaryota,38E5U@33154|Opisthokonta,3BCX7@33208|Metazoa,3CWEW@33213|Bilateria,41XFZ@6656|Arthropoda,3SI07@50557|Insecta	33208|Metazoa	T	SLIT-ROBO Rho	SRGAP1	GO:0000226,GO:0000902,GO:0000904,GO:0001667,GO:0003363,GO:0003674,GO:0005096,GO:0005488,GO:0005515,GO:0005575,GO:0005622,GO:0005623,GO:0005634,GO:0005654,GO:0005737,GO:0005829,GO:0005886,GO:0005912,GO:0005938,GO:0006928,GO:0006996,GO:0007010,GO:0007017,GO:0007154,GO:0007155,GO:0007165,GO:0007264,GO:0007265,GO:0007266,GO:0007275,GO:0007399,GO:0007417,GO:0007420,GO:0008047,GO:0008150,GO:0008347,GO:…	-	ko:K07526	ko04360,map04360	-	-	-	ko00000,ko00001,ko04131	-	-	-	FCH,RhoGAP,SH3_1,SH3_2
NC_046176.1:5948229-5950894	6669.EFX81466	3.69e-241	703.0	2CNHV@1|root,2QWEQ@2759|Eukaryota,39RDT@33154|Opisthokonta,3BITH@33208|Metazoa,3CSNZ@33213|Bilateria,41U92@6656|Arthropoda	33208|Metazoa	-	-	-	-	-	-	-	-	-	-	-	-	-	-	-
NC_046176.1:5952056-5954822	6669.EFX81884	3.5e-27	127.0	KOG3565@1|root,KOG3565@2759|Eukaryota,38E5U@33154|Opisthokonta,3BCX7@33208|Metazoa,3CWEW@33213|Bilateria,41XFZ@6656|Arthropoda	33208|Metazoa	T	SLIT-ROBO Rho	SRGAP1	GO:0000226,GO:0000902,GO:0000904,GO:0001667,GO:0003363,GO:0003674,GO:0005096,GO:0005488,GO:0005515,GO:0005575,GO:0005622,GO:0005623,GO:0005634,GO:0005654,GO:0005737,GO:0005829,GO:0005886,GO:0005912,GO:0005938,GO:0006928,GO:0006996,GO:0007010,GO:0007017,GO:0007154,GO:0007155,GO:0007165,GO:0007264,GO:0007265,GO:0007266,GO:0007275,GO:0007399,GO:0007417,GO:0007420,GO:0008047,GO:0008150,GO:0008347,GO:…	-	ko:K07526	ko04360,map04360	-	-	-	ko00000,ko00001,ko04131	-	-	-	FCH,RhoGAP,SH3_1,SH3_2
NC_046176.1:6066574-6070870	6669.EFX89984	2.88e-51	191.0	KOG3911@1|root,KOG3911@2759|Eukaryota,38G4R@33154|Opisthokonta,3BCTG@33208|Metazoa,3CZVX@33213|Bilateria,41U15@6656|Arthropoda	33208|Metazoa	A	It is involved in the biological process described with rRNA processing	RRP1B	GO:0000785,GO:0000791,GO:0000792,GO:0001652,GO:0003674,GO:0003712,GO:0003713,GO:0005575,GO:0005622,GO:0005623,GO:0005634,GO:0005694,GO:0005730,GO:0006139,GO:0006355,GO:0006357,GO:0006364,GO:0006396,GO:0006725,GO:0006807,GO:0008150,GO:0008152,GO:0009605,GO:0009607,GO:0009615,GO:0009889,GO:0009891,GO:0009892,GO:0009893,GO:0009987,GO:0010467,GO:0010468,GO:0010556,GO:0010557,GO:0010563,GO:0010604,GO:…	-	ko:K14849	-	-	-	-	ko00000,ko01009,ko03009	-	-	-	Nop52
NC_046176.1:6144040-6145968	6669.EFX73897	7.83e-07	61.6	KOG1848@1|root,KOG1848@2759|Eukaryota,38EK8@33154|Opisthokonta,3BCYV@33208|Metazoa,3CZR1@33213|Bilateria,41V4U@6656|Arthropoda	33208|Metazoa	S	It is involved in the biological process described with protein transport	MON2	GO:0000003,GO:0000578,GO:0003002,GO:0003006,GO:0003674,GO:0005488,GO:0005515,GO:0005519,GO:0005575,GO:0005622,GO:0005623,GO:0005737,GO:0005768,GO:0005794,GO:0006810,GO:0006892,GO:0006895,GO:0006996,GO:0007010,GO:0007028,GO:0007275,GO:0007276,GO:0007281,GO:0007292,GO:0007308,GO:0007309,GO:0007314,GO:0007315,GO:0007318,GO:0007350,GO:0007351,GO:0007389,GO:0008092,GO:0008104,GO:0008150,GO:0008358,GO:…	-	ko:K18466	ko04144,map04144	-	-	-	ko00000,ko00001,ko04131	-	-	-	DCB,DUF1981,Mon2_C,Sec7_N
NC_046176.1:6148074-6150235	6669.EFX90040	7.16e-25	111.0	2CN9J@1|root,2QUP1@2759|Eukaryota,39W9G@33154|Opisthokonta,3BMSR@33208|Metazoa,3D097@33213|Bilateria,41W66@6656|Arthropoda	33208|Metazoa	S	Metal ion binding	Br-c	GO:0000003,GO:0000902,GO:0000904,GO:0000976,GO:0000977,GO:0001012,GO:0001067,GO:0001654,GO:0001745,GO:0001751,GO:0001752,GO:0001754,GO:0002064,GO:0002065,GO:0002066,GO:0002165,GO:0003006,GO:0003674,GO:0003676,GO:0003677,GO:0003690,GO:0005488,GO:0005575,GO:0005622,GO:0005623,GO:0005634,GO:0006355,GO:0006357,GO:0006914,GO:0007275,GO:0007276,GO:0007281,GO:0007292,GO:0007399,GO:0007423,GO:0007431,GO:…	-	ko:K02174	ko04214,ko04320,map04214,map04320	-	-	-	ko00000,ko00001,ko03000	-	-	-	BTB,zf-C2H2,zf-C2H2_6
NC_046176.1:6278811-6286543	6669.EFX85023	6.05e-95	338.0	28M7P@1|root,2QTQS@2759|Eukaryota,39Z9X@33154|Opisthokonta,3BNGS@33208|Metazoa,3D442@33213|Bilateria,4220M@6656|Arthropoda	33208|Metazoa	S	cellular response to interferon-beta	-	-	-	-	-	-	-	-	-	-	-	-	DDE_Tnp_1_7,DUF4806
NC_046176.1:6287761-6315186	7668.SPU_010000-tr	9.55e-62	247.0	2CMP4@1|root,2QR56@2759|Eukaryota,39VQX@33154|Opisthokonta,3BR69@33208|Metazoa,3D755@33213|Bilateria	33208|Metazoa	S	Pao retrotransposon peptidase	-	-	-	-	-	-	-	-	-	-	-	-	DUF1759,Peptidase_A17,rve
NC_046176.1:6317063-6321488	6669.EFX65655	9.38e-76	275.0	2D9T2@1|root,2TFXH@2759|Eukaryota,3AU1E@33154|Opisthokonta	6669.EFX65655|-	S	Endonuclease-reverse transcriptase	-	-	-	-	-	-	-	-	-	-	-	-	-
NC_046176.1:6322537-6326811	225117.XP_009351357.1	8.7e-15	89.4	KOG1075@1|root,KOG1075@2759|Eukaryota	2759|Eukaryota	E	Ribonuclease H protein	-	-	-	-	-	-	-	-	-	-	-	-	RVT_1
NC_046176.1:6328216-6363599	6669.EFX69741	1.77e-59	231.0	2D9T2@1|root,2TFXH@2759|Eukaryota,3AU1E@33154|Opisthokonta	6669.EFX69741|-	S	Endonuclease-reverse transcriptase	-	-	-	-	-	-	-	-	-	-	-	-	-
NC_046176.1:6364640-6367840	161934.XP_010683827.1	7.37e-07	62.8	COG2801@1|root,KOG0017@2759|Eukaryota,37R6P@33090|Viridiplantae,3G8BW@35493|Streptophyta	35493|Streptophyta	E	Uncharacterized protein K02A2.6-like	-	-	-	-	-	-	-	-	-	-	-	-	RVT_1,RVT_3,Retrotrans_gag,rve
NC_046176.1:6370315-6381232	10224.XP_006819133.1	3.67e-35	157.0	COG2801@1|root,KOG0017@2759|Eukaryota,39TC6@33154|Opisthokonta,3BHT2@33208|Metazoa,3D2MB@33213|Bilateria	33208|Metazoa	J	transposition, RNA-mediated	-	-	-	-	-	-	-	-	-	-	-	-	DUF1759,Peptidase_A17,rve
NC_046176.1:6388383-6392544	400682.PAC_15709844	7.93e-24	115.0	2CXS3@1|root,2RZBP@2759|Eukaryota,39T23@33154|Opisthokonta,3BGRC@33208|Metazoa	33208|Metazoa	-	-	-	-	-	-	-	-	-	-	-	-	-	-	DUF4371,Dimer_Tnp_hAT
NC_046176.1:6393765-6401205	6669.EFX62738	1.89e-07	58.9	COG0507@1|root,KOG0987@2759|Eukaryota,3A99T@33154|Opisthokonta,3BVJB@33208|Metazoa,3DCEM@33213|Bilateria,421QP@6656|Arthropoda	33208|Metazoa	D	G-quadruplex DNA unwinding	-	-	3.6.4.12	ko:K15255	-	-	-	-	ko00000,ko01000,ko03029,ko03032	-	-	-	Herpes_Helicase,PIF1,UvrD_C_2
NC_046176.1:6402321-6403743	6669.EFX72853	2.59e-57	206.0	2CMUJ@1|root,2QS0X@2759|Eukaryota,39VGF@33154|Opisthokonta,3C21T@33208|Metazoa,3E4IW@33213|Bilateria	33208|Metazoa	-	-	-	-	-	-	-	-	-	-	-	-	-	-	-
NC_046176.1:6404749-6411864	7668.SPU_011611-tr	2.01e-53	217.0	KOG1075@1|root,KOG1075@2759|Eukaryota,39N4Q@33154|Opisthokonta,3BSEH@33208|Metazoa,3CWPW@33213|Bilateria	33208|Metazoa	S	Reverse transcriptase (RNA-dependent DNA polymerase)	-	-	-	-	-	-	-	-	-	-	-	-	Peptidase_C48,RVT_1
NC_046176.1:6416200-6429112	6669.EFX69718	1.59e-32	147.0	KOG1075@1|root,KOG1075@2759|Eukaryota	2759|Eukaryota	E	Ribonuclease H protein	-	-	-	ko:K03969	-	-	-	-	ko00000	-	-	-	RVT_3,zf-CCHC_4,zf-RVT
NC_046176.1:6432377-6438702	7070.TC009115-PA	2.12e-61	241.0	COG2801@1|root,KOG0017@2759|Eukaryota,38DPC@33154|Opisthokonta,3BGB6@33208|Metazoa,3D5G4@33213|Bilateria,41ZUZ@6656|Arthropoda,3SKEY@50557|Insecta	33208|Metazoa	L	Reverse transcriptase (RNA-dependent DNA polymerase)	-	-	-	-	-	-	-	-	-	-	-	-	DUF4219,RVT_2,Retrotran_gag_2,gag_pre-integrs,rve,zf-CCHC
NC_046176.1:6497004-6500125	7668.SPU_013847-tr	1.28e-72	271.0	COG2801@1|root,KOG0017@2759|Eukaryota,38F42@33154|Opisthokonta,3BA5H@33208|Metazoa,3CWAK@33213|Bilateria	33208|Metazoa	E	K02A2.6-like	-	-	-	-	-	-	-	-	-	-	-	-	RVT_1,SCAN,gag-asp_proteas,rve,zf-CCHC,zf-H2C2
NC_046176.1:6501362-6509320	7425.NV18873-PA	8.35e-97	353.0	COG2801@1|root,KOG0017@2759|Eukaryota,38DPC@33154|Opisthokonta,3BGB6@33208|Metazoa,3D5G4@33213|Bilateria,41ZUZ@6656|Arthropoda,3SKEY@50557|Insecta	33208|Metazoa	L	Reverse transcriptase (RNA-dependent DNA polymerase)	-	-	-	-	-	-	-	-	-	-	-	-	DUF4219,RVT_2,Retrotran_gag_2,gag_pre-integrs,rve,zf-CCHC
NC_046176.1:6510704-6516344	7668.SPU_021821-tr	1.13e-68	266.0	2CMP4@1|root,2QR56@2759|Eukaryota,39VQX@33154|Opisthokonta,3BR69@33208|Metazoa,3D755@33213|Bilateria	33208|Metazoa	S	Pao retrotransposon peptidase	-	-	-	-	-	-	-	-	-	-	-	-	DUF1759,Peptidase_A17,rve
NC_046176.1:6517591-6517927	6334.EFV61788	6.48e-20	91.3	2CMP4@1|root,2QR56@2759|Eukaryota,39VQX@33154|Opisthokonta,3BR69@33208|Metazoa,3D755@33213|Bilateria,40G3A@6231|Nematoda	33208|Metazoa	S	Putative peptidase (DUF1758)	-	-	-	-	-	-	-	-	-	-	-	-	Asp_protease_2,DUF1758,DUF1759,Peptidase_A17,Phlebovirus_G2,RVT_1,rve
NC_046176.1:6523700-6526930	6669.EFX66058	3.22e-63	231.0	2E2HS@1|root,2S9RB@2759|Eukaryota	6669.EFX66058|-	-	-	-	-	-	-	-	-	-	-	-	-	-	-	-
NC_046176.1:6528080-6536871	7070.TC004051-PA	6.87e-51	196.0	2FB6E@1|root,2TCDW@2759|Eukaryota,3AP2F@33154|Opisthokonta,3C1RK@33208|Metazoa,3DHCJ@33213|Bilateria,422TK@6656|Arthropoda	33208|Metazoa	-	-	-	-	-	-	-	-	-	-	-	-	-	-	-
NC_046176.1:6538389-6548184	7029.ACYPI007091-PA	4.05e-42	178.0	COG2801@1|root,KOG0017@2759|Eukaryota,3A74Q@33154|Opisthokonta,3BTMT@33208|Metazoa,3DADB@33213|Bilateria	7029.ACYPI007091-PA|-	L	Integrase core domain	-	-	-	-	-	-	-	-	-	-	-	-	-
NC_046176.1:6550727-6565555	7668.SPU_012422-tr	1.01e-160	548.0	COG2801@1|root,KOG0017@2759|Eukaryota,38F42@33154|Opisthokonta,3BA5H@33208|Metazoa,3CWAK@33213|Bilateria	33208|Metazoa	E	K02A2.6-like	-	-	-	-	-	-	-	-	-	-	-	-	RVT_1,Retrotrans_gag,gag-asp_proteas,rve,zf-CCHC,zf-H2C2
NC_046176.1:6567189-6569683	6334.EFV51209	8.04e-08	64.7	2EWAJ@1|root,2SY5F@2759|Eukaryota,3AHSF@33154|Opisthokonta,3BYUD@33208|Metazoa	33208|Metazoa	S	Putative peptidase (DUF1758)	-	-	-	-	-	-	-	-	-	-	-	-	DUF1758,DUF1759,RVT_1
NC_046176.1:6570990-6573488	400682.PAC_15707775	6.77e-65	236.0	KOG1121@1|root,KOG1121@2759|Eukaryota,39TTD@33154|Opisthokonta,3BCXB@33208|Metazoa	33208|Metazoa	L	RNA polymerase II regulatory region DNA binding	-	-	-	-	-	-	-	-	-	-	-	-	DUF659,Dimer_Tnp_hAT,zf-BED
NC_046176.1:6574818-6589987	6669.EFX75813	3.75e-83	285.0	28N8N@1|root,2QUTZ@2759|Eukaryota,39XUZ@33154|Opisthokonta,3BIC8@33208|Metazoa,3D1M8@33213|Bilateria,420PE@6656|Arthropoda	33208|Metazoa	S	Transposase	-	-	-	-	-	-	-	-	-	-	-	-	DDE_3,HTH_23,HTH_Tnp_Tc3_2
NC_046176.1:6591919-6595212	6669.EFX81414	2.13e-28	124.0	KOG3105@1|root,KOG3105@2759|Eukaryota,38DQS@33154|Opisthokonta,3BK20@33208|Metazoa,3CYN0@33213|Bilateria	33208|Metazoa	S	Jerky protein homolog-like	-	-	-	-	-	-	-	-	-	-	-	-	DDE_1,HTH_Tnp_Tc5
NC_046176.1:6646307-6647980	6669.EFX73897	2.65e-22	110.0	KOG1848@1|root,KOG1848@2759|Eukaryota,38EK8@33154|Opisthokonta,3BCYV@33208|Metazoa,3CZR1@33213|Bilateria,41V4U@6656|Arthropoda	33208|Metazoa	S	It is involved in the biological process described with protein transport	MON2	GO:0000003,GO:0000578,GO:0003002,GO:0003006,GO:0003674,GO:0005488,GO:0005515,GO:0005519,GO:0005575,GO:0005622,GO:0005623,GO:0005737,GO:0005768,GO:0005794,GO:0006810,GO:0006892,GO:0006895,GO:0006996,GO:0007010,GO:0007028,GO:0007275,GO:0007276,GO:0007281,GO:0007292,GO:0007308,GO:0007309,GO:0007314,GO:0007315,GO:0007318,GO:0007350,GO:0007351,GO:0007389,GO:0008092,GO:0008104,GO:0008150,GO:0008358,GO:…	-	ko:K18466	ko04144,map04144	-	-	-	ko00000,ko00001,ko04131	-	-	-	DCB,DUF1981,Mon2_C,Sec7_N
NC_046176.1:6670893-6708587	67593.Physo132874	1.02e-190	637.0	COG2801@1|root,KOG0017@2759|Eukaryota,3QH4V@4776|Peronosporales	4776|Peronosporales	L	GAG-pre-integrase domain	-	-	-	-	-	-	-	-	-	-	-	-	DUF4219,RVT_2,Retrotran_gag_2,gag_pre-integrs,rve,zf-CCHC
NC_046176.1:6717389-6719378	7029.ACYPI47817-PA	1.78e-09	70.1	28Q1Y@1|root,2QWQM@2759|Eukaryota,396TI@33154|Opisthokonta,3BIDG@33208|Metazoa,3D428@33213|Bilateria,41Y5X@6656|Arthropoda,3SKRA@50557|Insecta	33208|Metazoa	-	-	-	-	-	-	-	-	-	-	-	-	-	-	DUF4371,Dimer_Tnp_hAT
NC_046176.1:6720426-6720924	6669.EFX80003	2.25e-39	144.0	2CXS3@1|root,2RZBP@2759|Eukaryota,39T23@33154|Opisthokonta,3BGRC@33208|Metazoa,3DA9T@33213|Bilateria,422G9@6656|Arthropoda	33208|Metazoa	S	hAT family C-terminal dimerisation region	-	-	-	-	-	-	-	-	-	-	-	-	DUF4371,Dimer_Tnp_hAT
NC_046176.1:6726304-6727091	7668.SPU_001810-tr	1.92e-53	194.0	2CMP4@1|root,2QR56@2759|Eukaryota,39VQX@33154|Opisthokonta,3BR69@33208|Metazoa,3DDW3@33213|Bilateria	33208|Metazoa	S	Pao retrotransposon peptidase	-	-	-	-	-	-	-	-	-	-	-	-	DUF1758,DUF1759,Peptidase_A17,Phlebovirus_G2,RVT_1,rve
NC_046176.1:6728209-6728605	8083.ENSXMAP00000019478	3.34e-35	135.0	2CMP4@1|root,2QR56@2759|Eukaryota,39VQX@33154|Opisthokonta,3BR69@33208|Metazoa,3D755@33213|Bilateria	33208|Metazoa	S	Pao retrotransposon peptidase	-	-	-	-	-	-	-	-	-	-	-	-	DUF1759,Peptidase_A17,rve
NC_046176.1:6731016-6732818	6669.EFX69395	9.4e-102	319.0	COG0847@1|root,KOG2249@2759|Eukaryota,3A1XU@33154|Opisthokonta,3BA56@33208|Metazoa,3D0EI@33213|Bilateria,41Z74@6656|Arthropoda	33208|Metazoa	L	nucleic acid binding	REXO4	GO:0003674,GO:0003700,GO:0005575,GO:0005622,GO:0005623,GO:0005634,GO:0005654,GO:0005730,GO:0006355,GO:0008150,GO:0009889,GO:0010468,GO:0010556,GO:0016604,GO:0016607,GO:0019219,GO:0019222,GO:0031323,GO:0031326,GO:0031974,GO:0031981,GO:0043226,GO:0043227,GO:0043228,GO:0043229,GO:0043231,GO:0043232,GO:0043233,GO:0044422,GO:0044424,GO:0044428,GO:0044446,GO:0044451,GO:0044464,GO:0050789,GO:0050794,GO:…	-	ko:K18327	-	-	-	-	ko00000,ko01000,ko03009	-	-	-	RNase_T
NC_046176.1:6738256-6739261	400682.PAC_15707914	1.17e-08	63.2	2CYJV@1|root,2S4UE@2759|Eukaryota,3A98U@33154|Opisthokonta	33154|Opisthokonta	-	-	-	-	-	-	-	-	-	-	-	-	-	-	Phage_integrase
NC_046176.1:6750641-6750965	6669.EFX69397	1.04e-28	115.0	COG1231@1|root,KOG0029@2759|Eukaryota,38B4W@33154|Opisthokonta,3BI0V@33208|Metazoa,3CXJF@33213|Bilateria,41WYP@6656|Arthropoda	33208|Metazoa	I	Flavin containing amine oxidoreductase	-	-	1.4.3.4	ko:K00274	ko00260,ko00330,ko00340,ko00350,ko00360,ko00380,ko00950,ko00982,ko01100,ko01110,ko04726,ko04728,ko05030,ko05031,ko05034,map00260,map00330,map00340,map00350,map00360,map00380,map00950,map00982,map01100,map01110,map04726,map04728,map05030,map05031,map05034	M00135	R02173,R02382,R02529,R02532,R02613,R02908,R02919,R04025,R04300,R04674,R04890,R04893,R04894,R04907,R04908,R08346,R08347,R08348,R11354	RC00062,RC00160,RC00225,RC00676,RC00807,RC00808,RC01808,RC02226,RC02713	ko00000,ko00001,ko00002,ko01000	-	-	-	Amino_oxidase
NC_046176.1:6756659-6756985	6669.EFX69398	1.06e-30	120.0	KOG2582@1|root,KOG2582@2759|Eukaryota,38I36@33154|Opisthokonta,3BANS@33208|Metazoa,3CT92@33213|Bilateria,41WBF@6656|Arthropoda	33208|Metazoa	OT	COP9 signalosome complex subunit	COPS3	GO:0000003,GO:0000226,GO:0000278,GO:0000281,GO:0000338,GO:0000715,GO:0000910,GO:0001701,GO:0002009,GO:0003006,GO:0003674,GO:0005488,GO:0005515,GO:0005575,GO:0005622,GO:0005623,GO:0005634,GO:0005654,GO:0005737,GO:0005829,GO:0006139,GO:0006259,GO:0006281,GO:0006283,GO:0006289,GO:0006464,GO:0006508,GO:0006511,GO:0006725,GO:0006807,GO:0006950,GO:0006974,GO:0006996,GO:0007010,GO:0007017,GO:0007049,GO:…	-	ko:K12177	-	-	-	-	ko00000,ko04121	-	-	-	PCI
NC_046176.1:6809092-6812369	6669.EFX68842	1.38e-22	110.0	2EEI7@1|root,2S623@2759|Eukaryota,3A71W@33154|Opisthokonta,3BTGE@33208|Metazoa,3DA1Q@33213|Bilateria	33208|Metazoa	-	-	-	-	-	-	-	-	-	-	-	-	-	-	-
NC_046176.1:6815081-6817752	7668.SPU_001813-tr	1.57e-18	100.0	2CMP4@1|root,2QR56@2759|Eukaryota,39VQX@33154|Opisthokonta,3BR69@33208|Metazoa	33208|Metazoa	S	Pao retrotransposon peptidase	-	-	-	-	-	-	-	-	-	-	-	-	DUF1759,Peptidase_A17,rve
NC_046176.1:6818965-6820960	7719.XP_009858677.1	1.44e-69	255.0	2CMP4@1|root,2QR56@2759|Eukaryota,39VQX@33154|Opisthokonta,3BR69@33208|Metazoa,3D755@33213|Bilateria	33208|Metazoa	S	Pao retrotransposon peptidase	-	-	-	-	-	-	-	-	-	-	-	-	Peptidase_A17,rve
NC_046176.1:6829516-6829809	6669.EFX66001	5.82e-18	83.6	COG2801@1|root,KOG0017@2759|Eukaryota,38F42@33154|Opisthokonta,3BA5H@33208|Metazoa,3CZSS@33213|Bilateria,4225E@6656|Arthropoda	33208|Metazoa	L	K02A2.6-like	-	-	-	-	-	-	-	-	-	-	-	-	Chromo,RNase_H,RVT_1,rve
NC_046176.1:6832039-6836118	6669.EFX69596	3.16e-39	156.0	KOG1075@1|root,KOG1075@2759|Eukaryota,3AQAX@33154|Opisthokonta,3C23C@33208|Metazoa	33208|Metazoa	S	Ribonuclease H protein	-	-	-	-	-	-	-	-	-	-	-	-	Exo_endo_phos_2,RVT_1
NC_046176.1:6839989-6840986	7425.NV18873-PA	2.22e-07	61.2	COG2801@1|root,KOG0017@2759|Eukaryota,38DPC@33154|Opisthokonta,3BGB6@33208|Metazoa,3D5G4@33213|Bilateria,41ZUZ@6656|Arthropoda,3SKEY@50557|Insecta	33208|Metazoa	L	Reverse transcriptase (RNA-dependent DNA polymerase)	-	-	-	-	-	-	-	-	-	-	-	-	DUF4219,RVT_2,Retrotran_gag_2,gag_pre-integrs,rve,zf-CCHC
NC_046176.1:6842116-6844656	161934.XP_010676254.1	2.35e-93	330.0	COG2801@1|root,KOG0017@2759|Eukaryota,3894V@33090|Viridiplantae,3GY0Z@35493|Streptophyta	35493|Streptophyta	T	Reverse transcriptase (RNA-dependent DNA polymerase)	-	-	-	-	-	-	-	-	-	-	-	-	RVT_2
NC_046176.1:6855372-6869408	8083.ENSXMAP00000019478	3.85e-146	515.0	2CMP4@1|root,2QR56@2759|Eukaryota,39VQX@33154|Opisthokonta,3BR69@33208|Metazoa,3D755@33213|Bilateria	33208|Metazoa	S	Pao retrotransposon peptidase	-	-	-	-	-	-	-	-	-	-	-	-	DUF1759,Peptidase_A17,rve
NC_046176.1:6959660-6962424	6669.EFX75914	1.94e-38	156.0	KOG1121@1|root,KOG1121@2759|Eukaryota,3AASQ@33154|Opisthokonta,3BV23@33208|Metazoa,3DBAW@33213|Bilateria,422XZ@6656|Arthropoda	33208|Metazoa	S	hAT family C-terminal dimerisation region	-	-	-	-	-	-	-	-	-	-	-	-	Dimer_Tnp_hAT
NC_046176.1:7056560-7092801	6669.EFX68783	4.9e-121	408.0	2AAE2@1|root,2RYKT@2759|Eukaryota,3A1BP@33154|Opisthokonta,3BPCB@33208|Metazoa,3D2UI@33213|Bilateria	33208|Metazoa	-	-	-	-	-	-	-	-	-	-	-	-	-	-	-
NC_046176.1:7108382-7108959	7425.NV18911-PA	1.57e-19	93.6	COG2801@1|root,KOG0017@2759|Eukaryota,38DPC@33154|Opisthokonta,3BGB6@33208|Metazoa,3D5G4@33213|Bilateria,41ZUZ@6656|Arthropoda,3SKEY@50557|Insecta	33208|Metazoa	L	Reverse transcriptase (RNA-dependent DNA polymerase)	-	-	-	-	-	-	-	-	-	-	-	-	DUF4219,RVT_2,Retrotran_gag_2,gag_pre-integrs,rve,zf-CCHC
NC_046176.1:7113364-7115448	400682.PAC_15703732	4.76e-40	167.0	2CMP4@1|root,2QR56@2759|Eukaryota,38VE4@33154|Opisthokonta,3BR0W@33208|Metazoa	33208|Metazoa	S	Putative peptidase (DUF1758)	-	-	-	-	-	-	-	-	-	-	-	-	DUF1758,DUF1759,Peptidase_A17
NC_046176.1:7116828-7117379	400682.PAC_15706807	6.35e-16	82.8	COG2801@1|root,KOG0017@2759|Eukaryota,39UW9@33154|Opisthokonta,3BBQJ@33208|Metazoa	33208|Metazoa	L	transposition, RNA-mediated	-	-	-	-	-	-	-	-	-	-	-	-	DUF1758,DUF1759,Peptidase_A17,rve
NC_046176.1:7123552-7126748	6669.EFX66125	4.09e-15	89.0	2E1Z3@1|root,2S98E@2759|Eukaryota,3AB2K@33154|Opisthokonta,3BU7X@33208|Metazoa	33208|Metazoa	-	-	-	-	-	-	-	-	-	-	-	-	-	-	-
NC_046176.1:7133549-7145645	6669.EFX76823	1.25e-82	311.0	28N4N@1|root,2QUPU@2759|Eukaryota,39SZC@33154|Opisthokonta,3BNE8@33208|Metazoa,3D9FR@33213|Bilateria,420ET@6656|Arthropoda	33208|Metazoa	-	-	-	-	-	-	-	-	-	-	-	-	-	-	-
NC_046176.1:7150240-7151103	6669.EFX78783	4.5e-19	92.8	COG5140@1|root,KOG1816@2759|Eukaryota,38F0Q@33154|Opisthokonta,3BJ38@33208|Metazoa,3CVWW@33213|Bilateria,41U4B@6656|Arthropoda	33208|Metazoa	O	It is involved in the biological process described with ubiquitin-dependent protein catabolic process	UFD1L	GO:0000502,GO:0000731,GO:0001501,GO:0001817,GO:0001818,GO:0002682,GO:0002683,GO:0002697,GO:0002698,GO:0002831,GO:0002832,GO:0003674,GO:0003824,GO:0004843,GO:0005102,GO:0005488,GO:0005515,GO:0005575,GO:0005622,GO:0005623,GO:0005634,GO:0005654,GO:0005737,GO:0005783,GO:0005789,GO:0006139,GO:0006259,GO:0006281,GO:0006301,GO:0006464,GO:0006508,GO:0006511,GO:0006515,GO:0006725,GO:0006807,GO:0006810,GO:…	-	ko:K14016	ko04141,map04141	M00400,M00403	-	-	ko00000,ko00001,ko00002	-	-	-	UFD1
NC_046176.1:7154787-7202943	6669.EFX86072	3.06e-84	320.0	COG0571@1|root,KOG0701@2759|Eukaryota,38MG2@33154|Opisthokonta,3BAZZ@33208|Metazoa,3CXTE@33213|Bilateria	33208|Metazoa	A	Dicer dimerisation domain	Dcr-2	GO:0000737,GO:0002230,GO:0002252,GO:0002376,GO:0002682,GO:0002697,GO:0002831,GO:0003674,GO:0003676,GO:0003723,GO:0003725,GO:0003824,GO:0004386,GO:0004518,GO:0004519,GO:0004520,GO:0004521,GO:0004525,GO:0004530,GO:0004536,GO:0004540,GO:0005488,GO:0005515,GO:0005575,GO:0005622,GO:0005623,GO:0005634,GO:0005737,GO:0006139,GO:0006259,GO:0006308,GO:0006309,GO:0006325,GO:0006342,GO:0006355,GO:0006396,GO:…	-	ko:K11592	ko05206,map05206	-	-	-	ko00000,ko00001,ko01000,ko03036	-	-	-	DEAD,Dicer_dimer,Helicase_C,PAZ,ResIII,Ribonuclease_3,dsrm
NC_046176.1:7204514-7231270	6669.EFX64933	1.57e-84	293.0	KOG1020@1|root,KOG1020@2759|Eukaryota	2759|Eukaryota	K	cohesin loading	-	-	-	ko:K06672	ko04111,map04111	-	-	-	ko00000,ko00001,ko03036	-	-	-	Cohesin_HEAT,Nipped-B_C
NC_046176.1:7232323-7235528	6669.EFX71011	5.83e-67	238.0	2EADR@1|root,2SGMT@2759|Eukaryota	6669.EFX71011|-	S	zinc finger	-	-	-	-	-	-	-	-	-	-	-	-	-
NC_046176.1:7236758-7241996	7668.SPU_001813-tr	9.49e-96	352.0	2CMP4@1|root,2QR56@2759|Eukaryota,39VQX@33154|Opisthokonta,3BR69@33208|Metazoa	33208|Metazoa	S	Pao retrotransposon peptidase	-	-	-	-	-	-	-	-	-	-	-	-	DUF1759,Peptidase_A17,rve
NC_046176.1:7244766-7252772	6334.EFV50549	6.46e-115	415.0	2CMP4@1|root,2QR56@2759|Eukaryota,39VQX@33154|Opisthokonta,3BR69@33208|Metazoa,3D755@33213|Bilateria	33208|Metazoa	S	Pao retrotransposon peptidase	-	-	-	-	-	-	-	-	-	-	-	-	Asp_protease_2,DUF1758,DUF1759,Peptidase_A17,Phlebovirus_G2,RVT_1,rve
NC_046176.1:7253853-7270027	6669.EFX78077	1.94e-47	176.0	COG2801@1|root,KOG0017@2759|Eukaryota,3A4CN@33154|Opisthokonta,3BRMP@33208|Metazoa,3D9YY@33213|Bilateria	33208|Metazoa	L	transposition, RNA-mediated	-	-	-	-	-	-	-	-	-	-	-	-	RVT_1,rve
NC_046176.1:7271102-7273915	6669.EFX72037	1.3e-11	77.0	2CXYR@1|root,2S0S7@2759|Eukaryota,39ZC1@33154|Opisthokonta,3BGPK@33208|Metazoa,3D7FA@33213|Bilateria,4200N@6656|Arthropoda	33208|Metazoa	S	DNA- binding	-	-	-	-	-	-	-	-	-	-	-	-	Herpes_alk_exo,YqaJ
NC_046176.1:7282073-7286085	67593.Physo132874	1.15e-58	231.0	COG2801@1|root,KOG0017@2759|Eukaryota,3QH4V@4776|Peronosporales	4776|Peronosporales	L	GAG-pre-integrase domain	-	-	-	-	-	-	-	-	-	-	-	-	DUF4219,RVT_2,Retrotran_gag_2,gag_pre-integrs,rve,zf-CCHC
NC_046176.1:7287432-7288113	6669.EFX63649	5.87e-17	85.9	COG2801@1|root,KOG0017@2759|Eukaryota,3A59N@33154|Opisthokonta,3BS2Y@33208|Metazoa,3D8HX@33213|Bilateria,423FT@6656|Arthropoda	33208|Metazoa	L	gag-polypeptide of LTR copia-type	-	-	-	-	-	-	-	-	-	-	-	-	Retrotran_gag_2,gag_pre-integrs,rve,zf-CCHC
NC_046176.1:7294943-7297598	7897.ENSLACP00000004485	4.29e-54	210.0	COG2801@1|root,KOG0017@2759|Eukaryota,38F42@33154|Opisthokonta,3BA5H@33208|Metazoa,3CWAK@33213|Bilateria,48QAQ@7711|Chordata,49KWV@7742|Vertebrata	33208|Metazoa	L	K02A2.6-like	-	-	-	-	-	-	-	-	-	-	-	-	RVT_1,Retrotrans_gag,rve,zf-H2C2
NC_046176.1:7307852-7319239	7070.TC006868-PA	3.35e-44	187.0	COG2801@1|root,KOG0017@2759|Eukaryota,38F42@33154|Opisthokonta,3BA5H@33208|Metazoa,3CWAK@33213|Bilateria,41WI3@6656|Arthropoda,3SIRK@50557|Insecta	33208|Metazoa	O	K02A2.6-like	-	-	-	-	-	-	-	-	-	-	-	-	RVT_1,Retrotrans_gag,gag-asp_proteas,rve
NC_046176.1:7320383-7322753	126957.SMAR005238-PA	6.13e-23	110.0	2CN9K@1|root,2QUP8@2759|Eukaryota,39RVI@33154|Opisthokonta,3BMBP@33208|Metazoa,3D3AA@33213|Bilateria,4233K@6656|Arthropoda	33208|Metazoa	S	Zgc 161969	-	-	-	-	-	-	-	-	-	-	-	-	-
NC_046176.1:7349349-7349965	6669.EFX69360	3.16e-11	70.1	COG5077@1|root,KOG1866@2759|Eukaryota,38D00@33154|Opisthokonta,3BGPM@33208|Metazoa,3CVVK@33213|Bilateria,4228F@6656|Arthropoda	33208|Metazoa	O	Ubiquitin associated domain	USP24	GO:0003674,GO:0003824,GO:0005575,GO:0005622,GO:0005623,GO:0005634,GO:0005654,GO:0006464,GO:0006508,GO:0006807,GO:0008150,GO:0008152,GO:0008233,GO:0008234,GO:0009987,GO:0016579,GO:0016787,GO:0019538,GO:0019783,GO:0031974,GO:0031981,GO:0036211,GO:0036459,GO:0043170,GO:0043226,GO:0043227,GO:0043229,GO:0043231,GO:0043233,GO:0043412,GO:0044237,GO:0044238,GO:0044260,GO:0044267,GO:0044422,GO:0044424,GO:…	3.4.19.12	ko:K11840	-	-	-	-	ko00000,ko01000,ko01002,ko04121	-	-	-	UBA,UCH
NC_046176.1:7360089-7363812	6669.EFX66379	2e-13	78.2	2EZYD@1|root,2TMQ1@2759|Eukaryota,3AVWJ@33154|Opisthokonta,3C553@33208|Metazoa,3DK98@33213|Bilateria	6669.EFX66379|-	-	-	-	-	-	-	-	-	-	-	-	-	-	-	-
NC_046176.1:7365340-7365905	6669.EFX62235	2.24e-23	104.0	2CX6J@1|root,2RWF1@2759|Eukaryota,3AUU7@33154|Opisthokonta,3C4C6@33208|Metazoa	33208|Metazoa	S	zinc finger	-	-	-	-	-	-	-	-	-	-	-	-	Retrotrans_gag,zf-CCHC
NC_046176.1:7370474-7373926	6669.EFX71581	3.1e-20	106.0	2EIQ4@1|root,2SP2K@2759|Eukaryota,3A8JA@33154|Opisthokonta	2759|Eukaryota	S	Helitron helicase-like domain at N-terminus	-	-	-	-	-	-	-	-	-	-	-	-	Helitron_like_N
NC_046176.1:7375624-7377202	144197.XP_008294557.1	1.97e-08	64.3	KOG0266@1|root,KOG0266@2759|Eukaryota,38D84@33154|Opisthokonta,3BCYJ@33208|Metazoa,3CUP4@33213|Bilateria,482F1@7711|Chordata,48Y0M@7742|Vertebrata,4A1AY@7898|Actinopterygii	33208|Metazoa	S	WD repeat domain 5	WDR5	GO:0000123,GO:0001085,GO:0001501,GO:0001654,GO:0002682,GO:0003674,GO:0003824,GO:0005488,GO:0005515,GO:0005575,GO:0005622,GO:0005623,GO:0005634,GO:0005654,GO:0005671,GO:0005737,GO:0005815,GO:0005856,GO:0005929,GO:0006109,GO:0006111,GO:0006325,GO:0006338,GO:0006355,GO:0006357,GO:0006464,GO:0006473,GO:0006475,GO:0006479,GO:0006807,GO:0006996,GO:0007275,GO:0007399,GO:0007423,GO:0007444,GO:0007482,GO:…	-	ko:K14963	ko04934,map04934	-	-	-	ko00000,ko00001,ko03036	-	-	-	WD40
NC_046176.1:7378217-7383418	7425.NV18536-PA	2.02e-138	472.0	COG2801@1|root,KOG0017@2759|Eukaryota,38DPC@33154|Opisthokonta,3BGB6@33208|Metazoa,3D5G4@33213|Bilateria,41ZUZ@6656|Arthropoda,3SKEY@50557|Insecta	33208|Metazoa	L	Reverse transcriptase (RNA-dependent DNA polymerase)	-	-	-	-	-	-	-	-	-	-	-	-	DUF4219,RVT_2,Retrotran_gag_2,gag_pre-integrs,rve,zf-CCHC
NC_046176.1:7399342-7410603	7070.TC015886-PA	1.51e-108	378.0	COG2801@1|root,KOG0017@2759|Eukaryota,39ZQV@33154|Opisthokonta,3BIZ8@33208|Metazoa,3D69X@33213|Bilateria,42CS4@6656|Arthropoda,3T05B@50557|Insecta	33208|Metazoa	L	Reverse transcriptase (RNA-dependent DNA polymerase)	-	-	-	-	-	-	-	-	-	-	-	-	Phage_integrase,RVT_1
NC_046176.1:7412614-7431612	7668.SPU_027665-tr	1.85e-129	453.0	COG2801@1|root,KOG0017@2759|Eukaryota,38F42@33154|Opisthokonta,3BA5H@33208|Metazoa,3CZSS@33213|Bilateria	33208|Metazoa	G	K02A2.6-like	-	-	-	-	-	-	-	-	-	-	-	-	RVT_1,rve
NC_046176.1:7437675-7465651	7425.NV18536-PA	3.18e-205	678.0	COG2801@1|root,KOG0017@2759|Eukaryota,38DPC@33154|Opisthokonta,3BGB6@33208|Metazoa,3D5G4@33213|Bilateria,41ZUZ@6656|Arthropoda,3SKEY@50557|Insecta	33208|Metazoa	L	Reverse transcriptase (RNA-dependent DNA polymerase)	-	-	-	-	-	-	-	-	-	-	-	-	DUF4219,RVT_2,Retrotran_gag_2,gag_pre-integrs,rve,zf-CCHC
NC_046176.1:7467533-7533525	67593.Physo132874	6.27e-238	775.0	COG2801@1|root,KOG0017@2759|Eukaryota,3QH4V@4776|Peronosporales	4776|Peronosporales	L	GAG-pre-integrase domain	-	-	-	-	-	-	-	-	-	-	-	-	DUF4219,RVT_2,Retrotran_gag_2,gag_pre-integrs,rve,zf-CCHC
NC_046176.1:7542845-7557708	6669.EFX64019	7.36e-45	176.0	2EWKV@1|root,2SYDY@2759|Eukaryota,3AUHG@33154|Opisthokonta,3C4I2@33208|Metazoa,3DJDJ@33213|Bilateria,421RC@6656|Arthropoda	33208|Metazoa	S	Myb/SANT-like DNA-binding domain	-	-	-	-	-	-	-	-	-	-	-	-	Myb_DNA-bind_4
NC_046176.1:7559457-7561639	6669.EFX83595	2.91e-65	229.0	COG2801@1|root,KOG0017@2759|Eukaryota,39RZN@33154|Opisthokonta,3BK6W@33208|Metazoa,3DD0S@33213|Bilateria	33208|Metazoa	L	transposition, RNA-mediated	-	-	-	-	-	-	-	-	-	-	-	-	Asp_protease_2,RVT_1,gag-asp_proteas,rve
NC_046176.1:7564566-7564650	6669.EFX66071	7.97e-07	49.7	2CW0T@1|root,2RTCH@2759|Eukaryota,3APRD@33154|Opisthokonta,3C2TZ@33208|Metazoa,3DIG4@33213|Bilateria,4233C@6656|Arthropoda	6669.EFX66071|-	-	-	-	-	-	-	-	-	-	-	-	-	-	-	-
NC_046176.1:7565677-7567508	6669.EFX78739	1.2e-109	343.0	KOG3105@1|root,KOG3105@2759|Eukaryota,38DQS@33154|Opisthokonta,3BK20@33208|Metazoa,3CYN0@33213|Bilateria,41Z9I@6656|Arthropoda	33208|Metazoa	S	DDE superfamily endonuclease	-	-	-	-	-	-	-	-	-	-	-	-	DDE_1,HTH_Tnp_Tc5,HTH_psq
NC_046176.1:7578464-7580861	7668.SPU_013847-tr	3.11e-58	224.0	COG2801@1|root,KOG0017@2759|Eukaryota,38F42@33154|Opisthokonta,3BA5H@33208|Metazoa,3CWAK@33213|Bilateria	33208|Metazoa	E	K02A2.6-like	-	-	-	-	-	-	-	-	-	-	-	-	RVT_1,SCAN,gag-asp_proteas,rve,zf-CCHC,zf-H2C2
NC_046176.1:7589865-7594493	6669.EFX77163	2.46e-10	74.3	KOG2714@1|root,KOG2714@2759|Eukaryota,38B9Q@33154|Opisthokonta,3BDBB@33208|Metazoa,3CS2F@33213|Bilateria,41VSZ@6656|Arthropoda	33208|Metazoa	H	It is involved in the biological process described with	KCTD3	GO:0005575,GO:0005623,GO:0005886,GO:0008150,GO:0009966,GO:0009967,GO:0010646,GO:0010647,GO:0016020,GO:0023051,GO:0023056,GO:0042058,GO:0044464,GO:0045742,GO:0048518,GO:0048522,GO:0048583,GO:0048584,GO:0050789,GO:0050794,GO:0065007,GO:0071944,GO:1901184,GO:1901186	2.7.1.33	ko:K09680,ko:K21915,ko:K21953	ko00770,ko01100,map00770,map01100	M00120	R02971,R03018,R04391	RC00002,RC00017	ko00000,ko00001,ko00002,ko01000,ko04121,ko04131	-	-	-	BTB_2
NC_046176.1:7597163-7600523	6669.EFX81921	4.3e-30	127.0	KOG4397@1|root,KOG4397@2759|Eukaryota,38HXW@33154|Opisthokonta,3B94G@33208|Metazoa,3D10N@33213|Bilateria,41W6G@6656|Arthropoda	33208|Metazoa	S	UPF0428 protein	CXorf56	GO:0000375,GO:0000377,GO:0000398,GO:0005575,GO:0005622,GO:0005623,GO:0005634,GO:0006139,GO:0006396,GO:0006397,GO:0006725,GO:0006807,GO:0008150,GO:0008152,GO:0008380,GO:0009987,GO:0010467,GO:0016070,GO:0016071,GO:0034641,GO:0043170,GO:0043226,GO:0043227,GO:0043229,GO:0043231,GO:0044237,GO:0044238,GO:0044297,GO:0044424,GO:0044464,GO:0046483,GO:0071704,GO:0090304,GO:1901360	-	-	-	-	-	-	-	-	-	-	-
NC_046176.1:7604405-7612784	6669.EFX63414	4.6e-29	135.0	KOG1216@1|root,KOG1216@2759|Eukaryota,38BYG@33154|Opisthokonta,3BBY5@33208|Metazoa,3CRZ6@33213|Bilateria	33208|Metazoa	VW	biological adhesion	MUC5B	GO:0003674,GO:0005198,GO:0005201,GO:0005575,GO:0005576,GO:0031012,GO:0044421	-	ko:K10955,ko:K13908,ko:K21125	ko04657,ko04970,ko05146,ko05226,map04657,map04970,map05146,map05226	-	-	-	ko00000,ko00001,ko04131	-	-	-	C8,Mucin2_WxxW,TIL,VWC,VWD
NC_046176.1:7614348-7626496	7668.SPU_013847-tr	8.26e-117	412.0	COG2801@1|root,KOG0017@2759|Eukaryota,38F42@33154|Opisthokonta,3BA5H@33208|Metazoa,3CWAK@33213|Bilateria	33208|Metazoa	E	K02A2.6-like	-	-	-	-	-	-	-	-	-	-	-	-	RVT_1,SCAN,gag-asp_proteas,rve,zf-CCHC,zf-H2C2
NC_046176.1:7630584-7632842	7029.ACYPI084177-PA	1.24e-60	230.0	KOG1075@1|root,KOG1075@2759|Eukaryota,3A278@33154|Opisthokonta,3BQC7@33208|Metazoa,3D7RZ@33213|Bilateria,422E1@6656|Arthropoda,3SQZA@50557|Insecta	33208|Metazoa	S	Reverse transcriptase (RNA-dependent DNA polymerase)	-	-	-	ko:K10443	-	-	-	-	ko00000,ko04121	-	-	-	Exo_endo_phos_2,RNase_H,RVT_1
NC_046176.1:7633917-7642982	7668.SPU_013848-tr	5.13e-77	290.0	COG2801@1|root,KOG0017@2759|Eukaryota,38F42@33154|Opisthokonta,3BA5H@33208|Metazoa,3CWAK@33213|Bilateria	33208|Metazoa	E	K02A2.6-like	-	-	-	-	-	-	-	-	-	-	-	-	RVT_1,SCAN,gag-asp_proteas,rve,zf-CCHC,zf-H2C2
NC_046176.1:7644107-7647194	6669.EFX71011	1.41e-46	179.0	2EADR@1|root,2SGMT@2759|Eukaryota	6669.EFX71011|-	S	zinc finger	-	-	-	-	-	-	-	-	-	-	-	-	-
NC_046176.1:7652330-7656080	7668.SPU_013847-tr	1.95e-124	421.0	COG2801@1|root,KOG0017@2759|Eukaryota,38F42@33154|Opisthokonta,3BA5H@33208|Metazoa,3CWAK@33213|Bilateria	33208|Metazoa	E	K02A2.6-like	-	-	-	-	-	-	-	-	-	-	-	-	RVT_1,SCAN,gag-asp_proteas,rve,zf-CCHC,zf-H2C2
NC_046176.1:7658520-7660533	6669.EFX66498	1.41e-14	86.7	KOG1216@1|root,KOG1216@2759|Eukaryota,38BYG@33154|Opisthokonta,3C38T@33208|Metazoa,3DGT6@33213|Bilateria	33154|Opisthokonta	S	biological adhesion	VWF	GO:0000003,GO:0001101,GO:0001775,GO:0001889,GO:0001890,GO:0002020,GO:0002237,GO:0002576,GO:0003006,GO:0003674,GO:0005102,GO:0005178,GO:0005488,GO:0005515,GO:0005518,GO:0005575,GO:0005576,GO:0005615,GO:0005622,GO:0005623,GO:0005737,GO:0005783,GO:0005886,GO:0006807,GO:0006810,GO:0006887,GO:0006950,GO:0007155,GO:0007275,GO:0007584,GO:0007596,GO:0007597,GO:0007599,GO:0008150,GO:0008152,GO:0009266,GO:…	-	ko:K03900	ko04151,ko04510,ko04512,ko04610,ko04611,ko05165,map04151,map04510,map04512,map04610,map04611,map05165	-	-	-	ko00000,ko00001,ko03110,ko04147,ko04516	-	-	-	C8,TIL,VWA,VWA_N2,VWC,VWD
NC_046176.1:7662115-7668103	67593.Physo132874	3.02e-177	585.0	COG2801@1|root,KOG0017@2759|Eukaryota,3QH4V@4776|Peronosporales	4776|Peronosporales	L	GAG-pre-integrase domain	-	-	-	-	-	-	-	-	-	-	-	-	DUF4219,RVT_2,Retrotran_gag_2,gag_pre-integrs,rve,zf-CCHC
NC_046176.1:7670006-7684233	7668.SPU_013847-tr	1.01e-192	635.0	COG2801@1|root,KOG0017@2759|Eukaryota,38F42@33154|Opisthokonta,3BA5H@33208|Metazoa,3CWAK@33213|Bilateria	33208|Metazoa	E	K02A2.6-like	-	-	-	-	-	-	-	-	-	-	-	-	RVT_1,SCAN,gag-asp_proteas,rve,zf-CCHC,zf-H2C2
NC_046176.1:7685357-7691275	6669.EFX71011	7.45e-47	181.0	2EADR@1|root,2SGMT@2759|Eukaryota	6669.EFX71011|-	S	zinc finger	-	-	-	-	-	-	-	-	-	-	-	-	-
NC_046176.1:7692861-7696995	7029.ACYPI006461-PA	2.51e-114	382.0	28S9B@1|root,2QYYT@2759|Eukaryota,39WZH@33154|Opisthokonta,3BHGG@33208|Metazoa,3E527@33213|Bilateria,420TB@6656|Arthropoda,3T01D@50557|Insecta,3EED3@33342|Paraneoptera	33208|Metazoa	-	-	-	-	-	-	-	-	-	-	-	-	-	-	DUF4806,Transposase_21
NC_046176.1:7699986-7702356	7029.ACYPI066987-PA	2.63e-56	218.0	COG2801@1|root,KOG0017@2759|Eukaryota,38F42@33154|Opisthokonta,3BA5H@33208|Metazoa,3CZSS@33213|Bilateria,4225E@6656|Arthropoda,3SQX6@50557|Insecta,3ECZ1@33342|Paraneoptera	33208|Metazoa	L	K02A2.6-like	-	-	-	-	-	-	-	-	-	-	-	-	RVT_1,rve
NC_046176.1:7703437-7729063	6669.EFX76636	2.01e-145	481.0	28S9B@1|root,2QYYT@2759|Eukaryota,39WZH@33154|Opisthokonta,3BHGG@33208|Metazoa,3E527@33213|Bilateria,420TB@6656|Arthropoda	33208|Metazoa	-	-	-	-	-	-	-	-	-	-	-	-	-	-	DUF4806
NC_046176.1:7733140-7747188	6669.EFX69607	2.09e-96	335.0	COG0507@1|root,KOG0987@2759|Eukaryota,38G2J@33154|Opisthokonta,3BIV7@33208|Metazoa,3D0M2@33213|Bilateria,420BN@6656|Arthropoda	33208|Metazoa	D	DNA helicase activity	-	-	-	ko:K18626	-	-	-	-	ko00000,ko04812	-	-	-	Helitron_like_N,PIF1
NC_046176.1:7749585-7769033	6669.EFX79947	2.19e-67	251.0	2CXYR@1|root,2S0S7@2759|Eukaryota,39ZC1@33154|Opisthokonta,3BGPK@33208|Metazoa,3D7FA@33213|Bilateria,4200N@6656|Arthropoda	33208|Metazoa	S	DNA- binding	-	-	-	-	-	-	-	-	-	-	-	-	Herpes_alk_exo,YqaJ
NC_046176.1:7815716-7820587	7070.TC015886-PA	1.26e-115	395.0	COG2801@1|root,KOG0017@2759|Eukaryota,39ZQV@33154|Opisthokonta,3BIZ8@33208|Metazoa,3D69X@33213|Bilateria,42CS4@6656|Arthropoda,3T05B@50557|Insecta	33208|Metazoa	L	Reverse transcriptase (RNA-dependent DNA polymerase)	-	-	-	-	-	-	-	-	-	-	-	-	Phage_integrase,RVT_1
NC_046176.1:7838414-7845331	6669.EFX81292	3.95e-32	141.0	2D0SM@1|root,2SF99@2759|Eukaryota	2759|Eukaryota	-	-	-	-	-	-	-	-	-	-	-	-	-	-	-
NC_046176.1:7855954-7862599	6669.EFX85023	1.14e-43	182.0	28M7P@1|root,2QTQS@2759|Eukaryota,39Z9X@33154|Opisthokonta,3BNGS@33208|Metazoa,3D442@33213|Bilateria,4220M@6656|Arthropoda	33208|Metazoa	S	cellular response to interferon-beta	-	-	-	-	-	-	-	-	-	-	-	-	DDE_Tnp_1_7,DUF4806
NC_046176.1:7865394-7894370	6669.EFX69741	3.22e-93	331.0	2D9T2@1|root,2TFXH@2759|Eukaryota,3AU1E@33154|Opisthokonta	6669.EFX69741|-	S	Endonuclease-reverse transcriptase	-	-	-	-	-	-	-	-	-	-	-	-	-
NC_046176.1:7908427-7909051	12957.ACEP16350-PA	1.49e-45	154.0	COG5078@1|root,KOG0419@2759|Eukaryota,38EB1@33154|Opisthokonta,3BEWD@33208|Metazoa,3CSQG@33213|Bilateria,41WPB@6656|Arthropoda,3SKPD@50557|Insecta,46JNI@7399|Hymenoptera	33208|Metazoa	O	Ubiquitin-conjugating enzyme E2, catalytic domain homologues	UBE2B	GO:0000003,GO:0000018,GO:0000151,GO:0000209,GO:0000226,GO:0000228,GO:0000280,GO:0000422,GO:0000785,GO:0000790,GO:0000792,GO:0000803,GO:0001578,GO:0001666,GO:0001701,GO:0001741,GO:0001932,GO:0001933,GO:0002039,GO:0003006,GO:0003674,GO:0003824,GO:0004842,GO:0005488,GO:0005515,GO:0005575,GO:0005622,GO:0005623,GO:0005634,GO:0005654,GO:0005657,GO:0005694,GO:0005737,GO:0005829,GO:0006139,GO:0006259,GO:…	2.3.2.23	ko:K10573,ko:K10574	ko04120,map04120	-	-	-	ko00000,ko00001,ko01000,ko03400,ko04121	-	-	-	UQ_con
NC_046176.1:7915547-7932057	6669.EFX63503	0.0	1221.0	2EIQ4@1|root,2SP2K@2759|Eukaryota,3A8JA@33154|Opisthokonta	2759|Eukaryota	S	Helitron helicase-like domain at N-terminus	-	-	-	-	-	-	-	-	-	-	-	-	Helitron_like_N
NC_046176.1:7936949-7939178	6669.EFX66125	3.68e-18	97.8	2E1Z3@1|root,2S98E@2759|Eukaryota,3AB2K@33154|Opisthokonta,3BU7X@33208|Metazoa	33208|Metazoa	-	-	-	-	-	-	-	-	-	-	-	-	-	-	-
NC_046176.1:7943546-7951800	400682.PAC_15707569	8.42e-102	348.0	COG2801@1|root,KOG0017@2759|Eukaryota,39ZQV@33154|Opisthokonta,3BIZ8@33208|Metazoa	33208|Metazoa	K	transposition, RNA-mediated	-	-	-	-	-	-	-	-	-	-	-	-	RVT_1
NC_046176.1:7961283-7967530	7029.ACYPI48849-PA	9.44e-16	92.4	KOG1121@1|root,KOG1121@2759|Eukaryota,39UGI@33154|Opisthokonta,3BYTH@33208|Metazoa,3DE9U@33213|Bilateria,4240T@6656|Arthropoda,3T01C@50557|Insecta,3EC8C@33342|Paraneoptera	33154|Opisthokonta	S	Conserved hypothetical protein	-	-	-	-	-	-	-	-	-	-	-	-	Dimer_Tnp_hAT
NC_046176.1:7972924-7990327	6669.EFX63503	4.38e-118	428.0	2EIQ4@1|root,2SP2K@2759|Eukaryota,3A8JA@33154|Opisthokonta	2759|Eukaryota	S	Helitron helicase-like domain at N-terminus	-	-	-	-	-	-	-	-	-	-	-	-	Helitron_like_N
NC_046176.1:8001331-8004706	6412.HelroP83432	1.89e-14	82.0	KOG3045@1|root,KOG3045@2759|Eukaryota,38G3Q@33154|Opisthokonta,3BJFD@33208|Metazoa,3D297@33213|Bilateria	33208|Metazoa	A	Ribosomal RNA processing 8, methyltransferase, homolog (yeast)	RRP8	GO:0000183,GO:0000785,GO:0000792,GO:0003674,GO:0003824,GO:0005488,GO:0005515,GO:0005575,GO:0005622,GO:0005623,GO:0005634,GO:0005654,GO:0005677,GO:0005694,GO:0005730,GO:0005737,GO:0005829,GO:0005886,GO:0006325,GO:0006342,GO:0006355,GO:0006915,GO:0006950,GO:0006996,GO:0007154,GO:0007165,GO:0008150,GO:0008152,GO:0008168,GO:0008219,GO:0008757,GO:0009267,GO:0009605,GO:0009889,GO:0009890,GO:0009892,GO:…	2.1.1.287	ko:K14850,ko:K17478	-	-	-	-	ko00000,ko01000,ko01009,ko03009,ko03110,ko04812	-	-	-	Methyltransf_8
NC_046176.1:8015096-8016510	6669.EFX90202	7.32e-111	355.0	COG1199@1|root,KOG1133@2759|Eukaryota,38BI6@33154|Opisthokonta,3BCM0@33208|Metazoa,3CX8P@33213|Bilateria,41WCZ@6656|Arthropoda	33208|Metazoa	L	It is involved in the biological process described with nucleobase-containing compound metabolic process	DDX11	GO:0000228,GO:0000785,GO:0000790,GO:0000819,GO:0000922,GO:0001650,GO:0003674,GO:0003676,GO:0003677,GO:0003678,GO:0003682,GO:0003688,GO:0003690,GO:0003697,GO:0003723,GO:0003727,GO:0003824,GO:0004003,GO:0004386,GO:0005488,GO:0005575,GO:0005576,GO:0005615,GO:0005622,GO:0005623,GO:0005634,GO:0005654,GO:0005694,GO:0005730,GO:0005813,GO:0005815,GO:0005819,GO:0005856,GO:0006139,GO:0006259,GO:0006260,GO:…	3.6.4.13	ko:K11273	-	-	-	-	ko00000,ko01000,ko03036	-	-	-	DEAD_2,Helicase_C_2
NC_046176.1:8017943-8021295	6669.EFX90041	1.66e-110	363.0	COG1012@1|root,KOG2455@2759|Eukaryota,38D6T@33154|Opisthokonta,3BDB2@33208|Metazoa,3D0Y4@33213|Bilateria,41V23@6656|Arthropoda	33208|Metazoa	E	oxidoreductase activity, acting on the aldehyde or oxo group of donors, NAD or NADP as acceptor. It is involved in the biological process described with	-	GO:0003674,GO:0003824,GO:0003842,GO:0005575,GO:0005622,GO:0005623,GO:0005737,GO:0005739,GO:0005759,GO:0006082,GO:0006520,GO:0006560,GO:0006807,GO:0006996,GO:0007005,GO:0008150,GO:0008152,GO:0009064,GO:0009987,GO:0016043,GO:0016491,GO:0016645,GO:0016646,GO:0019752,GO:0031974,GO:0043226,GO:0043227,GO:0043229,GO:0043231,GO:0043233,GO:0043436,GO:0044237,GO:0044238,GO:0044281,GO:0044422,GO:0044424,GO:…	1.2.1.88	ko:K00294	ko00250,ko00330,ko01100,map00250,map00330,map01100	-	R00245,R00707,R00708,R04444,R04445,R05051	RC00080,RC00216,RC00242,RC00255	ko00000,ko00001,ko01000	-	-	-	Aldedh
NC_046176.1:8030087-8052339	6669.EFX65726	7.46e-165	521.0	2E2HS@1|root,2S9RB@2759|Eukaryota	6669.EFX65726|-	-	-	-	-	-	-	-	-	-	-	-	-	-	-	-
NC_046176.1:8053496-8101429	7668.SPU_001814.a-tr	5.29e-133	475.0	2CMP4@1|root,2QR56@2759|Eukaryota,39VQX@33154|Opisthokonta,3BR69@33208|Metazoa,3DDW3@33213|Bilateria	33208|Metazoa	S	Pao retrotransposon peptidase	-	-	-	-	-	-	-	-	-	-	-	-	DUF1758,DUF1759,Peptidase_A17,Phlebovirus_G2,RVT_1,rve
NC_046176.1:8103036-8113407	7668.SPU_001414-tr	3.06e-59	235.0	COG2801@1|root,KOG0017@2759|Eukaryota,38F42@33154|Opisthokonta,3BA5H@33208|Metazoa,3CWAK@33213|Bilateria	33208|Metazoa	E	K02A2.6-like	-	-	-	-	-	-	-	-	-	-	-	-	RVT_1,SCAN,gag-asp_proteas,rve,zf-CCHC,zf-H2C2
NC_046176.1:8118279-8151805	6669.EFX73432	3.6e-67	251.0	2CW0T@1|root,2RTCH@2759|Eukaryota,3APRD@33154|Opisthokonta,3C2TZ@33208|Metazoa,3DIG4@33213|Bilateria,4233C@6656|Arthropoda	6669.EFX73432|-	-	-	-	-	-	-	-	-	-	-	-	-	-	-	-
NC_046176.1:8154329-8204989	7668.SPU_010000-tr	7.79e-109	401.0	2CMP4@1|root,2QR56@2759|Eukaryota,39VQX@33154|Opisthokonta,3BR69@33208|Metazoa,3D755@33213|Bilateria	33208|Metazoa	S	Pao retrotransposon peptidase	-	-	-	-	-	-	-	-	-	-	-	-	DUF1759,Peptidase_A17,rve
NC_046176.1:8206845-8213295	6669.EFX69358	4.89e-72	251.0	2CP7B@1|root,2R0QF@2759|Eukaryota,3AA0R@33154|Opisthokonta	6669.EFX69358|-	-	-	-	-	-	-	-	-	-	-	-	-	-	-	-
NC_046176.1:8247074-8248753	6669.EFX62110	1.69e-07	63.2	KOG3544@1|root,KOG3544@2759|Eukaryota,39IN9@33154|Opisthokonta,3C3U8@33208|Metazoa	2759|Eukaryota	W	structural constituent of cuticle	-	-	-	-	-	-	-	-	-	-	-	-	Collagen
NC_046176.1:8250645-8255845	6669.EFX73856	4.51e-39	160.0	COG0515@1|root,KOG0192@2759|Eukaryota	2759|Eukaryota	KLT	protein kinase activity	-	-	-	-	-	-	-	-	-	-	-	-	Ank_2,Pkinase_Tyr
NC_046176.1:8259396-8261801	67593.Physo132874	6.6e-192	591.0	COG2801@1|root,KOG0017@2759|Eukaryota,3QH4V@4776|Peronosporales	4776|Peronosporales	L	GAG-pre-integrase domain	-	-	-	-	-	-	-	-	-	-	-	-	DUF4219,RVT_2,Retrotran_gag_2,gag_pre-integrs,rve,zf-CCHC
NC_046176.1:8269119-8269928	7029.ACYPI24344-PA	0.000255	49.3	KOG1121@1|root,KOG1121@2759|Eukaryota	2759|Eukaryota	E	protein dimerization activity	-	-	-	-	-	-	-	-	-	-	-	-	DUF659,Dimer_Tnp_hAT,zf-BED
NC_046176.1:8272093-8273184	144197.XP_008291776.1	8.39e-05	53.1	2CN9K@1|root,2QUP8@2759|Eukaryota,39RVI@33154|Opisthokonta,3BMBP@33208|Metazoa,3D3AA@33213|Bilateria,4857B@7711|Chordata,499UW@7742|Vertebrata	33208|Metazoa	S	Zgc 161969	-	-	-	-	-	-	-	-	-	-	-	-	-
NC_046176.1:8283764-8290083	7070.TC007546-PA	7.45e-179	594.0	COG2801@1|root,KOG0017@2759|Eukaryota,3AFV1@33154|Opisthokonta,3BYSE@33208|Metazoa,3DEVX@33213|Bilateria,4228H@6656|Arthropoda,3SQGD@50557|Insecta	33208|Metazoa	L	transposition, RNA-mediated	-	-	-	-	-	-	-	-	-	-	-	-	Peptidase_A2B,RVT_1,Retrotrans_gag,rve,zf-CCHC
NC_046176.1:8291342-8291508	7070.TC016027-PA	3.8e-14	72.0	COG2801@1|root,KOG0017@2759|Eukaryota,3AFV1@33154|Opisthokonta,3BYSE@33208|Metazoa,3DEVX@33213|Bilateria,4228H@6656|Arthropoda,3SQGD@50557|Insecta	33208|Metazoa	L	transposition, RNA-mediated	-	-	-	-	-	-	-	-	-	-	-	-	Peptidase_A2B,RVT_1,Retrotrans_gag,rve,zf-CCHC
NC_046176.1:8295416-8297649	7668.SPU_028388-tr	3.9e-28	130.0	COG2801@1|root,KOG0017@2759|Eukaryota,38F42@33154|Opisthokonta,3BA5H@33208|Metazoa,3CZSS@33213|Bilateria	33208|Metazoa	G	K02A2.6-like	-	-	-	ko:K14965	-	-	-	-	ko00000,ko03036	-	-	-	RVT_1,rve
NC_046176.1:8301862-8303801	27923.ML002629a-PA	5.79e-39	163.0	KOG1075@1|root,KOG1075@2759|Eukaryota,39XVS@33154|Opisthokonta	33154|Opisthokonta	L	MAP kinase activity	-	-	-	-	-	-	-	-	-	-	-	-	Exo_endo_phos_2,RNase_H,RVT_1
NC_046176.1:8305698-8310202	27923.ML002629a-PA	1.57e-12	82.0	KOG1075@1|root,KOG1075@2759|Eukaryota,39XVS@33154|Opisthokonta	33154|Opisthokonta	L	MAP kinase activity	-	-	-	-	-	-	-	-	-	-	-	-	Exo_endo_phos_2,RNase_H,RVT_1
NC_046176.1:8314209-8315062	6669.EFX62946	3.04e-21	95.1	COG2801@1|root,KOG0017@2759|Eukaryota,38VHA@33154|Opisthokonta,3C3G8@33208|Metazoa,3DK75@33213|Bilateria,423G8@6656|Arthropoda	33208|Metazoa	L	gag-polypeptide of LTR copia-type	-	-	-	-	-	-	-	-	-	-	-	-	DUF4219,Retrotran_gag_2
NC_046176.1:8325242-8325505	7668.SPU_006349-tr	4.58e-07	53.5	COG2801@1|root,KOG0017@2759|Eukaryota,38F42@33154|Opisthokonta,3BHS6@33208|Metazoa,3E42R@33213|Bilateria	33208|Metazoa	L	Integrase core domain	-	-	-	-	-	-	-	-	-	-	-	-	RVT_1,rve,zf-CCHC
NC_046176.1:8334768-8346696	400682.PAC_15705141	9.56e-60	226.0	2D1ZP@1|root,2SJWE@2759|Eukaryota,3AFC3@33154|Opisthokonta,3BXE6@33208|Metazoa	33208|Metazoa	-	-	-	-	-	-	-	-	-	-	-	-	-	-	-
NC_046176.1:8347994-8355071	7029.ACYPI26921-PA	4.2e-60	224.0	28S9B@1|root,2QYYT@2759|Eukaryota,39WZH@33154|Opisthokonta,3BHGG@33208|Metazoa,3E527@33213|Bilateria,422D0@6656|Arthropoda,3SR3D@50557|Insecta	33208|Metazoa	-	-	-	-	-	-	-	-	-	-	-	-	-	-	DUF4806,Transposase_21
NC_046176.1:8357555-8361550	6669.EFX80248	2.99e-36	158.0	2CX6J@1|root,2RWF1@2759|Eukaryota,3AUU7@33154|Opisthokonta,3C4C6@33208|Metazoa,3DJMR@33213|Bilateria,423FA@6656|Arthropoda	33208|Metazoa	S	Retrotransposon gag protein	-	-	-	-	-	-	-	-	-	-	-	-	Retrotrans_gag,zf-CCHC
NC_046176.1:8365940-8367615	7668.SPU_028768-tr	2.1e-22	110.0	COG2801@1|root,KOG0017@2759|Eukaryota,39TC6@33154|Opisthokonta,3BHT2@33208|Metazoa,3DE2J@33213|Bilateria	33208|Metazoa	L	Pao retrotransposon peptidase	-	-	-	-	-	-	-	-	-	-	-	-	DUF1758,DUF1759,Peptidase_A17,RVT_1,rve
NC_046176.1:8369705-8372411	7719.XP_009858677.1	6.61e-14	85.5	2CMP4@1|root,2QR56@2759|Eukaryota,39VQX@33154|Opisthokonta,3BR69@33208|Metazoa,3D755@33213|Bilateria	33208|Metazoa	S	Pao retrotransposon peptidase	-	-	-	-	-	-	-	-	-	-	-	-	Peptidase_A17,rve
NC_046176.1:8381802-8384413	7668.SPU_001338-tr	8.35e-15	88.2	2CMP4@1|root,2QR56@2759|Eukaryota,39NE6@33154|Opisthokonta,3CPYU@33208|Metazoa,3E641@33213|Bilateria	33208|Metazoa	S	Pao retrotransposon peptidase	-	-	-	-	-	-	-	-	-	-	-	-	DUF1758,DUF1759,Peptidase_A17,RVT_1,rve
NC_046176.1:8387615-8399419	7668.SPU_010000-tr	6.52e-61	243.0	2CMP4@1|root,2QR56@2759|Eukaryota,39VQX@33154|Opisthokonta,3BR69@33208|Metazoa,3D755@33213|Bilateria	33208|Metazoa	S	Pao retrotransposon peptidase	-	-	-	-	-	-	-	-	-	-	-	-	DUF1759,Peptidase_A17,rve
NC_046176.1:8400817-8403702	6669.EFX83595	1.14e-63	228.0	COG2801@1|root,KOG0017@2759|Eukaryota,39RZN@33154|Opisthokonta,3BK6W@33208|Metazoa,3DD0S@33213|Bilateria	33208|Metazoa	L	transposition, RNA-mediated	-	-	-	-	-	-	-	-	-	-	-	-	Asp_protease_2,RVT_1,gag-asp_proteas,rve
NC_046176.1:8405277-8408454	6669.EFX71011	1.37e-40	162.0	2EADR@1|root,2SGMT@2759|Eukaryota	6669.EFX71011|-	S	zinc finger	-	-	-	-	-	-	-	-	-	-	-	-	-
NC_046176.1:8412112-8415770	6669.EFX68096	1.87e-05	58.2	KOG1216@1|root,KOG1216@2759|Eukaryota,38BYG@33154|Opisthokonta,3C38T@33208|Metazoa,3DGT6@33213|Bilateria	33154|Opisthokonta	S	biological adhesion	VWF	GO:0000003,GO:0001101,GO:0001775,GO:0001889,GO:0001890,GO:0002020,GO:0002237,GO:0002576,GO:0003006,GO:0003674,GO:0005102,GO:0005178,GO:0005488,GO:0005515,GO:0005518,GO:0005575,GO:0005576,GO:0005615,GO:0005622,GO:0005623,GO:0005737,GO:0005783,GO:0005886,GO:0006807,GO:0006810,GO:0006887,GO:0006950,GO:0007155,GO:0007275,GO:0007584,GO:0007596,GO:0007597,GO:0007599,GO:0008150,GO:0008152,GO:0009266,GO:…	-	ko:K03900	ko04151,ko04510,ko04512,ko04610,ko04611,ko05165,map04151,map04510,map04512,map04610,map04611,map05165	-	-	-	ko00000,ko00001,ko03110,ko04147,ko04516	-	-	-	C8,TIL,VWA,VWA_N2,VWC,VWD
NC_046176.1:8419209-8428742	6669.EFX76381	1.88e-13	86.3	KOG1832@1|root,KOG1832@2759|Eukaryota,38FXB@33154|Opisthokonta,3BHSM@33208|Metazoa,3CZE9@33213|Bilateria,41Y1C@6656|Arthropoda	33208|Metazoa	D	Lissencephaly type-1-like homology motif	VPRBP	GO:0000122,GO:0000151,GO:0001650,GO:0001775,GO:0002200,GO:0002376,GO:0002520,GO:0002521,GO:0002562,GO:0003674,GO:0003824,GO:0004672,GO:0004674,GO:0005102,GO:0005488,GO:0005515,GO:0005575,GO:0005622,GO:0005623,GO:0005634,GO:0005730,GO:0005737,GO:0006139,GO:0006259,GO:0006310,GO:0006325,GO:0006355,GO:0006357,GO:0006464,GO:0006468,GO:0006725,GO:0006793,GO:0006796,GO:0006807,GO:0006996,GO:0007275,GO:…	-	ko:K11789	-	-	-	-	ko00000,ko04121	-	-	-	LisH
NC_046176.1:8430051-8433164	6669.EFX83039	8.93e-141	440.0	28M7P@1|root,2QTQS@2759|Eukaryota,39Z9X@33154|Opisthokonta	33154|Opisthokonta	S	cellular response to interferon-beta	-	-	-	-	-	-	-	-	-	-	-	-	-
NC_046176.1:8437610-8446406	6669.EFX89873	1.46e-47	196.0	COG2114@1|root,KOG1023@2759|Eukaryota,38E22@33154|Opisthokonta,3B9DY@33208|Metazoa,3CT6K@33213|Bilateria,41VY8@6656|Arthropoda	33208|Metazoa	T	It is involved in the biological process described with	-	GO:0003674,GO:0003824,GO:0004383,GO:0005575,GO:0005622,GO:0005623,GO:0005737,GO:0005829,GO:0005886,GO:0005887,GO:0006139,GO:0006163,GO:0006164,GO:0006182,GO:0006725,GO:0006753,GO:0006793,GO:0006796,GO:0006807,GO:0007154,GO:0007165,GO:0008074,GO:0008150,GO:0008152,GO:0009058,GO:0009117,GO:0009150,GO:0009152,GO:0009165,GO:0009187,GO:0009190,GO:0009259,GO:0009260,GO:0009975,GO:0009987,GO:0016020,GO:…	4.6.1.2	ko:K01769,ko:K12323,ko:K16573	ko00230,ko04022,ko04024,ko04270,ko04714,ko04921,ko04923,ko04924,ko04925,map00230,map04022,map04024,map04270,map04714,map04921,map04923,map04924,map04925	M00694	R00434	RC00295	ko00000,ko00001,ko00002,ko01000,ko01001,ko03036,ko04812	-	-	-	ANF_receptor,Guanylate_cyc,Pkinase_Tyr
NC_046176.1:8448293-8454623	7668.SPU_000715-tr	4.92e-61	241.0	COG2801@1|root,KOG0017@2759|Eukaryota,38F42@33154|Opisthokonta,3BA5H@33208|Metazoa,3CWAK@33213|Bilateria	33208|Metazoa	E	K02A2.6-like	-	-	-	-	-	-	-	-	-	-	-	-	RVT_1,SCAN,gag-asp_proteas,rve,zf-CCHC,zf-H2C2
NC_046176.1:8458997-8471847	7070.TC002008-PA	1.23e-79	279.0	COG2801@1|root,KOG0017@2759|Eukaryota,38F42@33154|Opisthokonta,3BA5H@33208|Metazoa,3CWAK@33213|Bilateria,41WI3@6656|Arthropoda,3SIRK@50557|Insecta	33208|Metazoa	O	K02A2.6-like	-	-	-	-	-	-	-	-	-	-	-	-	Baculo_F,RVT_1,rve,zf-H2C2
NC_046176.1:8473007-8483715	6669.EFX66898	4.89e-35	145.0	KOG1216@1|root,KOG1216@2759|Eukaryota,38BYG@33154|Opisthokonta,3C38T@33208|Metazoa,3DGT6@33213|Bilateria	33154|Opisthokonta	S	biological adhesion	VWF	GO:0000003,GO:0001101,GO:0001775,GO:0001889,GO:0001890,GO:0002020,GO:0002237,GO:0002576,GO:0003006,GO:0003674,GO:0005102,GO:0005178,GO:0005488,GO:0005515,GO:0005518,GO:0005575,GO:0005576,GO:0005615,GO:0005622,GO:0005623,GO:0005737,GO:0005783,GO:0005886,GO:0006807,GO:0006810,GO:0006887,GO:0006950,GO:0007155,GO:0007275,GO:0007584,GO:0007596,GO:0007597,GO:0007599,GO:0008150,GO:0008152,GO:0009266,GO:…	-	ko:K03900	ko04151,ko04510,ko04512,ko04610,ko04611,ko05165,map04151,map04510,map04512,map04610,map04611,map05165	-	-	-	ko00000,ko00001,ko03110,ko04147,ko04516	-	-	-	C8,TIL,VWA,VWA_N2,VWC,VWD
NC_046176.1:8485215-8492641	6669.EFX62786	6.2e-65	244.0	KOG1216@1|root,KOG1216@2759|Eukaryota,38BYG@33154|Opisthokonta,3C38T@33208|Metazoa,3DGT6@33213|Bilateria	33154|Opisthokonta	S	biological adhesion	VWF	GO:0000003,GO:0001101,GO:0001775,GO:0001889,GO:0001890,GO:0002020,GO:0002237,GO:0002576,GO:0003006,GO:0003674,GO:0005102,GO:0005178,GO:0005488,GO:0005515,GO:0005518,GO:0005575,GO:0005576,GO:0005615,GO:0005622,GO:0005623,GO:0005737,GO:0005783,GO:0005886,GO:0006807,GO:0006810,GO:0006887,GO:0006950,GO:0007155,GO:0007275,GO:0007584,GO:0007596,GO:0007597,GO:0007599,GO:0008150,GO:0008152,GO:0009266,GO:…	-	ko:K03900	ko04151,ko04510,ko04512,ko04610,ko04611,ko05165,map04151,map04510,map04512,map04610,map04611,map05165	-	-	-	ko00000,ko00001,ko03110,ko04147,ko04516	-	-	-	C8,TIL,VWA,VWA_N2,VWC,VWD
NC_046176.1:8519601-8522696	400682.PAC_15715567	1.7e-18	96.7	2CYJV@1|root,2S4UE@2759|Eukaryota,3A98U@33154|Opisthokonta,3BV10@33208|Metazoa	33208|Metazoa	-	-	-	-	-	-	-	-	-	-	-	-	-	-	Phage_integrase
NC_046176.1:8523938-8529061	6669.EFX72384	5.25e-57	212.0	2D5GG@1|root,2SYGM@2759|Eukaryota	2759|Eukaryota	-	-	-	-	-	-	-	-	-	-	-	-	-	-	-
NC_046176.1:8531060-8580342	7070.TC015886-PA	7.33e-119	410.0	COG2801@1|root,KOG0017@2759|Eukaryota,39ZQV@33154|Opisthokonta,3BIZ8@33208|Metazoa,3D69X@33213|Bilateria,42CS4@6656|Arthropoda,3T05B@50557|Insecta	33208|Metazoa	L	Reverse transcriptase (RNA-dependent DNA polymerase)	-	-	-	-	-	-	-	-	-	-	-	-	Phage_integrase,RVT_1
NC_046176.1:8588087-8608752	7070.TC006847-PA	2.11e-198	662.0	COG2801@1|root,KOG0017@2759|Eukaryota,38GIZ@33154|Opisthokonta,3BMWT@33208|Metazoa,3CTK8@33213|Bilateria	33208|Metazoa	L	genomic stop codons	-	-	-	-	-	-	-	-	-	-	-	-	Gag_p30,RNase_H,RVP,RVT_1,rve
NC_046176.1:8610354-8612568	6669.EFX64608	8.81e-06	58.2	2E1Z3@1|root,2S98E@2759|Eukaryota,3AB2K@33154|Opisthokonta,3BU7X@33208|Metazoa	33208|Metazoa	-	-	-	-	-	-	-	-	-	-	-	-	-	-	-
NC_046176.1:8635643-8636749	48698.ENSPFOP00000004162	3.68e-54	189.0	KOG4740@1|root,KOG4740@2759|Eukaryota,3A14S@33154|Opisthokonta,3BPYG@33208|Metazoa,3D6ZJ@33213|Bilateria,48G8B@7711|Chordata,49DA1@7742|Vertebrata,4A73B@7898|Actinopterygii	33208|Metazoa	S	Transposase	-	-	-	-	-	-	-	-	-	-	-	-	DDE_3,HTH_23,HTH_29,HTH_38,HTH_Tnp_Tc3_2
NC_046176.1:8644394-8644838	7425.NV31129-PA	4.61e-05	47.8	2EQ07@1|root,2ST3R@2759|Eukaryota	2759|Eukaryota	-	-	-	-	-	-	-	-	-	-	-	-	-	-	-
NC_046176.1:8656109-8657626	6669.EFX81921	8.91e-20	95.9	KOG4397@1|root,KOG4397@2759|Eukaryota,38HXW@33154|Opisthokonta,3B94G@33208|Metazoa,3D10N@33213|Bilateria,41W6G@6656|Arthropoda	33208|Metazoa	S	UPF0428 protein	CXorf56	GO:0000375,GO:0000377,GO:0000398,GO:0005575,GO:0005622,GO:0005623,GO:0005634,GO:0006139,GO:0006396,GO:0006397,GO:0006725,GO:0006807,GO:0008150,GO:0008152,GO:0008380,GO:0009987,GO:0010467,GO:0016070,GO:0016071,GO:0034641,GO:0043170,GO:0043226,GO:0043227,GO:0043229,GO:0043231,GO:0044237,GO:0044238,GO:0044297,GO:0044424,GO:0044464,GO:0046483,GO:0071704,GO:0090304,GO:1901360	-	-	-	-	-	-	-	-	-	-	-
NC_046176.1:8660890-8665913	6669.EFX62581	2.66e-41	162.0	2ANI0@1|root,2RZEF@2759|Eukaryota,3AAJY@33154|Opisthokonta,3BZV3@33208|Metazoa	33208|Metazoa	-	-	-	-	-	-	-	-	-	-	-	-	-	-	Exo_endo_phos
NC_046176.1:8667523-8669333	6669.EFX66071	4.87e-51	187.0	2CW0T@1|root,2RTCH@2759|Eukaryota,3APRD@33154|Opisthokonta,3C2TZ@33208|Metazoa,3DIG4@33213|Bilateria,4233C@6656|Arthropoda	6669.EFX66071|-	-	-	-	-	-	-	-	-	-	-	-	-	-	-	-
NC_046176.1:8677386-8686210	6669.EFX72047	6e-40	164.0	COG2801@1|root,KOG0017@2759|Eukaryota,3ASA5@33154|Opisthokonta,3C4JS@33208|Metazoa,3DJ3B@33213|Bilateria,423I8@6656|Arthropoda	33208|Metazoa	L	transposition, RNA-mediated	-	-	-	-	-	-	-	-	-	-	-	-	Retrotrans_gag
NC_046176.1:8688868-8694258	6669.EFX61292	6.09e-45	183.0	KOG1075@1|root,KOG1075@2759|Eukaryota,3AQAX@33154|Opisthokonta,3C23C@33208|Metazoa,3DI9Q@33213|Bilateria,422W7@6656|Arthropoda	33208|Metazoa	S	Ribonuclease H protein	-	-	-	-	-	-	-	-	-	-	-	-	Exo_endo_phos_2,RVT_1
NC_046176.1:8695890-8702906	6669.EFX63450	1.61e-61	222.0	2DZK0@1|root,2S73E@2759|Eukaryota,3ACB6@33154|Opisthokonta,3BVZK@33208|Metazoa,3E41E@33213|Bilateria	33208|Metazoa	S	RNase H	-	-	-	-	-	-	-	-	-	-	-	-	RNase_H
NC_046176.1:8704360-8709668	400682.PAC_15718463	2.86e-48	183.0	COG2801@1|root,2S05A@2759|Eukaryota,3A75A@33154|Opisthokonta,3BTIB@33208|Metazoa	2759|Eukaryota	L	Integrase core domain	-	-	-	-	-	-	-	-	-	-	-	-	rve,zf-H2C2
NC_046176.1:8710815-8714017	7425.NV18873-PA	3.24e-49	199.0	COG2801@1|root,KOG0017@2759|Eukaryota,38DPC@33154|Opisthokonta,3BGB6@33208|Metazoa,3D5G4@33213|Bilateria,41ZUZ@6656|Arthropoda,3SKEY@50557|Insecta	33208|Metazoa	L	Reverse transcriptase (RNA-dependent DNA polymerase)	-	-	-	-	-	-	-	-	-	-	-	-	DUF4219,RVT_2,Retrotran_gag_2,gag_pre-integrs,rve,zf-CCHC
NC_046176.1:8717181-8752039	7668.SPU_010000-tr	4.83e-130	467.0	2CMP4@1|root,2QR56@2759|Eukaryota,39VQX@33154|Opisthokonta,3BR69@33208|Metazoa,3D755@33213|Bilateria	33208|Metazoa	S	Pao retrotransposon peptidase	-	-	-	-	-	-	-	-	-	-	-	-	DUF1759,Peptidase_A17,rve
NC_046176.1:8762283-8808144	7425.NV17383-PA	2.05e-124	441.0	COG2801@1|root,KOG0017@2759|Eukaryota,38DPC@33154|Opisthokonta,3BGB6@33208|Metazoa,3D5G4@33213|Bilateria,41ZUZ@6656|Arthropoda,3SKEY@50557|Insecta	33208|Metazoa	L	Reverse transcriptase (RNA-dependent DNA polymerase)	-	-	-	-	-	-	-	-	-	-	-	-	DUF4219,RVT_2,Retrotran_gag_2,gag_pre-integrs,rve,zf-CCHC
NC_046176.1:8809641-8836939	6669.EFX64356	3.76e-128	422.0	2E8A2@1|root,2SET1@2759|Eukaryota,38VI4@33154|Opisthokonta,3CAYK@33208|Metazoa,3DS71@33213|Bilateria,423DM@6656|Arthropoda	6669.EFX64356|-	-	-	-	-	-	-	-	-	-	-	-	-	-	-	-
NC_046176.1:8838226-8881218	6669.EFX73820	1.64e-249	775.0	2DAW6@1|root,2TKWA@2759|Eukaryota,39I1M@33154|Opisthokonta,3CMV2@33208|Metazoa,3E3H1@33213|Bilateria,423A3@6656|Arthropoda	6669.EFX73820|-	-	-	-	-	-	-	-	-	-	-	-	-	-	-	-
NC_046176.1:8887109-8897662	7897.ENSLACP00000004485	2.17e-66	252.0	COG2801@1|root,KOG0017@2759|Eukaryota,38F42@33154|Opisthokonta,3BA5H@33208|Metazoa,3CWAK@33213|Bilateria,48QAQ@7711|Chordata,49KWV@7742|Vertebrata	33208|Metazoa	L	K02A2.6-like	-	-	-	-	-	-	-	-	-	-	-	-	RVT_1,Retrotrans_gag,rve,zf-H2C2
NC_046176.1:8899008-8945087	6669.EFX63377	5.13e-119	389.0	KOG3105@1|root,KOG3105@2759|Eukaryota,38DQS@33154|Opisthokonta,3BK20@33208|Metazoa,3CYN0@33213|Bilateria,4228W@6656|Arthropoda	33208|Metazoa	S	DDE superfamily endonuclease	-	-	-	-	-	-	-	-	-	-	-	-	DDE_1,HTH_Tnp_Tc5
NC_046176.1:8951620-8954039	400682.PAC_15706059	3.72e-46	180.0	2CXQA@1|root,2RZ1Z@2759|Eukaryota,3A2YC@33154|Opisthokonta,3BQYX@33208|Metazoa	33208|Metazoa	-	-	-	-	-	-	-	-	-	-	-	-	-	-	-
NC_046176.1:8956686-8960742	7070.TC015886-PA	1.23e-133	440.0	COG2801@1|root,KOG0017@2759|Eukaryota,39ZQV@33154|Opisthokonta,3BIZ8@33208|Metazoa,3D69X@33213|Bilateria,42CS4@6656|Arthropoda,3T05B@50557|Insecta	33208|Metazoa	L	Reverse transcriptase (RNA-dependent DNA polymerase)	-	-	-	-	-	-	-	-	-	-	-	-	Phage_integrase,RVT_1
NC_046176.1:8969082-8994208	7668.SPU_003372-tr	8.01e-116	420.0	COG2801@1|root,KOG0017@2759|Eukaryota,38F42@33154|Opisthokonta,3BA5H@33208|Metazoa,3CWAK@33213|Bilateria	33208|Metazoa	E	K02A2.6-like	-	-	-	-	-	-	-	-	-	-	-	-	RVT_1,SCAN,gag-asp_proteas,rve,zf-CCHC,zf-H2C2
NC_046176.1:9001047-9028990	7668.SPU_010000-tr	1.04e-81	312.0	2CMP4@1|root,2QR56@2759|Eukaryota,39VQX@33154|Opisthokonta,3BR69@33208|Metazoa,3D755@33213|Bilateria	33208|Metazoa	S	Pao retrotransposon peptidase	-	-	-	-	-	-	-	-	-	-	-	-	DUF1759,Peptidase_A17,rve
NC_046176.1:9031948-9059149	3659.XP_004149950.1	4.19e-55	225.0	COG2801@1|root,KOG4197@1|root,KOG0017@2759|Eukaryota,KOG4197@2759|Eukaryota,37K71@33090|Viridiplantae,3GFIF@35493|Streptophyta,4JGHT@91835|fabids	35493|Streptophyta	L	Pentatricopeptide repeat-containing protein	-	GO:0003674,GO:0003676,GO:0003723,GO:0003824,GO:0004518,GO:0004519,GO:0005488,GO:0005575,GO:0005622,GO:0005623,GO:0006139,GO:0006725,GO:0006807,GO:0008150,GO:0008152,GO:0009451,GO:0009987,GO:0016070,GO:0016787,GO:0016788,GO:0034641,GO:0043170,GO:0043226,GO:0043227,GO:0043229,GO:0043231,GO:0043412,GO:0044237,GO:0044238,GO:0044424,GO:0044464,GO:0046483,GO:0071704,GO:0090304,GO:0090305,GO:0097159,GO:…	-	-	-	-	-	-	-	-	-	-	PPR,PPR_2
NC_046176.1:9063138-9072683	7425.NV23380-PA	2.63e-117	409.0	28XKR@1|root,2R4E0@2759|Eukaryota,39TX3@33154|Opisthokonta,3BKT1@33208|Metazoa,3D3E1@33213|Bilateria,41XNJ@6656|Arthropoda,3SZ31@50557|Insecta,46JVQ@7399|Hymenoptera	33208|Metazoa	-	-	-	-	-	-	-	-	-	-	-	-	-	-	-
NC_046176.1:9075928-9088555	6669.EFX75813	4.21e-83	284.0	28N8N@1|root,2QUTZ@2759|Eukaryota,39XUZ@33154|Opisthokonta,3BIC8@33208|Metazoa,3D1M8@33213|Bilateria,420PE@6656|Arthropoda	33208|Metazoa	S	Transposase	-	-	-	-	-	-	-	-	-	-	-	-	DDE_3,HTH_23,HTH_Tnp_Tc3_2
NC_046176.1:9090999-9094488	6669.EFX68434	5.65e-26	123.0	2B36B@1|root,2S0E9@2759|Eukaryota,3A1KW@33154|Opisthokonta,3BSTV@33208|Metazoa,3D7KR@33213|Bilateria	33208|Metazoa	-	-	-	-	-	-	-	-	-	-	-	-	-	-	FLYWCH,MULE
NC_046176.1:9104392-9113392	6334.EFV56362	2.54e-42	180.0	COG3277@1|root,KOG3262@2759|Eukaryota	2759|Eukaryota	J	box H/ACA snoRNA binding	GAR1	GO:0000154,GO:0000454,GO:0000723,GO:0001522,GO:0001650,GO:0001651,GO:0002376,GO:0002520,GO:0003674,GO:0003676,GO:0003723,GO:0005488,GO:0005575,GO:0005622,GO:0005623,GO:0005634,GO:0005654,GO:0005697,GO:0005730,GO:0005732,GO:0005737,GO:0006139,GO:0006259,GO:0006278,GO:0006364,GO:0006396,GO:0006725,GO:0006807,GO:0006996,GO:0007004,GO:0007275,GO:0008150,GO:0008152,GO:0009058,GO:0009059,GO:0009451,GO:…	2.7.8.8	ko:K02866,ko:K11128,ko:K17103	ko00260,ko00564,ko01100,ko01110,ko03008,ko03010,map00260,map00564,map01100,map01110,map03008,map03010	M00093,M00177,M00179,M00425	R01800	RC00002,RC00017,RC02795	br01610,ko00000,ko00001,ko00002,ko01000,ko03009,ko03011,ko03032	-	-	-	Gar1
NC_046176.1:9120313-9128261	6669.EFX81466	2.53e-264	811.0	2CNHV@1|root,2QWEQ@2759|Eukaryota,39RDT@33154|Opisthokonta,3BITH@33208|Metazoa,3CSNZ@33213|Bilateria,41U92@6656|Arthropoda	33208|Metazoa	-	-	-	-	-	-	-	-	-	-	-	-	-	-	-
NC_046176.1:9134946-9137687	6669.EFX78729	1.64e-31	140.0	2FCJ2@1|root,2TDTV@2759|Eukaryota,399DT@33154|Opisthokonta,3CDJA@33208|Metazoa,3DCQG@33213|Bilateria,423VT@6656|Arthropoda	6669.EFX78729|-	-	-	-	-	-	-	-	-	-	-	-	-	-	-	-
NC_046176.1:9139040-9157450	7070.TC005270-PA	1.14e-175	572.0	COG2801@1|root,KOG0017@2759|Eukaryota,38F42@33154|Opisthokonta,3BA5H@33208|Metazoa,3DKZ7@33213|Bilateria,428B3@6656|Arthropoda,3SQ89@50557|Insecta	33208|Metazoa	L	Reverse transcriptase (RNA-dependent DNA polymerase)	-	-	-	-	-	-	-	-	-	-	-	-	RVT_1,rve,zf-CCHC,zf-H2C2
NC_046176.1:9159932-9175246	400682.PAC_15723963	3.25e-14	89.4	2CMP4@1|root,2QR56@2759|Eukaryota,38VE4@33154|Opisthokonta,3BR0W@33208|Metazoa	33208|Metazoa	S	Putative peptidase (DUF1758)	-	-	-	-	-	-	-	-	-	-	-	-	DUF1758,DUF1759,Peptidase_A17
NC_046176.1:9180258-9193747	6669.EFX63503	1.03e-276	903.0	2EIQ4@1|root,2SP2K@2759|Eukaryota,3A8JA@33154|Opisthokonta	2759|Eukaryota	S	Helitron helicase-like domain at N-terminus	-	-	-	-	-	-	-	-	-	-	-	-	Helitron_like_N
NC_046176.1:9197445-9203535	6669.EFX71011	4.59e-22	108.0	2EADR@1|root,2SGMT@2759|Eukaryota	6669.EFX71011|-	S	zinc finger	-	-	-	-	-	-	-	-	-	-	-	-	-
NC_046176.1:9206362-9227395	6669.EFX83832	3.68e-100	344.0	2D0Z5@1|root,2SG31@2759|Eukaryota,39MUX@33154|Opisthokonta,3CPED@33208|Metazoa,3E5JE@33213|Bilateria,421WR@6656|Arthropoda	33208|Metazoa	-	-	-	-	-	-	-	-	-	-	-	-	-	-	-
NC_046176.1:9229528-9235470	6669.EFX88731	9.58e-33	145.0	2C49M@1|root,2QQ7Q@2759|Eukaryota,398D3@33154|Opisthokonta,3BF59@33208|Metazoa,3CRWN@33213|Bilateria,41WXM@6656|Arthropoda	33208|Metazoa	S	Protein of unknown function (DUF3522)	TMEM8A	GO:0005575,GO:0005623,GO:0005886,GO:0005887,GO:0007155,GO:0007160,GO:0007346,GO:0008150,GO:0009986,GO:0016020,GO:0016021,GO:0022610,GO:0031224,GO:0031226,GO:0031589,GO:0044425,GO:0044459,GO:0044464,GO:0050789,GO:0050794,GO:0051726,GO:0065007,GO:0071944	-	-	-	-	-	-	-	-	-	-	DUF3522
NC_046176.1:9238875-9249358	7668.SPU_021678-tr	3.26e-57	230.0	COG2801@1|root,KOG0017@2759|Eukaryota,3AH2J@33154|Opisthokonta,3BX3Q@33208|Metazoa	33208|Metazoa	L	transposition, RNA-mediated	-	-	-	-	-	-	-	-	-	-	-	-	RVT_1,rve
NC_046176.1:9250386-9254026	8128.ENSONIP00000022145	3.93e-09	69.3	KOG1121@1|root,KOG1121@2759|Eukaryota,3AS1B@33154|Opisthokonta,3C3Y0@33208|Metazoa,3DKFV@33213|Bilateria,48RUT@7711|Chordata,49N8D@7742|Vertebrata,4A8P4@7898|Actinopterygii	33208|Metazoa	L	protein dimerization activity	-	-	-	-	-	-	-	-	-	-	-	-	zf-BED
NC_046176.1:9256730-9267740	7029.ACYPI067431-PA	1.95e-96	347.0	28XKR@1|root,2R4E0@2759|Eukaryota,39TX3@33154|Opisthokonta,3BKT1@33208|Metazoa,3D3E1@33213|Bilateria,41XNJ@6656|Arthropoda,3SWDE@50557|Insecta,3EC0S@33342|Paraneoptera	33208|Metazoa	-	-	-	-	-	-	-	-	-	-	-	-	-	-	-
NC_046176.1:9273311-9281441	6669.EFX66146	1.06e-95	325.0	28XKR@1|root,2R4E0@2759|Eukaryota,39TX3@33154|Opisthokonta,3BKT1@33208|Metazoa,3D3E1@33213|Bilateria,41XNJ@6656|Arthropoda	33208|Metazoa	-	-	-	-	-	-	-	-	-	-	-	-	-	-	-
NC_046176.1:9282556-9306401	6669.EFX75168	1.51e-117	400.0	2D91P@1|root,2TCIC@2759|Eukaryota,39820@33154|Opisthokonta,3CCB2@33208|Metazoa,3DCJY@33213|Bilateria	6669.EFX75168|-	S	Pfam:DUF3609	-	-	-	-	-	-	-	-	-	-	-	-	-
NC_046176.1:9448725-9449703	6669.EFX68386	6.08e-101	308.0	KOG1418@1|root,KOG1418@2759|Eukaryota,39JF9@33154|Opisthokonta,3BICT@33208|Metazoa,3CVMF@33213|Bilateria,41WGX@6656|Arthropoda	33208|Metazoa	P	Belongs to the two pore domain potassium channel (TC 1.A.1.8) family	KCNK1	GO:0003674,GO:0005215,GO:0005216,GO:0005242,GO:0005244,GO:0005249,GO:0005261,GO:0005267,GO:0005272,GO:0005488,GO:0005515,GO:0005575,GO:0005622,GO:0005623,GO:0005737,GO:0005768,GO:0005886,GO:0005887,GO:0005903,GO:0006810,GO:0006811,GO:0006812,GO:0006813,GO:0006814,GO:0008016,GO:0008076,GO:0008150,GO:0008324,GO:0009636,GO:0009987,GO:0012505,GO:0015075,GO:0015077,GO:0015079,GO:0015081,GO:0015267,GO:…	-	ko:K04912,ko:K04917	-	-	-	-	ko00000,ko04040	1.A.1.8.1,1.A.1.8.3	-	-	Ion_trans_2
NC_046176.1:9482829-9488309	6669.EFX84767	7.2e-59	213.0	KOG3201@1|root,KOG3201@2759|Eukaryota,38CXZ@33154|Opisthokonta,3BARG@33208|Metazoa,3CXJN@33213|Bilateria,41Z0V@6656|Arthropoda	33208|Metazoa	S	Lysine methyltransferase	CAMKMT	GO:0003674,GO:0003824,GO:0005488,GO:0005515,GO:0005575,GO:0005622,GO:0005623,GO:0005634,GO:0005737,GO:0005829,GO:0006417,GO:0006464,GO:0006479,GO:0006807,GO:0006996,GO:0007005,GO:0008150,GO:0008152,GO:0008168,GO:0008170,GO:0008213,GO:0008276,GO:0008277,GO:0008757,GO:0009889,GO:0009966,GO:0009987,GO:0010468,GO:0010556,GO:0010608,GO:0010646,GO:0016043,GO:0016278,GO:0016279,GO:0016740,GO:0016741,GO:…	2.1.1.60	ko:K18826	ko00310,map00310	-	R03875,R04866,R04867	RC00003,RC00060,RC00181,RC00496	ko00000,ko00001,ko01000	-	-	-	Methyltransf_16
NC_046176.1:9489408-9513270	6669.EFX69941	6.38e-151	482.0	2CP7B@1|root,2R0QF@2759|Eukaryota,3AA0R@33154|Opisthokonta	6669.EFX69941|-	-	-	-	-	-	-	-	-	-	-	-	-	-	-	-
NC_046176.1:9514315-9521875	6334.EFV58988	4.29e-31	144.0	2CMP4@1|root,2QR56@2759|Eukaryota,39VQX@33154|Opisthokonta,3BR69@33208|Metazoa,3D755@33213|Bilateria,40RFX@6231|Nematoda	33208|Metazoa	S	Pao retrotransposon peptidase	-	-	-	-	-	-	-	-	-	-	-	-	Asp_protease_2,DUF1758,DUF1759,Peptidase_A17,Phlebovirus_G2,RVT_1,rve
NC_046176.1:9598381-9611514	6669.EFX63072	7.14e-48	183.0	2FA72@1|root,2TBDJ@2759|Eukaryota,396K0@33154|Opisthokonta,3CAYI@33208|Metazoa,3DS6Z@33213|Bilateria,423TB@6656|Arthropoda	6669.EFX63072|-	-	-	-	-	-	-	-	-	-	-	-	-	-	-	-
NC_046176.1:9613079-9618399	6669.EFX66125	1.9e-147	478.0	2E1Z3@1|root,2S98E@2759|Eukaryota,3AB2K@33154|Opisthokonta,3BU7X@33208|Metazoa	33208|Metazoa	-	-	-	-	-	-	-	-	-	-	-	-	-	-	-
NC_046176.1:9619829-9664275	6669.EFX66125	3.44e-192	615.0	2E1Z3@1|root,2S98E@2759|Eukaryota,3AB2K@33154|Opisthokonta,3BU7X@33208|Metazoa	33208|Metazoa	-	-	-	-	-	-	-	-	-	-	-	-	-	-	-
NC_046176.1:9666387-9668594	400682.PAC_15709893	2.53e-24	117.0	KOG0297@1|root,KOG1121@1|root,KOG0297@2759|Eukaryota,KOG1121@2759|Eukaryota,3A1BV@33154|Opisthokonta,3BNZ6@33208|Metazoa	33208|Metazoa	S	hAT family C-terminal dimerisation region	-	-	-	-	-	-	-	-	-	-	-	-	Dimer_Tnp_hAT
NC_046176.1:9670193-9682084	400682.PAC_15721224	1.51e-27	127.0	2D1ZP@1|root,2SJWE@2759|Eukaryota,3AFC3@33154|Opisthokonta,3BXE6@33208|Metazoa	33208|Metazoa	-	-	-	-	-	-	-	-	-	-	-	-	-	-	-
NC_046176.1:9684306-9689655	6669.EFX63406	7.31e-56	206.0	2DAVY@1|root,2TKVI@2759|Eukaryota,39I0W@33154|Opisthokonta,3CMUB@33208|Metazoa,3DJTK@33213|Bilateria,423EK@6656|Arthropoda	33208|Metazoa	S	Protein of unknown function (DUF1759)	-	-	-	-	-	-	-	-	-	-	-	-	DUF1759
NC_046176.1:9690792-9696678	6669.EFX65655	4.17e-12	80.5	2D9T2@1|root,2TFXH@2759|Eukaryota,3AU1E@33154|Opisthokonta	6669.EFX65655|-	S	Endonuclease-reverse transcriptase	-	-	-	-	-	-	-	-	-	-	-	-	-
NC_046176.1:9700044-9721838	4081.Solyc11g062200.1.1	8.68e-209	679.0	COG2801@1|root,KOG0017@2759|Eukaryota,37THH@33090|Viridiplantae,3GG2K@35493|Streptophyta,44UC5@71274|asterids	35493|Streptophyta	L	Mitochondrial protein	-	-	-	-	-	-	-	-	-	-	-	-	RVT_2,Retrotran_gag_2,Retrotran_gag_3,Retrotrans_gag,gag_pre-integrs,rve,zf-CCHC
NC_046176.1:9723995-9735657	6669.EFX83582	7.6e-139	450.0	2CNQC@1|root,2QXFF@2759|Eukaryota,39Y03@33154|Opisthokonta,3BMKX@33208|Metazoa,3D3RP@33213|Bilateria,4227P@6656|Arthropoda	33208|Metazoa	-	-	-	-	-	-	-	-	-	-	-	-	-	-	-
NC_046176.1:9754828-9760545	6669.EFX67401	9.85e-06	58.9	KOG1121@1|root,KOG1121@2759|Eukaryota,3AS0G@33154|Opisthokonta,3C3FX@33208|Metazoa	33208|Metazoa	S	protein dimerization activity	-	-	-	-	-	-	-	-	-	-	-	-	-
NC_046176.1:9780556-9791838	6669.EFX66125	5.91e-14	87.4	2E1Z3@1|root,2S98E@2759|Eukaryota,3AB2K@33154|Opisthokonta,3BU7X@33208|Metazoa	33208|Metazoa	-	-	-	-	-	-	-	-	-	-	-	-	-	-	-
NC_046176.1:9794849-9795395	936053.I1BUV9	3.1e-05	50.1	2E22V@1|root,2S9BQ@2759|Eukaryota	2759|Eukaryota	-	-	-	-	-	-	-	-	-	-	-	-	-	-	DDE_3
NC_046176.1:9796677-9798971	7668.SPU_004916-tr	1.68e-71	263.0	2CMP4@1|root,2QR56@2759|Eukaryota,3AIX2@33154|Opisthokonta,3BYN7@33208|Metazoa	33208|Metazoa	-	-	-	-	-	-	-	-	-	-	-	-	-	-	rve
NC_046176.1:9809513-9810909	6183.Smp_188510.1	1.78e-30	129.0	2CMP4@1|root,2QR56@2759|Eukaryota,39VQX@33154|Opisthokonta,3BR69@33208|Metazoa,3D755@33213|Bilateria	33208|Metazoa	S	Pao retrotransposon peptidase	-	-	-	-	-	-	-	-	-	-	-	-	DUF1759,Peptidase_A17,rve
NC_046176.1:9812075-9814148	6669.EFX60123	1.52e-12	72.0	2CY95@1|root,2S2X3@2759|Eukaryota,3A4AR@33154|Opisthokonta,3BRVC@33208|Metazoa,3D8TC@33213|Bilateria,422C0@6656|Arthropoda	33208|Metazoa	S	ISXO2-like transposase domain	-	-	-	-	-	-	-	-	-	-	-	-	DDE_Tnp_IS1595
NC_046176.1:9821871-9831333	6669.EFX70065	1.07e-64	251.0	2CZPF@1|root,2SB4G@2759|Eukaryota	2759|Eukaryota	-	-	-	-	-	-	-	-	-	-	-	-	-	-	-
NC_046176.1:9843322-9856010	400682.PAC_15722566	1.17e-57	226.0	2CMP4@1|root,2QR56@2759|Eukaryota,39NE6@33154|Opisthokonta,3CPYU@33208|Metazoa	33208|Metazoa	S	Pao retrotransposon peptidase	-	-	-	-	-	-	-	-	-	-	-	-	DUF1758,DUF1759,Peptidase_A17,RVT_1,rve
NC_046176.1:9936967-9958702	7070.TC015886-PA	1.38e-118	409.0	COG2801@1|root,KOG0017@2759|Eukaryota,39ZQV@33154|Opisthokonta,3BIZ8@33208|Metazoa,3D69X@33213|Bilateria,42CS4@6656|Arthropoda,3T05B@50557|Insecta	33208|Metazoa	L	Reverse transcriptase (RNA-dependent DNA polymerase)	-	-	-	-	-	-	-	-	-	-	-	-	Phage_integrase,RVT_1
NC_046176.1:9961876-9963520	7668.SPU_012422-tr	7.69e-120	392.0	COG2801@1|root,KOG0017@2759|Eukaryota,38F42@33154|Opisthokonta,3BA5H@33208|Metazoa,3CWAK@33213|Bilateria	33208|Metazoa	E	K02A2.6-like	-	-	-	-	-	-	-	-	-	-	-	-	RVT_1,Retrotrans_gag,gag-asp_proteas,rve,zf-CCHC,zf-H2C2
NC_046176.1:9967120-9969356	6669.EFX77689	2.15e-128	424.0	COG0507@1|root,KOG0987@2759|Eukaryota,3AAIR@33154|Opisthokonta	33154|Opisthokonta	L	G-quadruplex DNA unwinding	-	-	-	-	-	-	-	-	-	-	-	-	Helitron_like_N,PIF1
NC_046176.1:10037590-10041247	6669.EFX65419	9.92e-112	370.0	KOG1075@1|root,KOG1075@2759|Eukaryota,3AQAX@33154|Opisthokonta,3C23C@33208|Metazoa,3DI9Q@33213|Bilateria,422W7@6656|Arthropoda	33208|Metazoa	S	Ribonuclease H protein	-	-	-	-	-	-	-	-	-	-	-	-	Exo_endo_phos_2,RVT_1
NC_046176.1:10042738-10049024	164328.Phyra85518	2.05e-120	421.0	COG2801@1|root,KOG0017@2759|Eukaryota,3QH4V@4776|Peronosporales	4776|Peronosporales	L	GAG-pre-integrase domain	-	-	-	-	-	-	-	-	-	-	-	-	DUF4219,RVT_2,Retrotran_gag_2,gag_pre-integrs,rve,zf-CCHC
NC_046176.1:10238510-10239015	7029.ACYPI088502-PA	1.16e-10	67.0	KOG1075@1|root,KOG1075@2759|Eukaryota,3AEDR@33154|Opisthokonta,3CPFI@33208|Metazoa,3E4MP@33213|Bilateria,42AET@6656|Arthropoda,3SZVZ@50557|Insecta,3EECJ@33342|Paraneoptera	2759|Eukaryota	S	Reverse transcriptase (RNA-dependent DNA polymerase)	-	-	-	-	-	-	-	-	-	-	-	-	Exo_endo_phos_2,RVT_1
NC_046176.1:10306273-10307721	6669.EFX64753	4.32e-08	63.2	COG2335@1|root,KOG1437@2759|Eukaryota	2759|Eukaryota	M	regulation of chemokine (C-C motif) ligand 2 secretion	-	-	-	ko:K19519	-	-	-	-	ko00000,ko04516	-	-	-	Fasciclin
NC_046176.1:10308826-10309095	6669.EFX69557	9.51e-09	58.2	COG2335@1|root,KOG1437@2759|Eukaryota,39IPH@33154|Opisthokonta,3C434@33208|Metazoa	33208|Metazoa	MW	Four repeated domains in the Fasciclin I family of proteins, present in many other contexts.	-	-	-	-	-	-	-	-	-	-	-	-	Fasciclin
NC_046176.1:10324547-10339050	6669.EFX84767	6.67e-66	235.0	KOG3201@1|root,KOG3201@2759|Eukaryota,38CXZ@33154|Opisthokonta,3BARG@33208|Metazoa,3CXJN@33213|Bilateria,41Z0V@6656|Arthropoda	33208|Metazoa	S	Lysine methyltransferase	CAMKMT	GO:0003674,GO:0003824,GO:0005488,GO:0005515,GO:0005575,GO:0005622,GO:0005623,GO:0005634,GO:0005737,GO:0005829,GO:0006417,GO:0006464,GO:0006479,GO:0006807,GO:0006996,GO:0007005,GO:0008150,GO:0008152,GO:0008168,GO:0008170,GO:0008213,GO:0008276,GO:0008277,GO:0008757,GO:0009889,GO:0009966,GO:0009987,GO:0010468,GO:0010556,GO:0010608,GO:0010646,GO:0016043,GO:0016278,GO:0016279,GO:0016740,GO:0016741,GO:…	2.1.1.60	ko:K18826	ko00310,map00310	-	R03875,R04866,R04867	RC00003,RC00060,RC00181,RC00496	ko00000,ko00001,ko01000	-	-	-	Methyltransf_16
NC_046176.1:10377583-10386290	7070.TC009115-PA	8.79e-100	361.0	COG2801@1|root,KOG0017@2759|Eukaryota,38DPC@33154|Opisthokonta,3BGB6@33208|Metazoa,3D5G4@33213|Bilateria,41ZUZ@6656|Arthropoda,3SKEY@50557|Insecta	33208|Metazoa	L	Reverse transcriptase (RNA-dependent DNA polymerase)	-	-	-	-	-	-	-	-	-	-	-	-	DUF4219,RVT_2,Retrotran_gag_2,gag_pre-integrs,rve,zf-CCHC
NC_046176.1:10388807-10391325	8128.ENSONIP00000025740	5.57e-62	228.0	2AAE2@1|root,2RYKT@2759|Eukaryota,3A1BP@33154|Opisthokonta,3BPCB@33208|Metazoa,3D7K1@33213|Bilateria,48JHX@7711|Chordata,49GHE@7742|Vertebrata,4A7H2@7898|Actinopterygii	33208|Metazoa	-	-	-	-	-	-	-	-	-	-	-	-	-	-	-
NC_046176.1:10393661-10398956	7668.SPU_021821-tr	1.66e-78	298.0	2CMP4@1|root,2QR56@2759|Eukaryota,39VQX@33154|Opisthokonta,3BR69@33208|Metazoa,3D755@33213|Bilateria	33208|Metazoa	S	Pao retrotransposon peptidase	-	-	-	-	-	-	-	-	-	-	-	-	DUF1759,Peptidase_A17,rve
NC_046176.1:10409153-10429657	7668.SPU_001813-tr	1.62e-169	585.0	2CMP4@1|root,2QR56@2759|Eukaryota,39VQX@33154|Opisthokonta,3BR69@33208|Metazoa	33208|Metazoa	S	Pao retrotransposon peptidase	-	-	-	-	-	-	-	-	-	-	-	-	DUF1759,Peptidase_A17,rve
NC_046176.1:10528576-10528786	6669.EFX79359	3.81e-26	105.0	KOG2777@1|root,KOG2777@2759|Eukaryota,38GFV@33154|Opisthokonta,3BGAF@33208|Metazoa,3CV0U@33213|Bilateria,41YSB@6656|Arthropoda	33208|Metazoa	A	It is involved in the biological process described with RNA processing	ADAT1	GO:0003674,GO:0003676,GO:0003723,GO:0003824,GO:0004000,GO:0005488,GO:0006139,GO:0006396,GO:0006399,GO:0006400,GO:0006725,GO:0006807,GO:0008033,GO:0008150,GO:0008152,GO:0008251,GO:0009451,GO:0009987,GO:0010467,GO:0016070,GO:0016787,GO:0016810,GO:0016814,GO:0019239,GO:0034470,GO:0034641,GO:0034660,GO:0043170,GO:0043412,GO:0044237,GO:0044238,GO:0046483,GO:0071704,GO:0090304,GO:0097159,GO:1901360,GO:…	3.5.4.34	ko:K15440	-	-	R10231	RC00477	ko00000,ko01000,ko03016	-	-	-	A_deamin
NC_046177.1:190551-191569	7029.ACYPI006985-PA	7.25e-39	154.0	KOG1121@1|root,KOG1121@2759|Eukaryota,39UGI@33154|Opisthokonta,3BYTH@33208|Metazoa,3DE9U@33213|Bilateria,4240T@6656|Arthropoda,3T01C@50557|Insecta,3EC8C@33342|Paraneoptera	33208|Metazoa	S	Conserved hypothetical protein	-	-	-	-	-	-	-	-	-	-	-	-	-
NC_046177.1:370519-370595	6669.EFX70160	0.000146	43.1	COG2116@1|root,KOG1943@2759|Eukaryota,38D43@33154|Opisthokonta,3BCDD@33208|Metazoa,3CTDF@33213|Bilateria,41U6G@6656|Arthropoda	33208|Metazoa	O	post-chaperonin tubulin folding pathway	TBCD	GO:0000226,GO:0000278,GO:0000902,GO:0000904,GO:0003674,GO:0005096,GO:0005488,GO:0005515,GO:0005575,GO:0005622,GO:0005623,GO:0005737,GO:0005813,GO:0005815,GO:0005829,GO:0005856,GO:0005874,GO:0005886,GO:0005911,GO:0005912,GO:0005923,GO:0006457,GO:0006996,GO:0007010,GO:0007017,GO:0007021,GO:0007023,GO:0007043,GO:0007049,GO:0007162,GO:0007163,GO:0007275,GO:0007399,GO:0007405,GO:0007409,GO:0008047,GO:…	-	ko:K21767	-	-	-	-	ko00000,ko04812	-	-	-	TFCD_C
NC_046177.1:422256-422664	6669.EFX71906	5.33e-17	84.0	COG0519@1|root,KOG1622@2759|Eukaryota,38DHS@33154|Opisthokonta,3BDTV@33208|Metazoa,3CW4N@33213|Bilateria,41TJK@6656|Arthropoda	33208|Metazoa	F	activity. It is involved in the biological process described with GMP biosynthetic process	GMPS	GO:0000902,GO:0000904,GO:0001101,GO:0003674,GO:0003824,GO:0003921,GO:0003922,GO:0005488,GO:0005515,GO:0005575,GO:0005622,GO:0005623,GO:0005694,GO:0005700,GO:0005737,GO:0005829,GO:0006139,GO:0006144,GO:0006163,GO:0006164,GO:0006177,GO:0006325,GO:0006464,GO:0006508,GO:0006725,GO:0006753,GO:0006793,GO:0006796,GO:0006807,GO:0006928,GO:0006935,GO:0006996,GO:0007275,GO:0007399,GO:0007409,GO:0007411,GO:…	6.3.5.2	ko:K01951	ko00230,ko00983,ko01100,map00230,map00983,map01100	M00050	R01230,R01231,R08244	RC00010,RC00204	ko00000,ko00001,ko00002,ko01000,ko01002	-	-	-	GATase,GMP_synt_C,NAD_synthase
NC_046177.1:458450-459688	6669.EFX61020	1.07e-98	312.0	KOG1846@1|root,KOG1846@2759|Eukaryota,38H13@33154|Opisthokonta,3BFVX@33208|Metazoa,3CWH1@33213|Bilateria,41UM9@6656|Arthropoda	33208|Metazoa	U	ARF guanyl-nucleotide exchange factor activity. It is involved in the biological process described with regulation of ARF protein signal transduction	KIAA1244	GO:0008150,GO:0009892,GO:0010563,GO:0010921,GO:0010923,GO:0019220,GO:0019222,GO:0031323,GO:0031324,GO:0035303,GO:0035305,GO:0043086,GO:0044092,GO:0045936,GO:0048519,GO:0048523,GO:0050789,GO:0050790,GO:0050794,GO:0051174,GO:0051336,GO:0051346,GO:0065007,GO:0065009	-	ko:K17572	-	-	-	-	ko00000,ko01009	-	-	-	DCB,DUF1981
NC_046177.1:727131-728670	400682.PAC_15723978	3.1e-63	217.0	2CYJV@1|root,2S4UE@2759|Eukaryota,3A98U@33154|Opisthokonta,3BV10@33208|Metazoa	33208|Metazoa	-	-	-	-	-	-	-	-	-	-	-	-	-	-	Phage_integrase
NC_046177.1:815143-815646	6669.EFX73046	1.07e-15	79.0	KOG1101@1|root,KOG1101@2759|Eukaryota,38BNS@33154|Opisthokonta,3BC7N@33208|Metazoa,3CSGM@33213|Bilateria,41W8V@6656|Arthropoda	33208|Metazoa	O	Zinc ion binding	BIRC2	GO:0000003,GO:0000165,GO:0000187,GO:0000209,GO:0000803,GO:0001666,GO:0001741,GO:0001817,GO:0001890,GO:0001932,GO:0001934,GO:0001959,GO:0002020,GO:0002225,GO:0002682,GO:0002684,GO:0002697,GO:0002699,GO:0002700,GO:0002702,GO:0002759,GO:0002760,GO:0002784,GO:0002786,GO:0002803,GO:0002805,GO:0002807,GO:0002808,GO:0002813,GO:0002831,GO:0002833,GO:0002920,GO:0002922,GO:0003006,GO:0003674,GO:0003712,GO:…	2.3.2.27	ko:K04725,ko:K16060,ko:K16061	ko01524,ko04064,ko04120,ko04210,ko04214,ko04215,ko04217,ko04510,ko04621,ko04624,ko04668,ko05145,ko05166,ko05200,ko05222,map01524,map04064,map04120,map04210,map04214,map04215,map04217,map04510,map04621,map04624,map04668,map05145,map05166,map05200,map05222	-	-	-	ko00000,ko00001,ko01000,ko03029,ko04121	-	-	-	BIR,CARD,zf-C3HC4_3
NC_046177.1:909718-910542	6669.EFX72891	1.07e-74	244.0	2CN3C@1|root,2QTPV@2759|Eukaryota,39D2I@33154|Opisthokonta,3BI19@33208|Metazoa,3D55C@33213|Bilateria	6669.EFX72891|-	-	-	-	-	-	-	-	-	-	-	-	-	-	-	-
NC_046177.1:1221078-1221733	6669.EFX71906	8.32e-09	63.2	COG0519@1|root,KOG1622@2759|Eukaryota,38DHS@33154|Opisthokonta,3BDTV@33208|Metazoa,3CW4N@33213|Bilateria,41TJK@6656|Arthropoda	33208|Metazoa	F	activity. It is involved in the biological process described with GMP biosynthetic process	GMPS	GO:0000902,GO:0000904,GO:0001101,GO:0003674,GO:0003824,GO:0003921,GO:0003922,GO:0005488,GO:0005515,GO:0005575,GO:0005622,GO:0005623,GO:0005694,GO:0005700,GO:0005737,GO:0005829,GO:0006139,GO:0006144,GO:0006163,GO:0006164,GO:0006177,GO:0006325,GO:0006464,GO:0006508,GO:0006725,GO:0006753,GO:0006793,GO:0006796,GO:0006807,GO:0006928,GO:0006935,GO:0006996,GO:0007275,GO:0007399,GO:0007409,GO:0007411,GO:…	6.3.5.2	ko:K01951	ko00230,ko00983,ko01100,map00230,map00983,map01100	M00050	R01230,R01231,R08244	RC00010,RC00204	ko00000,ko00001,ko00002,ko01000,ko01002	-	-	-	GATase,GMP_synt_C,NAD_synthase
NC_046177.1:1616420-1616635	6669.EFX82614	1.35e-18	85.5	COG0476@1|root,KOG2337@2759|Eukaryota,38CKP@33154|Opisthokonta,3BGTS@33208|Metazoa,3CTBD@33213|Bilateria,41TEZ@6656|Arthropoda	33208|Metazoa	H	Catalytic activity. It is involved in the biological process described with autophagy	ATG7	GO:0000003,GO:0000045,GO:0000302,GO:0000407,GO:0000422,GO:0000902,GO:0000904,GO:0001101,GO:0001775,GO:0001889,GO:0002119,GO:0002164,GO:0002165,GO:0002252,GO:0002263,GO:0002274,GO:0002275,GO:0002283,GO:0002366,GO:0002376,GO:0002443,GO:0002444,GO:0002446,GO:0002682,GO:0002697,GO:0002791,GO:0002793,GO:0002831,GO:0003006,GO:0003008,GO:0003674,GO:0003824,GO:0004839,GO:0005488,GO:0005515,GO:0005575,GO:…	-	ko:K08337	ko04136,ko04138,ko04140,ko04216,map04136,map04138,map04140,map04216	-	-	-	ko00000,ko00001,ko03029,ko04121,ko04131	-	-	-	ATG7_N,ThiF
NC_046177.1:1861934-1862326	6669.EFX71906	1.68e-40	150.0	COG0519@1|root,KOG1622@2759|Eukaryota,38DHS@33154|Opisthokonta,3BDTV@33208|Metazoa,3CW4N@33213|Bilateria,41TJK@6656|Arthropoda	33208|Metazoa	F	activity. It is involved in the biological process described with GMP biosynthetic process	GMPS	GO:0000902,GO:0000904,GO:0001101,GO:0003674,GO:0003824,GO:0003921,GO:0003922,GO:0005488,GO:0005515,GO:0005575,GO:0005622,GO:0005623,GO:0005694,GO:0005700,GO:0005737,GO:0005829,GO:0006139,GO:0006144,GO:0006163,GO:0006164,GO:0006177,GO:0006325,GO:0006464,GO:0006508,GO:0006725,GO:0006753,GO:0006793,GO:0006796,GO:0006807,GO:0006928,GO:0006935,GO:0006996,GO:0007275,GO:0007399,GO:0007409,GO:0007411,GO:…	6.3.5.2	ko:K01951	ko00230,ko00983,ko01100,map00230,map00983,map01100	M00050	R01230,R01231,R08244	RC00010,RC00204	ko00000,ko00001,ko00002,ko01000,ko01002	-	-	-	GATase,GMP_synt_C,NAD_synthase
NC_046177.1:2099557-2100071	6669.EFX75945	1.95e-38	145.0	KOG1052@1|root,KOG1052@2759|Eukaryota,3A6WN@33154|Opisthokonta,3BSK4@33208|Metazoa,3DAFH@33213|Bilateria,420MB@6656|Arthropoda	33208|Metazoa	EPT	ionotropic glutamate receptor activity	-	-	-	-	-	-	-	-	-	-	-	-	Lig_chan,Lig_chan-Glu_bd
NC_046177.1:2182709-2183138	6669.EFX79573	1.51e-59	206.0	COG0515@1|root,KOG0612@2759|Eukaryota,38BFH@33154|Opisthokonta,3BATS@33208|Metazoa,3CXFD@33213|Bilateria,41UXH@6656|Arthropoda	33208|Metazoa	T	protein serine threonine kinase activity. It is involved in the biological process described with	ROCK2	GO:0000003,GO:0000022,GO:0000070,GO:0000226,GO:0000278,GO:0000280,GO:0000281,GO:0000819,GO:0000902,GO:0000904,GO:0000910,GO:0000922,GO:0001654,GO:0001700,GO:0001726,GO:0001736,GO:0001737,GO:0001738,GO:0001745,GO:0001775,GO:0001816,GO:0001817,GO:0001819,GO:0001838,GO:0001841,GO:0001843,GO:0001932,GO:0001934,GO:0001952,GO:0001954,GO:0002009,GO:0002064,GO:0002119,GO:0002164,GO:0002165,GO:0002252,GO:…	2.7.11.1	ko:K04514,ko:K16307,ko:K17388	ko04022,ko04024,ko04062,ko04071,ko04270,ko04310,ko04350,ko04360,ko04510,ko04530,ko04611,ko04670,ko04810,ko04921,ko05130,ko05131,ko05132,ko05200,ko05205,ko05206,map04022,map04024,map04062,map04071,map04270,map04310,map04350,map04360,map04510,map04530,map04611,map04670,map04810,map04921,map05130,map05131,map05132,map05200,map05205,map05206	-	-	-	ko00000,ko00001,ko01000,ko01001,ko03036	-	-	-	Pkinase,Rho_Binding
NC_046177.1:2208821-2210556	6669.EFX73645	5.19e-21	106.0	KOG4740@1|root,KOG4740@2759|Eukaryota,38EQF@33154|Opisthokonta,3BGFD@33208|Metazoa,3D054@33213|Bilateria,41TBR@6656|Arthropoda	33208|Metazoa	S	Otopetrin	OTOP3	-	-	-	-	-	-	-	-	-	-	-	Otopetrin
NC_046177.1:2219178-2232016	6669.EFX85262	1.5e-67	259.0	KOG3516@1|root,KOG3516@2759|Eukaryota	2759|Eukaryota	I	biological adhesion	-	-	-	-	-	-	-	-	-	-	-	-	C1q,COLFI
NC_046177.1:2248832-2249361	6669.EFX71906	5.41e-05	50.8	COG0519@1|root,KOG1622@2759|Eukaryota,38DHS@33154|Opisthokonta,3BDTV@33208|Metazoa,3CW4N@33213|Bilateria,41TJK@6656|Arthropoda	33208|Metazoa	F	activity. It is involved in the biological process described with GMP biosynthetic process	GMPS	GO:0000902,GO:0000904,GO:0001101,GO:0003674,GO:0003824,GO:0003921,GO:0003922,GO:0005488,GO:0005515,GO:0005575,GO:0005622,GO:0005623,GO:0005694,GO:0005700,GO:0005737,GO:0005829,GO:0006139,GO:0006144,GO:0006163,GO:0006164,GO:0006177,GO:0006325,GO:0006464,GO:0006508,GO:0006725,GO:0006753,GO:0006793,GO:0006796,GO:0006807,GO:0006928,GO:0006935,GO:0006996,GO:0007275,GO:0007399,GO:0007409,GO:0007411,GO:…	6.3.5.2	ko:K01951	ko00230,ko00983,ko01100,map00230,map00983,map01100	M00050	R01230,R01231,R08244	RC00010,RC00204	ko00000,ko00001,ko00002,ko01000,ko01002	-	-	-	GATase,GMP_synt_C,NAD_synthase
NC_046177.1:2279420-2279574	6669.EFX79616	1.29e-06	50.4	KOG1634@1|root,KOG1634@2759|Eukaryota	2759|Eukaryota	L	transcription, DNA-templated	-	-	-	-	-	-	-	-	-	-	-	-	Bromo_TP,PHD,PLU-1,SPOC,TFIIS_M
NC_046177.1:2295011-2295609	6669.EFX79600	9.3e-25	105.0	COG5640@1|root,KOG3627@2759|Eukaryota,3A3PU@33154|Opisthokonta,3BS0R@33208|Metazoa,3D8H0@33213|Bilateria,41ZYT@6656|Arthropoda	33208|Metazoa	O	serine-type endopeptidase activity. It is involved in the biological process described with proteolysis	-	-	-	ko:K09640	-	-	-	-	ko00000,ko01000,ko01002	-	-	-	Trypsin
NC_046177.1:2303030-2306218	7070.TC015886-PA	1.1e-121	401.0	COG2801@1|root,KOG0017@2759|Eukaryota,39ZQV@33154|Opisthokonta,3BIZ8@33208|Metazoa,3D69X@33213|Bilateria,42CS4@6656|Arthropoda,3T05B@50557|Insecta	33208|Metazoa	L	Reverse transcriptase (RNA-dependent DNA polymerase)	-	-	-	-	-	-	-	-	-	-	-	-	Phage_integrase,RVT_1
NC_046177.1:2448921-2449674	6669.EFX69015	1.07e-42	157.0	COG0596@1|root,KOG2565@2759|Eukaryota,38FY7@33154|Opisthokonta,3BB6M@33208|Metazoa,3CZY0@33213|Bilateria,41UUK@6656|Arthropoda	33208|Metazoa	O	Catalyzes juvenile hormone hydrolysis	EPHX1	GO:0001889,GO:0003674,GO:0003824,GO:0004301,GO:0005488,GO:0005515,GO:0005575,GO:0005622,GO:0005623,GO:0005737,GO:0005783,GO:0005789,GO:0005886,GO:0006066,GO:0006629,GO:0006714,GO:0006716,GO:0006719,GO:0006720,GO:0006721,GO:0006725,GO:0006805,GO:0007275,GO:0008096,GO:0008150,GO:0008152,GO:0008300,GO:0009056,GO:0009058,GO:0009410,GO:0009719,GO:0009725,GO:0009987,GO:0010033,GO:0010817,GO:0012505,GO:…	1.11.1.12,3.3.2.9	ko:K01253,ko:K05361,ko:K10719	ko00480,ko00980,ko00981,ko04216,ko04976,ko05204,map00480,map00980,map00981,map04216,map04976,map05204	-	R03167,R07013,R07014,R07027,R07071,R07072,R07082,R08152,R08153,R09410,R09417,R09443	RC00011,RC01447,RC01728,RC01764,RC02031,RC02528	ko00000,ko00001,ko01000,ko01002	-	-	-	EHN
NC_046177.1:2676785-2677115	6669.EFX69053	6.06e-34	124.0	28K2V@1|root,2QSHC@2759|Eukaryota,39S46@33154|Opisthokonta,3BI7J@33208|Metazoa,3CZ4D@33213|Bilateria,41Z8N@6656|Arthropoda	33208|Metazoa	O	It is involved in the biological process described with protein secretion	ERP29	GO:0000003,GO:0000187,GO:0001932,GO:0001934,GO:0002791,GO:0002792,GO:0003002,GO:0003006,GO:0003674,GO:0005488,GO:0005515,GO:0005575,GO:0005622,GO:0005623,GO:0005737,GO:0005783,GO:0005788,GO:0005790,GO:0006457,GO:0006508,GO:0006807,GO:0006810,GO:0006886,GO:0006888,GO:0006950,GO:0007275,GO:0007276,GO:0007281,GO:0007292,GO:0007308,GO:0007309,GO:0007310,GO:0007313,GO:0007389,GO:0008104,GO:0008150,GO:…	-	ko:K09586	ko04141,map04141	-	-	-	ko00000,ko00001,ko03110,ko04131	-	-	-	ERp29,ERp29_N
NC_046177.1:2995178-3003667	400682.PAC_15703983	2.95e-122	424.0	COG2801@1|root,KOG0017@2759|Eukaryota,38F42@33154|Opisthokonta,3BA5H@33208|Metazoa	33208|Metazoa	OU	K02A2.6-like	-	-	-	-	-	-	-	-	-	-	-	-	RVT_1,gag-asp_proteas,rve
NC_046177.1:3339994-3344424	7070.TC015886-PA	1.27e-120	407.0	COG2801@1|root,KOG0017@2759|Eukaryota,39ZQV@33154|Opisthokonta,3BIZ8@33208|Metazoa,3D69X@33213|Bilateria,42CS4@6656|Arthropoda,3T05B@50557|Insecta	33208|Metazoa	L	Reverse transcriptase (RNA-dependent DNA polymerase)	-	-	-	-	-	-	-	-	-	-	-	-	Phage_integrase,RVT_1
NC_046177.1:3642784-3643125	6669.EFX72269	2.75e-12	69.3	2CF9B@1|root,2S5F7@2759|Eukaryota,3A7MQ@33154|Opisthokonta,3BSMK@33208|Metazoa,3D9NQ@33213|Bilateria,420FV@6656|Arthropoda	33208|Metazoa	S	Structural constituent of cuticle	-	-	-	-	-	-	-	-	-	-	-	-	Chitin_bind_4
NC_046177.1:3818573-3818789	6669.EFX72292	7.17e-21	92.0	COG5095@1|root,KOG1410@1|root,KOG1410@2759|Eukaryota,KOG2549@2759|Eukaryota,38G8K@33154|Opisthokonta,3BDFG@33208|Metazoa,3CS9Q@33213|Bilateria,41U3U@6656|Arthropoda	33208|Metazoa	UY	Ran GTPase binding. It is involved in the biological process described with intracellular protein transport	XPO7	GO:0000166,GO:0001882,GO:0001883,GO:0003674,GO:0005049,GO:0005488,GO:0005515,GO:0005525,GO:0005575,GO:0005622,GO:0005623,GO:0005634,GO:0005635,GO:0005643,GO:0005737,GO:0006606,GO:0006611,GO:0006810,GO:0006886,GO:0006913,GO:0008104,GO:0008150,GO:0008536,GO:0012505,GO:0015031,GO:0015833,GO:0017016,GO:0017038,GO:0017076,GO:0019001,GO:0019899,GO:0031267,GO:0031967,GO:0031975,GO:0032549,GO:0032550,GO:…	-	ko:K18460	-	-	-	-	ko00000	-	-	-	IBN_N
NC_046177.1:3823002-3848494	6669.EFX62786	1.15e-91	324.0	KOG1216@1|root,KOG1216@2759|Eukaryota,38BYG@33154|Opisthokonta,3C38T@33208|Metazoa,3DGT6@33213|Bilateria	33154|Opisthokonta	S	biological adhesion	VWF	GO:0000003,GO:0001101,GO:0001775,GO:0001889,GO:0001890,GO:0002020,GO:0002237,GO:0002576,GO:0003006,GO:0003674,GO:0005102,GO:0005178,GO:0005488,GO:0005515,GO:0005518,GO:0005575,GO:0005576,GO:0005615,GO:0005622,GO:0005623,GO:0005737,GO:0005783,GO:0005886,GO:0006807,GO:0006810,GO:0006887,GO:0006950,GO:0007155,GO:0007275,GO:0007584,GO:0007596,GO:0007597,GO:0007599,GO:0008150,GO:0008152,GO:0009266,GO:…	-	ko:K03900	ko04151,ko04510,ko04512,ko04610,ko04611,ko05165,map04151,map04510,map04512,map04610,map04611,map05165	-	-	-	ko00000,ko00001,ko03110,ko04147,ko04516	-	-	-	C8,TIL,VWA,VWA_N2,VWC,VWD
NC_046177.1:3873928-3874732	6669.EFX71341	4.23e-38	149.0	2CD5G@1|root,2QQ46@2759|Eukaryota,38DTB@33154|Opisthokonta,3B9AA@33208|Metazoa,3CRPR@33213|Bilateria,41TEE@6656|Arthropoda	33208|Metazoa	S	Protein-glutamine gamma-glutamyltransferase activity. It is involved in the biological process described with peptide cross-linking	F13A1	GO:0001533,GO:0002576,GO:0003674,GO:0003810,GO:0003824,GO:0005575,GO:0005576,GO:0005622,GO:0005623,GO:0005737,GO:0005829,GO:0005886,GO:0005911,GO:0005912,GO:0005913,GO:0006464,GO:0006807,GO:0006810,GO:0006887,GO:0006950,GO:0007154,GO:0007165,GO:0007166,GO:0007275,GO:0007596,GO:0007599,GO:0008150,GO:0008152,GO:0008219,GO:0008284,GO:0008544,GO:0009611,GO:0009653,GO:0009887,GO:0009888,GO:0009913,GO:…	2.3.2.13	ko:K03917,ko:K05619	ko04610,map04610	-	-	-	ko00000,ko00001,ko01000,ko04516	-	-	-	Transglut_C,Transglut_N,Transglut_core
NC_046177.1:4217706-4220516	6669.EFX80265	2.04e-12	80.5	2D0T0@1|root,2SFBJ@2759|Eukaryota,3ACG4@33154|Opisthokonta	33154|Opisthokonta	-	-	-	-	-	-	-	-	-	-	-	-	-	-	-
NC_046177.1:4232002-4232968	7070.TC014853-PA	4.33e-23	107.0	COG2801@1|root,KOG0017@2759|Eukaryota,38F42@33154|Opisthokonta,3BA5H@33208|Metazoa,3CWAK@33213|Bilateria,41WI3@6656|Arthropoda,3SIRK@50557|Insecta	33208|Metazoa	O	K02A2.6-like	-	-	-	-	-	-	-	-	-	-	-	-	Baculo_F,RVT_1,rve
NC_046177.1:4236690-4237939	126957.SMAR000725-PA	3.44e-29	128.0	2CY74@1|root,2S2H8@2759|Eukaryota,3A3Z3@33154|Opisthokonta,3BSEA@33208|Metazoa,3D8D3@33213|Bilateria,4207X@6656|Arthropoda	33208|Metazoa	S	Transposase protein	-	-	-	-	-	-	-	-	-	-	-	-	Tnp_P_element
NC_046177.1:4309824-4310753	6669.EFX69125	1.27e-91	288.0	COG2940@1|root,KOG1084@2759|Eukaryota,38GS2@33154|Opisthokonta,3BFV9@33208|Metazoa,3CTI9@33213|Bilateria,41Z12@6656|Arthropoda	33208|Metazoa	K	PHD-like zinc-binding domain	TCF20	GO:0000976,GO:0000977,GO:0000978,GO:0000981,GO:0000982,GO:0000987,GO:0001012,GO:0001067,GO:0001077,GO:0001228,GO:0003674,GO:0003676,GO:0003677,GO:0003690,GO:0003700,GO:0003712,GO:0003713,GO:0005488,GO:0005575,GO:0005622,GO:0005623,GO:0005634,GO:0005654,GO:0006139,GO:0006351,GO:0006355,GO:0006357,GO:0006366,GO:0006725,GO:0006807,GO:0008150,GO:0008152,GO:0009058,GO:0009059,GO:0009889,GO:0009891,GO:…	-	ko:K19749	-	-	-	-	ko00000,ko03000	-	-	-	zf-HC5HC2H
NC_046177.1:4318835-4329572	6669.EFX61292	2e-152	499.0	KOG1075@1|root,KOG1075@2759|Eukaryota,3AQAX@33154|Opisthokonta,3C23C@33208|Metazoa,3DI9Q@33213|Bilateria,422W7@6656|Arthropoda	33208|Metazoa	S	Ribonuclease H protein	-	-	-	-	-	-	-	-	-	-	-	-	Exo_endo_phos_2,RVT_1
NC_046177.1:4331636-4336364	6669.EFX63450	3.3e-120	387.0	2DZK0@1|root,2S73E@2759|Eukaryota,3ACB6@33154|Opisthokonta,3BVZK@33208|Metazoa,3E41E@33213|Bilateria	33208|Metazoa	S	RNase H	-	-	-	-	-	-	-	-	-	-	-	-	RNase_H
NC_046177.1:4340162-4345236	6669.EFX89873	2.11e-55	219.0	COG2114@1|root,KOG1023@2759|Eukaryota,38E22@33154|Opisthokonta,3B9DY@33208|Metazoa,3CT6K@33213|Bilateria,41VY8@6656|Arthropoda	33208|Metazoa	T	It is involved in the biological process described with	-	GO:0003674,GO:0003824,GO:0004383,GO:0005575,GO:0005622,GO:0005623,GO:0005737,GO:0005829,GO:0005886,GO:0005887,GO:0006139,GO:0006163,GO:0006164,GO:0006182,GO:0006725,GO:0006753,GO:0006793,GO:0006796,GO:0006807,GO:0007154,GO:0007165,GO:0008074,GO:0008150,GO:0008152,GO:0009058,GO:0009117,GO:0009150,GO:0009152,GO:0009165,GO:0009187,GO:0009190,GO:0009259,GO:0009260,GO:0009975,GO:0009987,GO:0016020,GO:…	4.6.1.2	ko:K01769,ko:K12323,ko:K16573	ko00230,ko04022,ko04024,ko04270,ko04714,ko04921,ko04923,ko04924,ko04925,map00230,map04022,map04024,map04270,map04714,map04921,map04923,map04924,map04925	M00694	R00434	RC00295	ko00000,ko00001,ko00002,ko01000,ko01001,ko03036,ko04812	-	-	-	ANF_receptor,Guanylate_cyc,Pkinase_Tyr
NC_046177.1:4348409-4351253	6669.EFX86969	2.47e-12	80.5	COG1525@1|root,KOG2039@2759|Eukaryota,38GXE@33154|Opisthokonta,3B9BU@33208|Metazoa,3CT8S@33213|Bilateria,41VNK@6656|Arthropoda	33208|Metazoa	K	Tudor domain	TDRD6	GO:0000003,GO:0000578,GO:0003002,GO:0003006,GO:0005575,GO:0005622,GO:0005623,GO:0005634,GO:0005737,GO:0005739,GO:0005783,GO:0005829,GO:0006403,GO:0006996,GO:0007028,GO:0007275,GO:0007276,GO:0007277,GO:0007281,GO:0007283,GO:0007292,GO:0007308,GO:0007309,GO:0007314,GO:0007315,GO:0007350,GO:0007351,GO:0007389,GO:0008150,GO:0008298,GO:0008358,GO:0008595,GO:0009790,GO:0009798,GO:0009880,GO:0009948,GO:…	-	ko:K18405	-	-	-	-	ko00000,ko03036	-	-	-	TUDOR
NC_046177.1:4384836-4396976	6669.EFX66515	3.91e-44	174.0	KOG1927@1|root,KOG1927@2759|Eukaryota	2759|Eukaryota	S	protease binding	-	-	-	ko:K11671	-	-	-	-	ko00000,ko03036	-	-	-	NFRKB_winged
NC_046177.1:4398631-4429154	6500.XP_005103686.1	1.52e-182	607.0	COG2801@1|root,KOG0017@2759|Eukaryota,38F42@33154|Opisthokonta,3BA5H@33208|Metazoa,3CWAK@33213|Bilateria	33208|Metazoa	E	K02A2.6-like	-	-	-	-	-	-	-	-	-	-	-	-	Asp_protease_2,RVT_1,rve
NC_046177.1:4431398-4461410	6669.EFX64225	5.66e-94	324.0	KOG3105@1|root,KOG3105@2759|Eukaryota,38DQS@33154|Opisthokonta,3BK20@33208|Metazoa,3CYN0@33213|Bilateria	33208|Metazoa	S	Jerky protein homolog-like	-	-	-	-	-	-	-	-	-	-	-	-	DDE_1
NC_046177.1:4470328-4495534	7668.SPU_010000-tr	2.56e-123	446.0	2CMP4@1|root,2QR56@2759|Eukaryota,39VQX@33154|Opisthokonta,3BR69@33208|Metazoa,3D755@33213|Bilateria	33208|Metazoa	S	Pao retrotransposon peptidase	-	-	-	-	-	-	-	-	-	-	-	-	DUF1759,Peptidase_A17,rve
NC_046177.1:4519091-4530123	7070.TC015886-PA	4.32e-95	338.0	COG2801@1|root,KOG0017@2759|Eukaryota,39ZQV@33154|Opisthokonta,3BIZ8@33208|Metazoa,3D69X@33213|Bilateria,42CS4@6656|Arthropoda,3T05B@50557|Insecta	33208|Metazoa	L	Reverse transcriptase (RNA-dependent DNA polymerase)	-	-	-	-	-	-	-	-	-	-	-	-	Phage_integrase,RVT_1
NC_046177.1:4550652-4551740	7739.XP_002590417.1	2.95e-19	97.1	29RJ7@1|root,2RXBE@2759|Eukaryota,39V4K@33154|Opisthokonta,3BJZ7@33208|Metazoa,3D3HW@33213|Bilateria,48D6C@7711|Chordata	33208|Metazoa	S	Helix-turn-helix of DDE superfamily endonuclease	-	-	-	-	-	-	-	-	-	-	-	-	DDE_Tnp_4,HTH_Tnp_4,THAP
NC_046177.1:4553361-4555899	7029.ACYPI082206-PA	8.89e-28	128.0	28M7P@1|root,2QTQS@2759|Eukaryota,39Z9X@33154|Opisthokonta,3BNGS@33208|Metazoa,3D442@33213|Bilateria,4220M@6656|Arthropoda	33208|Metazoa	S	cellular response to interferon-beta	-	-	-	-	-	-	-	-	-	-	-	-	DUF4806
NC_046177.1:4653762-4661085	6669.EFX80003	9.24e-128	415.0	2CXS3@1|root,2RZBP@2759|Eukaryota,39T23@33154|Opisthokonta,3BGRC@33208|Metazoa,3DA9T@33213|Bilateria,422G9@6656|Arthropoda	33208|Metazoa	S	hAT family C-terminal dimerisation region	-	-	-	-	-	-	-	-	-	-	-	-	DUF4371,Dimer_Tnp_hAT
NC_046177.1:4664625-4704453	7668.SPU_013847-tr	3.04e-125	439.0	COG2801@1|root,KOG0017@2759|Eukaryota,38F42@33154|Opisthokonta,3BA5H@33208|Metazoa,3CWAK@33213|Bilateria	33208|Metazoa	E	K02A2.6-like	-	-	-	-	-	-	-	-	-	-	-	-	RVT_1,SCAN,gag-asp_proteas,rve,zf-CCHC,zf-H2C2
NC_046177.1:4706342-4766126	10224.XP_006811861.1	2.24e-157	535.0	2CMP4@1|root,2QR56@2759|Eukaryota,39VQX@33154|Opisthokonta,3BR69@33208|Metazoa	33208|Metazoa	S	Pao retrotransposon peptidase	-	-	-	-	-	-	-	-	-	-	-	-	Asp_protease_2,DUF1758,DUF1759,Peptidase_A17,Phlebovirus_G2,RVT_1,rve
NC_046177.1:4827448-4828822	6669.EFX86690	2.09e-159	507.0	2CMEW@1|root,2QQ65@2759|Eukaryota,38D3A@33154|Opisthokonta,3BJKH@33208|Metazoa,3CYD7@33213|Bilateria	33208|Metazoa	O	negative regulation of non-canonical Wnt signaling pathway	-	-	-	-	-	-	-	-	-	-	-	-	-
NC_046177.1:4868230-4874235	6669.EFX77689	9.43e-110	395.0	COG0507@1|root,KOG0987@2759|Eukaryota,3AAIR@33154|Opisthokonta	33154|Opisthokonta	L	G-quadruplex DNA unwinding	-	-	-	-	-	-	-	-	-	-	-	-	Helitron_like_N,PIF1
NC_046177.1:4882431-4889940	6669.EFX66625	0.000669	53.9	2D3N7@1|root,2SS4B@2759|Eukaryota,3ANKC@33154|Opisthokonta,3C1M0@33208|Metazoa,3DJHW@33213|Bilateria,422M8@6656|Arthropoda	33208|Metazoa	-	-	-	-	-	-	-	-	-	-	-	-	-	-	Tnp_P_element
NC_046177.1:4892528-4900546	400682.PAC_15703732	3.38e-56	225.0	2CMP4@1|root,2QR56@2759|Eukaryota,38VE4@33154|Opisthokonta,3BR0W@33208|Metazoa	33208|Metazoa	S	Putative peptidase (DUF1758)	-	-	-	-	-	-	-	-	-	-	-	-	DUF1758,DUF1759,Peptidase_A17
NC_046177.1:4902479-4905518	6669.EFX71004	8.24e-79	271.0	2D91P@1|root,2TCIC@2759|Eukaryota,39820@33154|Opisthokonta,3CCB2@33208|Metazoa,3DCJY@33213|Bilateria	6669.EFX71004|-	S	Pfam:DUF3609	-	-	-	-	-	-	-	-	-	-	-	-	-
NC_046177.1:4910722-4918778	7070.TC004276-PA	3.82e-87	325.0	COG2801@1|root,KOG0017@2759|Eukaryota,38F42@33154|Opisthokonta,3BA5H@33208|Metazoa,3CWAK@33213|Bilateria	33208|Metazoa	E	K02A2.6-like	-	-	-	-	-	-	-	-	-	-	-	-	RVT_1,Retrotrans_gag,gag-asp_proteas,rve,zf-CCHC
NC_046177.1:4921178-4933434	7668.SPU_001813-tr	6.31e-67	262.0	2CMP4@1|root,2QR56@2759|Eukaryota,39VQX@33154|Opisthokonta,3BR69@33208|Metazoa	33208|Metazoa	S	Pao retrotransposon peptidase	-	-	-	-	-	-	-	-	-	-	-	-	DUF1759,Peptidase_A17,rve
NC_046177.1:4934535-4953388	7070.TC002946-PA	8.34e-80	294.0	COG2801@1|root,KOG0017@2759|Eukaryota,38F42@33154|Opisthokonta,3BA5H@33208|Metazoa,3CWAK@33213|Bilateria,41WI3@6656|Arthropoda,3SIRK@50557|Insecta	33208|Metazoa	O	K02A2.6-like	-	-	-	-	-	-	-	-	-	-	-	-	RVT_1,gag-asp_proteas,rve,zf-CCHC,zf-H2C2
NC_046177.1:4954893-4959748	400682.PAC_15701385	1.28e-53	208.0	COG2801@1|root,KOG0017@2759|Eukaryota,3A25R@33154|Opisthokonta,3BQ0A@33208|Metazoa	33208|Metazoa	L	Integrase core domain	-	-	-	-	-	-	-	-	-	-	-	-	rve,zf-H2C2
NC_046177.1:4960966-4989382	7668.SPU_018602-tr	3.8e-94	351.0	COG2801@1|root,KOG0017@2759|Eukaryota,38F42@33154|Opisthokonta,3BA5H@33208|Metazoa,3CWAK@33213|Bilateria	33208|Metazoa	E	K02A2.6-like	-	-	-	-	-	-	-	-	-	-	-	-	RVT_1,SCAN,gag-asp_proteas,rve,zf-CCHC,zf-H2C2
NC_046177.1:4991532-4994765	6669.EFX70679	2.42e-59	229.0	2D66E@1|root,2T0XD@2759|Eukaryota,3AT2D@33154|Opisthokonta,3C4WY@33208|Metazoa	6669.EFX70679|-	-	-	-	-	-	-	-	-	-	-	-	-	-	-	-
NC_046177.1:5007718-5008554	6669.EFX75910	1.35e-06	57.4	COG2801@1|root,KOG0017@2759|Eukaryota,3ASA5@33154|Opisthokonta,3C4JS@33208|Metazoa,3DJ3B@33213|Bilateria,423I8@6656|Arthropoda	33208|Metazoa	L	transposition, RNA-mediated	-	-	-	-	-	-	-	-	-	-	-	-	Retrotrans_gag
NC_046177.1:5070648-5072326	6669.EFX75910	1.91e-06	58.9	COG2801@1|root,KOG0017@2759|Eukaryota,3ASA5@33154|Opisthokonta,3C4JS@33208|Metazoa,3DJ3B@33213|Bilateria,423I8@6656|Arthropoda	33208|Metazoa	L	transposition, RNA-mediated	-	-	-	-	-	-	-	-	-	-	-	-	Retrotrans_gag
NC_046177.1:5076759-5077358	10224.XP_006813138.1	1.26e-46	167.0	2CMP4@1|root,2QR56@2759|Eukaryota,39VQX@33154|Opisthokonta,3BR69@33208|Metazoa,3D755@33213|Bilateria	33208|Metazoa	S	Pao retrotransposon peptidase	-	-	-	-	-	-	-	-	-	-	-	-	Peptidase_A17,rve
NC_046177.1:5081802-5093751	6669.EFX64225	2.34e-115	384.0	KOG3105@1|root,KOG3105@2759|Eukaryota,38DQS@33154|Opisthokonta,3BK20@33208|Metazoa,3CYN0@33213|Bilateria	33208|Metazoa	S	Jerky protein homolog-like	-	-	-	-	-	-	-	-	-	-	-	-	DDE_1
NC_046177.1:5095447-5108574	6669.EFX80946	2.18e-123	413.0	2D2Y2@1|root,2SPGA@2759|Eukaryota,3AKXJ@33154|Opisthokonta,3C0SC@33208|Metazoa,3DGU1@33213|Bilateria,422KG@6656|Arthropoda	33208|Metazoa	S	MULE transposase domain	-	-	-	-	-	-	-	-	-	-	-	-	MULE,Peptidase_C48
NC_046177.1:5111281-5124049	6669.EFX78899	2.12e-68	266.0	28N4N@1|root,2QUPU@2759|Eukaryota,39SZC@33154|Opisthokonta,3BNE8@33208|Metazoa,3D9FR@33213|Bilateria,420ET@6656|Arthropoda	33208|Metazoa	-	-	-	-	-	-	-	-	-	-	-	-	-	-	-
NC_046177.1:5126117-5141248	7668.SPU_028185-tr	4.42e-58	228.0	KOG1075@1|root,KOG1075@2759|Eukaryota,3A278@33154|Opisthokonta,3BQC7@33208|Metazoa,3D3FI@33213|Bilateria	33208|Metazoa	S	Ribonuclease H protein	-	-	-	ko:K10443	-	-	-	-	ko00000,ko04121	-	-	-	Exo_endo_phos_2,RNase_H,RVT_1
NC_046177.1:5143428-5162473	6669.EFX75905	1.97e-119	409.0	2CMUJ@1|root,2QS0X@2759|Eukaryota,39VGF@33154|Opisthokonta,3C21T@33208|Metazoa,3E4IW@33213|Bilateria	33208|Metazoa	-	-	-	-	-	-	-	-	-	-	-	-	-	-	-
NC_046177.1:5168854-5172002	144197.XP_008294686.1	5.74e-45	185.0	28K1W@1|root,2QSGD@2759|Eukaryota,39WBJ@33154|Opisthokonta,3BA1V@33208|Metazoa,3D1JX@33213|Bilateria,48FZZ@7711|Chordata,49I6Q@7742|Vertebrata,4A8A8@7898|Actinopterygii	33208|Metazoa	-	-	-	-	-	-	-	-	-	-	-	-	-	-	Transposase_21
NC_046177.1:5177326-5185473	6669.EFX74007	1.44e-102	347.0	2CX6J@1|root,2RWF1@2759|Eukaryota,3AUU7@33154|Opisthokonta,3C4C6@33208|Metazoa,3DJMR@33213|Bilateria,423FA@6656|Arthropoda	33208|Metazoa	S	Retrotransposon gag protein	-	-	-	-	-	-	-	-	-	-	-	-	Retrotrans_gag,zf-CCHC
NC_046177.1:5186857-5197117	7668.SPU_010000-tr	6.55e-199	674.0	2CMP4@1|root,2QR56@2759|Eukaryota,39VQX@33154|Opisthokonta,3BR69@33208|Metazoa,3D755@33213|Bilateria	33208|Metazoa	S	Pao retrotransposon peptidase	-	-	-	-	-	-	-	-	-	-	-	-	DUF1759,Peptidase_A17,rve
NC_046177.1:5199967-5202237	7029.ACYPI069407-PA	9.42e-95	332.0	COG2801@1|root,KOG0017@2759|Eukaryota,38F42@33154|Opisthokonta,3BA5H@33208|Metazoa,3CWAK@33213|Bilateria,41WI3@6656|Arthropoda,3SIRK@50557|Insecta,3ECJT@33342|Paraneoptera	33208|Metazoa	O	K02A2.6-like	-	-	-	-	-	-	-	-	-	-	-	-	Baculo_F,RVT_1,rve
NC_046177.1:5206726-5214996	6669.EFX73432	4.19e-111	378.0	2CW0T@1|root,2RTCH@2759|Eukaryota,3APRD@33154|Opisthokonta,3C2TZ@33208|Metazoa,3DIG4@33213|Bilateria,4233C@6656|Arthropoda	6669.EFX73432|-	-	-	-	-	-	-	-	-	-	-	-	-	-	-	-
NC_046177.1:5270662-5297263	7955.ENSDARP00000110119	8.7e-167	565.0	COG2801@1|root,KOG0017@2759|Eukaryota,38F42@33154|Opisthokonta,3BA5H@33208|Metazoa,3CZSS@33213|Bilateria,48AQP@7711|Chordata,48YUZ@7742|Vertebrata,4A6U4@7898|Actinopterygii	33208|Metazoa	L	K02A2.6-like	-	-	3.1.4.17	ko:K13755	ko00230,ko04020,ko04740,ko04742,ko04924,ko05032,map00230,map04020,map04740,map04742,map04924,map05032	-	R00191,R01234	RC00296	ko00000,ko00001,ko01000	-	-	-	RVT_1,rve
NC_046177.1:5301654-5324203	7668.SPU_001814.a-tr	1.6e-127	457.0	2CMP4@1|root,2QR56@2759|Eukaryota,39VQX@33154|Opisthokonta,3BR69@33208|Metazoa,3DDW3@33213|Bilateria	33208|Metazoa	S	Pao retrotransposon peptidase	-	-	-	-	-	-	-	-	-	-	-	-	DUF1758,DUF1759,Peptidase_A17,Phlebovirus_G2,RVT_1,rve
NC_046177.1:5325251-5331255	7668.SPU_013847-tr	9.55e-108	383.0	COG2801@1|root,KOG0017@2759|Eukaryota,38F42@33154|Opisthokonta,3BA5H@33208|Metazoa,3CWAK@33213|Bilateria	33208|Metazoa	E	K02A2.6-like	-	-	-	-	-	-	-	-	-	-	-	-	RVT_1,SCAN,gag-asp_proteas,rve,zf-CCHC,zf-H2C2
NC_046177.1:5334886-5338148	400682.PAC_15715567	9.05e-37	150.0	2CYJV@1|root,2S4UE@2759|Eukaryota,3A98U@33154|Opisthokonta,3BV10@33208|Metazoa	33208|Metazoa	-	-	-	-	-	-	-	-	-	-	-	-	-	-	Phage_integrase
NC_046177.1:5341243-5358890	7029.ACYPI066987-PA	1.4e-232	755.0	COG2801@1|root,KOG0017@2759|Eukaryota,38F42@33154|Opisthokonta,3BA5H@33208|Metazoa,3CZSS@33213|Bilateria,4225E@6656|Arthropoda,3SQX6@50557|Insecta,3ECZ1@33342|Paraneoptera	33208|Metazoa	L	K02A2.6-like	-	-	-	-	-	-	-	-	-	-	-	-	RVT_1,rve
NC_046177.1:5363629-5402587	7425.NV18849-PA	9.86e-38	167.0	COG2801@1|root,KOG0017@2759|Eukaryota,38DPC@33154|Opisthokonta,3BGB6@33208|Metazoa,3D5G4@33213|Bilateria,41ZUZ@6656|Arthropoda,3SKEY@50557|Insecta	33208|Metazoa	L	Reverse transcriptase (RNA-dependent DNA polymerase)	-	-	-	-	-	-	-	-	-	-	-	-	DUF4219,RVT_2,Retrotran_gag_2,gag_pre-integrs,rve,zf-CCHC
NC_046177.1:5403894-5425751	7425.NV18849-PA	1.68e-71	275.0	COG2801@1|root,KOG0017@2759|Eukaryota,38DPC@33154|Opisthokonta,3BGB6@33208|Metazoa,3D5G4@33213|Bilateria,41ZUZ@6656|Arthropoda,3SKEY@50557|Insecta	33208|Metazoa	L	Reverse transcriptase (RNA-dependent DNA polymerase)	-	-	-	-	-	-	-	-	-	-	-	-	DUF4219,RVT_2,Retrotran_gag_2,gag_pre-integrs,rve,zf-CCHC
NC_046177.1:5426977-5432096	7668.SPU_015555-tr	7.53e-97	353.0	COG2801@1|root,KOG0017@2759|Eukaryota,39ZQV@33154|Opisthokonta,3BIZ8@33208|Metazoa,3D69X@33213|Bilateria	33208|Metazoa	L	protein heterodimerization activity	-	-	-	-	-	-	-	-	-	-	-	-	Phage_integrase,RVT_1
NC_046177.1:5433100-5443665	7029.ACYPI39110-PA	4.42e-57	229.0	COG2801@1|root,KOG0017@2759|Eukaryota,38DPC@33154|Opisthokonta,3CNH1@33208|Metazoa,3DKAJ@33213|Bilateria,42AEX@6656|Arthropoda,3SZW4@50557|Insecta,3EECK@33342|Paraneoptera	33208|Metazoa	L	Reverse transcriptase (RNA-dependent DNA polymerase)	-	-	-	-	-	-	-	-	-	-	-	-	RVT_2,Retrotran_gag_2,rve,zf-CCHC
NC_046177.1:5445116-5463651	7668.SPU_008424-tr	3.37e-129	441.0	COG2801@1|root,KOG0017@2759|Eukaryota,3A4CN@33154|Opisthokonta,3BRMP@33208|Metazoa,3D9YY@33213|Bilateria	33208|Metazoa	L	transposition, RNA-mediated	-	-	-	-	-	-	-	-	-	-	-	-	RVT_1,rve
NC_046177.1:5464658-5471153	7070.TC005272-PA	1.1e-20	108.0	COG2801@1|root,KOG0017@2759|Eukaryota,38F42@33154|Opisthokonta,3BA5H@33208|Metazoa,3DKZ7@33213|Bilateria,428B3@6656|Arthropoda,3SQ89@50557|Insecta	33208|Metazoa	L	Reverse transcriptase (RNA-dependent DNA polymerase)	-	-	-	-	-	-	-	-	-	-	-	-	RVT_1,rve,zf-CCHC,zf-H2C2
NC_046177.1:5487164-5488943	6669.EFX63414	2.51e-11	75.5	KOG1216@1|root,KOG1216@2759|Eukaryota,38BYG@33154|Opisthokonta,3BBY5@33208|Metazoa,3CRZ6@33213|Bilateria	33208|Metazoa	VW	biological adhesion	MUC5B	GO:0003674,GO:0005198,GO:0005201,GO:0005575,GO:0005576,GO:0031012,GO:0044421	-	ko:K10955,ko:K13908,ko:K21125	ko04657,ko04970,ko05146,ko05226,map04657,map04970,map05146,map05226	-	-	-	ko00000,ko00001,ko04131	-	-	-	C8,Mucin2_WxxW,TIL,VWC,VWD
NC_046177.1:5505566-5519333	6669.EFX81340	8.19e-104	357.0	2E8A2@1|root,2SET1@2759|Eukaryota,38VI4@33154|Opisthokonta,3CAYK@33208|Metazoa,3DS71@33213|Bilateria,423DM@6656|Arthropoda	6669.EFX81340|-	-	-	-	-	-	-	-	-	-	-	-	-	-	-	-
NC_046177.1:5530938-5532395	6669.EFX64418	1.31e-39	154.0	2CZKJ@1|root,2SATZ@2759|Eukaryota	2759|Eukaryota	S	RNase H	-	-	-	-	-	-	-	-	-	-	-	-	RNase_H
NC_046177.1:5577823-5590979	6669.EFX73432	4.35e-106	364.0	2CW0T@1|root,2RTCH@2759|Eukaryota,3APRD@33154|Opisthokonta,3C2TZ@33208|Metazoa,3DIG4@33213|Bilateria,4233C@6656|Arthropoda	6669.EFX73432|-	-	-	-	-	-	-	-	-	-	-	-	-	-	-	-
NC_046177.1:5592014-5633275	6669.EFX62656	7.53e-135	442.0	2CMP4@1|root,2QR56@2759|Eukaryota	2759|Eukaryota	-	-	-	-	-	-	-	-	-	-	-	-	-	-	Asp_protease_2,DUF1758,DUF1759,Peptidase_A17,Phlebovirus_G2,RVT_1,rve
NC_046177.1:5640865-5646640	7668.SPU_016728-tr	9.66e-47	191.0	COG2801@1|root,KOG0017@2759|Eukaryota,39ZQV@33154|Opisthokonta,3BIZ8@33208|Metazoa,3D69X@33213|Bilateria	33208|Metazoa	L	protein heterodimerization activity	-	-	-	-	-	-	-	-	-	-	-	-	Phage_integrase,RVT_1
NC_046177.1:5711437-5720049	2340.JV46_28950	3.18e-52	212.0	2DY5I@1|root,3488J@2|Bacteria,1P3B4@1224|Proteobacteria	1224|Proteobacteria	S	Reverse transcriptase (RNA-dependent DNA polymerase)	-	-	-	-	-	-	-	-	-	-	-	-	RVT_1
NC_046177.1:5721077-5722319	6669.EFX83832	1.04e-107	335.0	2D0Z5@1|root,2SG31@2759|Eukaryota,39MUX@33154|Opisthokonta,3CPED@33208|Metazoa,3E5JE@33213|Bilateria,421WR@6656|Arthropoda	33208|Metazoa	-	-	-	-	-	-	-	-	-	-	-	-	-	-	-
NC_046177.1:5725889-5731440	6669.EFX73856	6.2e-45	177.0	COG0515@1|root,KOG0192@2759|Eukaryota	2759|Eukaryota	KLT	protein kinase activity	-	-	-	-	-	-	-	-	-	-	-	-	Ank_2,Pkinase_Tyr
NC_046177.1:5734458-5744557	7029.ACYPI088363-PA	3.14e-55	218.0	COG2801@1|root,KOG0017@2759|Eukaryota,38F42@33154|Opisthokonta,3BA5H@33208|Metazoa,3CWAK@33213|Bilateria,41WI3@6656|Arthropoda,3SIRK@50557|Insecta,3ECJT@33342|Paraneoptera	33208|Metazoa	O	K02A2.6-like	-	-	-	-	-	-	-	-	-	-	-	-	Baculo_F,RVT_1,rve
NC_046177.1:5745602-5746816	6669.EFX81340	4.76e-14	82.4	2E8A2@1|root,2SET1@2759|Eukaryota,38VI4@33154|Opisthokonta,3CAYK@33208|Metazoa,3DS71@33213|Bilateria,423DM@6656|Arthropoda	6669.EFX81340|-	-	-	-	-	-	-	-	-	-	-	-	-	-	-	-
NC_046177.1:5758189-5760424	6669.EFX68096	2.08e-12	79.7	KOG1216@1|root,KOG1216@2759|Eukaryota,38BYG@33154|Opisthokonta,3C38T@33208|Metazoa,3DGT6@33213|Bilateria	33154|Opisthokonta	S	biological adhesion	VWF	GO:0000003,GO:0001101,GO:0001775,GO:0001889,GO:0001890,GO:0002020,GO:0002237,GO:0002576,GO:0003006,GO:0003674,GO:0005102,GO:0005178,GO:0005488,GO:0005515,GO:0005518,GO:0005575,GO:0005576,GO:0005615,GO:0005622,GO:0005623,GO:0005737,GO:0005783,GO:0005886,GO:0006807,GO:0006810,GO:0006887,GO:0006950,GO:0007155,GO:0007275,GO:0007584,GO:0007596,GO:0007597,GO:0007599,GO:0008150,GO:0008152,GO:0009266,GO:…	-	ko:K03900	ko04151,ko04510,ko04512,ko04610,ko04611,ko05165,map04151,map04510,map04512,map04610,map04611,map05165	-	-	-	ko00000,ko00001,ko03110,ko04147,ko04516	-	-	-	C8,TIL,VWA,VWA_N2,VWC,VWD
NC_046177.1:5762269-5763873	6669.EFX81340	7.32e-07	60.8	2E8A2@1|root,2SET1@2759|Eukaryota,38VI4@33154|Opisthokonta,3CAYK@33208|Metazoa,3DS71@33213|Bilateria,423DM@6656|Arthropoda	6669.EFX81340|-	-	-	-	-	-	-	-	-	-	-	-	-	-	-	-
NC_046177.1:5771811-5789456	6669.EFX64794	6.36e-97	332.0	2CX6J@1|root,2RWF1@2759|Eukaryota,3AUU7@33154|Opisthokonta,3C4C6@33208|Metazoa,3DJMR@33213|Bilateria,423FA@6656|Arthropoda	33208|Metazoa	S	Retrotransposon gag protein	-	-	-	-	-	-	-	-	-	-	-	-	Retrotrans_gag,zf-CCHC
NC_046177.1:5791171-5797008	6669.EFX71009	2.67e-19	101.0	2EADR@1|root,2SGMT@2759|Eukaryota	6669.EFX71009|-	S	zinc finger	-	-	-	-	-	-	-	-	-	-	-	-	-
NC_046177.1:5798016-5801320	6669.EFX80248	1.45e-101	350.0	2CX6J@1|root,2RWF1@2759|Eukaryota,3AUU7@33154|Opisthokonta,3C4C6@33208|Metazoa,3DJMR@33213|Bilateria,423FA@6656|Arthropoda	33208|Metazoa	S	Retrotransposon gag protein	-	-	-	-	-	-	-	-	-	-	-	-	Retrotrans_gag,zf-CCHC
NC_046177.1:5807778-5831649	6669.EFX63612	6.23e-168	551.0	2E8A2@1|root,2SET1@2759|Eukaryota,38VI4@33154|Opisthokonta,3CAYK@33208|Metazoa,3DS71@33213|Bilateria,423DM@6656|Arthropoda	6669.EFX63612|-	-	-	-	-	-	-	-	-	-	-	-	-	-	-	-
NC_046177.1:5835427-5855423	7070.TC009115-PA	2.12e-106	383.0	COG2801@1|root,KOG0017@2759|Eukaryota,38DPC@33154|Opisthokonta,3BGB6@33208|Metazoa,3D5G4@33213|Bilateria,41ZUZ@6656|Arthropoda,3SKEY@50557|Insecta	33208|Metazoa	L	Reverse transcriptase (RNA-dependent DNA polymerase)	-	-	-	-	-	-	-	-	-	-	-	-	DUF4219,RVT_2,Retrotran_gag_2,gag_pre-integrs,rve,zf-CCHC
NC_046177.1:5856828-5860188	6669.EFX64141	6.7e-05	53.5	2EVA9@1|root,2SXAW@2759|Eukaryota,3ATI9@33154|Opisthokonta,3C4UC@33208|Metazoa,3DJN5@33213|Bilateria	33208|Metazoa	-	-	-	-	-	-	-	-	-	-	-	-	-	-	-
NC_046177.1:5866377-5875678	6669.EFX83039	1.91e-55	212.0	28M7P@1|root,2QTQS@2759|Eukaryota,39Z9X@33154|Opisthokonta	33154|Opisthokonta	S	cellular response to interferon-beta	-	-	-	-	-	-	-	-	-	-	-	-	-
NC_046177.1:5876717-5882933	13735.ENSPSIP00000000992	6.09e-33	149.0	COG2801@1|root,KOG1721@1|root,KOG0017@2759|Eukaryota,KOG1721@2759|Eukaryota,38F42@33154|Opisthokonta,3BA5H@33208|Metazoa,3CWAK@33213|Bilateria,48B0V@7711|Chordata,499U9@7742|Vertebrata,4CK8P@8459|Testudines	33208|Metazoa	L	K02A2.6-like	-	-	-	-	-	-	-	-	-	-	-	-	RVT_1,SCAN,rve,zf-CCHC,zf-H2C2
NC_046177.1:5885051-5893741	6669.EFX78739	9.35e-60	221.0	KOG3105@1|root,KOG3105@2759|Eukaryota,38DQS@33154|Opisthokonta,3BK20@33208|Metazoa,3CYN0@33213|Bilateria,41Z9I@6656|Arthropoda	33208|Metazoa	S	DDE superfamily endonuclease	-	-	-	-	-	-	-	-	-	-	-	-	DDE_1,HTH_Tnp_Tc5,HTH_psq
NC_046177.1:5908549-5910672	6669.EFX73704	4.74e-19	101.0	2CXQA@1|root,2RZ1Z@2759|Eukaryota,3A2YC@33154|Opisthokonta,3BQYX@33208|Metazoa,3E4D3@33213|Bilateria,42ACE@6656|Arthropoda	33208|Metazoa	-	-	-	-	-	-	-	-	-	-	-	-	-	-	-
NC_046177.1:6070332-6075940	6669.EFX61182	3.29e-47	175.0	2E2AM@1|root,2S9IQ@2759|Eukaryota,3AB98@33154|Opisthokonta,3BTY6@33208|Metazoa,3DBB8@33213|Bilateria	33208|Metazoa	-	-	-	-	-	-	-	-	-	-	-	-	-	-	Dimer_Tnp_hAT
NC_046177.1:6172304-6175054	6669.EFX80076	1.71e-13	81.3	KOG1121@1|root,KOG1121@2759|Eukaryota,3A9FP@33154|Opisthokonta,3BV4T@33208|Metazoa	33208|Metazoa	L	hAT family C-terminal dimerisation region	-	-	-	-	-	-	-	-	-	-	-	-	Dimer_Tnp_hAT
NC_046177.1:6178585-6182743	6669.EFX74593	2.23e-70	245.0	KOG1681@1|root,KOG1681@2759|Eukaryota,38TRP@33154|Opisthokonta,3BCWE@33208|Metazoa,3CZK6@33213|Bilateria,41U39@6656|Arthropoda	33208|Metazoa	I	catalytic activity. It is involved in the biological process described with metabolic process	ECH1	GO:0003674,GO:0005102,GO:0005488,GO:0005515,GO:0005575,GO:0005622,GO:0005623,GO:0005737,GO:0005739,GO:0005777,GO:0005782,GO:0005829,GO:0006082,GO:0006605,GO:0006625,GO:0006629,GO:0006631,GO:0006635,GO:0006810,GO:0006886,GO:0006996,GO:0007031,GO:0008104,GO:0008150,GO:0008152,GO:0009056,GO:0009062,GO:0009987,GO:0015031,GO:0015833,GO:0016042,GO:0016043,GO:0016054,GO:0019395,GO:0019752,GO:0030258,GO:…	-	ko:K12663	ko04146,map04146	-	-	-	ko00000,ko00001,ko01000	-	-	-	ECH_1
NC_046177.1:6186408-6194133	6669.EFX79226	8.13e-08	66.6	29RJ7@1|root,2RXBE@2759|Eukaryota,39V4K@33154|Opisthokonta,3BJZ7@33208|Metazoa,3D3HW@33213|Bilateria,422D7@6656|Arthropoda	33208|Metazoa	L	DDE superfamily endonuclease	-	-	-	-	-	-	-	-	-	-	-	-	DDE_Tnp_4,HTH_Tnp_4,THAP
NC_046177.1:6206266-6207917	6669.EFX62085	1.14e-17	93.2	COG0515@1|root,KOG0192@2759|Eukaryota	2759|Eukaryota	KLT	protein kinase activity	-	-	-	-	-	-	-	-	-	-	-	-	Ank_2,Pkinase_Tyr
NC_046177.1:6210789-6216575	7029.ACYPI44218-PA	6.83e-69	266.0	KOG1075@1|root,KOG1075@2759|Eukaryota,39XVS@33154|Opisthokonta,3BXBC@33208|Metazoa,3DBAC@33213|Bilateria,421D4@6656|Arthropoda,3SR4B@50557|Insecta,3ED43@33342|Paraneoptera	33208|Metazoa	L	Reverse transcriptase (RNA-dependent DNA polymerase)	-	-	-	-	-	-	-	-	-	-	-	-	Exo_endo_phos_2,RVT_1
NC_046177.1:6219768-6229817	6669.EFX61292	3.96e-143	472.0	KOG1075@1|root,KOG1075@2759|Eukaryota,3AQAX@33154|Opisthokonta,3C23C@33208|Metazoa,3DI9Q@33213|Bilateria,422W7@6656|Arthropoda	33208|Metazoa	S	Ribonuclease H protein	-	-	-	-	-	-	-	-	-	-	-	-	Exo_endo_phos_2,RVT_1
NC_046177.1:6263766-6272676	6669.EFX64413	7.98e-54	202.0	2ANI0@1|root,2RZEF@2759|Eukaryota,3AAJY@33154|Opisthokonta	33154|Opisthokonta	-	-	-	-	-	-	-	-	-	-	-	-	-	-	Exo_endo_phos,Exo_endo_phos_2
NC_046177.1:6274392-6281168	6669.EFX80156	2.63e-44	168.0	2CNH6@1|root,2QW9Y@2759|Eukaryota,39UZV@33154|Opisthokonta,3BFP8@33208|Metazoa,3DCTS@33213|Bilateria,4234T@6656|Arthropoda	33208|Metazoa	S	Domain of unknown function (DUF4371)	-	-	-	-	-	-	-	-	-	-	-	-	DUF4371
NC_046177.1:6343034-6369418	7668.SPU_003372-tr	9.33e-86	325.0	COG2801@1|root,KOG0017@2759|Eukaryota,38F42@33154|Opisthokonta,3BA5H@33208|Metazoa,3CWAK@33213|Bilateria	33208|Metazoa	E	K02A2.6-like	-	-	-	-	-	-	-	-	-	-	-	-	RVT_1,SCAN,gag-asp_proteas,rve,zf-CCHC,zf-H2C2
NC_046177.1:6372477-6376761	7668.SPU_010000-tr	6.26e-81	303.0	2CMP4@1|root,2QR56@2759|Eukaryota,39VQX@33154|Opisthokonta,3BR69@33208|Metazoa,3D755@33213|Bilateria	33208|Metazoa	S	Pao retrotransposon peptidase	-	-	-	-	-	-	-	-	-	-	-	-	DUF1759,Peptidase_A17,rve
NC_046177.1:6381192-6390379	6669.EFX72384	9.92e-46	180.0	2D5GG@1|root,2SYGM@2759|Eukaryota	2759|Eukaryota	-	-	-	-	-	-	-	-	-	-	-	-	-	-	-
NC_046177.1:6391789-6399191	2340.JV46_28950	3e-51	209.0	2DY5I@1|root,3488J@2|Bacteria,1P3B4@1224|Proteobacteria	1224|Proteobacteria	S	Reverse transcriptase (RNA-dependent DNA polymerase)	-	-	-	-	-	-	-	-	-	-	-	-	RVT_1
NC_046177.1:6414769-6433486	7668.SPU_028185-tr	7.58e-52	209.0	KOG1075@1|root,KOG1075@2759|Eukaryota,3A278@33154|Opisthokonta,3BQC7@33208|Metazoa,3D3FI@33213|Bilateria	33208|Metazoa	S	Ribonuclease H protein	-	-	-	ko:K10443	-	-	-	-	ko00000,ko04121	-	-	-	Exo_endo_phos_2,RNase_H,RVT_1
NC_046177.1:6435020-6439514	400682.PAC_15703055	1.43e-58	226.0	COG2801@1|root,KOG0017@2759|Eukaryota,3ACW4@33154|Opisthokonta,3BVPH@33208|Metazoa	33208|Metazoa	L	Reverse transcriptase (RNA-dependent DNA polymerase)	-	-	-	-	-	-	-	-	-	-	-	-	RVT_2
NC_046177.1:6444878-6457453	6669.EFX81136	5.26e-153	496.0	KOG3105@1|root,KOG3105@2759|Eukaryota,38DQS@33154|Opisthokonta,3BK20@33208|Metazoa,3CYN0@33213|Bilateria,41Z9I@6656|Arthropoda	33208|Metazoa	S	DDE superfamily endonuclease	-	-	-	-	-	-	-	-	-	-	-	-	DDE_1,HTH_Tnp_Tc5,HTH_psq
NC_046177.1:6469136-6483053	2340.JV46_28950	1.03e-77	294.0	2DY5I@1|root,3488J@2|Bacteria,1P3B4@1224|Proteobacteria	1224|Proteobacteria	S	Reverse transcriptase (RNA-dependent DNA polymerase)	-	-	-	-	-	-	-	-	-	-	-	-	RVT_1
NC_046177.1:6486549-6498897	7668.SPU_001813-tr	5e-87	328.0	2CMP4@1|root,2QR56@2759|Eukaryota,39VQX@33154|Opisthokonta,3BR69@33208|Metazoa	33208|Metazoa	S	Pao retrotransposon peptidase	-	-	-	-	-	-	-	-	-	-	-	-	DUF1759,Peptidase_A17,rve
NC_046177.1:6503907-6511743	15368.BRADI3G60275.1	1.94e-104	368.0	COG2801@1|root,KOG0017@2759|Eukaryota,37RIF@33090|Viridiplantae,3GBWZ@35493|Streptophyta	35493|Streptophyta	L	cysteine-rich RLK (RECEPTOR-like protein kinase) 8	-	-	-	-	-	-	-	-	-	-	-	-	RVT_2,Retrotran_gag_2,Retrotran_gag_3,Retrotrans_gag,gag_pre-integrs,rve
NC_046177.1:6513091-6554597	7029.ACYPI088512-PA	4.05e-83	313.0	COG2801@1|root,KOG0017@2759|Eukaryota,38DPC@33154|Opisthokonta,3BGB6@33208|Metazoa,3D5G4@33213|Bilateria,41ZUZ@6656|Arthropoda,3SKEY@50557|Insecta	33208|Metazoa	L	Reverse transcriptase (RNA-dependent DNA polymerase)	-	-	-	-	-	-	-	-	-	-	-	-	RVT_2,Retrotran_gag_2,gag_pre-integrs,rve
NC_046177.1:6601014-6603558	6669.EFX72384	3.82e-18	96.3	2D5GG@1|root,2SYGM@2759|Eukaryota	2759|Eukaryota	-	-	-	-	-	-	-	-	-	-	-	-	-	-	-
NC_046177.1:6612677-6620778	6669.EFX65655	8.32e-69	256.0	2D9T2@1|root,2TFXH@2759|Eukaryota,3AU1E@33154|Opisthokonta	6669.EFX65655|-	S	Endonuclease-reverse transcriptase	-	-	-	-	-	-	-	-	-	-	-	-	-
NC_046177.1:6661394-6670661	6669.EFX64413	1.82e-56	209.0	2ANI0@1|root,2RZEF@2759|Eukaryota,3AAJY@33154|Opisthokonta	33154|Opisthokonta	-	-	-	-	-	-	-	-	-	-	-	-	-	-	Exo_endo_phos,Exo_endo_phos_2
NC_046177.1:6861166-6861476	136037.KDR15740	1.05e-15	76.6	COG0625@1|root,KOG0867@2759|Eukaryota,38EKY@33154|Opisthokonta,3BHMK@33208|Metazoa,3CSE8@33213|Bilateria,41ZE7@6656|Arthropoda,3SZ0E@50557|Insecta	33208|Metazoa	O	Glutathione S-transferase, C-terminal domain	GSTT1	GO:0003674,GO:0003824,GO:0004364,GO:0005575,GO:0005622,GO:0005623,GO:0005737,GO:0006518,GO:0006575,GO:0006749,GO:0006790,GO:0006807,GO:0008150,GO:0008152,GO:0009987,GO:0016740,GO:0016765,GO:0034641,GO:0043603,GO:0044237,GO:0044424,GO:0044464,GO:0051186,GO:0071704,GO:1901564	2.5.1.18	ko:K00799	ko00480,ko00980,ko00982,ko00983,ko01524,ko05200,ko05204,ko05225,ko05418,map00480,map00980,map00982,map00983,map01524,map05200,map05204,map05225,map05418	-	R03522,R07002,R07003,R07004,R07023,R07024,R07025,R07026,R07069,R07070,R07083,R07084,R07091,R07092,R07093,R07094,R07100,R07113,R07116,R08280,R09409,R11905	RC00004,RC00069,RC00840,RC00948,RC01704,RC01705,RC01706,RC01758,RC01759,RC01765,RC01767,RC01769,RC02243,RC02527,RC02939,RC02940,RC02942,RC02943,RC02944	ko00000,ko00001,ko01000,ko02000	1.A.12.2.2,1.A.12.3.2	-	-	GST_C,GST_C_3,GST_N,GST_N_3
NC_046177.1:7230241-7232096	6669.EFX86832	1.99e-14	85.9	KOG0169@1|root,KOG0169@2759|Eukaryota,38BAR@33154|Opisthokonta,3BDCE@33208|Metazoa,3CX90@33213|Bilateria,41YVQ@6656|Arthropoda	33208|Metazoa	I	phosphatidylinositol phospholipase C activity	PLCL2	GO:0001775,GO:0001923,GO:0001932,GO:0002252,GO:0002263,GO:0002285,GO:0002312,GO:0002322,GO:0002335,GO:0002337,GO:0002366,GO:0002376,GO:0002520,GO:0002521,GO:0002682,GO:0002683,GO:0003674,GO:0003824,GO:0004620,GO:0004629,GO:0005102,GO:0005488,GO:0005515,GO:0005575,GO:0005622,GO:0005623,GO:0005737,GO:0005886,GO:0006955,GO:0007154,GO:0007165,GO:0007186,GO:0007214,GO:0007275,GO:0008081,GO:0008150,GO:…	-	ko:K15370,ko:K15375	ko04727,map04727	-	-	-	ko00000,ko00001,ko01009	-	-	-	C2,EF-hand_like,PH_12,PI-PLC-X,PI-PLC-Y
NC_046177.1:7244316-7245063	9767.XP_007178344.1	6.5e-83	258.0	COG2036@1|root,KOG1745@2759|Eukaryota,KOG3467@2759|Eukaryota,39ZTV@33154|Opisthokonta,3BPDH@33208|Metazoa,3D6BK@33213|Bilateria,48E1W@7711|Chordata,49B7M@7742|Vertebrata,3JGKY@40674|Mammalia,4J5AZ@91561|Cetartiodactyla	33208|Metazoa	B	Core component of nucleosome. Nucleosomes wrap and compact DNA into chromatin, limiting DNA accessibility to the cellular machineries which require DNA as a template. Histones thereby play a central role in transcription regulation, DNA repair, DNA replication and chromosomal stability. DNA accessibility is regulated via a complex set of post-translational modifications of histones, also called h…	H3F3C	-	-	ko:K11253,ko:K11254	ko05034,ko05202,ko05203,ko05322,map05034,map05202,map05203,map05322	-	-	-	ko00000,ko00001,ko03036,ko04147	-	-	-	CENP-T_C,Histone,Histone_H2A_C
NC_046177.1:7427289-7428624	6669.EFX71906	1.72e-14	84.3	COG0519@1|root,KOG1622@2759|Eukaryota,38DHS@33154|Opisthokonta,3BDTV@33208|Metazoa,3CW4N@33213|Bilateria,41TJK@6656|Arthropoda	33208|Metazoa	F	activity. It is involved in the biological process described with GMP biosynthetic process	GMPS	GO:0000902,GO:0000904,GO:0001101,GO:0003674,GO:0003824,GO:0003921,GO:0003922,GO:0005488,GO:0005515,GO:0005575,GO:0005622,GO:0005623,GO:0005694,GO:0005700,GO:0005737,GO:0005829,GO:0006139,GO:0006144,GO:0006163,GO:0006164,GO:0006177,GO:0006325,GO:0006464,GO:0006508,GO:0006725,GO:0006753,GO:0006793,GO:0006796,GO:0006807,GO:0006928,GO:0006935,GO:0006996,GO:0007275,GO:0007399,GO:0007409,GO:0007411,GO:…	6.3.5.2	ko:K01951	ko00230,ko00983,ko01100,map00230,map00983,map01100	M00050	R01230,R01231,R08244	RC00010,RC00204	ko00000,ko00001,ko00002,ko01000,ko01002	-	-	-	GATase,GMP_synt_C,NAD_synthase
NC_046177.1:7717889-7718094	6669.EFX63155	2.36e-39	131.0	KOG1744@1|root,KOG1744@2759|Eukaryota,3A1HW@33154|Opisthokonta,3BQEI@33208|Metazoa,3D7NQ@33213|Bilateria,41ZBP@6656|Arthropoda	33208|Metazoa	B	Protein heterodimerization activity	-	-	-	ko:K11252,ko:K11275	ko05034,ko05203,ko05322,map05034,map05203,map05322	-	-	-	ko00000,ko00001,ko03036,ko04147	-	-	-	Histone
NC_046177.1:7737592-7737768	10029.XP_003502222.1	2.78e-32	114.0	COG2036@1|root,KOG1745@2759|Eukaryota,39ZTV@33154|Opisthokonta,3BPDH@33208|Metazoa,3D6BK@33213|Bilateria,48E1W@7711|Chordata,49B7M@7742|Vertebrata,3JGKY@40674|Mammalia,35PSM@314146|Euarchontoglires,4Q54X@9989|Rodentia	33208|Metazoa	B	Core histone H2A/H2B/H3/H4	HIST2H3A	GO:0000122,GO:0000183,GO:0000228,GO:0000785,GO:0000786,GO:0000788,GO:0000790,GO:0002682,GO:0003674,GO:0003676,GO:0003677,GO:0003682,GO:0005488,GO:0005575,GO:0005576,GO:0005622,GO:0005623,GO:0005634,GO:0005654,GO:0005694,GO:0005700,GO:0006323,GO:0006325,GO:0006333,GO:0006334,GO:0006335,GO:0006342,GO:0006355,GO:0006357,GO:0006807,GO:0006950,GO:0006996,GO:0007154,GO:0007165,GO:0007166,GO:0007596,GO:…	-	ko:K11253,ko:K11254	ko05034,ko05202,ko05203,ko05322,map05034,map05202,map05203,map05322	-	-	-	ko00000,ko00001,ko03036,ko04147	-	-	-	Histone
NC_046177.1:7746142-7747227	6669.EFX69015	7.03e-65	219.0	COG0596@1|root,KOG2565@2759|Eukaryota,38FY7@33154|Opisthokonta,3BB6M@33208|Metazoa,3CZY0@33213|Bilateria,41UUK@6656|Arthropoda	33208|Metazoa	O	Catalyzes juvenile hormone hydrolysis	EPHX1	GO:0001889,GO:0003674,GO:0003824,GO:0004301,GO:0005488,GO:0005515,GO:0005575,GO:0005622,GO:0005623,GO:0005737,GO:0005783,GO:0005789,GO:0005886,GO:0006066,GO:0006629,GO:0006714,GO:0006716,GO:0006719,GO:0006720,GO:0006721,GO:0006725,GO:0006805,GO:0007275,GO:0008096,GO:0008150,GO:0008152,GO:0008300,GO:0009056,GO:0009058,GO:0009410,GO:0009719,GO:0009725,GO:0009987,GO:0010033,GO:0010817,GO:0012505,GO:…	1.11.1.12,3.3.2.9	ko:K01253,ko:K05361,ko:K10719	ko00480,ko00980,ko00981,ko04216,ko04976,ko05204,map00480,map00980,map00981,map04216,map04976,map05204	-	R03167,R07013,R07014,R07027,R07071,R07072,R07082,R08152,R08153,R09410,R09417,R09443	RC00011,RC01447,RC01728,RC01764,RC02031,RC02528	ko00000,ko00001,ko01000,ko01002	-	-	-	EHN
NC_046177.1:7900455-7901123	69319.XP_008550838.1	2.58e-30	115.0	COG5262@1|root,KOG1756@2759|Eukaryota,3A1K0@33154|Opisthokonta,3BQBZ@33208|Metazoa,3D75E@33213|Bilateria,429UA@6656|Arthropoda,3SZ9A@50557|Insecta,46M59@7399|Hymenoptera	33208|Metazoa	B	Histone H2A	-	GO:0000228,GO:0000785,GO:0000786,GO:0000788,GO:0000790,GO:0002376,GO:0003674,GO:0003676,GO:0003677,GO:0005488,GO:0005575,GO:0005622,GO:0005623,GO:0005634,GO:0005694,GO:0006139,GO:0006259,GO:0006281,GO:0006325,GO:0006355,GO:0006725,GO:0006807,GO:0006950,GO:0006952,GO:0006955,GO:0006974,GO:0006996,GO:0008150,GO:0008152,GO:0009605,GO:0009607,GO:0009617,GO:0009889,GO:0009987,GO:0010468,GO:0010556,GO:…	-	ko:K11251	ko04217,ko05034,ko05322,map04217,map05034,map05322	-	-	-	ko00000,ko00001,ko03036,ko04147	-	-	-	Histone,Histone_H2A_C
NC_046177.1:7968839-7969225	6669.EFX87446	5.1e-46	164.0	COG0443@1|root,KOG0101@2759|Eukaryota,38CTR@33154|Opisthokonta,3BB5B@33208|Metazoa,3CW3Q@33213|Bilateria,41Y07@6656|Arthropoda	33208|Metazoa	O	ATP binding	HSPA12A	-	-	-	-	-	-	-	-	-	-	-	-
NC_046177.1:7984707-7985598	6669.EFX62825	1.93e-64	205.0	COG5262@1|root,KOG1756@2759|Eukaryota,3A1K0@33154|Opisthokonta,3BQBZ@33208|Metazoa,3D6SE@33213|Bilateria,41Z5Z@6656|Arthropoda	33208|Metazoa	B	Histone H2A	-	-	-	ko:K11251	ko04217,ko05034,ko05322,map04217,map05034,map05322	-	-	-	ko00000,ko00001,ko03036,ko04147	-	-	-	Histone,Histone_H2A_C
NC_046177.1:8005586-8010159	6669.EFX63072	3.95e-18	95.5	2FA72@1|root,2TBDJ@2759|Eukaryota,396K0@33154|Opisthokonta,3CAYI@33208|Metazoa,3DS6Z@33213|Bilateria,423TB@6656|Arthropoda	6669.EFX63072|-	-	-	-	-	-	-	-	-	-	-	-	-	-	-	-
NC_046177.1:8026684-8027214	6669.EFX71370	2.62e-12	72.0	29RJ7@1|root,2RXBE@2759|Eukaryota,39V4K@33154|Opisthokonta,3BJZ7@33208|Metazoa,3D3HW@33213|Bilateria,420BS@6656|Arthropoda	33208|Metazoa	S	DDE superfamily endonuclease	-	-	-	-	-	-	-	-	-	-	-	-	DDE_Tnp_4,HTH_Tnp_4,THAP
NC_046177.1:8028422-8028802	6669.EFX71370	4.04e-08	58.2	29RJ7@1|root,2RXBE@2759|Eukaryota,39V4K@33154|Opisthokonta,3BJZ7@33208|Metazoa,3D3HW@33213|Bilateria,420BS@6656|Arthropoda	33208|Metazoa	S	DDE superfamily endonuclease	-	-	-	-	-	-	-	-	-	-	-	-	DDE_Tnp_4,HTH_Tnp_4,THAP
NC_046177.1:8098428-8100563	6669.EFX80265	1.34e-10	73.9	2D0T0@1|root,2SFBJ@2759|Eukaryota,3ACG4@33154|Opisthokonta	33154|Opisthokonta	-	-	-	-	-	-	-	-	-	-	-	-	-	-	-
NC_046177.1:8419401-8420243	6669.EFX87117	1.91e-20	99.4	2E6BF@1|root,2SD1W@2759|Eukaryota,3AJIY@33154|Opisthokonta,3BTMP@33208|Metazoa,3DGFU@33213|Bilateria,420E1@6656|Arthropoda	2759|Eukaryota	-	-	-	-	-	-	-	-	-	-	-	-	-	-	NACHT
NC_046177.1:8641875-8642688	6669.EFX87272	1.62e-48	179.0	COG1506@1|root,KOG2100@2759|Eukaryota,38BKR@33154|Opisthokonta,3BCS1@33208|Metazoa,3CUAD@33213|Bilateria,41XP9@6656|Arthropoda	33208|Metazoa	O	Serine-type peptidase activity. It is involved in the biological process described with proteolysis	DPP10	GO:0001508,GO:0001618,GO:0001662,GO:0001666,GO:0001667,GO:0001726,GO:0001775,GO:0002020,GO:0002209,GO:0002376,GO:0002682,GO:0002684,GO:0002694,GO:0002696,GO:0002697,GO:0002703,GO:0002706,GO:0002709,GO:0002791,GO:0002819,GO:0002822,GO:0003008,GO:0003674,GO:0003824,GO:0004175,GO:0004177,GO:0004222,GO:0004252,GO:0005102,GO:0005178,GO:0005488,GO:0005515,GO:0005518,GO:0005575,GO:0005576,GO:0005615,GO:…	3.4.14.5	ko:K01278,ko:K08674	ko04974,map04974	-	-	-	ko00000,ko00001,ko01000,ko01002,ko04090,ko04147	-	-	-	DPPIV_N,Peptidase_S9
NC_046177.1:8996904-8997428	69319.XP_008556482.1	8.94e-42	156.0	COG5022@1|root,KOG0161@2759|Eukaryota,38CVC@33154|Opisthokonta,3BBPR@33208|Metazoa,3CSM1@33213|Bilateria,41XGJ@6656|Arthropoda,3SH7R@50557|Insecta,46EE0@7399|Hymenoptera	33208|Metazoa	Z	Belongs to the TRAFAC class myosin-kinesin ATPase superfamily. Myosin family	unc-54	GO:0000003,GO:0000146,GO:0001667,GO:0002064,GO:0002065,GO:0002066,GO:0003006,GO:0003008,GO:0003012,GO:0003674,GO:0003774,GO:0003779,GO:0003824,GO:0005198,GO:0005488,GO:0005515,GO:0005575,GO:0005622,GO:0005623,GO:0005694,GO:0005700,GO:0005703,GO:0005737,GO:0005856,GO:0005859,GO:0005863,GO:0006928,GO:0006936,GO:0006996,GO:0007010,GO:0007015,GO:0007154,GO:0007165,GO:0007275,GO:0007276,GO:0007281,GO:…	-	ko:K10352,ko:K17751	ko04260,ko04261,ko04530,ko05416,map04260,map04261,map04530,map05416	-	-	-	ko00000,ko00001,ko04147,ko04812	-	-	-	IQ,Myosin_N,Myosin_head,Myosin_tail_1
NC_046177.1:9010228-9011954	6669.EFX62825	9.69e-76	243.0	COG5262@1|root,KOG1756@2759|Eukaryota,3A1K0@33154|Opisthokonta,3BQBZ@33208|Metazoa,3D6SE@33213|Bilateria,41Z5Z@6656|Arthropoda	33208|Metazoa	B	Histone H2A	-	-	-	ko:K11251	ko04217,ko05034,ko05322,map04217,map05034,map05322	-	-	-	ko00000,ko00001,ko03036,ko04147	-	-	-	Histone,Histone_H2A_C
NC_046177.1:9013065-9013160	1026970.XP_008830084.1	1.01e-10	60.8	COG2036@1|root,KOG1745@2759|Eukaryota,KOG3467@2759|Eukaryota,39ZTV@33154|Opisthokonta,3BPDH@33208|Metazoa,3D6BK@33213|Bilateria,48E1W@7711|Chordata,494V8@7742|Vertebrata,3J4KJ@40674|Mammalia,35NZF@314146|Euarchontoglires	33208|Metazoa	B	Core histone H2A/H2B/H3/H4	-	-	-	ko:K11253,ko:K11254	ko05034,ko05202,ko05203,ko05322,map05034,map05202,map05203,map05322	-	-	-	ko00000,ko00001,ko03036,ko04147	-	-	-	CENP-T_C,Histone
NC_046177.1:9142376-9154466	6669.EFX71004	1.21e-65	238.0	2D91P@1|root,2TCIC@2759|Eukaryota,39820@33154|Opisthokonta,3CCB2@33208|Metazoa,3DCJY@33213|Bilateria	6669.EFX71004|-	S	Pfam:DUF3609	-	-	-	-	-	-	-	-	-	-	-	-	-
NC_046177.1:9197163-9212969	6669.EFX87182	2.83e-59	211.0	COG1100@1|root,KOG0070@2759|Eukaryota,38BDM@33154|Opisthokonta,3BC0T@33208|Metazoa,3CRK7@33213|Bilateria,41U5X@6656|Arthropoda	33208|Metazoa	U	Belongs to the small GTPase superfamily. Arf family	ARF4	GO:0000003,GO:0000166,GO:0001505,GO:0001654,GO:0001726,GO:0001882,GO:0001883,GO:0003006,GO:0003008,GO:0003674,GO:0003824,GO:0003924,GO:0003956,GO:0005085,GO:0005086,GO:0005102,GO:0005154,GO:0005488,GO:0005515,GO:0005525,GO:0005575,GO:0005622,GO:0005623,GO:0005737,GO:0005794,GO:0005829,GO:0005886,GO:0006355,GO:0006357,GO:0006464,GO:0006471,GO:0006807,GO:0006810,GO:0006836,GO:0006888,GO:0006890,GO:…	-	ko:K07937,ko:K07939,ko:K07940,ko:K07977	ko04072,ko04144,ko05110,ko05134,map04072,map04144,map05110,map05134	-	-	-	ko00000,ko00001,ko04031,ko04131,ko04147	-	-	-	Arf
NC_046177.1:9296452-9299846	6669.EFX81356	4.75e-08	66.6	2E0U1@1|root,2S87P@2759|Eukaryota,3A9FV@33154|Opisthokonta,3C08J@33208|Metazoa,3DG1D@33213|Bilateria	6669.EFX81356|-	-	-	-	-	-	-	-	-	-	-	-	-	-	-	-
NC_046177.1:9363402-9365627	6669.EFX78264	8.35e-57	218.0	COG0515@1|root,COG0666@1|root,KOG1027@2759|Eukaryota,KOG4177@2759|Eukaryota,38BVK@33154|Opisthokonta,3BS6S@33208|Metazoa,3E5IZ@33213|Bilateria,42AKC@6656|Arthropoda	33208|Metazoa	M	Ankyrin repeat	-	-	-	ko:K21440	-	-	-	-	ko00000,ko04131	-	-	-	Ank,Ank_2,Ank_3,Ank_4,Ank_5
NC_046177.1:9445532-9447832	6669.EFX63824	3.25e-38	154.0	2CZNT@1|root,2SB23@2759|Eukaryota	2759|Eukaryota	-	-	-	-	-	-	-	-	-	-	-	-	-	-	-
NC_046177.1:9487922-9489441	6669.EFX78264	4.96e-50	192.0	COG0515@1|root,COG0666@1|root,KOG1027@2759|Eukaryota,KOG4177@2759|Eukaryota,38BVK@33154|Opisthokonta,3BS6S@33208|Metazoa,3E5IZ@33213|Bilateria,42AKC@6656|Arthropoda	33208|Metazoa	M	Ankyrin repeat	-	-	-	ko:K21440	-	-	-	-	ko00000,ko04131	-	-	-	Ank,Ank_2,Ank_3,Ank_4,Ank_5
NC_046177.1:9592244-9592978	6669.EFX63823	3.79e-62	218.0	2E6BF@1|root,2SD1W@2759|Eukaryota,3AJIY@33154|Opisthokonta,3BTMP@33208|Metazoa,3DGFU@33213|Bilateria,420E1@6656|Arthropoda	2759|Eukaryota	-	-	-	-	-	-	-	-	-	-	-	-	-	-	NACHT
NC_046177.1:9738318-9740057	6669.EFX78264	4.05e-06	58.9	COG0515@1|root,COG0666@1|root,KOG1027@2759|Eukaryota,KOG4177@2759|Eukaryota,38BVK@33154|Opisthokonta,3BS6S@33208|Metazoa,3E5IZ@33213|Bilateria,42AKC@6656|Arthropoda	33208|Metazoa	M	Ankyrin repeat	-	-	-	ko:K21440	-	-	-	-	ko00000,ko04131	-	-	-	Ank,Ank_2,Ank_3,Ank_4,Ank_5
NC_046177.1:9794707-9794911	6669.EFX78131	1.79e-06	50.8	COG0647@1|root,KOG2882@2759|Eukaryota,38E0U@33154|Opisthokonta,3BD86@33208|Metazoa,3CVGE@33213|Bilateria,41UNP@6656|Arthropoda	33208|Metazoa	P	phosphatase activity. It is involved in the biological process described with metabolic process	PGP	GO:0000287,GO:0003674,GO:0003824,GO:0004035,GO:0004721,GO:0004725,GO:0005488,GO:0005575,GO:0005622,GO:0005623,GO:0005634,GO:0005737,GO:0005829,GO:0005975,GO:0006066,GO:0006071,GO:0006109,GO:0006111,GO:0006114,GO:0006464,GO:0006470,GO:0006629,GO:0006644,GO:0006650,GO:0006793,GO:0006796,GO:0006807,GO:0008150,GO:0008152,GO:0008967,GO:0009058,GO:0009889,GO:0009890,GO:0009892,GO:0009987,GO:0010675,GO:…	3.1.3.18,3.1.3.48	ko:K19269	ko00630,ko01100,ko01110,ko01130,ko01200,map00630,map01100,map01110,map01130,map01200	M00532	R01334	RC00017	ko00000,ko00001,ko00002,ko01000,ko01009	-	-	-	Hydrolase_6,Hydrolase_like
NC_046177.1:9798471-9799568	6669.EFX78306	6.3e-79	270.0	COG5101@1|root,KOG2020@2759|Eukaryota,38B54@33154|Opisthokonta,3BCJR@33208|Metazoa,3CRB4@33213|Bilateria,41VH7@6656|Arthropoda	33208|Metazoa	UY	Ran GTPase binding. It is involved in the biological process described with intracellular protein transport	XPO5	GO:0000049,GO:0003674,GO:0003676,GO:0003723,GO:0003729,GO:0005049,GO:0005215,GO:0005488,GO:0005515,GO:0005575,GO:0005622,GO:0005623,GO:0005634,GO:0005654,GO:0005737,GO:0005829,GO:0006139,GO:0006403,GO:0006405,GO:0006611,GO:0006725,GO:0006807,GO:0006810,GO:0006886,GO:0006913,GO:0008104,GO:0008150,GO:0008152,GO:0008536,GO:0008565,GO:0009892,GO:0009987,GO:0010468,GO:0010586,GO:0010605,GO:0010608,GO:…	-	ko:K14289	ko03013,map03013	-	-	-	ko00000,ko00001,ko03016,ko03036	-	-	-	IBN_N,Xpo1
NC_046178.1:384124-386454	6669.EFX71574	1.41e-57	204.0	COG0500@1|root,KOG4300@2759|Eukaryota,38HFJ@33154|Opisthokonta,3BC4D@33208|Metazoa,3CWGX@33213|Bilateria,421CS@6656|Arthropoda	33208|Metazoa	Q	Methyltransferase domain	METTL7A	GO:0001775,GO:0002252,GO:0002263,GO:0002274,GO:0002275,GO:0002283,GO:0002366,GO:0002376,GO:0002443,GO:0002444,GO:0002446,GO:0005575,GO:0005576,GO:0005622,GO:0005623,GO:0005737,GO:0005811,GO:0006810,GO:0006887,GO:0006955,GO:0008150,GO:0009987,GO:0012505,GO:0016192,GO:0030141,GO:0031410,GO:0031974,GO:0031982,GO:0032940,GO:0036230,GO:0042119,GO:0043226,GO:0043227,GO:0043228,GO:0043229,GO:0043232,GO:…	-	-	-	-	-	-	-	-	-	-	Methyltransf_11
NC_046178.1:462539-463020	6669.EFX71581	0.000138	49.3	2EIQ4@1|root,2SP2K@2759|Eukaryota,3A8JA@33154|Opisthokonta	2759|Eukaryota	S	Helitron helicase-like domain at N-terminus	-	-	-	-	-	-	-	-	-	-	-	-	Helitron_like_N
NC_046178.1:685765-686713	7029.ACYPI41497-PA	5.15e-11	72.0	29QV0@1|root,2RX9E@2759|Eukaryota,39MAU@33154|Opisthokonta	33154|Opisthokonta	S	Transposase protein	-	-	-	-	-	-	-	-	-	-	-	-	THAP,Tnp_P_element
NC_046178.1:831026-836087	7070.TC015886-PA	1.05e-47	194.0	COG2801@1|root,KOG0017@2759|Eukaryota,39ZQV@33154|Opisthokonta,3BIZ8@33208|Metazoa,3D69X@33213|Bilateria,42CS4@6656|Arthropoda,3T05B@50557|Insecta	33208|Metazoa	L	Reverse transcriptase (RNA-dependent DNA polymerase)	-	-	-	-	-	-	-	-	-	-	-	-	Phage_integrase,RVT_1
NC_046178.1:839396-845032	6669.EFX69718	3.19e-33	148.0	KOG1075@1|root,KOG1075@2759|Eukaryota	2759|Eukaryota	E	Ribonuclease H protein	-	-	-	ko:K03969	-	-	-	-	ko00000	-	-	-	RVT_3,zf-CCHC_4,zf-RVT
NC_046178.1:863287-867319	6669.EFX76175	2.94e-19	99.4	2D3AU@1|root,2SQVT@2759|Eukaryota,3AAKZ@33154|Opisthokonta,3BMW0@33208|Metazoa,3DKUT@33213|Bilateria	33208|Metazoa	S	Retrotransposon gag protein	ASPRV1	GO:0003674,GO:0003824,GO:0004175,GO:0004190,GO:0005575,GO:0006508,GO:0006807,GO:0007275,GO:0008150,GO:0008152,GO:0008233,GO:0010467,GO:0016020,GO:0016021,GO:0016485,GO:0016787,GO:0019538,GO:0031224,GO:0032501,GO:0032502,GO:0043170,GO:0043588,GO:0044238,GO:0044425,GO:0048513,GO:0048731,GO:0048856,GO:0051604,GO:0070001,GO:0070011,GO:0071704,GO:0140096,GO:1901564	-	-	-	-	-	-	-	-	-	-	Retrotrans_gag,gag-asp_proteas
NC_046178.1:870482-883758	7070.TC015886-PA	3.76e-120	412.0	COG2801@1|root,KOG0017@2759|Eukaryota,39ZQV@33154|Opisthokonta,3BIZ8@33208|Metazoa,3D69X@33213|Bilateria,42CS4@6656|Arthropoda,3T05B@50557|Insecta	33208|Metazoa	L	Reverse transcriptase (RNA-dependent DNA polymerase)	-	-	-	-	-	-	-	-	-	-	-	-	Phage_integrase,RVT_1
NC_046178.1:893635-940835	6669.EFX66625	5.6e-142	464.0	2D3N7@1|root,2SS4B@2759|Eukaryota,3ANKC@33154|Opisthokonta,3C1M0@33208|Metazoa,3DJHW@33213|Bilateria,422M8@6656|Arthropoda	33208|Metazoa	-	-	-	-	-	-	-	-	-	-	-	-	-	-	Tnp_P_element
NC_046178.1:971957-973291	6669.EFX61593	1.52e-17	91.3	2EMJ6@1|root,2SR73@2759|Eukaryota,38YZM@33154|Opisthokonta,3C1WR@33208|Metazoa,3DCHZ@33213|Bilateria	33208|Metazoa	S	zinc finger	-	-	-	-	-	-	-	-	-	-	-	-	PRE_C2HC
NC_046178.1:980536-984974	7668.SPU_010000-tr	1.05e-75	287.0	2CMP4@1|root,2QR56@2759|Eukaryota,39VQX@33154|Opisthokonta,3BR69@33208|Metazoa,3D755@33213|Bilateria	33208|Metazoa	S	Pao retrotransposon peptidase	-	-	-	-	-	-	-	-	-	-	-	-	DUF1759,Peptidase_A17,rve
NC_046178.1:986087-987004	6500.XP_005093008.1	1.22e-17	91.3	KOG1121@1|root,KOG1121@2759|Eukaryota,39TTD@33154|Opisthokonta,3BCXB@33208|Metazoa,3CYBV@33213|Bilateria	33208|Metazoa	L	RNA polymerase II regulatory region DNA binding	-	-	-	-	-	-	-	-	-	-	-	-	DUF659,Dimer_Tnp_hAT,zf-BED
NC_046178.1:1064931-1065920	6669.EFX72433	1.15e-22	105.0	COG1960@1|root,KOG0141@2759|Eukaryota,38EIK@33154|Opisthokonta,3BCNP@33208|Metazoa,3CUQJ@33213|Bilateria,421ZA@6656|Arthropoda	33208|Metazoa	E	Acyl-CoA dehydrogenase, C-terminal domain	ACADL	GO:0000062,GO:0000166,GO:0001659,GO:0001676,GO:0003674,GO:0003824,GO:0003995,GO:0003997,GO:0004466,GO:0005488,GO:0005575,GO:0005622,GO:0005623,GO:0005737,GO:0005739,GO:0005740,GO:0005759,GO:0006082,GO:0006575,GO:0006577,GO:0006579,GO:0006629,GO:0006631,GO:0006635,GO:0006807,GO:0006950,GO:0008150,GO:0008152,GO:0009056,GO:0009062,GO:0009266,GO:0009409,GO:0009437,GO:0009628,GO:0009889,GO:0009890,GO:…	1.3.8.8	ko:K00255	ko00071,ko01100,ko01212,ko03320,map00071,map01100,map01212,map03320	M00087	R01279,R03777,R03857,R03990,R04751,R04754	RC00052	ko00000,ko00001,ko00002,ko01000	-	-	-	Acyl-CoA_dh_1,Acyl-CoA_dh_M,Acyl-CoA_dh_N
NC_046178.1:1087713-1095663	7955.ENSDARP00000110119	5.4e-88	326.0	COG2801@1|root,KOG0017@2759|Eukaryota,38F42@33154|Opisthokonta,3BA5H@33208|Metazoa,3CZSS@33213|Bilateria,48AQP@7711|Chordata,48YUZ@7742|Vertebrata,4A6U4@7898|Actinopterygii	33208|Metazoa	L	K02A2.6-like	-	-	3.1.4.17	ko:K13755	ko00230,ko04020,ko04740,ko04742,ko04924,ko05032,map00230,map04020,map04740,map04742,map04924,map05032	-	R00191,R01234	RC00296	ko00000,ko00001,ko01000	-	-	-	RVT_1,rve
NC_046178.1:1096857-1100400	69319.XP_008558904.1	2.09e-32	136.0	COG2801@1|root,KOG0017@2759|Eukaryota,39TC6@33154|Opisthokonta,3BHT2@33208|Metazoa,3D2MB@33213|Bilateria,41VKT@6656|Arthropoda,3SQJD@50557|Insecta,46JND@7399|Hymenoptera	33208|Metazoa	L	nucleic acid binding	-	-	-	-	-	-	-	-	-	-	-	-	DUF1758,DUF1759,Peptidase_A17,rve
NC_046178.1:1124728-1128513	7668.SPU_013847-tr	7.3e-77	286.0	COG2801@1|root,KOG0017@2759|Eukaryota,38F42@33154|Opisthokonta,3BA5H@33208|Metazoa,3CWAK@33213|Bilateria	33208|Metazoa	E	K02A2.6-like	-	-	-	-	-	-	-	-	-	-	-	-	RVT_1,SCAN,gag-asp_proteas,rve,zf-CCHC,zf-H2C2
NC_046178.1:1131930-1140866	6669.EFX69741	6.04e-136	454.0	2D9T2@1|root,2TFXH@2759|Eukaryota,3AU1E@33154|Opisthokonta	6669.EFX69741|-	S	Endonuclease-reverse transcriptase	-	-	-	-	-	-	-	-	-	-	-	-	-
NC_046178.1:1142076-1152650	6669.EFX76862	1.93e-12	80.5	KOG1513@1|root,KOG1513@2759|Eukaryota,38I2T@33154|Opisthokonta,3BBYS@33208|Metazoa,3CVTP@33213|Bilateria,41W4J@6656|Arthropoda	33208|Metazoa	KT	It is involved in the biological process described with regulation of transcription, DNA-templated	sno	GO:0000003,GO:0001708,GO:0002009,GO:0002119,GO:0002164,GO:0002165,GO:0003002,GO:0003006,GO:0005575,GO:0005622,GO:0005623,GO:0005634,GO:0006355,GO:0006357,GO:0007154,GO:0007165,GO:0007166,GO:0007219,GO:0007275,GO:0007389,GO:0007444,GO:0007447,GO:0007450,GO:0007472,GO:0007476,GO:0007548,GO:0007552,GO:0007560,GO:0008150,GO:0008587,GO:0009653,GO:0009791,GO:0009886,GO:0009887,GO:0009888,GO:0009889,GO:…	-	-	-	-	-	-	-	-	-	-	AAA_34,Helicase_C_4
NC_046178.1:1155368-1169357	6334.EFV48939	8.43e-132	436.0	COG2801@1|root,KOG0017@2759|Eukaryota,38DPC@33154|Opisthokonta,3BGB6@33208|Metazoa,3D5G4@33213|Bilateria,40FC4@6231|Nematoda	33208|Metazoa	L	Reverse transcriptase (RNA-dependent DNA polymerase)	-	-	-	-	-	-	-	-	-	-	-	-	RVT_2,Retrotran_gag_2,gag_pre-integrs,rve
NC_046178.1:1173778-1177734	6669.EFX68064	3.05e-28	130.0	2CW0V@1|root,2RTCM@2759|Eukaryota,3997U@33154|Opisthokonta,3CCX1@33208|Metazoa,3E3J3@33213|Bilateria,423TE@6656|Arthropoda	33208|Metazoa	-	-	-	-	-	-	-	-	-	-	-	-	-	-	-
NC_046178.1:1178772-1215694	6669.EFX67499	2.39e-146	484.0	2AENI@1|root,2RYW1@2759|Eukaryota,39ZI9@33154|Opisthokonta,3BQBS@33208|Metazoa,3D2GS@33213|Bilateria,41TJ8@6656|Arthropoda	33208|Metazoa	-	-	-	-	-	-	-	-	-	-	-	-	-	-	-
NC_046178.1:1216791-1217649	6334.EFV58439	1.82e-26	115.0	COG2801@1|root,KOG0017@2759|Eukaryota,38DPC@33154|Opisthokonta,3BGB6@33208|Metazoa,3D5G4@33213|Bilateria,40FC4@6231|Nematoda	33208|Metazoa	L	Reverse transcriptase (RNA-dependent DNA polymerase)	-	-	-	-	-	-	-	-	-	-	-	-	RVT_2,Retrotran_gag_2,gag_pre-integrs,rve
NC_046178.1:1225380-1225982	7070.TC015886-PA	2.77e-32	130.0	COG2801@1|root,KOG0017@2759|Eukaryota,39ZQV@33154|Opisthokonta,3BIZ8@33208|Metazoa,3D69X@33213|Bilateria,42CS4@6656|Arthropoda,3T05B@50557|Insecta	33208|Metazoa	L	Reverse transcriptase (RNA-dependent DNA polymerase)	-	-	-	-	-	-	-	-	-	-	-	-	Phage_integrase,RVT_1
NC_046178.1:1242092-1242559	3847.GLYMA01G26961.1	2.97e-05	50.8	KOG1121@1|root,KOG1121@2759|Eukaryota,37TDH@33090|Viridiplantae,3GHSH@35493|Streptophyta,4JRRA@91835|fabids	35493|Streptophyta	L	Zinc finger BED domain-containing protein	-	-	-	-	-	-	-	-	-	-	-	-	DUF4413,Dimer_Tnp_hAT,zf-BED
NC_046178.1:1256855-1258124	7425.NV23398-PA	9.43e-11	71.6	KOG4585@1|root,KOG4585@2759|Eukaryota,38NKY@33154|Opisthokonta,3BK0T@33208|Metazoa,3DA54@33213|Bilateria,422DG@6656|Arthropoda,3SR2A@50557|Insecta,46IGC@7399|Hymenoptera	33208|Metazoa	L	DDE superfamily endonuclease	-	-	-	-	-	-	-	-	-	-	-	-	DDE_Tnp_4
NC_046178.1:1261139-1261684	6669.EFX80082	1.44e-31	118.0	KOG4585@1|root,KOG4585@2759|Eukaryota,3A47U@33154|Opisthokonta,3BQSS@33208|Metazoa,3D76C@33213|Bilateria,4227Q@6656|Arthropoda	33208|Metazoa	L	DDE superfamily endonuclease	-	-	-	-	-	-	-	-	-	-	-	-	DDE_Tnp_4
NC_046178.1:1277456-1299731	7668.SPU_013847-tr	6.79e-207	677.0	COG2801@1|root,KOG0017@2759|Eukaryota,38F42@33154|Opisthokonta,3BA5H@33208|Metazoa,3CWAK@33213|Bilateria	33208|Metazoa	E	K02A2.6-like	-	-	-	-	-	-	-	-	-	-	-	-	RVT_1,SCAN,gag-asp_proteas,rve,zf-CCHC,zf-H2C2
NC_046178.1:1301144-1316359	6669.EFX83595	1.41e-111	370.0	COG2801@1|root,KOG0017@2759|Eukaryota,39RZN@33154|Opisthokonta,3BK6W@33208|Metazoa,3DD0S@33213|Bilateria	33208|Metazoa	L	transposition, RNA-mediated	-	-	-	-	-	-	-	-	-	-	-	-	Asp_protease_2,RVT_1,gag-asp_proteas,rve
NC_046178.1:1320231-1334729	7425.NV14288-PA	1.11e-90	324.0	2CNBH@1|root,2QV0C@2759|Eukaryota,39RJ7@33154|Opisthokonta,3BH5Z@33208|Metazoa,3CYID@33213|Bilateria,421ZT@6656|Arthropoda,3SQGT@50557|Insecta,46K08@7399|Hymenoptera	33208|Metazoa	S	Domain of unknown function (DUF4371)	-	-	-	-	-	-	-	-	-	-	-	-	DUF4371,Dimer_Tnp_hAT
NC_046178.1:1339339-1346942	6669.EFX62873	2.36e-69	240.0	COG2801@1|root,KOG0017@2759|Eukaryota,38F42@33154|Opisthokonta,3BA5H@33208|Metazoa,3CZSS@33213|Bilateria,421KC@6656|Arthropoda	33208|Metazoa	L	Integrase core domain	-	-	-	-	-	-	-	-	-	-	-	-	RVT_1,gag-asp_proteas,rve
NC_046178.1:1353502-1354371	6669.EFX78894	4.81e-18	86.3	2D6X9@1|root,2T3A7@2759|Eukaryota,38X4C@33154|Opisthokonta,3C5CX@33208|Metazoa,3DK9S@33213|Bilateria	6669.EFX78894|-	S	hAT family C-terminal dimerisation region	-	-	-	-	-	-	-	-	-	-	-	-	-
NC_046178.1:1355777-1357447	7955.ENSDARP00000093625	3.39e-11	74.3	KOG1121@1|root,KOG1121@2759|Eukaryota,3A39F@33154|Opisthokonta,3BR1P@33208|Metazoa,3D7WE@33213|Bilateria,48EWB@7711|Chordata,49BRU@7742|Vertebrata,4A6GB@7898|Actinopterygii	33208|Metazoa	L	Protein of unknown function (DUF 659)	-	-	-	-	-	-	-	-	-	-	-	-	DUF659,zf-BED
NC_046178.1:1358896-1361441	400682.PAC_15721224	5.87e-20	102.0	2D1ZP@1|root,2SJWE@2759|Eukaryota,3AFC3@33154|Opisthokonta,3BXE6@33208|Metazoa	33208|Metazoa	-	-	-	-	-	-	-	-	-	-	-	-	-	-	-
NC_046178.1:1363422-1378895	6669.EFX84503	6.57e-44	182.0	COG2801@1|root,KOG0017@2759|Eukaryota,39ZQV@33154|Opisthokonta,3BIZ8@33208|Metazoa	33208|Metazoa	K	transposition, RNA-mediated	-	-	-	-	-	-	-	-	-	-	-	-	RVT_1
NC_046178.1:1380115-1382573	6669.EFX74937	7.1e-15	85.5	COG2801@1|root,KOG0017@2759|Eukaryota,3ASA5@33154|Opisthokonta,3C4JS@33208|Metazoa,3DJ3B@33213|Bilateria,423I8@6656|Arthropoda	33208|Metazoa	L	transposition, RNA-mediated	-	-	-	-	-	-	-	-	-	-	-	-	Retrotrans_gag
NC_046178.1:1389728-1391778	6669.EFX72398	3.24e-75	257.0	2E9HG@1|root,2SFVC@2759|Eukaryota,3ACQV@33154|Opisthokonta	33154|Opisthokonta	-	-	-	-	-	-	-	-	-	-	-	-	-	-	DUF4806
NC_046178.1:1393329-1423988	6669.EFX71833	6.14e-286	924.0	KOG4338@1|root,KOG4338@2759|Eukaryota,39VXC@33154|Opisthokonta,3BKCZ@33208|Metazoa,3D0XB@33213|Bilateria,41UXK@6656|Arthropoda	33208|Metazoa	P	nutrient reservoir activity	Vg	GO:0005575,GO:0005576	-	-	-	-	-	-	-	-	-	-	DUF1943,VWD,Vitellogenin_N
NC_046178.1:1425745-1425897	6669.EFX67499	1.98e-13	69.7	2AENI@1|root,2RYW1@2759|Eukaryota,39ZI9@33154|Opisthokonta,3BQBS@33208|Metazoa,3D2GS@33213|Bilateria,41TJ8@6656|Arthropoda	33208|Metazoa	-	-	-	-	-	-	-	-	-	-	-	-	-	-	-
NC_046178.1:1427768-1440463	7070.TC006847-PA	2.21e-174	590.0	COG2801@1|root,KOG0017@2759|Eukaryota,38GIZ@33154|Opisthokonta,3BMWT@33208|Metazoa,3CTK8@33213|Bilateria	33208|Metazoa	L	genomic stop codons	-	-	-	-	-	-	-	-	-	-	-	-	Gag_p30,RNase_H,RVP,RVT_1,rve
NC_046178.1:1441806-1447882	6669.EFX64833	6.77e-47	195.0	2D5J6@1|root,2SYRF@2759|Eukaryota,39HX6@33154|Opisthokonta,3CMQR@33208|Metazoa,3DJK9@33213|Bilateria,423PP@6656|Arthropoda	6669.EFX64833|-	-	-	-	-	-	-	-	-	-	-	-	-	-	-	-
NC_046178.1:1456131-1468703	400682.PAC_15703983	1.12e-93	339.0	COG2801@1|root,KOG0017@2759|Eukaryota,38F42@33154|Opisthokonta,3BA5H@33208|Metazoa	33208|Metazoa	OU	K02A2.6-like	-	-	-	-	-	-	-	-	-	-	-	-	RVT_1,gag-asp_proteas,rve
NC_046178.1:1471461-1476320	6669.EFX75910	3.49e-08	66.2	COG2801@1|root,KOG0017@2759|Eukaryota,3ASA5@33154|Opisthokonta,3C4JS@33208|Metazoa,3DJ3B@33213|Bilateria,423I8@6656|Arthropoda	33208|Metazoa	L	transposition, RNA-mediated	-	-	-	-	-	-	-	-	-	-	-	-	Retrotrans_gag
NC_046178.1:1484498-1492841	400682.PAC_15727632	1.47e-42	168.0	2CYJV@1|root,2S4UE@2759|Eukaryota,3A98U@33154|Opisthokonta,3BV10@33208|Metazoa	33208|Metazoa	-	-	-	-	-	-	-	-	-	-	-	-	-	-	Phage_integrase
NC_046178.1:1498919-1512041	2340.JV46_28950	1.32e-100	364.0	2DY5I@1|root,3488J@2|Bacteria,1P3B4@1224|Proteobacteria	1224|Proteobacteria	S	Reverse transcriptase (RNA-dependent DNA polymerase)	-	-	-	-	-	-	-	-	-	-	-	-	RVT_1
NC_046178.1:1535703-1535910	6669.EFX75283	1.83e-34	130.0	KOG4850@1|root,KOG4850@2759|Eukaryota,39MAI@33154|Opisthokonta,3CNXM@33208|Metazoa	33208|Metazoa	S	ARF7 effector protein C-terminus	-	-	-	-	-	-	-	-	-	-	-	-	-
NC_046178.1:1536931-1538990	69293.ENSGACP00000010512	1.31e-39	157.0	28K6X@1|root,2QSMG@2759|Eukaryota,39TXW@33154|Opisthokonta,3BY7B@33208|Metazoa,3DFFZ@33213|Bilateria,48HIU@7711|Chordata,49EW8@7742|Vertebrata,4A5ET@7898|Actinopterygii	33208|Metazoa	-	-	-	-	-	-	-	-	-	-	-	-	-	-	-
NC_046178.1:1541801-1549831	7668.SPU_021821-tr	1.88e-207	694.0	2CMP4@1|root,2QR56@2759|Eukaryota,39VQX@33154|Opisthokonta,3BR69@33208|Metazoa,3D755@33213|Bilateria	33208|Metazoa	S	Pao retrotransposon peptidase	-	-	-	-	-	-	-	-	-	-	-	-	DUF1759,Peptidase_A17,rve
NC_046178.1:1551012-1554024	6669.EFX77998	6.32e-66	229.0	2D2XF@1|root,2SPD9@2759|Eukaryota,3AMUR@33154|Opisthokonta,3C0H2@33208|Metazoa,3DGZY@33213|Bilateria,422M0@6656|Arthropoda	33208|Metazoa	-	-	-	-	-	-	-	-	-	-	-	-	-	-	-
NC_046178.1:1564208-1564395	7425.NV17481-PA	1.67e-07	53.5	COG2801@1|root,KOG0017@2759|Eukaryota,39ZQV@33154|Opisthokonta,3BIZ8@33208|Metazoa,3D69X@33213|Bilateria,4218V@6656|Arthropoda,3T0ID@50557|Insecta,46KNC@7399|Hymenoptera	33208|Metazoa	L	transposition, RNA-mediated	-	-	-	-	-	-	-	-	-	-	-	-	Phage_integrase,RVT_1
NC_046178.1:1567771-1601243	6669.EFX75283	6.84e-258	811.0	KOG4850@1|root,KOG4850@2759|Eukaryota,39MAI@33154|Opisthokonta,3CNXM@33208|Metazoa	33208|Metazoa	S	ARF7 effector protein C-terminus	-	-	-	-	-	-	-	-	-	-	-	-	-
NC_046178.1:1602664-1622798	7029.ACYPI072283-PA	2.03e-44	176.0	KOG4585@1|root,KOG4585@2759|Eukaryota,3A4U2@33154|Opisthokonta,3BQ7Z@33208|Metazoa,3D747@33213|Bilateria,422GR@6656|Arthropoda,3SR9H@50557|Insecta	33208|Metazoa	L	DDE superfamily endonuclease	-	-	1.6.5.3	ko:K03878	ko00190,ko01100,ko04714,ko04723,ko05012,map00190,map01100,map04714,map04723,map05012	M00142	R11945	RC00061	ko00000,ko00001,ko00002,ko01000,ko03029	3.D.1.6	-	-	DDE_Tnp_4
NC_046178.1:1625768-1673380	7425.NV17307-PA	1.58e-227	743.0	COG2801@1|root,KOG0017@2759|Eukaryota,38DPC@33154|Opisthokonta,3BGB6@33208|Metazoa,3D5G4@33213|Bilateria,41ZUZ@6656|Arthropoda,3SKEY@50557|Insecta	33208|Metazoa	L	Reverse transcriptase (RNA-dependent DNA polymerase)	-	-	-	-	-	-	-	-	-	-	-	-	DUF4219,RVT_2,Retrotran_gag_2,gag_pre-integrs,rve,zf-CCHC
NC_046178.1:1675980-1678192	6669.EFX62024	1.05e-37	156.0	2E1Z3@1|root,2S98E@2759|Eukaryota,3AB2K@33154|Opisthokonta,3BU7X@33208|Metazoa	33208|Metazoa	-	-	-	-	-	-	-	-	-	-	-	-	-	-	-
NC_046178.1:1681009-1686797	7668.SPU_013848-tr	7.3e-46	191.0	COG2801@1|root,KOG0017@2759|Eukaryota,38F42@33154|Opisthokonta,3BA5H@33208|Metazoa,3CWAK@33213|Bilateria	33208|Metazoa	E	K02A2.6-like	-	-	-	-	-	-	-	-	-	-	-	-	RVT_1,SCAN,gag-asp_proteas,rve,zf-CCHC,zf-H2C2
NC_046178.1:1689545-1690031	10224.XP_006816262.1	6.85e-14	76.3	2CMP4@1|root,2QR56@2759|Eukaryota,39VQX@33154|Opisthokonta,3BR69@33208|Metazoa,3D755@33213|Bilateria	33208|Metazoa	S	Pao retrotransposon peptidase	-	-	-	-	-	-	-	-	-	-	-	-	DUF1759,Peptidase_A17,rve
NC_046178.1:1699319-1700357	6669.EFX78581	4.34e-27	117.0	KOG2246@1|root,KOG2246@2759|Eukaryota,38C0F@33154|Opisthokonta,3BANH@33208|Metazoa,3CS5Q@33213|Bilateria,41XRN@6656|Arthropoda	33208|Metazoa	G	Transferase activity, transferring glycosyl groups	C1GALT1	GO:0000003,GO:0000139,GO:0001525,GO:0001568,GO:0001655,GO:0001822,GO:0001944,GO:0002064,GO:0002065,GO:0002066,GO:0002682,GO:0002683,GO:0003674,GO:0003824,GO:0005575,GO:0005622,GO:0005623,GO:0005737,GO:0005794,GO:0005795,GO:0005797,GO:0006464,GO:0006486,GO:0006493,GO:0006629,GO:0006643,GO:0006664,GO:0006807,GO:0007275,GO:0007399,GO:0007417,GO:0007528,GO:0008150,GO:0008152,GO:0008378,GO:0008610,GO:…	2.4.1.122	ko:K00731	ko00512,ko01100,map00512,map01100	M00056	R05908	-	ko00000,ko00001,ko00002,ko01000,ko01003	-	GT31	-	Fringe
NC_046178.1:1706195-1711477	161934.XP_010677706.1	1.02e-26	128.0	COG2801@1|root,KOG0017@2759|Eukaryota,37R6P@33090|Viridiplantae,3G8BW@35493|Streptophyta	35493|Streptophyta	E	Uncharacterized protein K02A2.6-like	-	-	-	-	-	-	-	-	-	-	-	-	RVT_1,RVT_3,rve
NC_046178.1:1713331-1721350	6669.EFX77515	6.88e-25	121.0	KOG1192@1|root,KOG1192@2759|Eukaryota,38B62@33154|Opisthokonta,3BDT1@33208|Metazoa,3CY8Z@33213|Bilateria	33208|Metazoa	G	glucuronosyltransferase activity	UGT2A1	GO:0001523,GO:0001889,GO:0001972,GO:0002237,GO:0002526,GO:0003008,GO:0003674,GO:0003824,GO:0004857,GO:0005080,GO:0005488,GO:0005496,GO:0005501,GO:0005504,GO:0005515,GO:0005575,GO:0005622,GO:0005623,GO:0005634,GO:0005635,GO:0005640,GO:0005737,GO:0005783,GO:0005789,GO:0005886,GO:0005887,GO:0005975,GO:0005996,GO:0006063,GO:0006082,GO:0006109,GO:0006629,GO:0006631,GO:0006706,GO:0006711,GO:0006720,GO:…	2.4.1.17,2.4.1.47	ko:K00699,ko:K04628	ko00040,ko00053,ko00140,ko00565,ko00600,ko00830,ko00860,ko00980,ko00982,ko00983,ko01100,ko01110,ko05204,map00040,map00053,map00140,map00565,map00600,map00830,map00860,map00980,map00982,map00983,map01100,map01110,map05204	M00014,M00067,M00129	R01383,R01500,R02358,R02389,R02478,R02502,R02902,R03091,R04322,R04352,R04353,R04354,R04683,R06277,R07106,R08259,R08261,R08262,R08263,R08615,R09426,R09427,R09428,R10804	RC00005,RC00033,RC00049,RC00059,RC00078,RC00171,RC00397,RC00523,RC00529,RC00708,RC02748	ko00000,ko00001,ko00002,ko01000,ko01003	-	GT1	-	UDPGT
NC_046178.1:1727333-1728498	6669.EFX80246	1.4e-09	68.6	2D8SD@1|root,2TBC7@2759|Eukaryota,396I9@33154|Opisthokonta,3CAWU@33208|Metazoa,3DS4Y@33213|Bilateria,423Q9@6656|Arthropoda	6669.EFX80246|-	-	-	-	-	-	-	-	-	-	-	-	-	-	-	-
NC_046178.1:1739582-1740786	6334.EFV61808	1.08e-48	185.0	2E7WW@1|root,2SEF2@2759|Eukaryota	2759|Eukaryota	S	Protein of unknown function (DUF1759)	-	-	-	-	-	-	-	-	-	-	-	-	DUF1758,DUF1759,rve
NC_046178.1:1743175-1760277	6334.EFV55218	2.45e-111	397.0	COG2801@1|root,KOG0017@2759|Eukaryota,38DPC@33154|Opisthokonta,3BGB6@33208|Metazoa,3D5G4@33213|Bilateria	33208|Metazoa	L	Encoded by	-	-	-	-	-	-	-	-	-	-	-	-	RVT_2,Retrotran_gag_2,gag_pre-integrs,rve
NC_046178.1:1764219-1766299	7668.SPU_010000-tr	9.75e-52	202.0	2CMP4@1|root,2QR56@2759|Eukaryota,39VQX@33154|Opisthokonta,3BR69@33208|Metazoa,3D755@33213|Bilateria	33208|Metazoa	S	Pao retrotransposon peptidase	-	-	-	-	-	-	-	-	-	-	-	-	DUF1759,Peptidase_A17,rve
NC_046178.1:1770794-1772977	6669.EFX63406	2.59e-58	208.0	2DAVY@1|root,2TKVI@2759|Eukaryota,39I0W@33154|Opisthokonta,3CMUB@33208|Metazoa,3DJTK@33213|Bilateria,423EK@6656|Arthropoda	33208|Metazoa	S	Protein of unknown function (DUF1759)	-	-	-	-	-	-	-	-	-	-	-	-	DUF1759
NC_046178.1:1774874-1776626	7213.XP_004521657.1	9.54e-06	57.8	2CMP4@1|root,2QR56@2759|Eukaryota,39VQX@33154|Opisthokonta,3BR69@33208|Metazoa,3D755@33213|Bilateria,4230R@6656|Arthropoda,3T012@50557|Insecta,4589V@7147|Diptera	33208|Metazoa	S	Putative peptidase (DUF1758)	-	-	-	-	-	-	-	-	-	-	-	-	DUF1758,DUF1759,Peptidase_A17
NC_046178.1:1783190-1791982	6669.EFX85023	2.05e-159	526.0	28M7P@1|root,2QTQS@2759|Eukaryota,39Z9X@33154|Opisthokonta,3BNGS@33208|Metazoa,3D442@33213|Bilateria,4220M@6656|Arthropoda	33208|Metazoa	S	cellular response to interferon-beta	-	-	-	-	-	-	-	-	-	-	-	-	DDE_Tnp_1_7,DUF4806
NC_046178.1:1824938-1850185	7668.SPU_024578-tr	1.59e-195	650.0	COG2801@1|root,KOG0017@2759|Eukaryota,38F42@33154|Opisthokonta,3BA5H@33208|Metazoa,3CZSS@33213|Bilateria	33208|Metazoa	G	K02A2.6-like	-	-	-	-	-	-	-	-	-	-	-	-	RVT_1,rve
NC_046178.1:1854493-1858855	6669.EFX68885	2.56e-64	230.0	KOG3105@1|root,KOG3105@2759|Eukaryota,38DQS@33154|Opisthokonta,3BK20@33208|Metazoa,3CYN0@33213|Bilateria	33208|Metazoa	S	Jerky protein homolog-like	-	-	-	-	-	-	-	-	-	-	-	-	DDE_1
NC_046178.1:1864927-1872639	7668.SPU_021821-tr	1.39e-83	316.0	2CMP4@1|root,2QR56@2759|Eukaryota,39VQX@33154|Opisthokonta,3BR69@33208|Metazoa,3D755@33213|Bilateria	33208|Metazoa	S	Pao retrotransposon peptidase	-	-	-	-	-	-	-	-	-	-	-	-	DUF1759,Peptidase_A17,rve
NC_046178.1:1875719-1909413	7668.SPU_003373-tr	6.61e-88	332.0	COG2801@1|root,KOG0017@2759|Eukaryota,38F42@33154|Opisthokonta,3BA5H@33208|Metazoa,3CWAK@33213|Bilateria	33208|Metazoa	E	K02A2.6-like	-	-	-	-	-	-	-	-	-	-	-	-	RVT_1,SCAN,gag-asp_proteas,rve,zf-CCHC,zf-H2C2
NC_046178.1:1951034-1955712	7668.SPU_001810-tr	1.43e-96	350.0	2CMP4@1|root,2QR56@2759|Eukaryota,39VQX@33154|Opisthokonta,3BR69@33208|Metazoa,3DDW3@33213|Bilateria	33208|Metazoa	S	Pao retrotransposon peptidase	-	-	-	-	-	-	-	-	-	-	-	-	DUF1758,DUF1759,Peptidase_A17,Phlebovirus_G2,RVT_1,rve
NC_046178.1:1956896-1996310	6669.EFX64205	9.16e-98	339.0	2E9WK@1|root,2SG6Z@2759|Eukaryota,3ADZ7@33154|Opisthokonta,3BW7E@33208|Metazoa,3E40M@33213|Bilateria	33208|Metazoa	-	-	-	-	-	-	-	-	-	-	-	-	-	-	-
NC_046178.1:2005010-2006533	6669.EFX69903	1.43e-48	187.0	KOG2939@1|root,KOG2939@2759|Eukaryota,38HPU@33154|Opisthokonta,3BD4W@33208|Metazoa,3CTHB@33213|Bilateria,41TI0@6656|Arthropoda	33208|Metazoa	S	Coiled-coil domain-containing protein	CCDC132	GO:0000149,GO:0000938,GO:0003674,GO:0005488,GO:0005515,GO:0005575,GO:0005622,GO:0005623,GO:0005737,GO:0005768,GO:0005794,GO:0006810,GO:0008150,GO:0012505,GO:0016192,GO:0016197,GO:0031410,GO:0031982,GO:0032386,GO:0032388,GO:0032456,GO:0032879,GO:0032991,GO:0040012,GO:0040017,GO:0043226,GO:0043227,GO:0043229,GO:0043231,GO:0044422,GO:0044424,GO:0044431,GO:0044433,GO:0044440,GO:0044444,GO:0044446,GO:…	-	-	-	-	-	-	-	-	-	-	DUF2451,Vps54_N
NC_046178.1:2053939-2058587	6500.XP_005093008.1	2.28e-12	80.5	KOG1121@1|root,KOG1121@2759|Eukaryota,39TTD@33154|Opisthokonta,3BCXB@33208|Metazoa,3CYBV@33213|Bilateria	33208|Metazoa	L	RNA polymerase II regulatory region DNA binding	-	-	-	-	-	-	-	-	-	-	-	-	DUF659,Dimer_Tnp_hAT,zf-BED
NC_046178.1:2059610-2066821	6669.EFX63927	3.83e-20	94.4	KOG1121@1|root,KOG1121@2759|Eukaryota,3ADM8@33154|Opisthokonta	33154|Opisthokonta	S	hAT family C-terminal dimerisation region	-	-	-	-	-	-	-	-	-	-	-	-	Dimer_Tnp_hAT
NC_046178.1:2074922-2081130	7029.ACYPI066987-PA	3.28e-236	743.0	COG2801@1|root,KOG0017@2759|Eukaryota,38F42@33154|Opisthokonta,3BA5H@33208|Metazoa,3CZSS@33213|Bilateria,4225E@6656|Arthropoda,3SQX6@50557|Insecta,3ECZ1@33342|Paraneoptera	33208|Metazoa	L	K02A2.6-like	-	-	-	-	-	-	-	-	-	-	-	-	RVT_1,rve
NC_046178.1:2082216-2089267	7668.SPU_001814.a-tr	7.58e-51	208.0	2CMP4@1|root,2QR56@2759|Eukaryota,39VQX@33154|Opisthokonta,3BR69@33208|Metazoa,3DDW3@33213|Bilateria	33208|Metazoa	S	Pao retrotransposon peptidase	-	-	-	-	-	-	-	-	-	-	-	-	DUF1758,DUF1759,Peptidase_A17,Phlebovirus_G2,RVT_1,rve
NC_046178.1:2090571-2112372	7668.SPU_016728-tr	7.11e-65	248.0	COG2801@1|root,KOG0017@2759|Eukaryota,39ZQV@33154|Opisthokonta,3BIZ8@33208|Metazoa,3D69X@33213|Bilateria	33208|Metazoa	L	protein heterodimerization activity	-	-	-	-	-	-	-	-	-	-	-	-	Phage_integrase,RVT_1
NC_046178.1:2114539-2142986	6669.EFX81466	8.07e-132	445.0	2CNHV@1|root,2QWEQ@2759|Eukaryota,39RDT@33154|Opisthokonta,3BITH@33208|Metazoa,3CSNZ@33213|Bilateria,41U92@6656|Arthropoda	33208|Metazoa	-	-	-	-	-	-	-	-	-	-	-	-	-	-	-
NC_046178.1:2144271-2152845	6669.EFX69576	6.04e-72	257.0	2CP7B@1|root,2R0QF@2759|Eukaryota,3AA0R@33154|Opisthokonta	6669.EFX69576|-	-	-	-	-	-	-	-	-	-	-	-	-	-	-	-
NC_046178.1:2154435-2156779	7668.SPU_011611-tr	1.05e-28	132.0	KOG1075@1|root,KOG1075@2759|Eukaryota,39N4Q@33154|Opisthokonta,3BSEH@33208|Metazoa,3CWPW@33213|Bilateria	33208|Metazoa	S	Reverse transcriptase (RNA-dependent DNA polymerase)	-	-	-	-	-	-	-	-	-	-	-	-	Peptidase_C48,RVT_1
NC_046178.1:2199242-2201465	6669.EFX64833	4.34e-07	62.8	2D5J6@1|root,2SYRF@2759|Eukaryota,39HX6@33154|Opisthokonta,3CMQR@33208|Metazoa,3DJK9@33213|Bilateria,423PP@6656|Arthropoda	6669.EFX64833|-	-	-	-	-	-	-	-	-	-	-	-	-	-	-	-
NC_046178.1:2204639-2207915	7668.SPU_003372-tr	4.04e-134	453.0	COG2801@1|root,KOG0017@2759|Eukaryota,38F42@33154|Opisthokonta,3BA5H@33208|Metazoa,3CWAK@33213|Bilateria	33208|Metazoa	E	K02A2.6-like	-	-	-	-	-	-	-	-	-	-	-	-	RVT_1,SCAN,gag-asp_proteas,rve,zf-CCHC,zf-H2C2
NC_046178.1:2209149-2238167	7668.SPU_001813-tr	8.87e-281	915.0	2CMP4@1|root,2QR56@2759|Eukaryota,39VQX@33154|Opisthokonta,3BR69@33208|Metazoa	33208|Metazoa	S	Pao retrotransposon peptidase	-	-	-	-	-	-	-	-	-	-	-	-	DUF1759,Peptidase_A17,rve
NC_046178.1:2240010-2259605	7668.SPU_003372-tr	6.97e-64	253.0	COG2801@1|root,KOG0017@2759|Eukaryota,38F42@33154|Opisthokonta,3BA5H@33208|Metazoa,3CWAK@33213|Bilateria	33208|Metazoa	E	K02A2.6-like	-	-	-	-	-	-	-	-	-	-	-	-	RVT_1,SCAN,gag-asp_proteas,rve,zf-CCHC,zf-H2C2
NC_046178.1:2268200-2271383	6669.EFX71581	0.000123	55.5	2EIQ4@1|root,2SP2K@2759|Eukaryota,3A8JA@33154|Opisthokonta	2759|Eukaryota	S	Helitron helicase-like domain at N-terminus	-	-	-	-	-	-	-	-	-	-	-	-	Helitron_like_N
NC_046178.1:2272656-2276043	7029.ACYPI088512-PA	5.33e-61	237.0	COG2801@1|root,KOG0017@2759|Eukaryota,38DPC@33154|Opisthokonta,3BGB6@33208|Metazoa,3D5G4@33213|Bilateria,41ZUZ@6656|Arthropoda,3SKEY@50557|Insecta	33208|Metazoa	L	Reverse transcriptase (RNA-dependent DNA polymerase)	-	-	-	-	-	-	-	-	-	-	-	-	RVT_2,Retrotran_gag_2,gag_pre-integrs,rve
NC_046178.1:2278707-2281565	6669.EFX69741	2.24e-87	303.0	2D9T2@1|root,2TFXH@2759|Eukaryota,3AU1E@33154|Opisthokonta	6669.EFX69741|-	S	Endonuclease-reverse transcriptase	-	-	-	-	-	-	-	-	-	-	-	-	-
NC_046178.1:2283362-2285989	7070.TC009115-PA	2.28e-82	296.0	COG2801@1|root,KOG0017@2759|Eukaryota,38DPC@33154|Opisthokonta,3BGB6@33208|Metazoa,3D5G4@33213|Bilateria,41ZUZ@6656|Arthropoda,3SKEY@50557|Insecta	33208|Metazoa	L	Reverse transcriptase (RNA-dependent DNA polymerase)	-	-	-	-	-	-	-	-	-	-	-	-	DUF4219,RVT_2,Retrotran_gag_2,gag_pre-integrs,rve,zf-CCHC
NC_046178.1:2287316-2315160	7955.ENSDARP00000110119	4.03e-68	266.0	COG2801@1|root,KOG0017@2759|Eukaryota,38F42@33154|Opisthokonta,3BA5H@33208|Metazoa,3CZSS@33213|Bilateria,48AQP@7711|Chordata,48YUZ@7742|Vertebrata,4A6U4@7898|Actinopterygii	33208|Metazoa	L	K02A2.6-like	-	-	3.1.4.17	ko:K13755	ko00230,ko04020,ko04740,ko04742,ko04924,ko05032,map00230,map04020,map04740,map04742,map04924,map05032	-	R00191,R01234	RC00296	ko00000,ko00001,ko01000	-	-	-	RVT_1,rve
NC_046178.1:2316363-2345626	7425.NV18849-PA	3.5e-57	230.0	COG2801@1|root,KOG0017@2759|Eukaryota,38DPC@33154|Opisthokonta,3BGB6@33208|Metazoa,3D5G4@33213|Bilateria,41ZUZ@6656|Arthropoda,3SKEY@50557|Insecta	33208|Metazoa	L	Reverse transcriptase (RNA-dependent DNA polymerase)	-	-	-	-	-	-	-	-	-	-	-	-	DUF4219,RVT_2,Retrotran_gag_2,gag_pre-integrs,rve,zf-CCHC
NC_046178.1:2350125-2356742	126957.SMAR010103-PA	2.93e-64	233.0	COG2801@1|root,2S2R5@2759|Eukaryota,39MHM@33154|Opisthokonta,3CP4C@33208|Metazoa,3E58K@33213|Bilateria,422JV@6656|Arthropoda	33208|Metazoa	L	transposition	-	-	-	-	-	-	-	-	-	-	-	-	Dam,RVT_1,RVT_3
NC_046178.1:2361132-2371291	6669.EFX75243	3.34e-21	105.0	KOG0445@1|root,KOG0445@2759|Eukaryota	2759|Eukaryota	S	supervillin	SVIL	GO:0003674,GO:0003779,GO:0005488,GO:0005515,GO:0005575,GO:0005622,GO:0005623,GO:0005634,GO:0005737,GO:0005829,GO:0005856,GO:0005874,GO:0005886,GO:0007275,GO:0007517,GO:0007519,GO:0008092,GO:0008150,GO:0009888,GO:0010564,GO:0014706,GO:0015629,GO:0015630,GO:0016020,GO:0030016,GO:0030496,GO:0032153,GO:0032154,GO:0032155,GO:0032465,GO:0032467,GO:0032501,GO:0032502,GO:0036449,GO:0043034,GO:0043226,GO:…	-	ko:K10369	-	-	-	-	ko00000,ko04812	-	-	-	Gelsolin,VHP
NC_046178.1:2407991-2412777	6669.EFX67063	8.38e-20	105.0	2CXYR@1|root,2S0S7@2759|Eukaryota,39ZC1@33154|Opisthokonta,3BGPK@33208|Metazoa,3D7FA@33213|Bilateria,4200N@6656|Arthropoda	33208|Metazoa	S	DNA- binding	-	-	-	-	-	-	-	-	-	-	-	-	Herpes_alk_exo,YqaJ
NC_046178.1:2419434-2433437	6669.EFX73658	2.55e-220	690.0	2CW0U@1|root,2RTCJ@2759|Eukaryota,390DN@33154|Opisthokonta,3CASI@33208|Metazoa,3DS04@33213|Bilateria,423FC@6656|Arthropoda	6669.EFX73658|-	-	-	-	-	-	-	-	-	-	-	-	-	-	-	-
NC_046178.1:2447210-2450363	7070.TC006847-PA	8.79e-204	634.0	COG2801@1|root,KOG0017@2759|Eukaryota,38GIZ@33154|Opisthokonta,3BMWT@33208|Metazoa,3CTK8@33213|Bilateria	33208|Metazoa	L	genomic stop codons	-	-	-	-	-	-	-	-	-	-	-	-	Gag_p30,RNase_H,RVP,RVT_1,rve
NC_046178.1:2455666-2470229	6669.EFX90271	9.12e-72	261.0	COG0621@1|root,KOG4355@2759|Eukaryota,38HGF@33154|Opisthokonta,3BFE7@33208|Metazoa,3CXMW@33213|Bilateria,41TZS@6656|Arthropoda	33208|Metazoa	J	4 iron, 4 sulfur cluster binding. It is involved in the biological process described with RNA modification	CDKAL1	GO:0002064,GO:0002065,GO:0002066,GO:0002067,GO:0002068,GO:0003309,GO:0003323,GO:0003674,GO:0003824,GO:0005575,GO:0005622,GO:0005623,GO:0005737,GO:0005783,GO:0005789,GO:0005791,GO:0006139,GO:0006396,GO:0006399,GO:0006400,GO:0006412,GO:0006518,GO:0006725,GO:0006807,GO:0007275,GO:0008033,GO:0008150,GO:0008152,GO:0009058,GO:0009059,GO:0009451,GO:0009888,GO:0009987,GO:0010467,GO:0012505,GO:0016020,GO:…	2.8.4.5	ko:K15865,ko:K20280	-	-	R10649	RC00003,RC03221	ko00000,ko01000,ko03016,ko04131	-	-	-	Radical_SAM,TRAM,UPF0004
NC_046178.1:2474284-2475706	6669.EFX71906	3.94e-62	221.0	COG0519@1|root,KOG1622@2759|Eukaryota,38DHS@33154|Opisthokonta,3BDTV@33208|Metazoa,3CW4N@33213|Bilateria,41TJK@6656|Arthropoda	33208|Metazoa	F	activity. It is involved in the biological process described with GMP biosynthetic process	GMPS	GO:0000902,GO:0000904,GO:0001101,GO:0003674,GO:0003824,GO:0003921,GO:0003922,GO:0005488,GO:0005515,GO:0005575,GO:0005622,GO:0005623,GO:0005694,GO:0005700,GO:0005737,GO:0005829,GO:0006139,GO:0006144,GO:0006163,GO:0006164,GO:0006177,GO:0006325,GO:0006464,GO:0006508,GO:0006725,GO:0006753,GO:0006793,GO:0006796,GO:0006807,GO:0006928,GO:0006935,GO:0006996,GO:0007275,GO:0007399,GO:0007409,GO:0007411,GO:…	6.3.5.2	ko:K01951	ko00230,ko00983,ko01100,map00230,map00983,map01100	M00050	R01230,R01231,R08244	RC00010,RC00204	ko00000,ko00001,ko00002,ko01000,ko01002	-	-	-	GATase,GMP_synt_C,NAD_synthase
NC_046178.1:2480781-2486289	6669.EFX76397	2.92e-30	139.0	COG5059@1|root,KOG0243@2759|Eukaryota,39J7K@33154|Opisthokonta,3BFQS@33208|Metazoa,3CRYP@33213|Bilateria,41TRP@6656|Arthropoda	33208|Metazoa	Z	Belongs to the TRAFAC class myosin-kinesin ATPase superfamily. Kinesin family	KIF11	GO:0000003,GO:0000226,GO:0000278,GO:0000280,GO:0000922,GO:0001578,GO:0002376,GO:0002478,GO:0002495,GO:0002504,GO:0002790,GO:0003674,GO:0003774,GO:0003777,GO:0003824,GO:0005488,GO:0005515,GO:0005575,GO:0005622,GO:0005623,GO:0005634,GO:0005737,GO:0005783,GO:0005794,GO:0005813,GO:0005815,GO:0005818,GO:0005819,GO:0005829,GO:0005856,GO:0005871,GO:0005874,GO:0005875,GO:0005876,GO:0006810,GO:0006890,GO:…	-	ko:K10398	-	-	-	-	ko00000,ko03036,ko04812	-	-	-	Kinesin,Microtub_bind
NC_046178.1:2530209-2532675	6669.EFX68792	1.76e-21	107.0	2DAW9@1|root,2TKWQ@2759|Eukaryota,39I22@33154|Opisthokonta,3CMVF@33208|Metazoa,3E3HG@33213|Bilateria,423EQ@6656|Arthropoda	6669.EFX68792|-	-	-	-	-	-	-	-	-	-	-	-	-	-	-	-
NC_046178.1:2537252-2572093	7070.TC004276-PA	6.16e-102	374.0	COG2801@1|root,KOG0017@2759|Eukaryota,38F42@33154|Opisthokonta,3BA5H@33208|Metazoa,3CWAK@33213|Bilateria	33208|Metazoa	E	K02A2.6-like	-	-	-	-	-	-	-	-	-	-	-	-	RVT_1,Retrotrans_gag,gag-asp_proteas,rve,zf-CCHC
NC_046178.1:2573503-2591053	7668.SPU_001813-tr	1.29e-93	350.0	2CMP4@1|root,2QR56@2759|Eukaryota,39VQX@33154|Opisthokonta,3BR69@33208|Metazoa	33208|Metazoa	S	Pao retrotransposon peptidase	-	-	-	-	-	-	-	-	-	-	-	-	DUF1759,Peptidase_A17,rve
NC_046178.1:2593650-2594725	936053.I1BMK8	1.22e-09	68.6	COG2801@1|root,KOG0017@2759|Eukaryota,38F42@33154|Opisthokonta,3NVKU@4751|Fungi	4751|Fungi	Z	retrotransposable element tf2 155 kda protein type 1-like	-	-	-	-	-	-	-	-	-	-	-	-	Asp_protease_2,RVT_1,Retrotrans_gag,gag-asp_proteas,rve,zf-CCHC
NC_046178.1:2595740-2612831	67593.Physo132874	7.3e-115	410.0	COG2801@1|root,KOG0017@2759|Eukaryota,3QH4V@4776|Peronosporales	4776|Peronosporales	L	GAG-pre-integrase domain	-	-	-	-	-	-	-	-	-	-	-	-	DUF4219,RVT_2,Retrotran_gag_2,gag_pre-integrs,rve,zf-CCHC
NC_046178.1:2614128-2629418	6669.EFX63670	3.84e-299	929.0	2CW0J@1|root,2RTC7@2759|Eukaryota,3AUZQ@33154|Opisthokonta	6669.EFX63670|-	-	-	-	-	-	-	-	-	-	-	-	-	-	-	-
NC_046178.1:2630804-2631835	6669.EFX73386	1.21e-51	189.0	2CW0J@1|root,2RTC7@2759|Eukaryota,3AUZQ@33154|Opisthokonta,3BSM1@33208|Metazoa,3DI5W@33213|Bilateria	6669.EFX73386|-	-	-	-	-	-	-	-	-	-	-	-	-	-	-	-
NC_046178.1:2634708-2650836	6669.EFX60835	2.31e-46	174.0	28M7P@1|root,2QTQS@2759|Eukaryota,39Z9X@33154|Opisthokonta,3BNGS@33208|Metazoa,3D442@33213|Bilateria,4220M@6656|Arthropoda	33208|Metazoa	S	cellular response to interferon-beta	-	-	-	-	-	-	-	-	-	-	-	-	DUF4806
NC_046178.1:2674379-2677414	6669.EFX78899	7.46e-37	160.0	28N4N@1|root,2QUPU@2759|Eukaryota,39SZC@33154|Opisthokonta,3BNE8@33208|Metazoa,3D9FR@33213|Bilateria,420ET@6656|Arthropoda	33208|Metazoa	-	-	-	-	-	-	-	-	-	-	-	-	-	-	-
NC_046178.1:2684603-2699639	8083.ENSXMAP00000019478	2.67e-80	306.0	2CMP4@1|root,2QR56@2759|Eukaryota,39VQX@33154|Opisthokonta,3BR69@33208|Metazoa,3D755@33213|Bilateria	33208|Metazoa	S	Pao retrotransposon peptidase	-	-	-	-	-	-	-	-	-	-	-	-	DUF1759,Peptidase_A17,rve
NC_046178.1:2728430-2760419	6669.EFX80492	9.42e-168	583.0	COG2940@1|root,KOG4443@2759|Eukaryota,38F1W@33154|Opisthokonta,3B98N@33208|Metazoa,3CXIX@33213|Bilateria,41W76@6656|Arthropoda	33208|Metazoa	K	Zinc ion binding. It is involved in the biological process described with	KMT2D	GO:0000003,GO:0000981,GO:0001067,GO:0001555,GO:0001654,GO:0001701,GO:0001745,GO:0002009,GO:0002165,GO:0002682,GO:0003002,GO:0003006,GO:0003674,GO:0003676,GO:0003677,GO:0003682,GO:0003700,GO:0003712,GO:0003713,GO:0003824,GO:0005102,GO:0005488,GO:0005515,GO:0005575,GO:0005622,GO:0005623,GO:0005634,GO:0005654,GO:0005667,GO:0005694,GO:0005700,GO:0005703,GO:0006325,GO:0006342,GO:0006355,GO:0006357,GO:…	2.1.1.43	ko:K09187,ko:K09188	ko00310,ko04934,map00310,map04934	-	R03875,R03938,R04866,R04867	RC00003,RC00060,RC00181,RC00496	ko00000,ko00001,ko01000,ko03000,ko03036	-	-	-	FYRC,FYRN,PHD,SET,zf-HC5HC2H,zf-HC5HC2H_2
NC_046178.1:2761915-2765932	6669.EFX65655	2.59e-20	106.0	2D9T2@1|root,2TFXH@2759|Eukaryota,3AU1E@33154|Opisthokonta	6669.EFX65655|-	S	Endonuclease-reverse transcriptase	-	-	-	-	-	-	-	-	-	-	-	-	-
NC_046178.1:2767057-2772475	69319.XP_008554368.1	3.9e-06	60.5	COG2801@1|root,KOG0017@2759|Eukaryota,39ZQV@33154|Opisthokonta,3BIZ8@33208|Metazoa,3D69X@33213|Bilateria,4218V@6656|Arthropoda,3T0ID@50557|Insecta,46KNC@7399|Hymenoptera	33208|Metazoa	L	transposition, RNA-mediated	-	-	-	-	-	-	-	-	-	-	-	-	Phage_integrase,RVT_1
NC_046178.1:2773557-2778282	6669.EFX63406	4.25e-72	252.0	2DAVY@1|root,2TKVI@2759|Eukaryota,39I0W@33154|Opisthokonta,3CMUB@33208|Metazoa,3DJTK@33213|Bilateria,423EK@6656|Arthropoda	33208|Metazoa	S	Protein of unknown function (DUF1759)	-	-	-	-	-	-	-	-	-	-	-	-	DUF1759
NC_046178.1:2781495-2787492	6669.EFX62033	4.3e-56	209.0	2DAW6@1|root,2TKWA@2759|Eukaryota,39I1M@33154|Opisthokonta,3CMV2@33208|Metazoa,3E3H1@33213|Bilateria,423A3@6656|Arthropoda	6669.EFX62033|-	-	-	-	-	-	-	-	-	-	-	-	-	-	-	-
NC_046178.1:2798077-2801182	6669.EFX62085	4.66e-07	62.0	COG0515@1|root,KOG0192@2759|Eukaryota	2759|Eukaryota	KLT	protein kinase activity	-	-	-	-	-	-	-	-	-	-	-	-	Ank_2,Pkinase_Tyr
NC_046178.1:2802255-2805916	9694.XP_007086852.1	1.05e-09	71.2	COG0468@1|root,KOG1434@2759|Eukaryota,38DIB@33154|Opisthokonta,3BH3B@33208|Metazoa,3CYCE@33213|Bilateria,48655@7711|Chordata,48X3H@7742|Vertebrata,3JCAD@40674|Mammalia,3EGZW@33554|Carnivora	33208|Metazoa	DL	RAD51 paralog C	RAD51C	GO:0000003,GO:0000150,GO:0000217,GO:0000226,GO:0000280,GO:0000400,GO:0000707,GO:0000722,GO:0000723,GO:0000724,GO:0000725,GO:0000730,GO:0000819,GO:0001709,GO:0002064,GO:0002065,GO:0002066,GO:0003002,GO:0003006,GO:0003674,GO:0003676,GO:0003677,GO:0003690,GO:0003697,GO:0003824,GO:0004518,GO:0004519,GO:0004520,GO:0004536,GO:0005488,GO:0005575,GO:0005622,GO:0005623,GO:0005634,GO:0005654,GO:0005657,GO:…	-	ko:K10870	ko03440,ko03460,map03440,map03460	-	-	-	ko00000,ko00001,ko03400	-	-	-	Rad51
NC_046178.1:2812141-2814452	7070.TC015886-PA	1.13e-67	248.0	COG2801@1|root,KOG0017@2759|Eukaryota,39ZQV@33154|Opisthokonta,3BIZ8@33208|Metazoa,3D69X@33213|Bilateria,42CS4@6656|Arthropoda,3T05B@50557|Insecta	33208|Metazoa	L	Reverse transcriptase (RNA-dependent DNA polymerase)	-	-	-	-	-	-	-	-	-	-	-	-	Phage_integrase,RVT_1
NC_046178.1:2815583-2825811	7668.SPU_010000-tr	2.68e-60	240.0	2CMP4@1|root,2QR56@2759|Eukaryota,39VQX@33154|Opisthokonta,3BR69@33208|Metazoa,3D755@33213|Bilateria	33208|Metazoa	S	Pao retrotransposon peptidase	-	-	-	-	-	-	-	-	-	-	-	-	DUF1759,Peptidase_A17,rve
NC_046178.1:2842018-2849527	7668.SPU_027110-tr	3.44e-172	577.0	COG2801@1|root,KOG0017@2759|Eukaryota,38F42@33154|Opisthokonta,3BA5H@33208|Metazoa,3CZSS@33213|Bilateria	33208|Metazoa	G	K02A2.6-like	-	-	-	-	-	-	-	-	-	-	-	-	RVT_1,Retrotrans_gag,rve,zf-H2C2
NC_046178.1:2853496-2854248	6669.EFX76823	5.87e-92	303.0	28N4N@1|root,2QUPU@2759|Eukaryota,39SZC@33154|Opisthokonta,3BNE8@33208|Metazoa,3D9FR@33213|Bilateria,420ET@6656|Arthropoda	33208|Metazoa	-	-	-	-	-	-	-	-	-	-	-	-	-	-	-
NC_046178.1:2881743-2901277	7668.SPU_010000-tr	9.8e-117	424.0	2CMP4@1|root,2QR56@2759|Eukaryota,39VQX@33154|Opisthokonta,3BR69@33208|Metazoa,3D755@33213|Bilateria	33208|Metazoa	S	Pao retrotransposon peptidase	-	-	-	-	-	-	-	-	-	-	-	-	DUF1759,Peptidase_A17,rve
NC_046178.1:2920433-2923902	7668.SPU_003030-tr	7.29e-24	118.0	2D1AE@1|root,2SHBM@2759|Eukaryota,3AFP7@33154|Opisthokonta,3BY0Y@33208|Metazoa,3DET1@33213|Bilateria	33208|Metazoa	-	-	-	-	-	-	-	-	-	-	-	-	-	-	DUF1759,Peptidase_A17
NC_046178.1:2925161-2926493	7668.SPU_010000-tr	2.44e-13	81.3	2CMP4@1|root,2QR56@2759|Eukaryota,39VQX@33154|Opisthokonta,3BR69@33208|Metazoa,3D755@33213|Bilateria	33208|Metazoa	S	Pao retrotransposon peptidase	-	-	-	-	-	-	-	-	-	-	-	-	DUF1759,Peptidase_A17,rve
NC_046178.1:2933858-2938012	7719.XP_009858677.1	2.65e-05	58.2	2CMP4@1|root,2QR56@2759|Eukaryota,39VQX@33154|Opisthokonta,3BR69@33208|Metazoa,3D755@33213|Bilateria	33208|Metazoa	S	Pao retrotransposon peptidase	-	-	-	-	-	-	-	-	-	-	-	-	Peptidase_A17,rve
NC_046178.1:2939211-2941242	7668.SPU_025609-tr	1.45e-110	368.0	2CMP4@1|root,2QR56@2759|Eukaryota,39VQX@33154|Opisthokonta,3BR69@33208|Metazoa,3D755@33213|Bilateria	33208|Metazoa	S	Pao retrotransposon peptidase	-	-	-	-	-	-	-	-	-	-	-	-	DUF1759,Peptidase_A17,rve
NC_046178.1:2948703-2950903	6669.EFX69741	1.37e-75	266.0	2D9T2@1|root,2TFXH@2759|Eukaryota,3AU1E@33154|Opisthokonta	6669.EFX69741|-	S	Endonuclease-reverse transcriptase	-	-	-	-	-	-	-	-	-	-	-	-	-
NC_046178.1:2966926-2967191	10224.XP_006819132.1	3.72e-18	85.1	COG2801@1|root,KOG0017@2759|Eukaryota,39TC6@33154|Opisthokonta	33154|Opisthokonta	L	biological adhesion	-	-	-	-	-	-	-	-	-	-	-	-	DUF1759,Peptidase_A17,rve
NC_046178.1:2970993-2975327	6669.EFX81540	7.02e-97	328.0	COG0507@1|root,KOG0987@2759|Eukaryota,38G2J@33154|Opisthokonta,3BIV7@33208|Metazoa,3D0M2@33213|Bilateria	33208|Metazoa	L	DNA helicase activity	-	-	-	ko:K18626	-	-	-	-	ko00000,ko04812	-	-	-	Helitron_like_N,PIF1
NC_046178.1:2986194-2988105	6669.EFX71011	5.42e-05	54.7	2EADR@1|root,2SGMT@2759|Eukaryota	6669.EFX71011|-	S	zinc finger	-	-	-	-	-	-	-	-	-	-	-	-	-
NC_046178.1:2991052-2997433	400682.PAC_15707569	4.88e-37	157.0	COG2801@1|root,KOG0017@2759|Eukaryota,39ZQV@33154|Opisthokonta,3BIZ8@33208|Metazoa	33208|Metazoa	K	transposition, RNA-mediated	-	-	-	-	-	-	-	-	-	-	-	-	RVT_1
NC_046178.1:3001070-3002731	6669.EFX62235	4.01e-09	68.2	2CX6J@1|root,2RWF1@2759|Eukaryota,3AUU7@33154|Opisthokonta,3C4C6@33208|Metazoa	33208|Metazoa	S	zinc finger	-	-	-	-	-	-	-	-	-	-	-	-	Retrotrans_gag,zf-CCHC
NC_046178.1:3006186-3007044	6669.EFX64794	1.36e-71	235.0	2CX6J@1|root,2RWF1@2759|Eukaryota,3AUU7@33154|Opisthokonta,3C4C6@33208|Metazoa,3DJMR@33213|Bilateria,423FA@6656|Arthropoda	33208|Metazoa	S	Retrotransposon gag protein	-	-	-	-	-	-	-	-	-	-	-	-	Retrotrans_gag,zf-CCHC
NC_046178.1:3015137-3018104	10224.XP_006811480.1	1.15e-27	130.0	2CMP4@1|root,2QR56@2759|Eukaryota,3AGRF@33154|Opisthokonta,3BXKU@33208|Metazoa,3DEC2@33213|Bilateria	33208|Metazoa	S	Pao retrotransposon peptidase	-	-	-	-	-	-	-	-	-	-	-	-	DUF1758,Peptidase_A17,rve,zf-H2C2
NC_046178.1:3019534-3022541	6669.EFX74705	3.89e-11	72.0	COG2801@1|root,KOG0017@2759|Eukaryota,39TC6@33154|Opisthokonta,3BHT2@33208|Metazoa	33208|Metazoa	L	steroid hormone mediated signaling pathway	-	-	-	-	-	-	-	-	-	-	-	-	DUF1758,Peptidase_A17,RVT_1,rve
NC_046178.1:3037445-3040378	6669.EFX86741	3.63e-08	67.0	KOG4292@1|root,KOG4292@2759|Eukaryota,3949K@33154|Opisthokonta,3BGFY@33208|Metazoa,3CUBZ@33213|Bilateria,41X03@6656|Arthropoda	33208|Metazoa	T	It is involved in the biological process described with receptor-mediated endocytosis	-	GO:0003008,GO:0003014,GO:0008150,GO:0032501,GO:0070293,GO:0097017,GO:0097205,GO:0097206	-	ko:K14616	ko04977,map04977	-	-	-	ko00000,ko00001,ko04147	-	-	-	CUB,EGF,EGF_3,EGF_CA,hEGF
NC_046178.1:3065965-3071453	126957.SMAR006423-PA	1.97e-28	127.0	KOG4585@1|root,KOG4585@2759|Eukaryota,3A4U2@33154|Opisthokonta,3BQQZ@33208|Metazoa,3D802@33213|Bilateria,42ABZ@6656|Arthropoda	33208|Metazoa	L	DDE superfamily endonuclease	-	-	-	-	-	-	-	-	-	-	-	-	DDE_Tnp_4
NC_046178.1:3073549-3077669	6669.EFX78739	3.23e-34	145.0	KOG3105@1|root,KOG3105@2759|Eukaryota,38DQS@33154|Opisthokonta,3BK20@33208|Metazoa,3CYN0@33213|Bilateria,41Z9I@6656|Arthropoda	33208|Metazoa	S	DDE superfamily endonuclease	-	-	-	-	-	-	-	-	-	-	-	-	DDE_1,HTH_Tnp_Tc5,HTH_psq
NC_046178.1:3078820-3086079	6669.EFX67401	1.55e-14	86.7	KOG1121@1|root,KOG1121@2759|Eukaryota,3AS0G@33154|Opisthokonta,3C3FX@33208|Metazoa	33208|Metazoa	S	protein dimerization activity	-	-	-	-	-	-	-	-	-	-	-	-	-
NC_046178.1:3095165-3102317	6669.EFX71989	9.25e-42	176.0	2CXQA@1|root,2RZ1Z@2759|Eukaryota,3A2YC@33154|Opisthokonta,3BQYX@33208|Metazoa,3E4D3@33213|Bilateria,42ACE@6656|Arthropoda	33208|Metazoa	-	-	-	-	-	-	-	-	-	-	-	-	-	-	-
NC_046178.1:3103977-3105340	6669.EFX81314	7.21e-42	165.0	28XKR@1|root,2R4E0@2759|Eukaryota,39TX3@33154|Opisthokonta,3BKT1@33208|Metazoa,3D3E1@33213|Bilateria,41XNJ@6656|Arthropoda	33208|Metazoa	-	-	-	-	-	-	-	-	-	-	-	-	-	-	-
NC_046178.1:3106797-3113173	6183.Smp_177900.1	1.6e-34	152.0	2CMP4@1|root,2QR56@2759|Eukaryota,39VQX@33154|Opisthokonta,3BR69@33208|Metazoa,3D755@33213|Bilateria	33208|Metazoa	S	Pao retrotransposon peptidase	-	-	-	-	-	-	-	-	-	-	-	-	DUF1759,Peptidase_A17,rve
NC_046178.1:3115904-3118053	7668.SPU_001812-tr	9.37e-15	87.4	2CMP4@1|root,2QR56@2759|Eukaryota,3AIX2@33154|Opisthokonta,3BYN7@33208|Metazoa,3E42Q@33213|Bilateria	33208|Metazoa	S	Integrase core domain	-	-	-	-	-	-	-	-	-	-	-	-	rve
NC_046178.1:3119259-3128139	6500.XP_005093008.1	4.03e-25	121.0	KOG1121@1|root,KOG1121@2759|Eukaryota,39TTD@33154|Opisthokonta,3BCXB@33208|Metazoa,3CYBV@33213|Bilateria	33208|Metazoa	L	RNA polymerase II regulatory region DNA binding	-	-	-	-	-	-	-	-	-	-	-	-	DUF659,Dimer_Tnp_hAT,zf-BED
NC_046178.1:3136179-3139955	6669.EFX83569	1.36e-72	249.0	2AI1Z@1|root,2RZ3S@2759|Eukaryota	2759|Eukaryota	-	-	-	-	-	-	-	-	-	-	-	-	-	-	-
NC_046178.1:3142428-3148255	6669.EFX81175	1.27e-10	75.5	2CNQC@1|root,2QXFF@2759|Eukaryota,3AQAV@33154|Opisthokonta,3C2QJ@33208|Metazoa,3DHXY@33213|Bilateria,42302@6656|Arthropoda	33208|Metazoa	-	-	-	-	-	-	-	-	-	-	-	-	-	-	-
NC_046178.1:3150821-3154796	6669.EFX63971	3.89e-21	108.0	2CY74@1|root,2S2H8@2759|Eukaryota,3A3Z3@33154|Opisthokonta,3BSEA@33208|Metazoa,3D8D3@33213|Bilateria,4207X@6656|Arthropoda	33208|Metazoa	S	Transposase protein	-	-	-	-	-	-	-	-	-	-	-	-	Tnp_P_element
NC_046178.1:3166557-3193650	7668.SPU_013847-tr	1.63e-58	234.0	COG2801@1|root,KOG0017@2759|Eukaryota,38F42@33154|Opisthokonta,3BA5H@33208|Metazoa,3CWAK@33213|Bilateria	33208|Metazoa	E	K02A2.6-like	-	-	-	-	-	-	-	-	-	-	-	-	RVT_1,SCAN,gag-asp_proteas,rve,zf-CCHC,zf-H2C2
[truncated: 1,739 more rows]
