# Supplementary material for: Daphnia magna egg piRNA cluster expression profiles change as mothers age
Source: BMC Genomics. 2022 Jun 8;23:429. doi: 10.1186/s12864-022-08660-z (PMC9175491; doi:10.1186/s12864-022-08660-z)
Supplement: Supplementary file 5 — Additional file 5: Table S4. EggNOG annotations for clusters encoding probable TE elements included in the experiment. [file 12864_2022_8660_MOESM5_ESM.xlsx]

## Sheet: Table_SX
Table S4. TE-like elements sub-sampled from table S3.
query	seed_ortholog	evalue	score	eggNOG_OGs	max_annot_lvl	COG_category	Description	Preferred_name	GOs	EC	KEGG_ko	KEGG_Pathway	KEGG_Module	KEGG_Reaction	KEGG_rclass	BRITE	KEGG_TC	CAZy	BiGG_Reaction	PFAMs
NC_046174.1:2050-11785	7668.SPU_008424-tr	1.3e-82	303	COG2801@1|root,KOG0017@2759|Eukaryota,3A4CN@33154|Opisthokonta,3BRMP@33208|Metazoa,3D9YY@33213|Bilateria	33208|Metazoa	L	transposition, RNA-mediated	-	-	-	-	-	-	-	-	-	-	-	-	RVT_1,rve
NC_046174.1:147881-155780	7425.NV17307-PA	6.76e-229	734	COG2801@1|root,KOG0017@2759|Eukaryota,38DPC@33154|Opisthokonta,3BGB6@33208|Metazoa,3D5G4@33213|Bilateria,41ZUZ@6656|Arthropoda,3SKEY@50557|Insecta	33208|Metazoa	L	Reverse transcriptase (RNA-dependent DNA polymerase)	-	-	-	-	-	-	-	-	-	-	-	-	DUF4219,RVT_2,Retrotran_gag_2,gag_pre-integrs,rve,zf-CCHC
NC_046174.1:2026923-2038843	6669.EFX65419	6.74e-116	390	KOG1075@1|root,KOG1075@2759|Eukaryota,3AQAX@33154|Opisthokonta,3C23C@33208|Metazoa,3DI9Q@33213|Bilateria,422W7@6656|Arthropoda	33208|Metazoa	S	Ribonuclease H protein	-	-	-	-	-	-	-	-	-	-	-	-	Exo_endo_phos_2,RVT_1
NC_046174.1:2047692-2052088	7070.TC015886-PA	3.1e-122	411	COG2801@1|root,KOG0017@2759|Eukaryota,39ZQV@33154|Opisthokonta,3BIZ8@33208|Metazoa,3D69X@33213|Bilateria,42CS4@6656|Arthropoda,3T05B@50557|Insecta	33208|Metazoa	L	Reverse transcriptase (RNA-dependent DNA polymerase)	-	-	-	-	-	-	-	-	-	-	-	-	Phage_integrase,RVT_1
NC_046174.1:4348539-4355130	6669.EFX74937	7.32e-05	56.2	COG2801@1|root,KOG0017@2759|Eukaryota,3ASA5@33154|Opisthokonta,3C4JS@33208|Metazoa,3DJ3B@33213|Bilateria,423I8@6656|Arthropoda	33208|Metazoa	L	transposition, RNA-mediated	-	-	-	-	-	-	-	-	-	-	-	-	Retrotrans_gag
NC_046174.1:4356148-4360278	7425.NV18522-PA	2.16e-128	429	COG2801@1|root,KOG0017@2759|Eukaryota,38DPC@33154|Opisthokonta,3BGB6@33208|Metazoa,3D5G4@33213|Bilateria,41ZUZ@6656|Arthropoda,3SKEY@50557|Insecta	33208|Metazoa	L	Reverse transcriptase (RNA-dependent DNA polymerase)	-	-	-	-	-	-	-	-	-	-	-	-	DUF4219,RVT_2,Retrotran_gag_2,gag_pre-integrs,rve,zf-CCHC
NC_046174.1:4391758-4409177	67593.Physo132874	2.65e-129	454	COG2801@1|root,KOG0017@2759|Eukaryota,3QH4V@4776|Peronosporales	4776|Peronosporales	L	GAG-pre-integrase domain	-	-	-	-	-	-	-	-	-	-	-	-	DUF4219,RVT_2,Retrotran_gag_2,gag_pre-integrs,rve,zf-CCHC
NC_046174.1:4410311-4420699	400682.PAC_15707569	4.51e-80	285	COG2801@1|root,KOG0017@2759|Eukaryota,39ZQV@33154|Opisthokonta,3BIZ8@33208|Metazoa	33208|Metazoa	K	transposition, RNA-mediated	-	-	-	-	-	-	-	-	-	-	-	-	RVT_1
NC_046174.1:4421778-4426904	7668.SPU_015890-tr	2.3e-32	141	2CYJV@1|root,2S4UE@2759|Eukaryota,3A98U@33154|Opisthokonta,3BV10@33208|Metazoa	33208|Metazoa	-	-	-	-	-	-	-	-	-	-	-	-	-	-	Phage_integrase
NC_046174.1:4433572-4444503	7668.SPU_015555-tr	1.32e-72	279	COG2801@1|root,KOG0017@2759|Eukaryota,39ZQV@33154|Opisthokonta,3BIZ8@33208|Metazoa,3D69X@33213|Bilateria	33208|Metazoa	L	protein heterodimerization activity	-	-	-	-	-	-	-	-	-	-	-	-	Phage_integrase,RVT_1
NC_046174.1:4447933-4452605	7029.ACYPI081975-PA	9.11e-138	452	COG2801@1|root,KOG0017@2759|Eukaryota,38DPC@33154|Opisthokonta,3BGB6@33208|Metazoa,3D5G4@33213|Bilateria,41ZUZ@6656|Arthropoda,3SKEY@50557|Insecta	33208|Metazoa	L	Reverse transcriptase (RNA-dependent DNA polymerase)	-	-	-	-	-	-	-	-	-	-	-	-	RVT_2,Retrotran_gag_2,gag_pre-integrs,rve
NC_046174.1:4560893-4569107	7668.SPU_001813-tr	3.42e-108	394	2CMP4@1|root,2QR56@2759|Eukaryota,39VQX@33154|Opisthokonta,3BR69@33208|Metazoa	33208|Metazoa	S	Pao retrotransposon peptidase	-	-	-	-	-	-	-	-	-	-	-	-	DUF1759,Peptidase_A17,rve
NC_046174.1:4945159-4950555	6669.EFX77689	1.48e-191	625	COG0507@1|root,KOG0987@2759|Eukaryota,3AAIR@33154|Opisthokonta	33154|Opisthokonta	L	G-quadruplex DNA unwinding	-	-	-	-	-	-	-	-	-	-	-	-	Helitron_like_N,PIF1
NC_046174.1:4961690-4964773	6669.EFX69357	2.08e-122	382	2CMM3@1|root,2QQSX@2759|Eukaryota,39DKY@33154|Opisthokonta,3BDYS@33208|Metazoa,3CVMR@33213|Bilateria,41Z4G@6656|Arthropoda	33208|Metazoa	S	Transposase protein	-	-	-	-	-	-	-	-	-	-	-	-	Tnp_P_element
NC_046174.1:4988151-4991389	126957.SMAR010103-PA	2.17e-44	174	COG2801@1|root,2S2R5@2759|Eukaryota,39MHM@33154|Opisthokonta,3CP4C@33208|Metazoa,3E58K@33213|Bilateria,422JV@6656|Arthropoda	33208|Metazoa	L	transposition	-	-	-	-	-	-	-	-	-	-	-	-	Dam,RVT_1,RVT_3
NC_046174.1:4992603-5009099	400682.PAC_15706197	7.91e-175	591	2CMP4@1|root,2QR56@2759|Eukaryota,39VQX@33154|Opisthokonta,3BR69@33208|Metazoa	33208|Metazoa	S	Pao retrotransposon peptidase	-	-	-	-	-	-	-	-	-	-	-	-	Asp_protease_2,DUF1758,DUF1759,Peptidase_A17,Phlebovirus_G2,RVT_1,rve
NC_046174.1:5053930-5079544	6669.EFX70036	4.04e-190	613	KOG1075@1|root,KOG1075@2759|Eukaryota,39XVS@33154|Opisthokonta,3BXBC@33208|Metazoa,3DBAC@33213|Bilateria	33208|Metazoa	L	Reverse transcriptase (RNA-dependent DNA polymerase)	-	-	-	-	-	-	-	-	-	-	-	-	Exo_endo_phos_2,RVT_1
NC_046174.1:5086322-5090514	7425.NV18849-PA	9.15e-81	299	COG2801@1|root,KOG0017@2759|Eukaryota,38DPC@33154|Opisthokonta,3BGB6@33208|Metazoa,3D5G4@33213|Bilateria,41ZUZ@6656|Arthropoda,3SKEY@50557|Insecta	33208|Metazoa	L	Reverse transcriptase (RNA-dependent DNA polymerase)	-	-	-	-	-	-	-	-	-	-	-	-	DUF4219,RVT_2,Retrotran_gag_2,gag_pre-integrs,rve,zf-CCHC
NC_046174.1:5101531-5121636	7029.ACYPI39110-PA	8.95e-110	397	COG2801@1|root,KOG0017@2759|Eukaryota,38DPC@33154|Opisthokonta,3CNH1@33208|Metazoa,3DKAJ@33213|Bilateria,42AEX@6656|Arthropoda,3SZW4@50557|Insecta,3EECK@33342|Paraneoptera	33208|Metazoa	L	Reverse transcriptase (RNA-dependent DNA polymerase)	-	-	-	-	-	-	-	-	-	-	-	-	RVT_2,Retrotran_gag_2,rve,zf-CCHC
NC_046174.1:5167310-5170976	6669.EFX66073	6.33e-57	209	2CX6J@1|root,2RWF1@2759|Eukaryota,3AUU7@33154|Opisthokonta,3C4C6@33208|Metazoa,3DJMR@33213|Bilateria,423FA@6656|Arthropoda	33208|Metazoa	S	Retrotransposon gag protein	-	-	-	-	-	-	-	-	-	-	-	-	Retrotrans_gag,zf-CCHC
NC_046174.1:5181687-5184204	13037.EHJ74035	8.23e-21	107	KOG1075@1|root,KOG1075@2759|Eukaryota,3AQAX@33154|Opisthokonta,3C23C@33208|Metazoa,3DI9Q@33213|Bilateria,422W7@6656|Arthropoda,3T0KF@50557|Insecta	33208|Metazoa	S	Ribonuclease H protein	-	-	-	-	-	-	-	-	-	-	-	-	Exo_endo_phos_2,RVT_1
NC_046174.1:5185369-5189801	2340.JV46_28950	3.17e-45	188	2DY5I@1|root,3488J@2|Bacteria,1P3B4@1224|Proteobacteria	1224|Proteobacteria	S	Reverse transcriptase (RNA-dependent DNA polymerase)	-	-	-	-	-	-	-	-	-	-	-	-	RVT_1
NC_046174.1:5191456-5192109	7070.TC009115-PA	2.13e-26	114	COG2801@1|root,KOG0017@2759|Eukaryota,38DPC@33154|Opisthokonta,3BGB6@33208|Metazoa,3D5G4@33213|Bilateria,41ZUZ@6656|Arthropoda,3SKEY@50557|Insecta	33208|Metazoa	L	Reverse transcriptase (RNA-dependent DNA polymerase)	-	-	-	-	-	-	-	-	-	-	-	-	DUF4219,RVT_2,Retrotran_gag_2,gag_pre-integrs,rve,zf-CCHC
NC_046174.1:5261306-5270571	7668.SPU_010000-tr	5.73e-90	337	2CMP4@1|root,2QR56@2759|Eukaryota,39VQX@33154|Opisthokonta,3BR69@33208|Metazoa,3D755@33213|Bilateria	33208|Metazoa	S	Pao retrotransposon peptidase	-	-	-	-	-	-	-	-	-	-	-	-	DUF1759,Peptidase_A17,rve
NC_046174.1:5277582-5283403	7668.SPU_010000-tr	5.12e-194	643	2CMP4@1|root,2QR56@2759|Eukaryota,39VQX@33154|Opisthokonta,3BR69@33208|Metazoa,3D755@33213|Bilateria	33208|Metazoa	S	Pao retrotransposon peptidase	-	-	-	-	-	-	-	-	-	-	-	-	DUF1759,Peptidase_A17,rve
NC_046174.1:5284959-5300064	6669.EFX71370	1.19e-125	417	29RJ7@1|root,2RXBE@2759|Eukaryota,39V4K@33154|Opisthokonta,3BJZ7@33208|Metazoa,3D3HW@33213|Bilateria,420BS@6656|Arthropoda	33208|Metazoa	S	DDE superfamily endonuclease	-	-	-	-	-	-	-	-	-	-	-	-	DDE_Tnp_4,HTH_Tnp_4,THAP
NC_046174.1:5345350-5357491	6669.EFX62946	1.56e-23	107	COG2801@1|root,KOG0017@2759|Eukaryota,38VHA@33154|Opisthokonta,3C3G8@33208|Metazoa,3DK75@33213|Bilateria,423G8@6656|Arthropoda	33208|Metazoa	L	gag-polypeptide of LTR copia-type	-	-	-	-	-	-	-	-	-	-	-	-	DUF4219,Retrotran_gag_2
NC_046174.1:5373022-5387432	6669.EFX69227	4.86e-184	578	KOG3105@1|root,KOG3105@2759|Eukaryota,38DQS@33154|Opisthokonta,3BGR7@33208|Metazoa,3D3JB@33213|Bilateria,421ZQ@6656|Arthropoda	33208|Metazoa	S	DDE superfamily endonuclease	-	-	-	-	-	-	-	-	-	-	-	-	DDE_1,HTH_psq
NC_046174.1:5388483-5392852	6669.EFX78739	1.69e-72	257	KOG3105@1|root,KOG3105@2759|Eukaryota,38DQS@33154|Opisthokonta,3BK20@33208|Metazoa,3CYN0@33213|Bilateria,41Z9I@6656|Arthropoda	33208|Metazoa	S	DDE superfamily endonuclease	-	-	-	-	-	-	-	-	-	-	-	-	DDE_1,HTH_Tnp_Tc5,HTH_psq
NC_046174.1:5410710-5447046	7668.SPU_010000-tr	9.79e-154	540	2CMP4@1|root,2QR56@2759|Eukaryota,39VQX@33154|Opisthokonta,3BR69@33208|Metazoa,3D755@33213|Bilateria	33208|Metazoa	S	Pao retrotransposon peptidase	-	-	-	-	-	-	-	-	-	-	-	-	DUF1759,Peptidase_A17,rve
NC_046174.1:5561139-5621446	7070.TC009115-PA	1.65e-140	486	COG2801@1|root,KOG0017@2759|Eukaryota,38DPC@33154|Opisthokonta,3BGB6@33208|Metazoa,3D5G4@33213|Bilateria,41ZUZ@6656|Arthropoda,3SKEY@50557|Insecta	33208|Metazoa	L	Reverse transcriptase (RNA-dependent DNA polymerase)	-	-	-	-	-	-	-	-	-	-	-	-	DUF4219,RVT_2,Retrotran_gag_2,gag_pre-integrs,rve,zf-CCHC
NC_046174.1:5857729-5869158	6669.EFX68805	5.15e-87	291	2EMGN@1|root,2SR5B@2759|Eukaryota,3ARNA@33154|Opisthokonta	2759|Eukaryota	-	-	-	-	-	-	-	-	-	-	-	-	-	-	DDE_Tnp_4
NC_046174.1:5910087-5918039	7425.NV17307-PA	3.68e-104	375	COG2801@1|root,KOG0017@2759|Eukaryota,38DPC@33154|Opisthokonta,3BGB6@33208|Metazoa,3D5G4@33213|Bilateria,41ZUZ@6656|Arthropoda,3SKEY@50557|Insecta	33208|Metazoa	L	Reverse transcriptase (RNA-dependent DNA polymerase)	-	-	-	-	-	-	-	-	-	-	-	-	DUF4219,RVT_2,Retrotran_gag_2,gag_pre-integrs,rve,zf-CCHC
NC_046174.1:5936503-5939654	7425.NV17383-PA	5.6e-84	306	COG2801@1|root,KOG0017@2759|Eukaryota,38DPC@33154|Opisthokonta,3BGB6@33208|Metazoa,3D5G4@33213|Bilateria,41ZUZ@6656|Arthropoda,3SKEY@50557|Insecta	33208|Metazoa	L	Reverse transcriptase (RNA-dependent DNA polymerase)	-	-	-	-	-	-	-	-	-	-	-	-	DUF4219,RVT_2,Retrotran_gag_2,gag_pre-integrs,rve,zf-CCHC
NC_046174.1:5940714-5943810	6669.EFX65973	1.33e-47	184	2CNE1@1|root,2QVJ3@2759|Eukaryota,39SZA@33154|Opisthokonta,3BITZ@33208|Metazoa,3DMTE@33213|Bilateria,421XE@6656|Arthropoda	33208|Metazoa	S	MULE transposase domain	-	-	-	ko:K17604	-	-	-	-	ko00000,ko01009	-	-	-	FAR1,MULE
NC_046174.1:6056186-6059456	10224.XP_006815924.1	5.19e-42	176	COG2801@1|root,KOG0017@2759|Eukaryota,39TC6@33154|Opisthokonta,3BHT2@33208|Metazoa,3D2MB@33213|Bilateria	33208|Metazoa	J	transposition, RNA-mediated	-	-	-	-	-	-	-	-	-	-	-	-	DUF1758,DUF1759,Peptidase_A17,Phlebovirus_G2,RVT_1,rve
NC_046174.1:6174005-6176238	7668.SPU_001813-tr	5.64e-90	317	2CMP4@1|root,2QR56@2759|Eukaryota,39VQX@33154|Opisthokonta,3BR69@33208|Metazoa	33208|Metazoa	S	Pao retrotransposon peptidase	-	-	-	-	-	-	-	-	-	-	-	-	DUF1759,Peptidase_A17,rve
NC_046174.1:6186044-6189786	7070.TC005270-PA	8.17e-152	484	COG2801@1|root,KOG0017@2759|Eukaryota,38F42@33154|Opisthokonta,3BA5H@33208|Metazoa,3DKZ7@33213|Bilateria,428B3@6656|Arthropoda,3SQ89@50557|Insecta	33208|Metazoa	L	Reverse transcriptase (RNA-dependent DNA polymerase)	-	-	-	-	-	-	-	-	-	-	-	-	RVT_1,rve,zf-CCHC,zf-H2C2
NC_046174.1:6230046-6231819	6669.EFX75813	1.19e-46	173	28N8N@1|root,2QUTZ@2759|Eukaryota,39XUZ@33154|Opisthokonta,3BIC8@33208|Metazoa,3D1M8@33213|Bilateria,420PE@6656|Arthropoda	33208|Metazoa	S	Transposase	-	-	-	-	-	-	-	-	-	-	-	-	DDE_3,HTH_23,HTH_Tnp_Tc3_2
NC_046174.1:6244042-6266048	7668.SPU_021678-tr	1.1e-58	236	COG2801@1|root,KOG0017@2759|Eukaryota,3AH2J@33154|Opisthokonta,3BX3Q@33208|Metazoa	33208|Metazoa	L	transposition, RNA-mediated	-	-	-	-	-	-	-	-	-	-	-	-	RVT_1,rve
NC_046174.1:6270494-6270623	6669.EFX66037	5.29e-19	84.3	COG2801@1|root,KOG0017@2759|Eukaryota,3A59N@33154|Opisthokonta,3BS2Y@33208|Metazoa,3D8HX@33213|Bilateria,423FT@6656|Arthropoda	33208|Metazoa	L	gag-polypeptide of LTR copia-type	-	-	-	-	-	-	-	-	-	-	-	-	DUF4219,Retrotran_gag_2,gag_pre-integrs,rve,zf-CCHC
NC_046174.1:6326204-6328228	7029.ACYPI003517-PA	5.73e-72	262	2CMP4@1|root,2QR56@2759|Eukaryota,39VQX@33154|Opisthokonta,3BR69@33208|Metazoa,3D755@33213|Bilateria,4230R@6656|Arthropoda,3T00U@50557|Insecta	33208|Metazoa	S	Pao retrotransposon peptidase	-	-	-	-	-	-	-	-	-	-	-	-	DUF1758,DUF1759,Peptidase_A17,RVT_1,rve
NC_046174.1:6329485-6331378	10224.XP_006815924.1	4.42e-43	174	COG2801@1|root,KOG0017@2759|Eukaryota,39TC6@33154|Opisthokonta,3BHT2@33208|Metazoa,3D2MB@33213|Bilateria	33208|Metazoa	J	transposition, RNA-mediated	-	-	-	-	-	-	-	-	-	-	-	-	DUF1758,DUF1759,Peptidase_A17,Phlebovirus_G2,RVT_1,rve
NC_046174.1:6333185-6348146	6669.EFX85023	1.52e-164	542	28M7P@1|root,2QTQS@2759|Eukaryota,39Z9X@33154|Opisthokonta,3BNGS@33208|Metazoa,3D442@33213|Bilateria,4220M@6656|Arthropoda	33208|Metazoa	S	cellular response to interferon-beta	-	-	-	-	-	-	-	-	-	-	-	-	DDE_Tnp_1_7,DUF4806
NC_046174.1:6349557-6356472	7668.SPU_010000-tr	6.71e-175	596	2CMP4@1|root,2QR56@2759|Eukaryota,39VQX@33154|Opisthokonta,3BR69@33208|Metazoa,3D755@33213|Bilateria	33208|Metazoa	S	Pao retrotransposon peptidase	-	-	-	-	-	-	-	-	-	-	-	-	DUF1759,Peptidase_A17,rve
NC_046174.1:6358275-6369531	6669.EFX78739	4.72e-73	260	KOG3105@1|root,KOG3105@2759|Eukaryota,38DQS@33154|Opisthokonta,3BK20@33208|Metazoa,3CYN0@33213|Bilateria,41Z9I@6656|Arthropoda	33208|Metazoa	S	DDE superfamily endonuclease	-	-	-	-	-	-	-	-	-	-	-	-	DDE_1,HTH_Tnp_Tc5,HTH_psq
NC_046174.1:6375402-6382640	6669.EFX69596	1.97e-64	230	KOG1075@1|root,KOG1075@2759|Eukaryota,3AQAX@33154|Opisthokonta,3C23C@33208|Metazoa	33208|Metazoa	S	Ribonuclease H protein	-	-	-	-	-	-	-	-	-	-	-	-	Exo_endo_phos_2,RVT_1
NC_046174.1:6562694-6566202	400682.PAC_15727632	1.36e-52	196	2CYJV@1|root,2S4UE@2759|Eukaryota,3A98U@33154|Opisthokonta,3BV10@33208|Metazoa	33208|Metazoa	-	-	-	-	-	-	-	-	-	-	-	-	-	-	Phage_integrase
NC_046174.1:6567435-6569442	7668.SPU_001814.a-tr	1.01e-129	428	2CMP4@1|root,2QR56@2759|Eukaryota,39VQX@33154|Opisthokonta,3BR69@33208|Metazoa,3DDW3@33213|Bilateria	33208|Metazoa	S	Pao retrotransposon peptidase	-	-	-	-	-	-	-	-	-	-	-	-	DUF1758,DUF1759,Peptidase_A17,Phlebovirus_G2,RVT_1,rve
NC_046174.1:6570543-6582754	400682.PAC_15723978	8.41e-42	167	2CYJV@1|root,2S4UE@2759|Eukaryota,3A98U@33154|Opisthokonta,3BV10@33208|Metazoa	33208|Metazoa	-	-	-	-	-	-	-	-	-	-	-	-	-	-	Phage_integrase
NC_046174.1:6588488-6597652	8081.XP_008418940.1	1.06e-53	201	COG2801@1|root,KOG0017@2759|Eukaryota,39UW9@33154|Opisthokonta,3BBQJ@33208|Metazoa,3D556@33213|Bilateria,48DY9@7711|Chordata,49FWI@7742|Vertebrata	33208|Metazoa	L	transposition, RNA-mediated	-	-	-	-	-	-	-	-	-	-	-	-	DUF1758,DUF1759,Peptidase_A17,rve
NC_046174.1:6684642-6695761	7070.TC009115-PA	6.84e-216	705	COG2801@1|root,KOG0017@2759|Eukaryota,38DPC@33154|Opisthokonta,3BGB6@33208|Metazoa,3D5G4@33213|Bilateria,41ZUZ@6656|Arthropoda,3SKEY@50557|Insecta	33208|Metazoa	L	Reverse transcriptase (RNA-dependent DNA polymerase)	-	-	-	-	-	-	-	-	-	-	-	-	DUF4219,RVT_2,Retrotran_gag_2,gag_pre-integrs,rve,zf-CCHC
NC_046174.1:6768344-6796279	7668.SPU_021821-tr	9.2e-96	358	2CMP4@1|root,2QR56@2759|Eukaryota,39VQX@33154|Opisthokonta,3BR69@33208|Metazoa,3D755@33213|Bilateria	33208|Metazoa	S	Pao retrotransposon peptidase	-	-	-	-	-	-	-	-	-	-	-	-	DUF1759,Peptidase_A17,rve
NC_046174.1:6797406-6798543	6669.EFX75910	2.2e-08	63.9	COG2801@1|root,KOG0017@2759|Eukaryota,3ASA5@33154|Opisthokonta,3C4JS@33208|Metazoa,3DJ3B@33213|Bilateria,423I8@6656|Arthropoda	33208|Metazoa	L	transposition, RNA-mediated	-	-	-	-	-	-	-	-	-	-	-	-	Retrotrans_gag
NC_046174.1:6806085-6810378	6669.EFX63450	2.84e-95	317	2DZK0@1|root,2S73E@2759|Eukaryota,3ACB6@33154|Opisthokonta,3BVZK@33208|Metazoa,3E41E@33213|Bilateria	33208|Metazoa	S	RNase H	-	-	-	-	-	-	-	-	-	-	-	-	RNase_H
NC_046174.1:6811467-6813832	10224.XP_006811478.1	2.92e-62	233	2CMP4@1|root,2QR56@2759|Eukaryota,3AGRF@33154|Opisthokonta,3BXKU@33208|Metazoa,3DEC2@33213|Bilateria	33208|Metazoa	S	Pao retrotransposon peptidase	-	-	-	-	-	-	-	-	-	-	-	-	DUF1758,Peptidase_A17,rve,zf-H2C2
NC_046174.1:6817282-6817751	10224.XP_006816326.1	5.11e-14	76.3	2CMP4@1|root,2QR56@2759|Eukaryota,39VQX@33154|Opisthokonta,3BR69@33208|Metazoa	33208|Metazoa	S	Pao retrotransposon peptidase	-	-	-	-	-	-	-	-	-	-	-	-	Peptidase_A17,rve
NC_046174.1:6968250-7006127	7425.NV18536-PA	9.69e-243	788	COG2801@1|root,KOG0017@2759|Eukaryota,38DPC@33154|Opisthokonta,3BGB6@33208|Metazoa,3D5G4@33213|Bilateria,41ZUZ@6656|Arthropoda,3SKEY@50557|Insecta	33208|Metazoa	L	Reverse transcriptase (RNA-dependent DNA polymerase)	-	-	-	-	-	-	-	-	-	-	-	-	DUF4219,RVT_2,Retrotran_gag_2,gag_pre-integrs,rve,zf-CCHC
NC_046174.1:7007416-7036027	67593.Physo132874	3.77e-167	567	COG2801@1|root,KOG0017@2759|Eukaryota,3QH4V@4776|Peronosporales	4776|Peronosporales	L	GAG-pre-integrase domain	-	-	-	-	-	-	-	-	-	-	-	-	DUF4219,RVT_2,Retrotran_gag_2,gag_pre-integrs,rve,zf-CCHC
NC_046174.1:7080199-7099880	2340.JV46_28950	1.62e-90	334	2DY5I@1|root,3488J@2|Bacteria,1P3B4@1224|Proteobacteria	1224|Proteobacteria	S	Reverse transcriptase (RNA-dependent DNA polymerase)	-	-	-	-	-	-	-	-	-	-	-	-	RVT_1
NC_046174.1:7120879-7123264	6669.EFX79226	2.1e-21	107	29RJ7@1|root,2RXBE@2759|Eukaryota,39V4K@33154|Opisthokonta,3BJZ7@33208|Metazoa,3D3HW@33213|Bilateria,422D7@6656|Arthropoda	33208|Metazoa	L	DDE superfamily endonuclease	-	-	-	-	-	-	-	-	-	-	-	-	DDE_Tnp_4,HTH_Tnp_4,THAP
NC_046174.1:7124353-7137401	7668.SPU_001338-tr	2.66e-110	395	2CMP4@1|root,2QR56@2759|Eukaryota,39NE6@33154|Opisthokonta,3CPYU@33208|Metazoa,3E641@33213|Bilateria	33208|Metazoa	S	Pao retrotransposon peptidase	-	-	-	-	-	-	-	-	-	-	-	-	DUF1758,DUF1759,Peptidase_A17,RVT_1,rve
NC_046174.1:7146040-7154542	400682.PAC_15719189	1.1e-31	136	COG2801@1|root,KOG0017@2759|Eukaryota,398PP@33154|Opisthokonta,3C0TT@33208|Metazoa	400682.PAC_15719189|-	L	transposition, RNA-mediated	-	-	-	-	-	-	-	-	-	-	-	-	-
NC_046174.1:7179139-7208071	7070.TC015886-PA	1.67e-114	397	COG2801@1|root,KOG0017@2759|Eukaryota,39ZQV@33154|Opisthokonta,3BIZ8@33208|Metazoa,3D69X@33213|Bilateria,42CS4@6656|Arthropoda,3T05B@50557|Insecta	33208|Metazoa	L	Reverse transcriptase (RNA-dependent DNA polymerase)	-	-	-	-	-	-	-	-	-	-	-	-	Phage_integrase,RVT_1
NC_046174.1:7209098-7215706	7668.SPU_001095-tr	1.34e-26	125	2CYJV@1|root,2S4UE@2759|Eukaryota	2759|Eukaryota	-	-	-	-	-	-	-	-	-	-	-	-	-	-	Phage_integrase
NC_046174.1:7224463-7240977	7425.NV18873-PA	8.6e-214	703	COG2801@1|root,KOG0017@2759|Eukaryota,38DPC@33154|Opisthokonta,3BGB6@33208|Metazoa,3D5G4@33213|Bilateria,41ZUZ@6656|Arthropoda,3SKEY@50557|Insecta	33208|Metazoa	L	Reverse transcriptase (RNA-dependent DNA polymerase)	-	-	-	-	-	-	-	-	-	-	-	-	DUF4219,RVT_2,Retrotran_gag_2,gag_pre-integrs,rve,zf-CCHC
NC_046174.1:7243577-7257596	10224.XP_006815925.1	7.45e-119	426	2CMP4@1|root,2QR56@2759|Eukaryota,39VQX@33154|Opisthokonta,3BR69@33208|Metazoa,3D755@33213|Bilateria	33208|Metazoa	S	Pao retrotransposon peptidase	-	-	-	-	-	-	-	-	-	-	-	-	Asp_protease_2,DUF1758,DUF1759,Peptidase_A17,Phlebovirus_G2,RVT_1,rve
NC_046174.1:7383175-7384192	6669.EFX80003	5.49e-09	65.5	2CXS3@1|root,2RZBP@2759|Eukaryota,39T23@33154|Opisthokonta,3BGRC@33208|Metazoa,3DA9T@33213|Bilateria,422G9@6656|Arthropoda	33208|Metazoa	S	hAT family C-terminal dimerisation region	-	-	-	-	-	-	-	-	-	-	-	-	DUF4371,Dimer_Tnp_hAT
NC_046174.1:7436071-7437048	7668.SPU_021821-tr	5.44e-50	186	2CMP4@1|root,2QR56@2759|Eukaryota,39VQX@33154|Opisthokonta,3BR69@33208|Metazoa,3D755@33213|Bilateria	33208|Metazoa	S	Pao retrotransposon peptidase	-	-	-	-	-	-	-	-	-	-	-	-	DUF1759,Peptidase_A17,rve
NC_046174.1:7450140-7450716	6669.EFX68993	3.7e-13	74.7	KOG3105@1|root,KOG3105@2759|Eukaryota	2759|Eukaryota	CH	DNA binding	PDC2	GO:0000976,GO:0000977,GO:0000978,GO:0000987,GO:0001012,GO:0001067,GO:0003674,GO:0003676,GO:0003677,GO:0003690,GO:0005488,GO:0005575,GO:0005622,GO:0005623,GO:0005634,GO:0006109,GO:0006140,GO:0006355,GO:0006357,GO:0008150,GO:0009889,GO:0009891,GO:0009893,GO:0009894,GO:0010468,GO:0010556,GO:0010557,GO:0010562,GO:0010604,GO:0010628,GO:0010675,GO:0010676,GO:0010906,GO:0010907,GO:0019219,GO:0019220,GO:…	-	-	-	-	-	-	-	-	-	-	CENP-B_N,DDE_1,HTH_Tnp_Tc5
NC_046174.1:7453317-7508160	7668.SPU_001813-tr	2.57e-193	658	2CMP4@1|root,2QR56@2759|Eukaryota,39VQX@33154|Opisthokonta,3BR69@33208|Metazoa	33208|Metazoa	S	Pao retrotransposon peptidase	-	-	-	-	-	-	-	-	-	-	-	-	DUF1759,Peptidase_A17,rve
NC_046174.1:7936015-7938312	6669.EFX80076	1.32e-27	122	KOG1121@1|root,KOG1121@2759|Eukaryota,3A9FP@33154|Opisthokonta,3BV4T@33208|Metazoa	33208|Metazoa	L	hAT family C-terminal dimerisation region	-	-	-	-	-	-	-	-	-	-	-	-	Dimer_Tnp_hAT
NC_046174.1:9259316-9260822	6669.EFX71581	7.12e-05	54.7	2EIQ4@1|root,2SP2K@2759|Eukaryota,3A8JA@33154|Opisthokonta	2759|Eukaryota	S	Helitron helicase-like domain at N-terminus	-	-	-	-	-	-	-	-	-	-	-	-	Helitron_like_N
NC_046174.1:10693518-10694230	6669.EFX64418	1.81e-53	182	2CZKJ@1|root,2SATZ@2759|Eukaryota	2759|Eukaryota	S	RNase H	-	-	-	-	-	-	-	-	-	-	-	-	RNase_H
NC_046174.1:13418069-13442519	400682.PAC_15707569	1.17e-105	361	COG2801@1|root,KOG0017@2759|Eukaryota,39ZQV@33154|Opisthokonta,3BIZ8@33208|Metazoa	33208|Metazoa	K	transposition, RNA-mediated	-	-	-	-	-	-	-	-	-	-	-	-	RVT_1
NC_046174.1:13465910-13470115	6669.EFX67714	1.68e-41	163	2DZK0@1|root,2S73E@2759|Eukaryota,3ACB6@33154|Opisthokonta,3BVZK@33208|Metazoa,3E41E@33213|Bilateria	33208|Metazoa	S	RNase H	-	-	-	-	-	-	-	-	-	-	-	-	RNase_H
NC_046175.1:688491-701549	6669.EFX69357	9.61e-132	423	2CMM3@1|root,2QQSX@2759|Eukaryota,39DKY@33154|Opisthokonta,3BDYS@33208|Metazoa,3CVMR@33213|Bilateria,41Z4G@6656|Arthropoda	33208|Metazoa	S	Transposase protein	-	-	-	-	-	-	-	-	-	-	-	-	Tnp_P_element
NC_046175.1:703823-716184	7070.TC005268-PA	2.22e-59	237	COG2801@1|root,KOG0017@2759|Eukaryota,38F42@33154|Opisthokonta,3BA5H@33208|Metazoa,3DKZ7@33213|Bilateria,428B3@6656|Arthropoda,3SQ89@50557|Insecta	33208|Metazoa	L	Reverse transcriptase (RNA-dependent DNA polymerase)	-	-	-	-	-	-	-	-	-	-	-	-	RVT_1,rve,zf-CCHC,zf-H2C2
NC_046175.1:717653-717930	6669.EFX77844	2.57e-26	105	2EP7I@1|root,2SSFX@2759|Eukaryota	2759|Eukaryota	-	-	-	-	-	-	-	-	-	-	-	-	-	-	DDE_3,HTH_38,HTH_Tnp_Tc3_1
NC_046175.1:768803-772148	7029.ACYPI51351-PA	1.16e-32	145	29QV0@1|root,2RX9E@2759|Eukaryota	2759|Eukaryota	S	Transposase protein	-	-	-	-	-	-	-	-	-	-	-	-	THAP,Tnp_P_element
NC_046175.1:793029-796707	7070.TC015886-PA	4.32e-109	371	COG2801@1|root,KOG0017@2759|Eukaryota,39ZQV@33154|Opisthokonta,3BIZ8@33208|Metazoa,3D69X@33213|Bilateria,42CS4@6656|Arthropoda,3T05B@50557|Insecta	33208|Metazoa	L	Reverse transcriptase (RNA-dependent DNA polymerase)	-	-	-	-	-	-	-	-	-	-	-	-	Phage_integrase,RVT_1
NC_046175.1:806406-827386	7425.NV18536-PA	9.27e-148	508	COG2801@1|root,KOG0017@2759|Eukaryota,38DPC@33154|Opisthokonta,3BGB6@33208|Metazoa,3D5G4@33213|Bilateria,41ZUZ@6656|Arthropoda,3SKEY@50557|Insecta	33208|Metazoa	L	Reverse transcriptase (RNA-dependent DNA polymerase)	-	-	-	-	-	-	-	-	-	-	-	-	DUF4219,RVT_2,Retrotran_gag_2,gag_pre-integrs,rve,zf-CCHC
NC_046175.1:832565-835016	6669.EFX75910	1.65e-28	126	COG2801@1|root,KOG0017@2759|Eukaryota,3ASA5@33154|Opisthokonta,3C4JS@33208|Metazoa,3DJ3B@33213|Bilateria,423I8@6656|Arthropoda	33208|Metazoa	L	transposition, RNA-mediated	-	-	-	-	-	-	-	-	-	-	-	-	Retrotrans_gag
NC_046175.1:1715955-1736597	6669.EFX61011	6.32e-27	119	2CY74@1|root,2S2H8@2759|Eukaryota,3A3Z3@33154|Opisthokonta,3BSEA@33208|Metazoa,3D8D3@33213|Bilateria,4207X@6656|Arthropoda	33208|Metazoa	S	Transposase protein	-	-	-	-	-	-	-	-	-	-	-	-	Tnp_P_element
NC_046175.1:2139831-2149686	6669.EFX74007	1.81e-92	318	2CX6J@1|root,2RWF1@2759|Eukaryota,3AUU7@33154|Opisthokonta,3C4C6@33208|Metazoa,3DJMR@33213|Bilateria,423FA@6656|Arthropoda	33208|Metazoa	S	Retrotransposon gag protein	-	-	-	-	-	-	-	-	-	-	-	-	Retrotrans_gag,zf-CCHC
NC_046175.1:2180317-2197175	6669.EFX74937	2.08e-14	87	COG2801@1|root,KOG0017@2759|Eukaryota,3ASA5@33154|Opisthokonta,3C4JS@33208|Metazoa,3DJ3B@33213|Bilateria,423I8@6656|Arthropoda	33208|Metazoa	L	transposition, RNA-mediated	-	-	-	-	-	-	-	-	-	-	-	-	Retrotrans_gag
NC_046175.1:2346828-2350014	7668.SPU_021821-tr	1.89e-45	188	2CMP4@1|root,2QR56@2759|Eukaryota,39VQX@33154|Opisthokonta,3BR69@33208|Metazoa,3D755@33213|Bilateria	33208|Metazoa	S	Pao retrotransposon peptidase	-	-	-	-	-	-	-	-	-	-	-	-	DUF1759,Peptidase_A17,rve
NC_046175.1:2351059-2354420	7668.SPU_010000-tr	6.96e-220	690	2CMP4@1|root,2QR56@2759|Eukaryota,39VQX@33154|Opisthokonta,3BR69@33208|Metazoa,3D755@33213|Bilateria	33208|Metazoa	S	Pao retrotransposon peptidase	-	-	-	-	-	-	-	-	-	-	-	-	DUF1759,Peptidase_A17,rve
NC_046175.1:2359268-2360449	6669.EFX77689	1.38e-189	573	COG0507@1|root,KOG0987@2759|Eukaryota,3AAIR@33154|Opisthokonta	33154|Opisthokonta	L	G-quadruplex DNA unwinding	-	-	-	-	-	-	-	-	-	-	-	-	Helitron_like_N,PIF1
NC_046175.1:2385787-2415827	6669.EFX75813	6.29e-117	382	28N8N@1|root,2QUTZ@2759|Eukaryota,39XUZ@33154|Opisthokonta,3BIC8@33208|Metazoa,3D1M8@33213|Bilateria,420PE@6656|Arthropoda	33208|Metazoa	S	Transposase	-	-	-	-	-	-	-	-	-	-	-	-	DDE_3,HTH_23,HTH_Tnp_Tc3_2
NC_046175.1:2921833-2923310	6669.EFX60123	1.27e-11	68.9	2CY95@1|root,2S2X3@2759|Eukaryota,3A4AR@33154|Opisthokonta,3BRVC@33208|Metazoa,3D8TC@33213|Bilateria,422C0@6656|Arthropoda	33208|Metazoa	S	ISXO2-like transposase domain	-	-	-	-	-	-	-	-	-	-	-	-	DDE_Tnp_IS1595
NC_046175.1:2932618-2953505	7668.SPU_001813-tr	1.2e-90	340	2CMP4@1|root,2QR56@2759|Eukaryota,39VQX@33154|Opisthokonta,3BR69@33208|Metazoa	33208|Metazoa	S	Pao retrotransposon peptidase	-	-	-	-	-	-	-	-	-	-	-	-	DUF1759,Peptidase_A17,rve
NC_046175.1:3021216-3032823	7668.SPU_015555-tr	1.05e-84	318	COG2801@1|root,KOG0017@2759|Eukaryota,39ZQV@33154|Opisthokonta,3BIZ8@33208|Metazoa,3D69X@33213|Bilateria	33208|Metazoa	L	protein heterodimerization activity	-	-	-	-	-	-	-	-	-	-	-	-	Phage_integrase,RVT_1
NC_046175.1:3123656-3126662	10224.XP_006815924.1	1.62e-67	253	COG2801@1|root,KOG0017@2759|Eukaryota,39TC6@33154|Opisthokonta,3BHT2@33208|Metazoa,3D2MB@33213|Bilateria	33208|Metazoa	J	transposition, RNA-mediated	-	-	-	-	-	-	-	-	-	-	-	-	DUF1758,DUF1759,Peptidase_A17,Phlebovirus_G2,RVT_1,rve
NC_046175.1:3139010-3140222	7029.ACYPI069491-PA	4.57e-28	124	KOG1121@1|root,KOG1121@2759|Eukaryota,3AJC9@33154|Opisthokonta,3BV3P@33208|Metazoa,3DF56@33213|Bilateria,4224I@6656|Arthropoda,3SQFR@50557|Insecta	33208|Metazoa	S	hAT family C-terminal dimerisation region	-	-	-	-	-	-	-	-	-	-	-	-	Dimer_Tnp_hAT
NC_046175.1:3159647-3165850	7070.TC009115-PA	9.12e-117	411	COG2801@1|root,KOG0017@2759|Eukaryota,38DPC@33154|Opisthokonta,3BGB6@33208|Metazoa,3D5G4@33213|Bilateria,41ZUZ@6656|Arthropoda,3SKEY@50557|Insecta	33208|Metazoa	L	Reverse transcriptase (RNA-dependent DNA polymerase)	-	-	-	-	-	-	-	-	-	-	-	-	DUF4219,RVT_2,Retrotran_gag_2,gag_pre-integrs,rve,zf-CCHC
NC_046175.1:3183441-3184433	7425.NV17816-PA	2.43e-28	124	2CMP4@1|root,2QR56@2759|Eukaryota,39VQX@33154|Opisthokonta,3BR69@33208|Metazoa,3D755@33213|Bilateria,4230R@6656|Arthropoda,3T012@50557|Insecta,46MK3@7399|Hymenoptera	33208|Metazoa	S	Pao retrotransposon peptidase	-	-	-	-	-	-	-	-	-	-	-	-	Asp_protease_2,DUF1758,DUF1759,Peptidase_A17,Phlebovirus_G2,RVT_1,rve
NC_046175.1:3186081-3187221	6669.EFX75813	5.15e-90	280	28N8N@1|root,2QUTZ@2759|Eukaryota,39XUZ@33154|Opisthokonta,3BIC8@33208|Metazoa,3D1M8@33213|Bilateria,420PE@6656|Arthropoda	33208|Metazoa	S	Transposase	-	-	-	-	-	-	-	-	-	-	-	-	DDE_3,HTH_23,HTH_Tnp_Tc3_2
NC_046175.1:3189166-3191177	15368.BRADI2G31610.1	1.29e-38	162	COG2801@1|root,KOG0017@2759|Eukaryota,37THH@33090|Viridiplantae,3GG2K@35493|Streptophyta,3M5VU@4447|Liliopsida,3IIIB@38820|Poales	35493|Streptophyta	L	gag-polypeptide of LTR copia-type	-	-	-	-	-	-	-	-	-	-	-	-	DUF4219,RVT_2,Retrotran_gag_2,gag_pre-integrs,rve,zf-CCHC
NC_046175.1:3405643-3436611	7668.SPU_010000-tr	6.3e-125	451	2CMP4@1|root,2QR56@2759|Eukaryota,39VQX@33154|Opisthokonta,3BR69@33208|Metazoa,3D755@33213|Bilateria	33208|Metazoa	S	Pao retrotransposon peptidase	-	-	-	-	-	-	-	-	-	-	-	-	DUF1759,Peptidase_A17,rve
NC_046175.1:3455889-3459145	6669.EFX65973	2.27e-35	149	2CNE1@1|root,2QVJ3@2759|Eukaryota,39SZA@33154|Opisthokonta,3BITZ@33208|Metazoa,3DMTE@33213|Bilateria,421XE@6656|Arthropoda	33208|Metazoa	S	MULE transposase domain	-	-	-	ko:K17604	-	-	-	-	ko00000,ko01009	-	-	-	FAR1,MULE
NC_046175.1:3462021-3468387	7668.SPU_025609-tr	1.87e-31	144	2CMP4@1|root,2QR56@2759|Eukaryota,39VQX@33154|Opisthokonta,3BR69@33208|Metazoa,3D755@33213|Bilateria	33208|Metazoa	S	Pao retrotransposon peptidase	-	-	-	-	-	-	-	-	-	-	-	-	DUF1759,Peptidase_A17,rve
NC_046175.1:3481071-3482485	7994.ENSAMXP00000025771	5.32e-46	170	KOG4740@1|root,KOG4740@2759|Eukaryota,3A14S@33154|Opisthokonta,3BPYG@33208|Metazoa,3D6ZJ@33213|Bilateria,48G8B@7711|Chordata,49DA1@7742|Vertebrata,4A73B@7898|Actinopterygii	33208|Metazoa	S	Transposase	-	-	-	-	-	-	-	-	-	-	-	-	DDE_3,HTH_23,HTH_29,HTH_38,HTH_Tnp_Tc3_2
NC_046175.1:3533308-3538066	7029.ACYPI006461-PA	8.35e-31	139	28S9B@1|root,2QYYT@2759|Eukaryota,39WZH@33154|Opisthokonta,3BHGG@33208|Metazoa,3E527@33213|Bilateria,420TB@6656|Arthropoda,3T01D@50557|Insecta,3EED3@33342|Paraneoptera	33208|Metazoa	-	-	-	-	-	-	-	-	-	-	-	-	-	-	DUF4806,Transposase_21
NC_046175.1:3540021-3547127	7029.ACYPI005410-PA	4.17e-36	158	COG2801@1|root,KOG0017@2759|Eukaryota,3ASUJ@33154|Opisthokonta,3C44B@33208|Metazoa,3DK2V@33213|Bilateria	7029.ACYPI005410-PA|-	L	transposition, RNA-mediated	-	-	-	-	-	-	-	-	-	-	-	-	-
NC_046175.1:3622363-3632794	7070.TC015886-PA	5.39e-101	356	COG2801@1|root,KOG0017@2759|Eukaryota,39ZQV@33154|Opisthokonta,3BIZ8@33208|Metazoa,3D69X@33213|Bilateria,42CS4@6656|Arthropoda,3T05B@50557|Insecta	33208|Metazoa	L	Reverse transcriptase (RNA-dependent DNA polymerase)	-	-	-	-	-	-	-	-	-	-	-	-	Phage_integrase,RVT_1
NC_046175.1:3652359-3656886	6669.EFX69718	1.16e-48	195	KOG1075@1|root,KOG1075@2759|Eukaryota	2759|Eukaryota	E	Ribonuclease H protein	-	-	-	ko:K03969	-	-	-	-	ko00000	-	-	-	RVT_3,zf-CCHC_4,zf-RVT
NC_046175.1:3670101-3673445	6669.EFX74937	1.33e-50	191	COG2801@1|root,KOG0017@2759|Eukaryota,3ASA5@33154|Opisthokonta,3C4JS@33208|Metazoa,3DJ3B@33213|Bilateria,423I8@6656|Arthropoda	33208|Metazoa	L	transposition, RNA-mediated	-	-	-	-	-	-	-	-	-	-	-	-	Retrotrans_gag
NC_046175.1:3676917-3684563	69319.XP_008551303.1	2.81e-44	172	COG2801@1|root,2S2R5@2759|Eukaryota,39MHM@33154|Opisthokonta,3CP4C@33208|Metazoa,3E58K@33213|Bilateria	33208|Metazoa	L	transposition	-	-	-	-	-	-	-	-	-	-	-	-	Dam,RVT_1,RVT_3
NC_046175.1:3694434-3695997	6669.EFX63503	3.49e-24	115	2EIQ4@1|root,2SP2K@2759|Eukaryota,3A8JA@33154|Opisthokonta	2759|Eukaryota	S	Helitron helicase-like domain at N-terminus	-	-	-	-	-	-	-	-	-	-	-	-	Helitron_like_N
NC_046175.1:3716025-3719453	6669.EFX70081	1.73e-36	150	29RJ7@1|root,2RXBE@2759|Eukaryota,39V4K@33154|Opisthokonta,3BJZ7@33208|Metazoa,3D3HW@33213|Bilateria,422D7@6656|Arthropoda	33208|Metazoa	L	DDE superfamily endonuclease	-	-	-	-	-	-	-	-	-	-	-	-	DDE_Tnp_4,HTH_Tnp_4,THAP
NC_046175.1:3727945-3733305	6669.EFX69227	1.51e-204	620	KOG3105@1|root,KOG3105@2759|Eukaryota,38DQS@33154|Opisthokonta,3BGR7@33208|Metazoa,3D3JB@33213|Bilateria,421ZQ@6656|Arthropoda	33208|Metazoa	S	DDE superfamily endonuclease	-	-	-	-	-	-	-	-	-	-	-	-	DDE_1,HTH_psq
NC_046175.1:3741061-3743166	7994.ENSAMXP00000026335	1.05e-38	155	COG2801@1|root,KOG0017@2759|Eukaryota,3A0H6@33154|Opisthokonta,3BQ6X@33208|Metazoa,3D72R@33213|Bilateria,48EEU@7711|Chordata,49BCE@7742|Vertebrata,4A6CM@7898|Actinopterygii	33208|Metazoa	L	transposition, RNA-mediated	-	-	-	-	-	-	-	-	-	-	-	-	rve
NC_046175.1:3764590-3773677	7668.SPU_010000-tr	1.87e-175	603	2CMP4@1|root,2QR56@2759|Eukaryota,39VQX@33154|Opisthokonta,3BR69@33208|Metazoa,3D755@33213|Bilateria	33208|Metazoa	S	Pao retrotransposon peptidase	-	-	-	-	-	-	-	-	-	-	-	-	DUF1759,Peptidase_A17,rve
NC_046175.1:3778227-3787732	7425.NV18536-PA	2.02e-97	355	COG2801@1|root,KOG0017@2759|Eukaryota,38DPC@33154|Opisthokonta,3BGB6@33208|Metazoa,3D5G4@33213|Bilateria,41ZUZ@6656|Arthropoda,3SKEY@50557|Insecta	33208|Metazoa	L	Reverse transcriptase (RNA-dependent DNA polymerase)	-	-	-	-	-	-	-	-	-	-	-	-	DUF4219,RVT_2,Retrotran_gag_2,gag_pre-integrs,rve,zf-CCHC
NC_046175.1:3791537-3797726	7668.SPU_001813-tr	3.64e-179	602	2CMP4@1|root,2QR56@2759|Eukaryota,39VQX@33154|Opisthokonta,3BR69@33208|Metazoa	33208|Metazoa	S	Pao retrotransposon peptidase	-	-	-	-	-	-	-	-	-	-	-	-	DUF1759,Peptidase_A17,rve
NC_046175.1:3798932-3804051	7425.NV18873-PA	1.73e-83	311	COG2801@1|root,KOG0017@2759|Eukaryota,38DPC@33154|Opisthokonta,3BGB6@33208|Metazoa,3D5G4@33213|Bilateria,41ZUZ@6656|Arthropoda,3SKEY@50557|Insecta	33208|Metazoa	L	Reverse transcriptase (RNA-dependent DNA polymerase)	-	-	-	-	-	-	-	-	-	-	-	-	DUF4219,RVT_2,Retrotran_gag_2,gag_pre-integrs,rve,zf-CCHC
NC_046175.1:4565917-4566314	6669.EFX69718	2.29e-16	82	KOG1075@1|root,KOG1075@2759|Eukaryota	2759|Eukaryota	E	Ribonuclease H protein	-	-	-	ko:K03969	-	-	-	-	ko00000	-	-	-	RVT_3,zf-CCHC_4,zf-RVT
NC_046175.1:4569072-4571367	6669.EFX76175	7.08e-27	120	2D3AU@1|root,2SQVT@2759|Eukaryota,3AAKZ@33154|Opisthokonta,3BMW0@33208|Metazoa,3DKUT@33213|Bilateria	33208|Metazoa	S	Retrotransposon gag protein	ASPRV1	GO:0003674,GO:0003824,GO:0004175,GO:0004190,GO:0005575,GO:0006508,GO:0006807,GO:0007275,GO:0008150,GO:0008152,GO:0008233,GO:0010467,GO:0016020,GO:0016021,GO:0016485,GO:0016787,GO:0019538,GO:0031224,GO:0032501,GO:0032502,GO:0043170,GO:0043588,GO:0044238,GO:0044425,GO:0048513,GO:0048731,GO:0048856,GO:0051604,GO:0070001,GO:0070011,GO:0071704,GO:0140096,GO:1901564	-	-	-	-	-	-	-	-	-	-	Retrotrans_gag,gag-asp_proteas
NC_046175.1:4573426-4574545	6669.EFX74007	1.38e-40	156	2CX6J@1|root,2RWF1@2759|Eukaryota,3AUU7@33154|Opisthokonta,3C4C6@33208|Metazoa,3DJMR@33213|Bilateria,423FA@6656|Arthropoda	33208|Metazoa	S	Retrotransposon gag protein	-	-	-	-	-	-	-	-	-	-	-	-	Retrotrans_gag,zf-CCHC
NC_046175.1:4593305-4656622	6669.EFX69607	3.14e-176	567	COG0507@1|root,KOG0987@2759|Eukaryota,38G2J@33154|Opisthokonta,3BIV7@33208|Metazoa,3D0M2@33213|Bilateria,420BN@6656|Arthropoda	33208|Metazoa	D	DNA helicase activity	-	-	-	ko:K18626	-	-	-	-	ko00000,ko04812	-	-	-	Helitron_like_N,PIF1
NC_046175.1:4752526-4754655	6669.EFX63503	1.14e-81	292	2EIQ4@1|root,2SP2K@2759|Eukaryota,3A8JA@33154|Opisthokonta	2759|Eukaryota	S	Helitron helicase-like domain at N-terminus	-	-	-	-	-	-	-	-	-	-	-	-	Helitron_like_N
NC_046175.1:4867538-4879855	6669.EFX85023	1.01e-127	435	28M7P@1|root,2QTQS@2759|Eukaryota,39Z9X@33154|Opisthokonta,3BNGS@33208|Metazoa,3D442@33213|Bilateria,4220M@6656|Arthropoda	33208|Metazoa	S	cellular response to interferon-beta	-	-	-	-	-	-	-	-	-	-	-	-	DDE_Tnp_1_7,DUF4806
NC_046175.1:4919664-4930498	7029.ACYPI006461-PA	5.89e-57	221	28S9B@1|root,2QYYT@2759|Eukaryota,39WZH@33154|Opisthokonta,3BHGG@33208|Metazoa,3E527@33213|Bilateria,420TB@6656|Arthropoda,3T01D@50557|Insecta,3EED3@33342|Paraneoptera	33208|Metazoa	-	-	-	-	-	-	-	-	-	-	-	-	-	-	DUF4806,Transposase_21
NC_046175.1:4936594-4936697	6669.EFX63744	1.14e-10	58.2	2D6X9@1|root,2T3A7@2759|Eukaryota,38X4C@33154|Opisthokonta,3C5CX@33208|Metazoa,3DK9S@33213|Bilateria	6669.EFX63744|-	S	hAT family C-terminal dimerisation region	-	-	-	-	-	-	-	-	-	-	-	-	-
NC_046175.1:5048219-5057466	6669.EFX63649	1.54e-72	254	COG2801@1|root,KOG0017@2759|Eukaryota,3A59N@33154|Opisthokonta,3BS2Y@33208|Metazoa,3D8HX@33213|Bilateria,423FT@6656|Arthropoda	33208|Metazoa	L	gag-polypeptide of LTR copia-type	-	-	-	-	-	-	-	-	-	-	-	-	Retrotran_gag_2,gag_pre-integrs,rve,zf-CCHC
NC_046175.1:6659911-6689067	7668.SPU_011611-tr	5.17e-78	300	KOG1075@1|root,KOG1075@2759|Eukaryota,39N4Q@33154|Opisthokonta,3BSEH@33208|Metazoa,3CWPW@33213|Bilateria	33208|Metazoa	S	Reverse transcriptase (RNA-dependent DNA polymerase)	-	-	-	-	-	-	-	-	-	-	-	-	Peptidase_C48,RVT_1
NC_046175.1:6741442-6774834	7029.ACYPI081975-PA	2.85e-136	458	COG2801@1|root,KOG0017@2759|Eukaryota,38DPC@33154|Opisthokonta,3BGB6@33208|Metazoa,3D5G4@33213|Bilateria,41ZUZ@6656|Arthropoda,3SKEY@50557|Insecta	33208|Metazoa	L	Reverse transcriptase (RNA-dependent DNA polymerase)	-	-	-	-	-	-	-	-	-	-	-	-	RVT_2,Retrotran_gag_2,gag_pre-integrs,rve
NC_046175.1:6840785-6843422	6669.EFX63450	1.28e-12	78.2	2DZK0@1|root,2S73E@2759|Eukaryota,3ACB6@33154|Opisthokonta,3BVZK@33208|Metazoa,3E41E@33213|Bilateria	33208|Metazoa	S	RNase H	-	-	-	-	-	-	-	-	-	-	-	-	RNase_H
NC_046175.1:6844543-6856604	6669.EFX75813	5.75e-79	272	28N8N@1|root,2QUTZ@2759|Eukaryota,39XUZ@33154|Opisthokonta,3BIC8@33208|Metazoa,3D1M8@33213|Bilateria,420PE@6656|Arthropoda	33208|Metazoa	S	Transposase	-	-	-	-	-	-	-	-	-	-	-	-	DDE_3,HTH_23,HTH_Tnp_Tc3_2
NC_046175.1:6864788-6877954	7668.SPU_010000-tr	3.34e-134	478	2CMP4@1|root,2QR56@2759|Eukaryota,39VQX@33154|Opisthokonta,3BR69@33208|Metazoa,3D755@33213|Bilateria	33208|Metazoa	S	Pao retrotransposon peptidase	-	-	-	-	-	-	-	-	-	-	-	-	DUF1759,Peptidase_A17,rve
NC_046175.1:7070415-7104409	7070.TC015886-PA	4.08e-113	393	COG2801@1|root,KOG0017@2759|Eukaryota,39ZQV@33154|Opisthokonta,3BIZ8@33208|Metazoa,3D69X@33213|Bilateria,42CS4@6656|Arthropoda,3T05B@50557|Insecta	33208|Metazoa	L	Reverse transcriptase (RNA-dependent DNA polymerase)	-	-	-	-	-	-	-	-	-	-	-	-	Phage_integrase,RVT_1
NC_046175.1:7175475-7178113	7668.SPU_016728-tr	1.53e-07	64.3	COG2801@1|root,KOG0017@2759|Eukaryota,39ZQV@33154|Opisthokonta,3BIZ8@33208|Metazoa,3D69X@33213|Bilateria	33208|Metazoa	L	protein heterodimerization activity	-	-	-	-	-	-	-	-	-	-	-	-	Phage_integrase,RVT_1
NC_046175.1:7196478-7201438	7029.ACYPI36869-PA	3.33e-05	57.8	KOG4585@1|root,KOG4585@2759|Eukaryota	2759|Eukaryota	B	nuclease activity	-	-	-	-	-	-	-	-	-	-	-	-	DDE_Tnp_4
NC_046175.1:7235435-7241482	126957.SMAR010103-PA	7.62e-50	191	COG2801@1|root,2S2R5@2759|Eukaryota,39MHM@33154|Opisthokonta,3CP4C@33208|Metazoa,3E58K@33213|Bilateria,422JV@6656|Arthropoda	33208|Metazoa	L	transposition	-	-	-	-	-	-	-	-	-	-	-	-	Dam,RVT_1,RVT_3
NC_046175.1:7244575-7253037	6669.EFX69357	9.49e-133	425	2CMM3@1|root,2QQSX@2759|Eukaryota,39DKY@33154|Opisthokonta,3BDYS@33208|Metazoa,3CVMR@33213|Bilateria,41Z4G@6656|Arthropoda	33208|Metazoa	S	Transposase protein	-	-	-	-	-	-	-	-	-	-	-	-	Tnp_P_element
NC_046175.1:7271848-7279560	7668.SPU_015158-tr	8.61e-78	283	COG2801@1|root,KOG0017@2759|Eukaryota,3A4CN@33154|Opisthokonta,3BRMP@33208|Metazoa,3D9YY@33213|Bilateria	33208|Metazoa	L	transposition, RNA-mediated	-	-	-	-	-	-	-	-	-	-	-	-	RVT_1,rve
NC_046175.1:7287300-7289466	7668.SPU_002264-tr	1.76e-89	315	COG2801@1|root,KOG0017@2759|Eukaryota,39TC6@33154|Opisthokonta,3BICY@33208|Metazoa,3D3BQ@33213|Bilateria	33208|Metazoa	L	Pao retrotransposon peptidase	-	-	-	-	-	-	-	-	-	-	-	-	Asp_protease_2,DUF1758,DUF1759,Peptidase_A17,rve
NC_046175.1:7304272-7317213	67593.Physo132874	2.55e-164	557	COG2801@1|root,KOG0017@2759|Eukaryota,3QH4V@4776|Peronosporales	4776|Peronosporales	L	GAG-pre-integrase domain	-	-	-	-	-	-	-	-	-	-	-	-	DUF4219,RVT_2,Retrotran_gag_2,gag_pre-integrs,rve,zf-CCHC
NC_046175.1:7318904-7321749	6669.EFX81136	5.66e-94	315	KOG3105@1|root,KOG3105@2759|Eukaryota,38DQS@33154|Opisthokonta,3BK20@33208|Metazoa,3CYN0@33213|Bilateria,41Z9I@6656|Arthropoda	33208|Metazoa	S	DDE superfamily endonuclease	-	-	-	-	-	-	-	-	-	-	-	-	DDE_1,HTH_Tnp_Tc5,HTH_psq
NC_046175.1:7322886-7333082	7070.TC009115-PA	1.86e-201	662	COG2801@1|root,KOG0017@2759|Eukaryota,38DPC@33154|Opisthokonta,3BGB6@33208|Metazoa,3D5G4@33213|Bilateria,41ZUZ@6656|Arthropoda,3SKEY@50557|Insecta	33208|Metazoa	L	Reverse transcriptase (RNA-dependent DNA polymerase)	-	-	-	-	-	-	-	-	-	-	-	-	DUF4219,RVT_2,Retrotran_gag_2,gag_pre-integrs,rve,zf-CCHC
NC_046175.1:7365800-7370770	7425.NV18446-PA	2.5e-46	192	COG2801@1|root,KOG0017@2759|Eukaryota,38DPC@33154|Opisthokonta,3BGB6@33208|Metazoa,3D5G4@33213|Bilateria,41ZUZ@6656|Arthropoda,3SKEY@50557|Insecta	33208|Metazoa	L	Reverse transcriptase (RNA-dependent DNA polymerase)	-	-	-	-	-	-	-	-	-	-	-	-	DUF4219,RVT_2,Retrotran_gag_2,gag_pre-integrs,rve,zf-CCHC
NC_046175.1:7371775-7377274	6669.EFX65419	7.11e-73	264	KOG1075@1|root,KOG1075@2759|Eukaryota,3AQAX@33154|Opisthokonta,3C23C@33208|Metazoa,3DI9Q@33213|Bilateria,422W7@6656|Arthropoda	33208|Metazoa	S	Ribonuclease H protein	-	-	-	-	-	-	-	-	-	-	-	-	Exo_endo_phos_2,RVT_1
NC_046175.1:7440094-7442559	400682.PAC_15711014	8.63e-79	266	KOG4585@1|root,KOG4585@2759|Eukaryota,39THK@33154|Opisthokonta,3BGF1@33208|Metazoa	33154|Opisthokonta	L	nuclease HARBI1-like	-	-	-	-	-	-	-	-	-	-	-	-	DDE_Tnp_4,KRAB
NC_046175.1:7670651-7676752	67593.Physo132874	2.44e-217	694	COG2801@1|root,KOG0017@2759|Eukaryota,3QH4V@4776|Peronosporales	4776|Peronosporales	L	GAG-pre-integrase domain	-	-	-	-	-	-	-	-	-	-	-	-	DUF4219,RVT_2,Retrotran_gag_2,gag_pre-integrs,rve,zf-CCHC
NC_046175.1:7786764-7789533	7029.ACYPI072283-PA	1.48e-49	188	KOG4585@1|root,KOG4585@2759|Eukaryota,3A4U2@33154|Opisthokonta,3BQ7Z@33208|Metazoa,3D747@33213|Bilateria,422GR@6656|Arthropoda,3SR9H@50557|Insecta	33208|Metazoa	L	DDE superfamily endonuclease	-	-	1.6.5.3	ko:K03878	ko00190,ko01100,ko04714,ko04723,ko05012,map00190,map01100,map04714,map04723,map05012	M00142	R11945	RC00061	ko00000,ko00001,ko00002,ko01000,ko03029	3.D.1.6	-	-	DDE_Tnp_4
NC_046175.1:7790648-7791594	144197.XP_008294686.1	5.6e-27	119	28K1W@1|root,2QSGD@2759|Eukaryota,39WBJ@33154|Opisthokonta,3BA1V@33208|Metazoa,3D1JX@33213|Bilateria,48FZZ@7711|Chordata,49I6Q@7742|Vertebrata,4A8A8@7898|Actinopterygii	33208|Metazoa	-	-	-	-	-	-	-	-	-	-	-	-	-	-	Transposase_21
NC_046175.1:7799014-7802734	400682.PAC_15711270	3.69e-19	101	COG2801@1|root,KOG0017@2759|Eukaryota,3AS6R@33154|Opisthokonta,3C46W@33208|Metazoa	400682.PAC_15711270|-	L	transposition, RNA-mediated	-	-	-	-	-	-	-	-	-	-	-	-	-
NC_046175.1:7823491-7832585	7070.TC010686-PA	5.65e-54	219	2CMP4@1|root,2QR56@2759|Eukaryota,39VQX@33154|Opisthokonta,3BR69@33208|Metazoa,3D755@33213|Bilateria,4230R@6656|Arthropoda,3T012@50557|Insecta	33208|Metazoa	S	Pao retrotransposon peptidase	-	-	-	-	-	-	-	-	-	-	-	-	DUF1758,DUF1759,Peptidase_A17,RVT_1,rve
NC_046175.1:7893366-7901333	10224.XP_006815925.1	6.65e-109	394	2CMP4@1|root,2QR56@2759|Eukaryota,39VQX@33154|Opisthokonta,3BR69@33208|Metazoa,3D755@33213|Bilateria	33208|Metazoa	S	Pao retrotransposon peptidase	-	-	-	-	-	-	-	-	-	-	-	-	Asp_protease_2,DUF1758,DUF1759,Peptidase_A17,Phlebovirus_G2,RVT_1,rve
NC_046175.1:7902599-7906882	6669.EFX74937	2.53e-15	87.8	COG2801@1|root,KOG0017@2759|Eukaryota,3ASA5@33154|Opisthokonta,3C4JS@33208|Metazoa,3DJ3B@33213|Bilateria,423I8@6656|Arthropoda	33208|Metazoa	L	transposition, RNA-mediated	-	-	-	-	-	-	-	-	-	-	-	-	Retrotrans_gag
NC_046175.1:7973102-7976135	7668.SPU_010000-tr	1.06e-174	565	2CMP4@1|root,2QR56@2759|Eukaryota,39VQX@33154|Opisthokonta,3BR69@33208|Metazoa,3D755@33213|Bilateria	33208|Metazoa	S	Pao retrotransposon peptidase	-	-	-	-	-	-	-	-	-	-	-	-	DUF1759,Peptidase_A17,rve
NC_046175.1:8095960-8101570	6669.EFX80076	2.59e-57	210	KOG1121@1|root,KOG1121@2759|Eukaryota,3A9FP@33154|Opisthokonta,3BV4T@33208|Metazoa	33208|Metazoa	L	hAT family C-terminal dimerisation region	-	-	-	-	-	-	-	-	-	-	-	-	Dimer_Tnp_hAT
NC_046175.1:8153893-8158308	7070.TC015886-PA	9.51e-23	114	COG2801@1|root,KOG0017@2759|Eukaryota,39ZQV@33154|Opisthokonta,3BIZ8@33208|Metazoa,3D69X@33213|Bilateria,42CS4@6656|Arthropoda,3T05B@50557|Insecta	33208|Metazoa	L	Reverse transcriptase (RNA-dependent DNA polymerase)	-	-	-	-	-	-	-	-	-	-	-	-	Phage_integrase,RVT_1
NC_046175.1:8195186-8202143	6669.EFX63971	3.28e-20	106	2CY74@1|root,2S2H8@2759|Eukaryota,3A3Z3@33154|Opisthokonta,3BSEA@33208|Metazoa,3D8D3@33213|Bilateria,4207X@6656|Arthropoda	33208|Metazoa	S	Transposase protein	-	-	-	-	-	-	-	-	-	-	-	-	Tnp_P_element
NC_046175.1:8267554-8269165	6669.EFX72047	5.12e-15	85.9	COG2801@1|root,KOG0017@2759|Eukaryota,3ASA5@33154|Opisthokonta,3C4JS@33208|Metazoa,3DJ3B@33213|Bilateria,423I8@6656|Arthropoda	33208|Metazoa	L	transposition, RNA-mediated	-	-	-	-	-	-	-	-	-	-	-	-	Retrotrans_gag
NC_046175.1:8271115-8281107	7668.SPU_010000-tr	1.11e-54	222	2CMP4@1|root,2QR56@2759|Eukaryota,39VQX@33154|Opisthokonta,3BR69@33208|Metazoa,3D755@33213|Bilateria	33208|Metazoa	S	Pao retrotransposon peptidase	-	-	-	-	-	-	-	-	-	-	-	-	DUF1759,Peptidase_A17,rve
NC_046175.1:8283923-8290419	7070.TC005268-PA	1e-42	181	COG2801@1|root,KOG0017@2759|Eukaryota,38F42@33154|Opisthokonta,3BA5H@33208|Metazoa,3DKZ7@33213|Bilateria,428B3@6656|Arthropoda,3SQ89@50557|Insecta	33208|Metazoa	L	Reverse transcriptase (RNA-dependent DNA polymerase)	-	-	-	-	-	-	-	-	-	-	-	-	RVT_1,rve,zf-CCHC,zf-H2C2
NC_046175.1:8782355-8790899	6669.EFX61292	9.44e-142	468	KOG1075@1|root,KOG1075@2759|Eukaryota,3AQAX@33154|Opisthokonta,3C23C@33208|Metazoa,3DI9Q@33213|Bilateria,422W7@6656|Arthropoda	33208|Metazoa	S	Ribonuclease H protein	-	-	-	-	-	-	-	-	-	-	-	-	Exo_endo_phos_2,RVT_1
NC_046175.1:8805544-8813530	6669.EFX61292	1.15e-141	467	KOG1075@1|root,KOG1075@2759|Eukaryota,3AQAX@33154|Opisthokonta,3C23C@33208|Metazoa,3DI9Q@33213|Bilateria,422W7@6656|Arthropoda	33208|Metazoa	S	Ribonuclease H protein	-	-	-	-	-	-	-	-	-	-	-	-	Exo_endo_phos_2,RVT_1
NC_046175.1:8814963-8826346	2340.JV46_28950	3.46e-107	384	2DY5I@1|root,3488J@2|Bacteria,1P3B4@1224|Proteobacteria	1224|Proteobacteria	S	Reverse transcriptase (RNA-dependent DNA polymerase)	-	-	-	-	-	-	-	-	-	-	-	-	RVT_1
NC_046175.1:9976307-9978897	2340.JV46_28950	5.78e-73	269	2DY5I@1|root,3488J@2|Bacteria,1P3B4@1224|Proteobacteria	1224|Proteobacteria	S	Reverse transcriptase (RNA-dependent DNA polymerase)	-	-	-	-	-	-	-	-	-	-	-	-	RVT_1
NC_046175.1:9989006-9989835	6669.EFX74937	3.58e-15	82.4	COG2801@1|root,KOG0017@2759|Eukaryota,3ASA5@33154|Opisthokonta,3C4JS@33208|Metazoa,3DJ3B@33213|Bilateria,423I8@6656|Arthropoda	33208|Metazoa	L	transposition, RNA-mediated	-	-	-	-	-	-	-	-	-	-	-	-	Retrotrans_gag
NC_046175.1:11254653-11257090	135651.CBN28621	9.21e-05	55.5	COG2801@1|root,KOG0017@2759|Eukaryota,38F42@33154|Opisthokonta,3C2B0@33208|Metazoa,3E4PI@33213|Bilateria,40R8A@6231|Nematoda,1M8CS@119089|Chromadorea,4177V@6236|Rhabditida	33208|Metazoa	L	Integrase core domain	-	-	-	-	-	-	-	-	-	-	-	-	Asp_protease_2,Glycoprotein_B,PNMA,RVT_1,Retrotrans_gag,gag-asp_proteas,rve,zf-H2C2
NC_046175.1:11272984-11284390	400682.PAC_15722566	5.47e-31	142	2CMP4@1|root,2QR56@2759|Eukaryota,39NE6@33154|Opisthokonta,3CPYU@33208|Metazoa	33208|Metazoa	S	Pao retrotransposon peptidase	-	-	-	-	-	-	-	-	-	-	-	-	DUF1758,DUF1759,Peptidase_A17,RVT_1,rve
NC_046175.1:11298323-11302452	6669.EFX76175	1.06e-07	64.3	2D3AU@1|root,2SQVT@2759|Eukaryota,3AAKZ@33154|Opisthokonta,3BMW0@33208|Metazoa,3DKUT@33213|Bilateria	33208|Metazoa	S	Retrotransposon gag protein	ASPRV1	GO:0003674,GO:0003824,GO:0004175,GO:0004190,GO:0005575,GO:0006508,GO:0006807,GO:0007275,GO:0008150,GO:0008152,GO:0008233,GO:0010467,GO:0016020,GO:0016021,GO:0016485,GO:0016787,GO:0019538,GO:0031224,GO:0032501,GO:0032502,GO:0043170,GO:0043588,GO:0044238,GO:0044425,GO:0048513,GO:0048731,GO:0048856,GO:0051604,GO:0070001,GO:0070011,GO:0071704,GO:0140096,GO:1901564	-	-	-	-	-	-	-	-	-	-	Retrotrans_gag,gag-asp_proteas
NC_046175.1:11315066-11323399	8083.ENSXMAP00000019478	8.07e-51	209	2CMP4@1|root,2QR56@2759|Eukaryota,39VQX@33154|Opisthokonta,3BR69@33208|Metazoa,3D755@33213|Bilateria	33208|Metazoa	S	Pao retrotransposon peptidase	-	-	-	-	-	-	-	-	-	-	-	-	DUF1759,Peptidase_A17,rve
NC_046175.1:11329516-11338698	7070.TC015886-PA	5.02e-31	142	COG2801@1|root,KOG0017@2759|Eukaryota,39ZQV@33154|Opisthokonta,3BIZ8@33208|Metazoa,3D69X@33213|Bilateria,42CS4@6656|Arthropoda,3T05B@50557|Insecta	33208|Metazoa	L	Reverse transcriptase (RNA-dependent DNA polymerase)	-	-	-	-	-	-	-	-	-	-	-	-	Phage_integrase,RVT_1
NC_046175.1:12400159-12418499	67593.Physo132654	3.84e-40	174	COG2801@1|root,KOG0017@2759|Eukaryota,3QHJF@4776|Peronosporales	4776|Peronosporales	L	gag-polypeptide of LTR copia-type	-	-	-	-	-	-	-	-	-	-	-	-	DUF4219,RVT_2,Retrotran_gag_2,gag_pre-integrs,rve,zf-CCHC
NC_046175.1:13177235-13178472	6669.EFX63971	1.06e-07	62.8	2CY74@1|root,2S2H8@2759|Eukaryota,3A3Z3@33154|Opisthokonta,3BSEA@33208|Metazoa,3D8D3@33213|Bilateria,4207X@6656|Arthropoda	33208|Metazoa	S	Transposase protein	-	-	-	-	-	-	-	-	-	-	-	-	Tnp_P_element
NC_046175.1:14961419-14963417	7668.SPU_010000-tr	1.64e-54	210	2CMP4@1|root,2QR56@2759|Eukaryota,39VQX@33154|Opisthokonta,3BR69@33208|Metazoa,3D755@33213|Bilateria	33208|Metazoa	S	Pao retrotransposon peptidase	-	-	-	-	-	-	-	-	-	-	-	-	DUF1759,Peptidase_A17,rve
NC_046175.1:15067248-15067629	6669.EFX77689	6.49e-44	160	COG0507@1|root,KOG0987@2759|Eukaryota,3AAIR@33154|Opisthokonta	33154|Opisthokonta	L	G-quadruplex DNA unwinding	-	-	-	-	-	-	-	-	-	-	-	-	Helitron_like_N,PIF1
NC_046175.1:15277509-15279680	6669.EFX75910	1.4e-32	137	COG2801@1|root,KOG0017@2759|Eukaryota,3ASA5@33154|Opisthokonta,3C4JS@33208|Metazoa,3DJ3B@33213|Bilateria,423I8@6656|Arthropoda	33208|Metazoa	L	transposition, RNA-mediated	-	-	-	-	-	-	-	-	-	-	-	-	Retrotrans_gag
NC_046176.1:1715615-1716901	6669.EFX66508	1.28e-66	233	2CY74@1|root,2S2H8@2759|Eukaryota,3A3Z3@33154|Opisthokonta,3BSEA@33208|Metazoa,3D8D3@33213|Bilateria,4207X@6656|Arthropoda	33208|Metazoa	S	Transposase protein	-	-	-	-	-	-	-	-	-	-	-	-	Tnp_P_element
NC_046176.1:1846480-1848342	7029.ACYPI089247-PA	9e-08	62.8	2D31P@1|root,2SPXD@2759|Eukaryota,39MXX@33154|Opisthokonta,3CPHA@33208|Metazoa,3E5N8@33213|Bilateria	33208|Metazoa	S	Hermes transposase DNA-binding domain	-	-	-	-	-	-	-	-	-	-	-	-	DBD_Tnp_Hermes
NC_046176.1:3273493-3278213	7425.NV17307-PA	1.03e-173	565	COG2801@1|root,KOG0017@2759|Eukaryota,38DPC@33154|Opisthokonta,3BGB6@33208|Metazoa,3D5G4@33213|Bilateria,41ZUZ@6656|Arthropoda,3SKEY@50557|Insecta	33208|Metazoa	L	Reverse transcriptase (RNA-dependent DNA polymerase)	-	-	-	-	-	-	-	-	-	-	-	-	DUF4219,RVT_2,Retrotran_gag_2,gag_pre-integrs,rve,zf-CCHC
NC_046176.1:6278811-6286543	6669.EFX85023	6.05e-95	338	28M7P@1|root,2QTQS@2759|Eukaryota,39Z9X@33154|Opisthokonta,3BNGS@33208|Metazoa,3D442@33213|Bilateria,4220M@6656|Arthropoda	33208|Metazoa	S	cellular response to interferon-beta	-	-	-	-	-	-	-	-	-	-	-	-	DDE_Tnp_1_7,DUF4806
NC_046176.1:6287761-6315186	7668.SPU_010000-tr	9.55e-62	247	2CMP4@1|root,2QR56@2759|Eukaryota,39VQX@33154|Opisthokonta,3BR69@33208|Metazoa,3D755@33213|Bilateria	33208|Metazoa	S	Pao retrotransposon peptidase	-	-	-	-	-	-	-	-	-	-	-	-	DUF1759,Peptidase_A17,rve
NC_046176.1:6317063-6321488	6669.EFX65655	9.38e-76	275	2D9T2@1|root,2TFXH@2759|Eukaryota,3AU1E@33154|Opisthokonta	6669.EFX65655|-	S	Endonuclease-reverse transcriptase	-	-	-	-	-	-	-	-	-	-	-	-	-
NC_046176.1:6322537-6326811	225117.XP_009351357.1	8.7e-15	89.4	KOG1075@1|root,KOG1075@2759|Eukaryota	2759|Eukaryota	E	Ribonuclease H protein	-	-	-	-	-	-	-	-	-	-	-	-	RVT_1
NC_046176.1:6328216-6363599	6669.EFX69741	1.77e-59	231	2D9T2@1|root,2TFXH@2759|Eukaryota,3AU1E@33154|Opisthokonta	6669.EFX69741|-	S	Endonuclease-reverse transcriptase	-	-	-	-	-	-	-	-	-	-	-	-	-
NC_046176.1:6370315-6381232	10224.XP_006819133.1	3.67e-35	157	COG2801@1|root,KOG0017@2759|Eukaryota,39TC6@33154|Opisthokonta,3BHT2@33208|Metazoa,3D2MB@33213|Bilateria	33208|Metazoa	J	transposition, RNA-mediated	-	-	-	-	-	-	-	-	-	-	-	-	DUF1759,Peptidase_A17,rve
NC_046176.1:6404749-6411864	7668.SPU_011611-tr	2.01e-53	217	KOG1075@1|root,KOG1075@2759|Eukaryota,39N4Q@33154|Opisthokonta,3BSEH@33208|Metazoa,3CWPW@33213|Bilateria	33208|Metazoa	S	Reverse transcriptase (RNA-dependent DNA polymerase)	-	-	-	-	-	-	-	-	-	-	-	-	Peptidase_C48,RVT_1
NC_046176.1:6416200-6429112	6669.EFX69718	1.59e-32	147	KOG1075@1|root,KOG1075@2759|Eukaryota	2759|Eukaryota	E	Ribonuclease H protein	-	-	-	ko:K03969	-	-	-	-	ko00000	-	-	-	RVT_3,zf-CCHC_4,zf-RVT
NC_046176.1:6432377-6438702	7070.TC009115-PA	2.12e-61	241	COG2801@1|root,KOG0017@2759|Eukaryota,38DPC@33154|Opisthokonta,3BGB6@33208|Metazoa,3D5G4@33213|Bilateria,41ZUZ@6656|Arthropoda,3SKEY@50557|Insecta	33208|Metazoa	L	Reverse transcriptase (RNA-dependent DNA polymerase)	-	-	-	-	-	-	-	-	-	-	-	-	DUF4219,RVT_2,Retrotran_gag_2,gag_pre-integrs,rve,zf-CCHC
NC_046176.1:6501362-6509320	7425.NV18873-PA	8.35e-97	353	COG2801@1|root,KOG0017@2759|Eukaryota,38DPC@33154|Opisthokonta,3BGB6@33208|Metazoa,3D5G4@33213|Bilateria,41ZUZ@6656|Arthropoda,3SKEY@50557|Insecta	33208|Metazoa	L	Reverse transcriptase (RNA-dependent DNA polymerase)	-	-	-	-	-	-	-	-	-	-	-	-	DUF4219,RVT_2,Retrotran_gag_2,gag_pre-integrs,rve,zf-CCHC
NC_046176.1:6510704-6516344	7668.SPU_021821-tr	1.13e-68	266	2CMP4@1|root,2QR56@2759|Eukaryota,39VQX@33154|Opisthokonta,3BR69@33208|Metazoa,3D755@33213|Bilateria	33208|Metazoa	S	Pao retrotransposon peptidase	-	-	-	-	-	-	-	-	-	-	-	-	DUF1759,Peptidase_A17,rve
NC_046176.1:6538389-6548184	7029.ACYPI007091-PA	4.05e-42	178	COG2801@1|root,KOG0017@2759|Eukaryota,3A74Q@33154|Opisthokonta,3BTMT@33208|Metazoa,3DADB@33213|Bilateria	7029.ACYPI007091-PA|-	L	Integrase core domain	-	-	-	-	-	-	-	-	-	-	-	-	-
NC_046176.1:6574818-6589987	6669.EFX75813	3.75e-83	285	28N8N@1|root,2QUTZ@2759|Eukaryota,39XUZ@33154|Opisthokonta,3BIC8@33208|Metazoa,3D1M8@33213|Bilateria,420PE@6656|Arthropoda	33208|Metazoa	S	Transposase	-	-	-	-	-	-	-	-	-	-	-	-	DDE_3,HTH_23,HTH_Tnp_Tc3_2
NC_046176.1:6591919-6595212	6669.EFX81414	2.13e-28	124	KOG3105@1|root,KOG3105@2759|Eukaryota,38DQS@33154|Opisthokonta,3BK20@33208|Metazoa,3CYN0@33213|Bilateria	33208|Metazoa	S	Jerky protein homolog-like	-	-	-	-	-	-	-	-	-	-	-	-	DDE_1,HTH_Tnp_Tc5
NC_046176.1:6670893-6708587	67593.Physo132874	1.02e-190	637	COG2801@1|root,KOG0017@2759|Eukaryota,3QH4V@4776|Peronosporales	4776|Peronosporales	L	GAG-pre-integrase domain	-	-	-	-	-	-	-	-	-	-	-	-	DUF4219,RVT_2,Retrotran_gag_2,gag_pre-integrs,rve,zf-CCHC
NC_046176.1:6720426-6720924	6669.EFX80003	2.25e-39	144	2CXS3@1|root,2RZBP@2759|Eukaryota,39T23@33154|Opisthokonta,3BGRC@33208|Metazoa,3DA9T@33213|Bilateria,422G9@6656|Arthropoda	33208|Metazoa	S	hAT family C-terminal dimerisation region	-	-	-	-	-	-	-	-	-	-	-	-	DUF4371,Dimer_Tnp_hAT
NC_046176.1:6726304-6727091	7668.SPU_001810-tr	1.92e-53	194	2CMP4@1|root,2QR56@2759|Eukaryota,39VQX@33154|Opisthokonta,3BR69@33208|Metazoa,3DDW3@33213|Bilateria	33208|Metazoa	S	Pao retrotransposon peptidase	-	-	-	-	-	-	-	-	-	-	-	-	DUF1758,DUF1759,Peptidase_A17,Phlebovirus_G2,RVT_1,rve
NC_046176.1:6728209-6728605	8083.ENSXMAP00000019478	3.34e-35	135	2CMP4@1|root,2QR56@2759|Eukaryota,39VQX@33154|Opisthokonta,3BR69@33208|Metazoa,3D755@33213|Bilateria	33208|Metazoa	S	Pao retrotransposon peptidase	-	-	-	-	-	-	-	-	-	-	-	-	DUF1759,Peptidase_A17,rve
NC_046176.1:6738256-6739261	400682.PAC_15707914	1.17e-08	63.2	2CYJV@1|root,2S4UE@2759|Eukaryota,3A98U@33154|Opisthokonta	33154|Opisthokonta	-	-	-	-	-	-	-	-	-	-	-	-	-	-	Phage_integrase
NC_046176.1:6815081-6817752	7668.SPU_001813-tr	1.57e-18	100	2CMP4@1|root,2QR56@2759|Eukaryota,39VQX@33154|Opisthokonta,3BR69@33208|Metazoa	33208|Metazoa	S	Pao retrotransposon peptidase	-	-	-	-	-	-	-	-	-	-	-	-	DUF1759,Peptidase_A17,rve
NC_046176.1:6818965-6820960	7719.XP_009858677.1	1.44e-69	255	2CMP4@1|root,2QR56@2759|Eukaryota,39VQX@33154|Opisthokonta,3BR69@33208|Metazoa,3D755@33213|Bilateria	33208|Metazoa	S	Pao retrotransposon peptidase	-	-	-	-	-	-	-	-	-	-	-	-	Peptidase_A17,rve
NC_046176.1:6832039-6836118	6669.EFX69596	3.16e-39	156	KOG1075@1|root,KOG1075@2759|Eukaryota,3AQAX@33154|Opisthokonta,3C23C@33208|Metazoa	33208|Metazoa	S	Ribonuclease H protein	-	-	-	-	-	-	-	-	-	-	-	-	Exo_endo_phos_2,RVT_1
NC_046176.1:6839989-6840986	7425.NV18873-PA	2.22e-07	61.2	COG2801@1|root,KOG0017@2759|Eukaryota,38DPC@33154|Opisthokonta,3BGB6@33208|Metazoa,3D5G4@33213|Bilateria,41ZUZ@6656|Arthropoda,3SKEY@50557|Insecta	33208|Metazoa	L	Reverse transcriptase (RNA-dependent DNA polymerase)	-	-	-	-	-	-	-	-	-	-	-	-	DUF4219,RVT_2,Retrotran_gag_2,gag_pre-integrs,rve,zf-CCHC
NC_046176.1:6842116-6844656	161934.XP_010676254.1	2.35e-93	330	COG2801@1|root,KOG0017@2759|Eukaryota,3894V@33090|Viridiplantae,3GY0Z@35493|Streptophyta	35493|Streptophyta	T	Reverse transcriptase (RNA-dependent DNA polymerase)	-	-	-	-	-	-	-	-	-	-	-	-	RVT_2
NC_046176.1:6855372-6869408	8083.ENSXMAP00000019478	3.85e-146	515	2CMP4@1|root,2QR56@2759|Eukaryota,39VQX@33154|Opisthokonta,3BR69@33208|Metazoa,3D755@33213|Bilateria	33208|Metazoa	S	Pao retrotransposon peptidase	-	-	-	-	-	-	-	-	-	-	-	-	DUF1759,Peptidase_A17,rve
NC_046176.1:6959660-6962424	6669.EFX75914	1.94e-38	156	KOG1121@1|root,KOG1121@2759|Eukaryota,3AASQ@33154|Opisthokonta,3BV23@33208|Metazoa,3DBAW@33213|Bilateria,422XZ@6656|Arthropoda	33208|Metazoa	S	hAT family C-terminal dimerisation region	-	-	-	-	-	-	-	-	-	-	-	-	Dimer_Tnp_hAT
NC_046176.1:7108382-7108959	7425.NV18911-PA	1.57e-19	93.6	COG2801@1|root,KOG0017@2759|Eukaryota,38DPC@33154|Opisthokonta,3BGB6@33208|Metazoa,3D5G4@33213|Bilateria,41ZUZ@6656|Arthropoda,3SKEY@50557|Insecta	33208|Metazoa	L	Reverse transcriptase (RNA-dependent DNA polymerase)	-	-	-	-	-	-	-	-	-	-	-	-	DUF4219,RVT_2,Retrotran_gag_2,gag_pre-integrs,rve,zf-CCHC
NC_046176.1:7116828-7117379	400682.PAC_15706807	6.35e-16	82.8	COG2801@1|root,KOG0017@2759|Eukaryota,39UW9@33154|Opisthokonta,3BBQJ@33208|Metazoa	33208|Metazoa	L	transposition, RNA-mediated	-	-	-	-	-	-	-	-	-	-	-	-	DUF1758,DUF1759,Peptidase_A17,rve
NC_046176.1:7236758-7241996	7668.SPU_001813-tr	9.49e-96	352	2CMP4@1|root,2QR56@2759|Eukaryota,39VQX@33154|Opisthokonta,3BR69@33208|Metazoa	33208|Metazoa	S	Pao retrotransposon peptidase	-	-	-	-	-	-	-	-	-	-	-	-	DUF1759,Peptidase_A17,rve
NC_046176.1:7244766-7252772	6334.EFV50549	6.46e-115	415	2CMP4@1|root,2QR56@2759|Eukaryota,39VQX@33154|Opisthokonta,3BR69@33208|Metazoa,3D755@33213|Bilateria	33208|Metazoa	S	Pao retrotransposon peptidase	-	-	-	-	-	-	-	-	-	-	-	-	Asp_protease_2,DUF1758,DUF1759,Peptidase_A17,Phlebovirus_G2,RVT_1,rve
NC_046176.1:7253853-7270027	6669.EFX78077	1.94e-47	176	COG2801@1|root,KOG0017@2759|Eukaryota,3A4CN@33154|Opisthokonta,3BRMP@33208|Metazoa,3D9YY@33213|Bilateria	33208|Metazoa	L	transposition, RNA-mediated	-	-	-	-	-	-	-	-	-	-	-	-	RVT_1,rve
NC_046176.1:7282073-7286085	67593.Physo132874	1.15e-58	231	COG2801@1|root,KOG0017@2759|Eukaryota,3QH4V@4776|Peronosporales	4776|Peronosporales	L	GAG-pre-integrase domain	-	-	-	-	-	-	-	-	-	-	-	-	DUF4219,RVT_2,Retrotran_gag_2,gag_pre-integrs,rve,zf-CCHC
NC_046176.1:7287432-7288113	6669.EFX63649	5.87e-17	85.9	COG2801@1|root,KOG0017@2759|Eukaryota,3A59N@33154|Opisthokonta,3BS2Y@33208|Metazoa,3D8HX@33213|Bilateria,423FT@6656|Arthropoda	33208|Metazoa	L	gag-polypeptide of LTR copia-type	-	-	-	-	-	-	-	-	-	-	-	-	Retrotran_gag_2,gag_pre-integrs,rve,zf-CCHC
NC_046176.1:7370474-7373926	6669.EFX71581	3.1e-20	106	2EIQ4@1|root,2SP2K@2759|Eukaryota,3A8JA@33154|Opisthokonta	2759|Eukaryota	S	Helitron helicase-like domain at N-terminus	-	-	-	-	-	-	-	-	-	-	-	-	Helitron_like_N
NC_046176.1:7378217-7383418	7425.NV18536-PA	2.02e-138	472	COG2801@1|root,KOG0017@2759|Eukaryota,38DPC@33154|Opisthokonta,3BGB6@33208|Metazoa,3D5G4@33213|Bilateria,41ZUZ@6656|Arthropoda,3SKEY@50557|Insecta	33208|Metazoa	L	Reverse transcriptase (RNA-dependent DNA polymerase)	-	-	-	-	-	-	-	-	-	-	-	-	DUF4219,RVT_2,Retrotran_gag_2,gag_pre-integrs,rve,zf-CCHC
NC_046176.1:7399342-7410603	7070.TC015886-PA	1.51e-108	378	COG2801@1|root,KOG0017@2759|Eukaryota,39ZQV@33154|Opisthokonta,3BIZ8@33208|Metazoa,3D69X@33213|Bilateria,42CS4@6656|Arthropoda,3T05B@50557|Insecta	33208|Metazoa	L	Reverse transcriptase (RNA-dependent DNA polymerase)	-	-	-	-	-	-	-	-	-	-	-	-	Phage_integrase,RVT_1
NC_046176.1:7437675-7465651	7425.NV18536-PA	3.18e-205	678	COG2801@1|root,KOG0017@2759|Eukaryota,38DPC@33154|Opisthokonta,3BGB6@33208|Metazoa,3D5G4@33213|Bilateria,41ZUZ@6656|Arthropoda,3SKEY@50557|Insecta	33208|Metazoa	L	Reverse transcriptase (RNA-dependent DNA polymerase)	-	-	-	-	-	-	-	-	-	-	-	-	DUF4219,RVT_2,Retrotran_gag_2,gag_pre-integrs,rve,zf-CCHC
NC_046176.1:7467533-7533525	67593.Physo132874	6.27e-238	775	COG2801@1|root,KOG0017@2759|Eukaryota,3QH4V@4776|Peronosporales	4776|Peronosporales	L	GAG-pre-integrase domain	-	-	-	-	-	-	-	-	-	-	-	-	DUF4219,RVT_2,Retrotran_gag_2,gag_pre-integrs,rve,zf-CCHC
NC_046176.1:7559457-7561639	6669.EFX83595	2.91e-65	229	COG2801@1|root,KOG0017@2759|Eukaryota,39RZN@33154|Opisthokonta,3BK6W@33208|Metazoa,3DD0S@33213|Bilateria	33208|Metazoa	L	transposition, RNA-mediated	-	-	-	-	-	-	-	-	-	-	-	-	Asp_protease_2,RVT_1,gag-asp_proteas,rve
NC_046176.1:7565677-7567508	6669.EFX78739	1.2e-109	343	KOG3105@1|root,KOG3105@2759|Eukaryota,38DQS@33154|Opisthokonta,3BK20@33208|Metazoa,3CYN0@33213|Bilateria,41Z9I@6656|Arthropoda	33208|Metazoa	S	DDE superfamily endonuclease	-	-	-	-	-	-	-	-	-	-	-	-	DDE_1,HTH_Tnp_Tc5,HTH_psq
NC_046176.1:7630584-7632842	7029.ACYPI084177-PA	1.24e-60	230	KOG1075@1|root,KOG1075@2759|Eukaryota,3A278@33154|Opisthokonta,3BQC7@33208|Metazoa,3D7RZ@33213|Bilateria,422E1@6656|Arthropoda,3SQZA@50557|Insecta	33208|Metazoa	S	Reverse transcriptase (RNA-dependent DNA polymerase)	-	-	-	ko:K10443	-	-	-	-	ko00000,ko04121	-	-	-	Exo_endo_phos_2,RNase_H,RVT_1
NC_046176.1:7662115-7668103	67593.Physo132874	3.02e-177	585	COG2801@1|root,KOG0017@2759|Eukaryota,3QH4V@4776|Peronosporales	4776|Peronosporales	L	GAG-pre-integrase domain	-	-	-	-	-	-	-	-	-	-	-	-	DUF4219,RVT_2,Retrotran_gag_2,gag_pre-integrs,rve,zf-CCHC
NC_046176.1:7692861-7696995	7029.ACYPI006461-PA	2.51e-114	382	28S9B@1|root,2QYYT@2759|Eukaryota,39WZH@33154|Opisthokonta,3BHGG@33208|Metazoa,3E527@33213|Bilateria,420TB@6656|Arthropoda,3T01D@50557|Insecta,3EED3@33342|Paraneoptera	33208|Metazoa	-	-	-	-	-	-	-	-	-	-	-	-	-	-	DUF4806,Transposase_21
NC_046176.1:7733140-7747188	6669.EFX69607	2.09e-96	335	COG0507@1|root,KOG0987@2759|Eukaryota,38G2J@33154|Opisthokonta,3BIV7@33208|Metazoa,3D0M2@33213|Bilateria,420BN@6656|Arthropoda	33208|Metazoa	D	DNA helicase activity	-	-	-	ko:K18626	-	-	-	-	ko00000,ko04812	-	-	-	Helitron_like_N,PIF1
NC_046176.1:7815716-7820587	7070.TC015886-PA	1.26e-115	395	COG2801@1|root,KOG0017@2759|Eukaryota,39ZQV@33154|Opisthokonta,3BIZ8@33208|Metazoa,3D69X@33213|Bilateria,42CS4@6656|Arthropoda,3T05B@50557|Insecta	33208|Metazoa	L	Reverse transcriptase (RNA-dependent DNA polymerase)	-	-	-	-	-	-	-	-	-	-	-	-	Phage_integrase,RVT_1
NC_046176.1:7855954-7862599	6669.EFX85023	1.14e-43	182	28M7P@1|root,2QTQS@2759|Eukaryota,39Z9X@33154|Opisthokonta,3BNGS@33208|Metazoa,3D442@33213|Bilateria,4220M@6656|Arthropoda	33208|Metazoa	S	cellular response to interferon-beta	-	-	-	-	-	-	-	-	-	-	-	-	DDE_Tnp_1_7,DUF4806
NC_046176.1:7865394-7894370	6669.EFX69741	3.22e-93	331	2D9T2@1|root,2TFXH@2759|Eukaryota,3AU1E@33154|Opisthokonta	6669.EFX69741|-	S	Endonuclease-reverse transcriptase	-	-	-	-	-	-	-	-	-	-	-	-	-
NC_046176.1:7915547-7932057	6669.EFX63503	0	1221	2EIQ4@1|root,2SP2K@2759|Eukaryota,3A8JA@33154|Opisthokonta	2759|Eukaryota	S	Helitron helicase-like domain at N-terminus	-	-	-	-	-	-	-	-	-	-	-	-	Helitron_like_N
NC_046176.1:7943546-7951800	400682.PAC_15707569	8.42e-102	348	COG2801@1|root,KOG0017@2759|Eukaryota,39ZQV@33154|Opisthokonta,3BIZ8@33208|Metazoa	33208|Metazoa	K	transposition, RNA-mediated	-	-	-	-	-	-	-	-	-	-	-	-	RVT_1
NC_046176.1:7972924-7990327	6669.EFX63503	4.38e-118	428	2EIQ4@1|root,2SP2K@2759|Eukaryota,3A8JA@33154|Opisthokonta	2759|Eukaryota	S	Helitron helicase-like domain at N-terminus	-	-	-	-	-	-	-	-	-	-	-	-	Helitron_like_N
NC_046176.1:8053496-8101429	7668.SPU_001814.a-tr	5.29e-133	475	2CMP4@1|root,2QR56@2759|Eukaryota,39VQX@33154|Opisthokonta,3BR69@33208|Metazoa,3DDW3@33213|Bilateria	33208|Metazoa	S	Pao retrotransposon peptidase	-	-	-	-	-	-	-	-	-	-	-	-	DUF1758,DUF1759,Peptidase_A17,Phlebovirus_G2,RVT_1,rve
NC_046176.1:8154329-8204989	7668.SPU_010000-tr	7.79e-109	401	2CMP4@1|root,2QR56@2759|Eukaryota,39VQX@33154|Opisthokonta,3BR69@33208|Metazoa,3D755@33213|Bilateria	33208|Metazoa	S	Pao retrotransposon peptidase	-	-	-	-	-	-	-	-	-	-	-	-	DUF1759,Peptidase_A17,rve
NC_046176.1:8259396-8261801	67593.Physo132874	6.6e-192	591	COG2801@1|root,KOG0017@2759|Eukaryota,3QH4V@4776|Peronosporales	4776|Peronosporales	L	GAG-pre-integrase domain	-	-	-	-	-	-	-	-	-	-	-	-	DUF4219,RVT_2,Retrotran_gag_2,gag_pre-integrs,rve,zf-CCHC
NC_046176.1:8283764-8290083	7070.TC007546-PA	7.45e-179	594	COG2801@1|root,KOG0017@2759|Eukaryota,3AFV1@33154|Opisthokonta,3BYSE@33208|Metazoa,3DEVX@33213|Bilateria,4228H@6656|Arthropoda,3SQGD@50557|Insecta	33208|Metazoa	L	transposition, RNA-mediated	-	-	-	-	-	-	-	-	-	-	-	-	Peptidase_A2B,RVT_1,Retrotrans_gag,rve,zf-CCHC
NC_046176.1:8291342-8291508	7070.TC016027-PA	3.8e-14	72	COG2801@1|root,KOG0017@2759|Eukaryota,3AFV1@33154|Opisthokonta,3BYSE@33208|Metazoa,3DEVX@33213|Bilateria,4228H@6656|Arthropoda,3SQGD@50557|Insecta	33208|Metazoa	L	transposition, RNA-mediated	-	-	-	-	-	-	-	-	-	-	-	-	Peptidase_A2B,RVT_1,Retrotrans_gag,rve,zf-CCHC
NC_046176.1:8314209-8315062	6669.EFX62946	3.04e-21	95.1	COG2801@1|root,KOG0017@2759|Eukaryota,38VHA@33154|Opisthokonta,3C3G8@33208|Metazoa,3DK75@33213|Bilateria,423G8@6656|Arthropoda	33208|Metazoa	L	gag-polypeptide of LTR copia-type	-	-	-	-	-	-	-	-	-	-	-	-	DUF4219,Retrotran_gag_2
NC_046176.1:8325242-8325505	7668.SPU_006349-tr	4.58e-07	53.5	COG2801@1|root,KOG0017@2759|Eukaryota,38F42@33154|Opisthokonta,3BHS6@33208|Metazoa,3E42R@33213|Bilateria	33208|Metazoa	L	Integrase core domain	-	-	-	-	-	-	-	-	-	-	-	-	RVT_1,rve,zf-CCHC
NC_046176.1:8347994-8355071	7029.ACYPI26921-PA	4.2e-60	224	28S9B@1|root,2QYYT@2759|Eukaryota,39WZH@33154|Opisthokonta,3BHGG@33208|Metazoa,3E527@33213|Bilateria,422D0@6656|Arthropoda,3SR3D@50557|Insecta	33208|Metazoa	-	-	-	-	-	-	-	-	-	-	-	-	-	-	DUF4806,Transposase_21
NC_046176.1:8357555-8361550	6669.EFX80248	2.99e-36	158	2CX6J@1|root,2RWF1@2759|Eukaryota,3AUU7@33154|Opisthokonta,3C4C6@33208|Metazoa,3DJMR@33213|Bilateria,423FA@6656|Arthropoda	33208|Metazoa	S	Retrotransposon gag protein	-	-	-	-	-	-	-	-	-	-	-	-	Retrotrans_gag,zf-CCHC
NC_046176.1:8365940-8367615	7668.SPU_028768-tr	2.1e-22	110	COG2801@1|root,KOG0017@2759|Eukaryota,39TC6@33154|Opisthokonta,3BHT2@33208|Metazoa,3DE2J@33213|Bilateria	33208|Metazoa	L	Pao retrotransposon peptidase	-	-	-	-	-	-	-	-	-	-	-	-	DUF1758,DUF1759,Peptidase_A17,RVT_1,rve
NC_046176.1:8369705-8372411	7719.XP_009858677.1	6.61e-14	85.5	2CMP4@1|root,2QR56@2759|Eukaryota,39VQX@33154|Opisthokonta,3BR69@33208|Metazoa,3D755@33213|Bilateria	33208|Metazoa	S	Pao retrotransposon peptidase	-	-	-	-	-	-	-	-	-	-	-	-	Peptidase_A17,rve
NC_046176.1:8381802-8384413	7668.SPU_001338-tr	8.35e-15	88.2	2CMP4@1|root,2QR56@2759|Eukaryota,39NE6@33154|Opisthokonta,3CPYU@33208|Metazoa,3E641@33213|Bilateria	33208|Metazoa	S	Pao retrotransposon peptidase	-	-	-	-	-	-	-	-	-	-	-	-	DUF1758,DUF1759,Peptidase_A17,RVT_1,rve
NC_046176.1:8387615-8399419	7668.SPU_010000-tr	6.52e-61	243	2CMP4@1|root,2QR56@2759|Eukaryota,39VQX@33154|Opisthokonta,3BR69@33208|Metazoa,3D755@33213|Bilateria	33208|Metazoa	S	Pao retrotransposon peptidase	-	-	-	-	-	-	-	-	-	-	-	-	DUF1759,Peptidase_A17,rve
NC_046176.1:8400817-8403702	6669.EFX83595	1.14e-63	228	COG2801@1|root,KOG0017@2759|Eukaryota,39RZN@33154|Opisthokonta,3BK6W@33208|Metazoa,3DD0S@33213|Bilateria	33208|Metazoa	L	transposition, RNA-mediated	-	-	-	-	-	-	-	-	-	-	-	-	Asp_protease_2,RVT_1,gag-asp_proteas,rve
NC_046176.1:8519601-8522696	400682.PAC_15715567	1.7e-18	96.7	2CYJV@1|root,2S4UE@2759|Eukaryota,3A98U@33154|Opisthokonta,3BV10@33208|Metazoa	33208|Metazoa	-	-	-	-	-	-	-	-	-	-	-	-	-	-	Phage_integrase
NC_046176.1:8531060-8580342	7070.TC015886-PA	7.33e-119	410	COG2801@1|root,KOG0017@2759|Eukaryota,39ZQV@33154|Opisthokonta,3BIZ8@33208|Metazoa,3D69X@33213|Bilateria,42CS4@6656|Arthropoda,3T05B@50557|Insecta	33208|Metazoa	L	Reverse transcriptase (RNA-dependent DNA polymerase)	-	-	-	-	-	-	-	-	-	-	-	-	Phage_integrase,RVT_1
NC_046176.1:8635643-8636749	48698.ENSPFOP00000004162	3.68e-54	189	KOG4740@1|root,KOG4740@2759|Eukaryota,3A14S@33154|Opisthokonta,3BPYG@33208|Metazoa,3D6ZJ@33213|Bilateria,48G8B@7711|Chordata,49DA1@7742|Vertebrata,4A73B@7898|Actinopterygii	33208|Metazoa	S	Transposase	-	-	-	-	-	-	-	-	-	-	-	-	DDE_3,HTH_23,HTH_29,HTH_38,HTH_Tnp_Tc3_2
NC_046176.1:8677386-8686210	6669.EFX72047	6e-40	164	COG2801@1|root,KOG0017@2759|Eukaryota,3ASA5@33154|Opisthokonta,3C4JS@33208|Metazoa,3DJ3B@33213|Bilateria,423I8@6656|Arthropoda	33208|Metazoa	L	transposition, RNA-mediated	-	-	-	-	-	-	-	-	-	-	-	-	Retrotrans_gag
NC_046176.1:8688868-8694258	6669.EFX61292	6.09e-45	183	KOG1075@1|root,KOG1075@2759|Eukaryota,3AQAX@33154|Opisthokonta,3C23C@33208|Metazoa,3DI9Q@33213|Bilateria,422W7@6656|Arthropoda	33208|Metazoa	S	Ribonuclease H protein	-	-	-	-	-	-	-	-	-	-	-	-	Exo_endo_phos_2,RVT_1
NC_046176.1:8695890-8702906	6669.EFX63450	1.61e-61	222	2DZK0@1|root,2S73E@2759|Eukaryota,3ACB6@33154|Opisthokonta,3BVZK@33208|Metazoa,3E41E@33213|Bilateria	33208|Metazoa	S	RNase H	-	-	-	-	-	-	-	-	-	-	-	-	RNase_H
NC_046176.1:8704360-8709668	400682.PAC_15718463	2.86e-48	183	COG2801@1|root,2S05A@2759|Eukaryota,3A75A@33154|Opisthokonta,3BTIB@33208|Metazoa	2759|Eukaryota	L	Integrase core domain	-	-	-	-	-	-	-	-	-	-	-	-	rve,zf-H2C2
NC_046176.1:8710815-8714017	7425.NV18873-PA	3.24e-49	199	COG2801@1|root,KOG0017@2759|Eukaryota,38DPC@33154|Opisthokonta,3BGB6@33208|Metazoa,3D5G4@33213|Bilateria,41ZUZ@6656|Arthropoda,3SKEY@50557|Insecta	33208|Metazoa	L	Reverse transcriptase (RNA-dependent DNA polymerase)	-	-	-	-	-	-	-	-	-	-	-	-	DUF4219,RVT_2,Retrotran_gag_2,gag_pre-integrs,rve,zf-CCHC
NC_046176.1:8717181-8752039	7668.SPU_010000-tr	4.83e-130	467	2CMP4@1|root,2QR56@2759|Eukaryota,39VQX@33154|Opisthokonta,3BR69@33208|Metazoa,3D755@33213|Bilateria	33208|Metazoa	S	Pao retrotransposon peptidase	-	-	-	-	-	-	-	-	-	-	-	-	DUF1759,Peptidase_A17,rve
NC_046176.1:8762283-8808144	7425.NV17383-PA	2.05e-124	441	COG2801@1|root,KOG0017@2759|Eukaryota,38DPC@33154|Opisthokonta,3BGB6@33208|Metazoa,3D5G4@33213|Bilateria,41ZUZ@6656|Arthropoda,3SKEY@50557|Insecta	33208|Metazoa	L	Reverse transcriptase (RNA-dependent DNA polymerase)	-	-	-	-	-	-	-	-	-	-	-	-	DUF4219,RVT_2,Retrotran_gag_2,gag_pre-integrs,rve,zf-CCHC
NC_046176.1:8899008-8945087	6669.EFX63377	5.13e-119	389	KOG3105@1|root,KOG3105@2759|Eukaryota,38DQS@33154|Opisthokonta,3BK20@33208|Metazoa,3CYN0@33213|Bilateria,4228W@6656|Arthropoda	33208|Metazoa	S	DDE superfamily endonuclease	-	-	-	-	-	-	-	-	-	-	-	-	DDE_1,HTH_Tnp_Tc5
NC_046176.1:8956686-8960742	7070.TC015886-PA	1.23e-133	440	COG2801@1|root,KOG0017@2759|Eukaryota,39ZQV@33154|Opisthokonta,3BIZ8@33208|Metazoa,3D69X@33213|Bilateria,42CS4@6656|Arthropoda,3T05B@50557|Insecta	33208|Metazoa	L	Reverse transcriptase (RNA-dependent DNA polymerase)	-	-	-	-	-	-	-	-	-	-	-	-	Phage_integrase,RVT_1
NC_046176.1:9001047-9028990	7668.SPU_010000-tr	1.04e-81	312	2CMP4@1|root,2QR56@2759|Eukaryota,39VQX@33154|Opisthokonta,3BR69@33208|Metazoa,3D755@33213|Bilateria	33208|Metazoa	S	Pao retrotransposon peptidase	-	-	-	-	-	-	-	-	-	-	-	-	DUF1759,Peptidase_A17,rve
NC_046176.1:9075928-9088555	6669.EFX75813	4.21e-83	284	28N8N@1|root,2QUTZ@2759|Eukaryota,39XUZ@33154|Opisthokonta,3BIC8@33208|Metazoa,3D1M8@33213|Bilateria,420PE@6656|Arthropoda	33208|Metazoa	S	Transposase	-	-	-	-	-	-	-	-	-	-	-	-	DDE_3,HTH_23,HTH_Tnp_Tc3_2
NC_046176.1:9139040-9157450	7070.TC005270-PA	1.14e-175	572	COG2801@1|root,KOG0017@2759|Eukaryota,38F42@33154|Opisthokonta,3BA5H@33208|Metazoa,3DKZ7@33213|Bilateria,428B3@6656|Arthropoda,3SQ89@50557|Insecta	33208|Metazoa	L	Reverse transcriptase (RNA-dependent DNA polymerase)	-	-	-	-	-	-	-	-	-	-	-	-	RVT_1,rve,zf-CCHC,zf-H2C2
NC_046176.1:9180258-9193747	6669.EFX63503	1.03e-276	903	2EIQ4@1|root,2SP2K@2759|Eukaryota,3A8JA@33154|Opisthokonta	2759|Eukaryota	S	Helitron helicase-like domain at N-terminus	-	-	-	-	-	-	-	-	-	-	-	-	Helitron_like_N
NC_046176.1:9238875-9249358	7668.SPU_021678-tr	3.26e-57	230	COG2801@1|root,KOG0017@2759|Eukaryota,3AH2J@33154|Opisthokonta,3BX3Q@33208|Metazoa	33208|Metazoa	L	transposition, RNA-mediated	-	-	-	-	-	-	-	-	-	-	-	-	RVT_1,rve
NC_046176.1:9514315-9521875	6334.EFV58988	4.29e-31	144	2CMP4@1|root,2QR56@2759|Eukaryota,39VQX@33154|Opisthokonta,3BR69@33208|Metazoa,3D755@33213|Bilateria,40RFX@6231|Nematoda	33208|Metazoa	S	Pao retrotransposon peptidase	-	-	-	-	-	-	-	-	-	-	-	-	Asp_protease_2,DUF1758,DUF1759,Peptidase_A17,Phlebovirus_G2,RVT_1,rve
NC_046176.1:9666387-9668594	400682.PAC_15709893	2.53e-24	117	KOG0297@1|root,KOG1121@1|root,KOG0297@2759|Eukaryota,KOG1121@2759|Eukaryota,3A1BV@33154|Opisthokonta,3BNZ6@33208|Metazoa	33208|Metazoa	S	hAT family C-terminal dimerisation region	-	-	-	-	-	-	-	-	-	-	-	-	Dimer_Tnp_hAT
NC_046176.1:9690792-9696678	6669.EFX65655	4.17e-12	80.5	2D9T2@1|root,2TFXH@2759|Eukaryota,3AU1E@33154|Opisthokonta	6669.EFX65655|-	S	Endonuclease-reverse transcriptase	-	-	-	-	-	-	-	-	-	-	-	-	-
NC_046176.1:9794849-9795395	936053.I1BUV9	3.1e-05	50.1	2E22V@1|root,2S9BQ@2759|Eukaryota	2759|Eukaryota	-	-	-	-	-	-	-	-	-	-	-	-	-	-	DDE_3
NC_046176.1:9809513-9810909	6183.Smp_188510.1	1.78e-30	129	2CMP4@1|root,2QR56@2759|Eukaryota,39VQX@33154|Opisthokonta,3BR69@33208|Metazoa,3D755@33213|Bilateria	33208|Metazoa	S	Pao retrotransposon peptidase	-	-	-	-	-	-	-	-	-	-	-	-	DUF1759,Peptidase_A17,rve
NC_046176.1:9812075-9814148	6669.EFX60123	1.52e-12	72	2CY95@1|root,2S2X3@2759|Eukaryota,3A4AR@33154|Opisthokonta,3BRVC@33208|Metazoa,3D8TC@33213|Bilateria,422C0@6656|Arthropoda	33208|Metazoa	S	ISXO2-like transposase domain	-	-	-	-	-	-	-	-	-	-	-	-	DDE_Tnp_IS1595
NC_046176.1:9843322-9856010	400682.PAC_15722566	1.17e-57	226	2CMP4@1|root,2QR56@2759|Eukaryota,39NE6@33154|Opisthokonta,3CPYU@33208|Metazoa	33208|Metazoa	S	Pao retrotransposon peptidase	-	-	-	-	-	-	-	-	-	-	-	-	DUF1758,DUF1759,Peptidase_A17,RVT_1,rve
NC_046176.1:9936967-9958702	7070.TC015886-PA	1.38e-118	409	COG2801@1|root,KOG0017@2759|Eukaryota,39ZQV@33154|Opisthokonta,3BIZ8@33208|Metazoa,3D69X@33213|Bilateria,42CS4@6656|Arthropoda,3T05B@50557|Insecta	33208|Metazoa	L	Reverse transcriptase (RNA-dependent DNA polymerase)	-	-	-	-	-	-	-	-	-	-	-	-	Phage_integrase,RVT_1
NC_046176.1:9967120-9969356	6669.EFX77689	2.15e-128	424	COG0507@1|root,KOG0987@2759|Eukaryota,3AAIR@33154|Opisthokonta	33154|Opisthokonta	L	G-quadruplex DNA unwinding	-	-	-	-	-	-	-	-	-	-	-	-	Helitron_like_N,PIF1
NC_046176.1:10037590-10041247	6669.EFX65419	9.92e-112	370	KOG1075@1|root,KOG1075@2759|Eukaryota,3AQAX@33154|Opisthokonta,3C23C@33208|Metazoa,3DI9Q@33213|Bilateria,422W7@6656|Arthropoda	33208|Metazoa	S	Ribonuclease H protein	-	-	-	-	-	-	-	-	-	-	-	-	Exo_endo_phos_2,RVT_1
NC_046176.1:10042738-10049024	164328.Phyra85518	2.05e-120	421	COG2801@1|root,KOG0017@2759|Eukaryota,3QH4V@4776|Peronosporales	4776|Peronosporales	L	GAG-pre-integrase domain	-	-	-	-	-	-	-	-	-	-	-	-	DUF4219,RVT_2,Retrotran_gag_2,gag_pre-integrs,rve,zf-CCHC
NC_046176.1:10238510-10239015	7029.ACYPI088502-PA	1.16e-10	67	KOG1075@1|root,KOG1075@2759|Eukaryota,3AEDR@33154|Opisthokonta,3CPFI@33208|Metazoa,3E4MP@33213|Bilateria,42AET@6656|Arthropoda,3SZVZ@50557|Insecta,3EECJ@33342|Paraneoptera	2759|Eukaryota	S	Reverse transcriptase (RNA-dependent DNA polymerase)	-	-	-	-	-	-	-	-	-	-	-	-	Exo_endo_phos_2,RVT_1
NC_046176.1:10377583-10386290	7070.TC009115-PA	8.79e-100	361	COG2801@1|root,KOG0017@2759|Eukaryota,38DPC@33154|Opisthokonta,3BGB6@33208|Metazoa,3D5G4@33213|Bilateria,41ZUZ@6656|Arthropoda,3SKEY@50557|Insecta	33208|Metazoa	L	Reverse transcriptase (RNA-dependent DNA polymerase)	-	-	-	-	-	-	-	-	-	-	-	-	DUF4219,RVT_2,Retrotran_gag_2,gag_pre-integrs,rve,zf-CCHC
NC_046176.1:10393661-10398956	7668.SPU_021821-tr	1.66e-78	298	2CMP4@1|root,2QR56@2759|Eukaryota,39VQX@33154|Opisthokonta,3BR69@33208|Metazoa,3D755@33213|Bilateria	33208|Metazoa	S	Pao retrotransposon peptidase	-	-	-	-	-	-	-	-	-	-	-	-	DUF1759,Peptidase_A17,rve
NC_046176.1:10409153-10429657	7668.SPU_001813-tr	1.62e-169	585	2CMP4@1|root,2QR56@2759|Eukaryota,39VQX@33154|Opisthokonta,3BR69@33208|Metazoa	33208|Metazoa	S	Pao retrotransposon peptidase	-	-	-	-	-	-	-	-	-	-	-	-	DUF1759,Peptidase_A17,rve
NC_046177.1:727131-728670	400682.PAC_15723978	3.1e-63	217	2CYJV@1|root,2S4UE@2759|Eukaryota,3A98U@33154|Opisthokonta,3BV10@33208|Metazoa	33208|Metazoa	-	-	-	-	-	-	-	-	-	-	-	-	-	-	Phage_integrase
NC_046177.1:2303030-2306218	7070.TC015886-PA	1.1e-121	401	COG2801@1|root,KOG0017@2759|Eukaryota,39ZQV@33154|Opisthokonta,3BIZ8@33208|Metazoa,3D69X@33213|Bilateria,42CS4@6656|Arthropoda,3T05B@50557|Insecta	33208|Metazoa	L	Reverse transcriptase (RNA-dependent DNA polymerase)	-	-	-	-	-	-	-	-	-	-	-	-	Phage_integrase,RVT_1
NC_046177.1:3339994-3344424	7070.TC015886-PA	1.27e-120	407	COG2801@1|root,KOG0017@2759|Eukaryota,39ZQV@33154|Opisthokonta,3BIZ8@33208|Metazoa,3D69X@33213|Bilateria,42CS4@6656|Arthropoda,3T05B@50557|Insecta	33208|Metazoa	L	Reverse transcriptase (RNA-dependent DNA polymerase)	-	-	-	-	-	-	-	-	-	-	-	-	Phage_integrase,RVT_1
NC_046177.1:4236690-4237939	126957.SMAR000725-PA	3.44e-29	128	2CY74@1|root,2S2H8@2759|Eukaryota,3A3Z3@33154|Opisthokonta,3BSEA@33208|Metazoa,3D8D3@33213|Bilateria,4207X@6656|Arthropoda	33208|Metazoa	S	Transposase protein	-	-	-	-	-	-	-	-	-	-	-	-	Tnp_P_element
NC_046177.1:4318835-4329572	6669.EFX61292	2e-152	499	KOG1075@1|root,KOG1075@2759|Eukaryota,3AQAX@33154|Opisthokonta,3C23C@33208|Metazoa,3DI9Q@33213|Bilateria,422W7@6656|Arthropoda	33208|Metazoa	S	Ribonuclease H protein	-	-	-	-	-	-	-	-	-	-	-	-	Exo_endo_phos_2,RVT_1
NC_046177.1:4331636-4336364	6669.EFX63450	3.3e-120	387	2DZK0@1|root,2S73E@2759|Eukaryota,3ACB6@33154|Opisthokonta,3BVZK@33208|Metazoa,3E41E@33213|Bilateria	33208|Metazoa	S	RNase H	-	-	-	-	-	-	-	-	-	-	-	-	RNase_H
NC_046177.1:4431398-4461410	6669.EFX64225	5.66e-94	324	KOG3105@1|root,KOG3105@2759|Eukaryota,38DQS@33154|Opisthokonta,3BK20@33208|Metazoa,3CYN0@33213|Bilateria	33208|Metazoa	S	Jerky protein homolog-like	-	-	-	-	-	-	-	-	-	-	-	-	DDE_1
NC_046177.1:4470328-4495534	7668.SPU_010000-tr	2.56e-123	446	2CMP4@1|root,2QR56@2759|Eukaryota,39VQX@33154|Opisthokonta,3BR69@33208|Metazoa,3D755@33213|Bilateria	33208|Metazoa	S	Pao retrotransposon peptidase	-	-	-	-	-	-	-	-	-	-	-	-	DUF1759,Peptidase_A17,rve
NC_046177.1:4519091-4530123	7070.TC015886-PA	4.32e-95	338	COG2801@1|root,KOG0017@2759|Eukaryota,39ZQV@33154|Opisthokonta,3BIZ8@33208|Metazoa,3D69X@33213|Bilateria,42CS4@6656|Arthropoda,3T05B@50557|Insecta	33208|Metazoa	L	Reverse transcriptase (RNA-dependent DNA polymerase)	-	-	-	-	-	-	-	-	-	-	-	-	Phage_integrase,RVT_1
NC_046177.1:4550652-4551740	7739.XP_002590417.1	2.95e-19	97.1	29RJ7@1|root,2RXBE@2759|Eukaryota,39V4K@33154|Opisthokonta,3BJZ7@33208|Metazoa,3D3HW@33213|Bilateria,48D6C@7711|Chordata	33208|Metazoa	S	Helix-turn-helix of DDE superfamily endonuclease	-	-	-	-	-	-	-	-	-	-	-	-	DDE_Tnp_4,HTH_Tnp_4,THAP
NC_046177.1:4653762-4661085	6669.EFX80003	9.24e-128	415	2CXS3@1|root,2RZBP@2759|Eukaryota,39T23@33154|Opisthokonta,3BGRC@33208|Metazoa,3DA9T@33213|Bilateria,422G9@6656|Arthropoda	33208|Metazoa	S	hAT family C-terminal dimerisation region	-	-	-	-	-	-	-	-	-	-	-	-	DUF4371,Dimer_Tnp_hAT
NC_046177.1:4706342-4766126	10224.XP_006811861.1	2.24e-157	535	2CMP4@1|root,2QR56@2759|Eukaryota,39VQX@33154|Opisthokonta,3BR69@33208|Metazoa	33208|Metazoa	S	Pao retrotransposon peptidase	-	-	-	-	-	-	-	-	-	-	-	-	Asp_protease_2,DUF1758,DUF1759,Peptidase_A17,Phlebovirus_G2,RVT_1,rve
NC_046177.1:4868230-4874235	6669.EFX77689	9.43e-110	395	COG0507@1|root,KOG0987@2759|Eukaryota,3AAIR@33154|Opisthokonta	33154|Opisthokonta	L	G-quadruplex DNA unwinding	-	-	-	-	-	-	-	-	-	-	-	-	Helitron_like_N,PIF1
NC_046177.1:4921178-4933434	7668.SPU_001813-tr	6.31e-67	262	2CMP4@1|root,2QR56@2759|Eukaryota,39VQX@33154|Opisthokonta,3BR69@33208|Metazoa	33208|Metazoa	S	Pao retrotransposon peptidase	-	-	-	-	-	-	-	-	-	-	-	-	DUF1759,Peptidase_A17,rve
NC_046177.1:4954893-4959748	400682.PAC_15701385	1.28e-53	208	COG2801@1|root,KOG0017@2759|Eukaryota,3A25R@33154|Opisthokonta,3BQ0A@33208|Metazoa	33208|Metazoa	L	Integrase core domain	-	-	-	-	-	-	-	-	-	-	-	-	rve,zf-H2C2
NC_046177.1:5007718-5008554	6669.EFX75910	1.35e-06	57.4	COG2801@1|root,KOG0017@2759|Eukaryota,3ASA5@33154|Opisthokonta,3C4JS@33208|Metazoa,3DJ3B@33213|Bilateria,423I8@6656|Arthropoda	33208|Metazoa	L	transposition, RNA-mediated	-	-	-	-	-	-	-	-	-	-	-	-	Retrotrans_gag
NC_046177.1:5070648-5072326	6669.EFX75910	1.91e-06	58.9	COG2801@1|root,KOG0017@2759|Eukaryota,3ASA5@33154|Opisthokonta,3C4JS@33208|Metazoa,3DJ3B@33213|Bilateria,423I8@6656|Arthropoda	33208|Metazoa	L	transposition, RNA-mediated	-	-	-	-	-	-	-	-	-	-	-	-	Retrotrans_gag
NC_046177.1:5076759-5077358	10224.XP_006813138.1	1.26e-46	167	2CMP4@1|root,2QR56@2759|Eukaryota,39VQX@33154|Opisthokonta,3BR69@33208|Metazoa,3D755@33213|Bilateria	33208|Metazoa	S	Pao retrotransposon peptidase	-	-	-	-	-	-	-	-	-	-	-	-	Peptidase_A17,rve
NC_046177.1:5081802-5093751	6669.EFX64225	2.34e-115	384	KOG3105@1|root,KOG3105@2759|Eukaryota,38DQS@33154|Opisthokonta,3BK20@33208|Metazoa,3CYN0@33213|Bilateria	33208|Metazoa	S	Jerky protein homolog-like	-	-	-	-	-	-	-	-	-	-	-	-	DDE_1
NC_046177.1:5095447-5108574	6669.EFX80946	2.18e-123	413	2D2Y2@1|root,2SPGA@2759|Eukaryota,3AKXJ@33154|Opisthokonta,3C0SC@33208|Metazoa,3DGU1@33213|Bilateria,422KG@6656|Arthropoda	33208|Metazoa	S	MULE transposase domain	-	-	-	-	-	-	-	-	-	-	-	-	MULE,Peptidase_C48
NC_046177.1:5126117-5141248	7668.SPU_028185-tr	4.42e-58	228	KOG1075@1|root,KOG1075@2759|Eukaryota,3A278@33154|Opisthokonta,3BQC7@33208|Metazoa,3D3FI@33213|Bilateria	33208|Metazoa	S	Ribonuclease H protein	-	-	-	ko:K10443	-	-	-	-	ko00000,ko04121	-	-	-	Exo_endo_phos_2,RNase_H,RVT_1
NC_046177.1:5168854-5172002	144197.XP_008294686.1	5.74e-45	185	28K1W@1|root,2QSGD@2759|Eukaryota,39WBJ@33154|Opisthokonta,3BA1V@33208|Metazoa,3D1JX@33213|Bilateria,48FZZ@7711|Chordata,49I6Q@7742|Vertebrata,4A8A8@7898|Actinopterygii	33208|Metazoa	-	-	-	-	-	-	-	-	-	-	-	-	-	-	Transposase_21
NC_046177.1:5177326-5185473	6669.EFX74007	1.44e-102	347	2CX6J@1|root,2RWF1@2759|Eukaryota,3AUU7@33154|Opisthokonta,3C4C6@33208|Metazoa,3DJMR@33213|Bilateria,423FA@6656|Arthropoda	33208|Metazoa	S	Retrotransposon gag protein	-	-	-	-	-	-	-	-	-	-	-	-	Retrotrans_gag,zf-CCHC
NC_046177.1:5186857-5197117	7668.SPU_010000-tr	6.55e-199	674	2CMP4@1|root,2QR56@2759|Eukaryota,39VQX@33154|Opisthokonta,3BR69@33208|Metazoa,3D755@33213|Bilateria	33208|Metazoa	S	Pao retrotransposon peptidase	-	-	-	-	-	-	-	-	-	-	-	-	DUF1759,Peptidase_A17,rve
NC_046177.1:5301654-5324203	7668.SPU_001814.a-tr	1.6e-127	457	2CMP4@1|root,2QR56@2759|Eukaryota,39VQX@33154|Opisthokonta,3BR69@33208|Metazoa,3DDW3@33213|Bilateria	33208|Metazoa	S	Pao retrotransposon peptidase	-	-	-	-	-	-	-	-	-	-	-	-	DUF1758,DUF1759,Peptidase_A17,Phlebovirus_G2,RVT_1,rve
NC_046177.1:5334886-5338148	400682.PAC_15715567	9.05e-37	150	2CYJV@1|root,2S4UE@2759|Eukaryota,3A98U@33154|Opisthokonta,3BV10@33208|Metazoa	33208|Metazoa	-	-	-	-	-	-	-	-	-	-	-	-	-	-	Phage_integrase
NC_046177.1:5363629-5402587	7425.NV18849-PA	9.86e-38	167	COG2801@1|root,KOG0017@2759|Eukaryota,38DPC@33154|Opisthokonta,3BGB6@33208|Metazoa,3D5G4@33213|Bilateria,41ZUZ@6656|Arthropoda,3SKEY@50557|Insecta	33208|Metazoa	L	Reverse transcriptase (RNA-dependent DNA polymerase)	-	-	-	-	-	-	-	-	-	-	-	-	DUF4219,RVT_2,Retrotran_gag_2,gag_pre-integrs,rve,zf-CCHC
NC_046177.1:5403894-5425751	7425.NV18849-PA	1.68e-71	275	COG2801@1|root,KOG0017@2759|Eukaryota,38DPC@33154|Opisthokonta,3BGB6@33208|Metazoa,3D5G4@33213|Bilateria,41ZUZ@6656|Arthropoda,3SKEY@50557|Insecta	33208|Metazoa	L	Reverse transcriptase (RNA-dependent DNA polymerase)	-	-	-	-	-	-	-	-	-	-	-	-	DUF4219,RVT_2,Retrotran_gag_2,gag_pre-integrs,rve,zf-CCHC
NC_046177.1:5426977-5432096	7668.SPU_015555-tr	7.53e-97	353	COG2801@1|root,KOG0017@2759|Eukaryota,39ZQV@33154|Opisthokonta,3BIZ8@33208|Metazoa,3D69X@33213|Bilateria	33208|Metazoa	L	protein heterodimerization activity	-	-	-	-	-	-	-	-	-	-	-	-	Phage_integrase,RVT_1
NC_046177.1:5433100-5443665	7029.ACYPI39110-PA	4.42e-57	229	COG2801@1|root,KOG0017@2759|Eukaryota,38DPC@33154|Opisthokonta,3CNH1@33208|Metazoa,3DKAJ@33213|Bilateria,42AEX@6656|Arthropoda,3SZW4@50557|Insecta,3EECK@33342|Paraneoptera	33208|Metazoa	L	Reverse transcriptase (RNA-dependent DNA polymerase)	-	-	-	-	-	-	-	-	-	-	-	-	RVT_2,Retrotran_gag_2,rve,zf-CCHC
NC_046177.1:5445116-5463651	7668.SPU_008424-tr	3.37e-129	441	COG2801@1|root,KOG0017@2759|Eukaryota,3A4CN@33154|Opisthokonta,3BRMP@33208|Metazoa,3D9YY@33213|Bilateria	33208|Metazoa	L	transposition, RNA-mediated	-	-	-	-	-	-	-	-	-	-	-	-	RVT_1,rve
NC_046177.1:5464658-5471153	7070.TC005272-PA	1.1e-20	108	COG2801@1|root,KOG0017@2759|Eukaryota,38F42@33154|Opisthokonta,3BA5H@33208|Metazoa,3DKZ7@33213|Bilateria,428B3@6656|Arthropoda,3SQ89@50557|Insecta	33208|Metazoa	L	Reverse transcriptase (RNA-dependent DNA polymerase)	-	-	-	-	-	-	-	-	-	-	-	-	RVT_1,rve,zf-CCHC,zf-H2C2
NC_046177.1:5530938-5532395	6669.EFX64418	1.31e-39	154	2CZKJ@1|root,2SATZ@2759|Eukaryota	2759|Eukaryota	S	RNase H	-	-	-	-	-	-	-	-	-	-	-	-	RNase_H
NC_046177.1:5640865-5646640	7668.SPU_016728-tr	9.66e-47	191	COG2801@1|root,KOG0017@2759|Eukaryota,39ZQV@33154|Opisthokonta,3BIZ8@33208|Metazoa,3D69X@33213|Bilateria	33208|Metazoa	L	protein heterodimerization activity	-	-	-	-	-	-	-	-	-	-	-	-	Phage_integrase,RVT_1
NC_046177.1:5711437-5720049	2340.JV46_28950	3.18e-52	212	2DY5I@1|root,3488J@2|Bacteria,1P3B4@1224|Proteobacteria	1224|Proteobacteria	S	Reverse transcriptase (RNA-dependent DNA polymerase)	-	-	-	-	-	-	-	-	-	-	-	-	RVT_1
NC_046177.1:5771811-5789456	6669.EFX64794	6.36e-97	332	2CX6J@1|root,2RWF1@2759|Eukaryota,3AUU7@33154|Opisthokonta,3C4C6@33208|Metazoa,3DJMR@33213|Bilateria,423FA@6656|Arthropoda	33208|Metazoa	S	Retrotransposon gag protein	-	-	-	-	-	-	-	-	-	-	-	-	Retrotrans_gag,zf-CCHC
NC_046177.1:5798016-5801320	6669.EFX80248	1.45e-101	350	2CX6J@1|root,2RWF1@2759|Eukaryota,3AUU7@33154|Opisthokonta,3C4C6@33208|Metazoa,3DJMR@33213|Bilateria,423FA@6656|Arthropoda	33208|Metazoa	S	Retrotransposon gag protein	-	-	-	-	-	-	-	-	-	-	-	-	Retrotrans_gag,zf-CCHC
NC_046177.1:5835427-5855423	7070.TC009115-PA	2.12e-106	383	COG2801@1|root,KOG0017@2759|Eukaryota,38DPC@33154|Opisthokonta,3BGB6@33208|Metazoa,3D5G4@33213|Bilateria,41ZUZ@6656|Arthropoda,3SKEY@50557|Insecta	33208|Metazoa	L	Reverse transcriptase (RNA-dependent DNA polymerase)	-	-	-	-	-	-	-	-	-	-	-	-	DUF4219,RVT_2,Retrotran_gag_2,gag_pre-integrs,rve,zf-CCHC
NC_046177.1:5885051-5893741	6669.EFX78739	9.35e-60	221	KOG3105@1|root,KOG3105@2759|Eukaryota,38DQS@33154|Opisthokonta,3BK20@33208|Metazoa,3CYN0@33213|Bilateria,41Z9I@6656|Arthropoda	33208|Metazoa	S	DDE superfamily endonuclease	-	-	-	-	-	-	-	-	-	-	-	-	DDE_1,HTH_Tnp_Tc5,HTH_psq
NC_046177.1:6172304-6175054	6669.EFX80076	1.71e-13	81.3	KOG1121@1|root,KOG1121@2759|Eukaryota,3A9FP@33154|Opisthokonta,3BV4T@33208|Metazoa	33208|Metazoa	L	hAT family C-terminal dimerisation region	-	-	-	-	-	-	-	-	-	-	-	-	Dimer_Tnp_hAT
NC_046177.1:6186408-6194133	6669.EFX79226	8.13e-08	66.6	29RJ7@1|root,2RXBE@2759|Eukaryota,39V4K@33154|Opisthokonta,3BJZ7@33208|Metazoa,3D3HW@33213|Bilateria,422D7@6656|Arthropoda	33208|Metazoa	L	DDE superfamily endonuclease	-	-	-	-	-	-	-	-	-	-	-	-	DDE_Tnp_4,HTH_Tnp_4,THAP
NC_046177.1:6210789-6216575	7029.ACYPI44218-PA	6.83e-69	266	KOG1075@1|root,KOG1075@2759|Eukaryota,39XVS@33154|Opisthokonta,3BXBC@33208|Metazoa,3DBAC@33213|Bilateria,421D4@6656|Arthropoda,3SR4B@50557|Insecta,3ED43@33342|Paraneoptera	33208|Metazoa	L	Reverse transcriptase (RNA-dependent DNA polymerase)	-	-	-	-	-	-	-	-	-	-	-	-	Exo_endo_phos_2,RVT_1
NC_046177.1:6219768-6229817	6669.EFX61292	3.96e-143	472	KOG1075@1|root,KOG1075@2759|Eukaryota,3AQAX@33154|Opisthokonta,3C23C@33208|Metazoa,3DI9Q@33213|Bilateria,422W7@6656|Arthropoda	33208|Metazoa	S	Ribonuclease H protein	-	-	-	-	-	-	-	-	-	-	-	-	Exo_endo_phos_2,RVT_1
NC_046177.1:6372477-6376761	7668.SPU_010000-tr	6.26e-81	303	2CMP4@1|root,2QR56@2759|Eukaryota,39VQX@33154|Opisthokonta,3BR69@33208|Metazoa,3D755@33213|Bilateria	33208|Metazoa	S	Pao retrotransposon peptidase	-	-	-	-	-	-	-	-	-	-	-	-	DUF1759,Peptidase_A17,rve
NC_046177.1:6391789-6399191	2340.JV46_28950	3e-51	209	2DY5I@1|root,3488J@2|Bacteria,1P3B4@1224|Proteobacteria	1224|Proteobacteria	S	Reverse transcriptase (RNA-dependent DNA polymerase)	-	-	-	-	-	-	-	-	-	-	-	-	RVT_1
NC_046177.1:6414769-6433486	7668.SPU_028185-tr	7.58e-52	209	KOG1075@1|root,KOG1075@2759|Eukaryota,3A278@33154|Opisthokonta,3BQC7@33208|Metazoa,3D3FI@33213|Bilateria	33208|Metazoa	S	Ribonuclease H protein	-	-	-	ko:K10443	-	-	-	-	ko00000,ko04121	-	-	-	Exo_endo_phos_2,RNase_H,RVT_1
NC_046177.1:6435020-6439514	400682.PAC_15703055	1.43e-58	226	COG2801@1|root,KOG0017@2759|Eukaryota,3ACW4@33154|Opisthokonta,3BVPH@33208|Metazoa	33208|Metazoa	L	Reverse transcriptase (RNA-dependent DNA polymerase)	-	-	-	-	-	-	-	-	-	-	-	-	RVT_2
NC_046177.1:6444878-6457453	6669.EFX81136	5.26e-153	496	KOG3105@1|root,KOG3105@2759|Eukaryota,38DQS@33154|Opisthokonta,3BK20@33208|Metazoa,3CYN0@33213|Bilateria,41Z9I@6656|Arthropoda	33208|Metazoa	S	DDE superfamily endonuclease	-	-	-	-	-	-	-	-	-	-	-	-	DDE_1,HTH_Tnp_Tc5,HTH_psq
NC_046177.1:6469136-6483053	2340.JV46_28950	1.03e-77	294	2DY5I@1|root,3488J@2|Bacteria,1P3B4@1224|Proteobacteria	1224|Proteobacteria	S	Reverse transcriptase (RNA-dependent DNA polymerase)	-	-	-	-	-	-	-	-	-	-	-	-	RVT_1
NC_046177.1:6486549-6498897	7668.SPU_001813-tr	5e-87	328	2CMP4@1|root,2QR56@2759|Eukaryota,39VQX@33154|Opisthokonta,3BR69@33208|Metazoa	33208|Metazoa	S	Pao retrotransposon peptidase	-	-	-	-	-	-	-	-	-	-	-	-	DUF1759,Peptidase_A17,rve
NC_046177.1:6513091-6554597	7029.ACYPI088512-PA	4.05e-83	313	COG2801@1|root,KOG0017@2759|Eukaryota,38DPC@33154|Opisthokonta,3BGB6@33208|Metazoa,3D5G4@33213|Bilateria,41ZUZ@6656|Arthropoda,3SKEY@50557|Insecta	33208|Metazoa	L	Reverse transcriptase (RNA-dependent DNA polymerase)	-	-	-	-	-	-	-	-	-	-	-	-	RVT_2,Retrotran_gag_2,gag_pre-integrs,rve
NC_046177.1:6612677-6620778	6669.EFX65655	8.32e-69	256	2D9T2@1|root,2TFXH@2759|Eukaryota,3AU1E@33154|Opisthokonta	6669.EFX65655|-	S	Endonuclease-reverse transcriptase	-	-	-	-	-	-	-	-	-	-	-	-	-
NC_046177.1:8026684-8027214	6669.EFX71370	2.62e-12	72	29RJ7@1|root,2RXBE@2759|Eukaryota,39V4K@33154|Opisthokonta,3BJZ7@33208|Metazoa,3D3HW@33213|Bilateria,420BS@6656|Arthropoda	33208|Metazoa	S	DDE superfamily endonuclease	-	-	-	-	-	-	-	-	-	-	-	-	DDE_Tnp_4,HTH_Tnp_4,THAP
NC_046177.1:8028422-8028802	6669.EFX71370	4.04e-08	58.2	29RJ7@1|root,2RXBE@2759|Eukaryota,39V4K@33154|Opisthokonta,3BJZ7@33208|Metazoa,3D3HW@33213|Bilateria,420BS@6656|Arthropoda	33208|Metazoa	S	DDE superfamily endonuclease	-	-	-	-	-	-	-	-	-	-	-	-	DDE_Tnp_4,HTH_Tnp_4,THAP
NC_046178.1:462539-463020	6669.EFX71581	0.000138	49.3	2EIQ4@1|root,2SP2K@2759|Eukaryota,3A8JA@33154|Opisthokonta	2759|Eukaryota	S	Helitron helicase-like domain at N-terminus	-	-	-	-	-	-	-	-	-	-	-	-	Helitron_like_N
NC_046178.1:685765-686713	7029.ACYPI41497-PA	5.15e-11	72	29QV0@1|root,2RX9E@2759|Eukaryota,39MAU@33154|Opisthokonta	33154|Opisthokonta	S	Transposase protein	-	-	-	-	-	-	-	-	-	-	-	-	THAP,Tnp_P_element
NC_046178.1:831026-836087	7070.TC015886-PA	1.05e-47	194	COG2801@1|root,KOG0017@2759|Eukaryota,39ZQV@33154|Opisthokonta,3BIZ8@33208|Metazoa,3D69X@33213|Bilateria,42CS4@6656|Arthropoda,3T05B@50557|Insecta	33208|Metazoa	L	Reverse transcriptase (RNA-dependent DNA polymerase)	-	-	-	-	-	-	-	-	-	-	-	-	Phage_integrase,RVT_1
NC_046178.1:839396-845032	6669.EFX69718	3.19e-33	148	KOG1075@1|root,KOG1075@2759|Eukaryota	2759|Eukaryota	E	Ribonuclease H protein	-	-	-	ko:K03969	-	-	-	-	ko00000	-	-	-	RVT_3,zf-CCHC_4,zf-RVT
NC_046178.1:863287-867319	6669.EFX76175	2.94e-19	99.4	2D3AU@1|root,2SQVT@2759|Eukaryota,3AAKZ@33154|Opisthokonta,3BMW0@33208|Metazoa,3DKUT@33213|Bilateria	33208|Metazoa	S	Retrotransposon gag protein	ASPRV1	GO:0003674,GO:0003824,GO:0004175,GO:0004190,GO:0005575,GO:0006508,GO:0006807,GO:0007275,GO:0008150,GO:0008152,GO:0008233,GO:0010467,GO:0016020,GO:0016021,GO:0016485,GO:0016787,GO:0019538,GO:0031224,GO:0032501,GO:0032502,GO:0043170,GO:0043588,GO:0044238,GO:0044425,GO:0048513,GO:0048731,GO:0048856,GO:0051604,GO:0070001,GO:0070011,GO:0071704,GO:0140096,GO:1901564	-	-	-	-	-	-	-	-	-	-	Retrotrans_gag,gag-asp_proteas
NC_046178.1:870482-883758	7070.TC015886-PA	3.76e-120	412	COG2801@1|root,KOG0017@2759|Eukaryota,39ZQV@33154|Opisthokonta,3BIZ8@33208|Metazoa,3D69X@33213|Bilateria,42CS4@6656|Arthropoda,3T05B@50557|Insecta	33208|Metazoa	L	Reverse transcriptase (RNA-dependent DNA polymerase)	-	-	-	-	-	-	-	-	-	-	-	-	Phage_integrase,RVT_1
NC_046178.1:980536-984974	7668.SPU_010000-tr	1.05e-75	287	2CMP4@1|root,2QR56@2759|Eukaryota,39VQX@33154|Opisthokonta,3BR69@33208|Metazoa,3D755@33213|Bilateria	33208|Metazoa	S	Pao retrotransposon peptidase	-	-	-	-	-	-	-	-	-	-	-	-	DUF1759,Peptidase_A17,rve
NC_046178.1:1131930-1140866	6669.EFX69741	6.04e-136	454	2D9T2@1|root,2TFXH@2759|Eukaryota,3AU1E@33154|Opisthokonta	6669.EFX69741|-	S	Endonuclease-reverse transcriptase	-	-	-	-	-	-	-	-	-	-	-	-	-
NC_046178.1:1155368-1169357	6334.EFV48939	8.43e-132	436	COG2801@1|root,KOG0017@2759|Eukaryota,38DPC@33154|Opisthokonta,3BGB6@33208|Metazoa,3D5G4@33213|Bilateria,40FC4@6231|Nematoda	33208|Metazoa	L	Reverse transcriptase (RNA-dependent DNA polymerase)	-	-	-	-	-	-	-	-	-	-	-	-	RVT_2,Retrotran_gag_2,gag_pre-integrs,rve
NC_046178.1:1216791-1217649	6334.EFV58439	1.82e-26	115	COG2801@1|root,KOG0017@2759|Eukaryota,38DPC@33154|Opisthokonta,3BGB6@33208|Metazoa,3D5G4@33213|Bilateria,40FC4@6231|Nematoda	33208|Metazoa	L	Reverse transcriptase (RNA-dependent DNA polymerase)	-	-	-	-	-	-	-	-	-	-	-	-	RVT_2,Retrotran_gag_2,gag_pre-integrs,rve
NC_046178.1:1225380-1225982	7070.TC015886-PA	2.77e-32	130	COG2801@1|root,KOG0017@2759|Eukaryota,39ZQV@33154|Opisthokonta,3BIZ8@33208|Metazoa,3D69X@33213|Bilateria,42CS4@6656|Arthropoda,3T05B@50557|Insecta	33208|Metazoa	L	Reverse transcriptase (RNA-dependent DNA polymerase)	-	-	-	-	-	-	-	-	-	-	-	-	Phage_integrase,RVT_1
NC_046178.1:1256855-1258124	7425.NV23398-PA	9.43e-11	71.6	KOG4585@1|root,KOG4585@2759|Eukaryota,38NKY@33154|Opisthokonta,3BK0T@33208|Metazoa,3DA54@33213|Bilateria,422DG@6656|Arthropoda,3SR2A@50557|Insecta,46IGC@7399|Hymenoptera	33208|Metazoa	L	DDE superfamily endonuclease	-	-	-	-	-	-	-	-	-	-	-	-	DDE_Tnp_4
NC_046178.1:1261139-1261684	6669.EFX80082	1.44e-31	118	KOG4585@1|root,KOG4585@2759|Eukaryota,3A47U@33154|Opisthokonta,3BQSS@33208|Metazoa,3D76C@33213|Bilateria,4227Q@6656|Arthropoda	33208|Metazoa	L	DDE superfamily endonuclease	-	-	-	-	-	-	-	-	-	-	-	-	DDE_Tnp_4
NC_046178.1:1301144-1316359	6669.EFX83595	1.41e-111	370	COG2801@1|root,KOG0017@2759|Eukaryota,39RZN@33154|Opisthokonta,3BK6W@33208|Metazoa,3DD0S@33213|Bilateria	33208|Metazoa	L	transposition, RNA-mediated	-	-	-	-	-	-	-	-	-	-	-	-	Asp_protease_2,RVT_1,gag-asp_proteas,rve
NC_046178.1:1339339-1346942	6669.EFX62873	2.36e-69	240	COG2801@1|root,KOG0017@2759|Eukaryota,38F42@33154|Opisthokonta,3BA5H@33208|Metazoa,3CZSS@33213|Bilateria,421KC@6656|Arthropoda	33208|Metazoa	L	Integrase core domain	-	-	-	-	-	-	-	-	-	-	-	-	RVT_1,gag-asp_proteas,rve
NC_046178.1:1353502-1354371	6669.EFX78894	4.81e-18	86.3	2D6X9@1|root,2T3A7@2759|Eukaryota,38X4C@33154|Opisthokonta,3C5CX@33208|Metazoa,3DK9S@33213|Bilateria	6669.EFX78894|-	S	hAT family C-terminal dimerisation region	-	-	-	-	-	-	-	-	-	-	-	-	-
NC_046178.1:1363422-1378895	6669.EFX84503	6.57e-44	182	COG2801@1|root,KOG0017@2759|Eukaryota,39ZQV@33154|Opisthokonta,3BIZ8@33208|Metazoa	33208|Metazoa	K	transposition, RNA-mediated	-	-	-	-	-	-	-	-	-	-	-	-	RVT_1
NC_046178.1:1380115-1382573	6669.EFX74937	7.1e-15	85.5	COG2801@1|root,KOG0017@2759|Eukaryota,3ASA5@33154|Opisthokonta,3C4JS@33208|Metazoa,3DJ3B@33213|Bilateria,423I8@6656|Arthropoda	33208|Metazoa	L	transposition, RNA-mediated	-	-	-	-	-	-	-	-	-	-	-	-	Retrotrans_gag
NC_046178.1:1471461-1476320	6669.EFX75910	3.49e-08	66.2	COG2801@1|root,KOG0017@2759|Eukaryota,3ASA5@33154|Opisthokonta,3C4JS@33208|Metazoa,3DJ3B@33213|Bilateria,423I8@6656|Arthropoda	33208|Metazoa	L	transposition, RNA-mediated	-	-	-	-	-	-	-	-	-	-	-	-	Retrotrans_gag
NC_046178.1:1484498-1492841	400682.PAC_15727632	1.47e-42	168	2CYJV@1|root,2S4UE@2759|Eukaryota,3A98U@33154|Opisthokonta,3BV10@33208|Metazoa	33208|Metazoa	-	-	-	-	-	-	-	-	-	-	-	-	-	-	Phage_integrase
NC_046178.1:1498919-1512041	2340.JV46_28950	1.32e-100	364	2DY5I@1|root,3488J@2|Bacteria,1P3B4@1224|Proteobacteria	1224|Proteobacteria	S	Reverse transcriptase (RNA-dependent DNA polymerase)	-	-	-	-	-	-	-	-	-	-	-	-	RVT_1
NC_046178.1:1541801-1549831	7668.SPU_021821-tr	1.88e-207	694	2CMP4@1|root,2QR56@2759|Eukaryota,39VQX@33154|Opisthokonta,3BR69@33208|Metazoa,3D755@33213|Bilateria	33208|Metazoa	S	Pao retrotransposon peptidase	-	-	-	-	-	-	-	-	-	-	-	-	DUF1759,Peptidase_A17,rve
NC_046178.1:1564208-1564395	7425.NV17481-PA	1.67e-07	53.5	COG2801@1|root,KOG0017@2759|Eukaryota,39ZQV@33154|Opisthokonta,3BIZ8@33208|Metazoa,3D69X@33213|Bilateria,4218V@6656|Arthropoda,3T0ID@50557|Insecta,46KNC@7399|Hymenoptera	33208|Metazoa	L	transposition, RNA-mediated	-	-	-	-	-	-	-	-	-	-	-	-	Phage_integrase,RVT_1
NC_046178.1:1602664-1622798	7029.ACYPI072283-PA	2.03e-44	176	KOG4585@1|root,KOG4585@2759|Eukaryota,3A4U2@33154|Opisthokonta,3BQ7Z@33208|Metazoa,3D747@33213|Bilateria,422GR@6656|Arthropoda,3SR9H@50557|Insecta	33208|Metazoa	L	DDE superfamily endonuclease	-	-	1.6.5.3	ko:K03878	ko00190,ko01100,ko04714,ko04723,ko05012,map00190,map01100,map04714,map04723,map05012	M00142	R11945	RC00061	ko00000,ko00001,ko00002,ko01000,ko03029	3.D.1.6	-	-	DDE_Tnp_4
NC_046178.1:1625768-1673380	7425.NV17307-PA	1.58e-227	743	COG2801@1|root,KOG0017@2759|Eukaryota,38DPC@33154|Opisthokonta,3BGB6@33208|Metazoa,3D5G4@33213|Bilateria,41ZUZ@6656|Arthropoda,3SKEY@50557|Insecta	33208|Metazoa	L	Reverse transcriptase (RNA-dependent DNA polymerase)	-	-	-	-	-	-	-	-	-	-	-	-	DUF4219,RVT_2,Retrotran_gag_2,gag_pre-integrs,rve,zf-CCHC
NC_046178.1:1689545-1690031	10224.XP_006816262.1	6.85e-14	76.3	2CMP4@1|root,2QR56@2759|Eukaryota,39VQX@33154|Opisthokonta,3BR69@33208|Metazoa,3D755@33213|Bilateria	33208|Metazoa	S	Pao retrotransposon peptidase	-	-	-	-	-	-	-	-	-	-	-	-	DUF1759,Peptidase_A17,rve
NC_046178.1:1764219-1766299	7668.SPU_010000-tr	9.75e-52	202	2CMP4@1|root,2QR56@2759|Eukaryota,39VQX@33154|Opisthokonta,3BR69@33208|Metazoa,3D755@33213|Bilateria	33208|Metazoa	S	Pao retrotransposon peptidase	-	-	-	-	-	-	-	-	-	-	-	-	DUF1759,Peptidase_A17,rve
NC_046178.1:1783190-1791982	6669.EFX85023	2.05e-159	526	28M7P@1|root,2QTQS@2759|Eukaryota,39Z9X@33154|Opisthokonta,3BNGS@33208|Metazoa,3D442@33213|Bilateria,4220M@6656|Arthropoda	33208|Metazoa	S	cellular response to interferon-beta	-	-	-	-	-	-	-	-	-	-	-	-	DDE_Tnp_1_7,DUF4806
NC_046178.1:1854493-1858855	6669.EFX68885	2.56e-64	230	KOG3105@1|root,KOG3105@2759|Eukaryota,38DQS@33154|Opisthokonta,3BK20@33208|Metazoa,3CYN0@33213|Bilateria	33208|Metazoa	S	Jerky protein homolog-like	-	-	-	-	-	-	-	-	-	-	-	-	DDE_1
NC_046178.1:1864927-1872639	7668.SPU_021821-tr	1.39e-83	316	2CMP4@1|root,2QR56@2759|Eukaryota,39VQX@33154|Opisthokonta,3BR69@33208|Metazoa,3D755@33213|Bilateria	33208|Metazoa	S	Pao retrotransposon peptidase	-	-	-	-	-	-	-	-	-	-	-	-	DUF1759,Peptidase_A17,rve
NC_046178.1:1951034-1955712	7668.SPU_001810-tr	1.43e-96	350	2CMP4@1|root,2QR56@2759|Eukaryota,39VQX@33154|Opisthokonta,3BR69@33208|Metazoa,3DDW3@33213|Bilateria	33208|Metazoa	S	Pao retrotransposon peptidase	-	-	-	-	-	-	-	-	-	-	-	-	DUF1758,DUF1759,Peptidase_A17,Phlebovirus_G2,RVT_1,rve
NC_046178.1:2059610-2066821	6669.EFX63927	3.83e-20	94.4	KOG1121@1|root,KOG1121@2759|Eukaryota,3ADM8@33154|Opisthokonta	33154|Opisthokonta	S	hAT family C-terminal dimerisation region	-	-	-	-	-	-	-	-	-	-	-	-	Dimer_Tnp_hAT
NC_046178.1:2082216-2089267	7668.SPU_001814.a-tr	7.58e-51	208	2CMP4@1|root,2QR56@2759|Eukaryota,39VQX@33154|Opisthokonta,3BR69@33208|Metazoa,3DDW3@33213|Bilateria	33208|Metazoa	S	Pao retrotransposon peptidase	-	-	-	-	-	-	-	-	-	-	-	-	DUF1758,DUF1759,Peptidase_A17,Phlebovirus_G2,RVT_1,rve
NC_046178.1:2090571-2112372	7668.SPU_016728-tr	7.11e-65	248	COG2801@1|root,KOG0017@2759|Eukaryota,39ZQV@33154|Opisthokonta,3BIZ8@33208|Metazoa,3D69X@33213|Bilateria	33208|Metazoa	L	protein heterodimerization activity	-	-	-	-	-	-	-	-	-	-	-	-	Phage_integrase,RVT_1
NC_046178.1:2154435-2156779	7668.SPU_011611-tr	1.05e-28	132	KOG1075@1|root,KOG1075@2759|Eukaryota,39N4Q@33154|Opisthokonta,3BSEH@33208|Metazoa,3CWPW@33213|Bilateria	33208|Metazoa	S	Reverse transcriptase (RNA-dependent DNA polymerase)	-	-	-	-	-	-	-	-	-	-	-	-	Peptidase_C48,RVT_1
NC_046178.1:2209149-2238167	7668.SPU_001813-tr	8.87e-281	915	2CMP4@1|root,2QR56@2759|Eukaryota,39VQX@33154|Opisthokonta,3BR69@33208|Metazoa	33208|Metazoa	S	Pao retrotransposon peptidase	-	-	-	-	-	-	-	-	-	-	-	-	DUF1759,Peptidase_A17,rve
NC_046178.1:2268200-2271383	6669.EFX71581	0.000123	55.5	2EIQ4@1|root,2SP2K@2759|Eukaryota,3A8JA@33154|Opisthokonta	2759|Eukaryota	S	Helitron helicase-like domain at N-terminus	-	-	-	-	-	-	-	-	-	-	-	-	Helitron_like_N
NC_046178.1:2272656-2276043	7029.ACYPI088512-PA	5.33e-61	237	COG2801@1|root,KOG0017@2759|Eukaryota,38DPC@33154|Opisthokonta,3BGB6@33208|Metazoa,3D5G4@33213|Bilateria,41ZUZ@6656|Arthropoda,3SKEY@50557|Insecta	33208|Metazoa	L	Reverse transcriptase (RNA-dependent DNA polymerase)	-	-	-	-	-	-	-	-	-	-	-	-	RVT_2,Retrotran_gag_2,gag_pre-integrs,rve
NC_046178.1:2278707-2281565	6669.EFX69741	2.24e-87	303	2D9T2@1|root,2TFXH@2759|Eukaryota,3AU1E@33154|Opisthokonta	6669.EFX69741|-	S	Endonuclease-reverse transcriptase	-	-	-	-	-	-	-	-	-	-	-	-	-
NC_046178.1:2283362-2285989	7070.TC009115-PA	2.28e-82	296	COG2801@1|root,KOG0017@2759|Eukaryota,38DPC@33154|Opisthokonta,3BGB6@33208|Metazoa,3D5G4@33213|Bilateria,41ZUZ@6656|Arthropoda,3SKEY@50557|Insecta	33208|Metazoa	L	Reverse transcriptase (RNA-dependent DNA polymerase)	-	-	-	-	-	-	-	-	-	-	-	-	DUF4219,RVT_2,Retrotran_gag_2,gag_pre-integrs,rve,zf-CCHC
NC_046178.1:2316363-2345626	7425.NV18849-PA	3.5e-57	230	COG2801@1|root,KOG0017@2759|Eukaryota,38DPC@33154|Opisthokonta,3BGB6@33208|Metazoa,3D5G4@33213|Bilateria,41ZUZ@6656|Arthropoda,3SKEY@50557|Insecta	33208|Metazoa	L	Reverse transcriptase (RNA-dependent DNA polymerase)	-	-	-	-	-	-	-	-	-	-	-	-	DUF4219,RVT_2,Retrotran_gag_2,gag_pre-integrs,rve,zf-CCHC
NC_046178.1:2350125-2356742	126957.SMAR010103-PA	2.93e-64	233	COG2801@1|root,2S2R5@2759|Eukaryota,39MHM@33154|Opisthokonta,3CP4C@33208|Metazoa,3E58K@33213|Bilateria,422JV@6656|Arthropoda	33208|Metazoa	L	transposition	-	-	-	-	-	-	-	-	-	-	-	-	Dam,RVT_1,RVT_3
NC_046178.1:2573503-2591053	7668.SPU_001813-tr	1.29e-93	350	2CMP4@1|root,2QR56@2759|Eukaryota,39VQX@33154|Opisthokonta,3BR69@33208|Metazoa	33208|Metazoa	S	Pao retrotransposon peptidase	-	-	-	-	-	-	-	-	-	-	-	-	DUF1759,Peptidase_A17,rve
NC_046178.1:2593650-2594725	936053.I1BMK8	1.22e-09	68.6	COG2801@1|root,KOG0017@2759|Eukaryota,38F42@33154|Opisthokonta,3NVKU@4751|Fungi	4751|Fungi	Z	retrotransposable element tf2 155 kda protein type 1-like	-	-	-	-	-	-	-	-	-	-	-	-	Asp_protease_2,RVT_1,Retrotrans_gag,gag-asp_proteas,rve,zf-CCHC
NC_046178.1:2595740-2612831	67593.Physo132874	7.3e-115	410	COG2801@1|root,KOG0017@2759|Eukaryota,3QH4V@4776|Peronosporales	4776|Peronosporales	L	GAG-pre-integrase domain	-	-	-	-	-	-	-	-	-	-	-	-	DUF4219,RVT_2,Retrotran_gag_2,gag_pre-integrs,rve,zf-CCHC
NC_046178.1:2684603-2699639	8083.ENSXMAP00000019478	2.67e-80	306	2CMP4@1|root,2QR56@2759|Eukaryota,39VQX@33154|Opisthokonta,3BR69@33208|Metazoa,3D755@33213|Bilateria	33208|Metazoa	S	Pao retrotransposon peptidase	-	-	-	-	-	-	-	-	-	-	-	-	DUF1759,Peptidase_A17,rve
NC_046178.1:2761915-2765932	6669.EFX65655	2.59e-20	106	2D9T2@1|root,2TFXH@2759|Eukaryota,3AU1E@33154|Opisthokonta	6669.EFX65655|-	S	Endonuclease-reverse transcriptase	-	-	-	-	-	-	-	-	-	-	-	-	-
NC_046178.1:2767057-2772475	69319.XP_008554368.1	3.9e-06	60.5	COG2801@1|root,KOG0017@2759|Eukaryota,39ZQV@33154|Opisthokonta,3BIZ8@33208|Metazoa,3D69X@33213|Bilateria,4218V@6656|Arthropoda,3T0ID@50557|Insecta,46KNC@7399|Hymenoptera	33208|Metazoa	L	transposition, RNA-mediated	-	-	-	-	-	-	-	-	-	-	-	-	Phage_integrase,RVT_1
NC_046178.1:2812141-2814452	7070.TC015886-PA	1.13e-67	248	COG2801@1|root,KOG0017@2759|Eukaryota,39ZQV@33154|Opisthokonta,3BIZ8@33208|Metazoa,3D69X@33213|Bilateria,42CS4@6656|Arthropoda,3T05B@50557|Insecta	33208|Metazoa	L	Reverse transcriptase (RNA-dependent DNA polymerase)	-	-	-	-	-	-	-	-	-	-	-	-	Phage_integrase,RVT_1
NC_046178.1:2815583-2825811	7668.SPU_010000-tr	2.68e-60	240	2CMP4@1|root,2QR56@2759|Eukaryota,39VQX@33154|Opisthokonta,3BR69@33208|Metazoa,3D755@33213|Bilateria	33208|Metazoa	S	Pao retrotransposon peptidase	-	-	-	-	-	-	-	-	-	-	-	-	DUF1759,Peptidase_A17,rve
NC_046178.1:2881743-2901277	7668.SPU_010000-tr	9.8e-117	424	2CMP4@1|root,2QR56@2759|Eukaryota,39VQX@33154|Opisthokonta,3BR69@33208|Metazoa,3D755@33213|Bilateria	33208|Metazoa	S	Pao retrotransposon peptidase	-	-	-	-	-	-	-	-	-	-	-	-	DUF1759,Peptidase_A17,rve
NC_046178.1:2925161-2926493	7668.SPU_010000-tr	2.44e-13	81.3	2CMP4@1|root,2QR56@2759|Eukaryota,39VQX@33154|Opisthokonta,3BR69@33208|Metazoa,3D755@33213|Bilateria	33208|Metazoa	S	Pao retrotransposon peptidase	-	-	-	-	-	-	-	-	-	-	-	-	DUF1759,Peptidase_A17,rve
NC_046178.1:2933858-2938012	7719.XP_009858677.1	2.65e-05	58.2	2CMP4@1|root,2QR56@2759|Eukaryota,39VQX@33154|Opisthokonta,3BR69@33208|Metazoa,3D755@33213|Bilateria	33208|Metazoa	S	Pao retrotransposon peptidase	-	-	-	-	-	-	-	-	-	-	-	-	Peptidase_A17,rve
NC_046178.1:2939211-2941242	7668.SPU_025609-tr	1.45e-110	368	2CMP4@1|root,2QR56@2759|Eukaryota,39VQX@33154|Opisthokonta,3BR69@33208|Metazoa,3D755@33213|Bilateria	33208|Metazoa	S	Pao retrotransposon peptidase	-	-	-	-	-	-	-	-	-	-	-	-	DUF1759,Peptidase_A17,rve
NC_046178.1:2948703-2950903	6669.EFX69741	1.37e-75	266	2D9T2@1|root,2TFXH@2759|Eukaryota,3AU1E@33154|Opisthokonta	6669.EFX69741|-	S	Endonuclease-reverse transcriptase	-	-	-	-	-	-	-	-	-	-	-	-	-
NC_046178.1:2970993-2975327	6669.EFX81540	7.02e-97	328	COG0507@1|root,KOG0987@2759|Eukaryota,38G2J@33154|Opisthokonta,3BIV7@33208|Metazoa,3D0M2@33213|Bilateria	33208|Metazoa	L	DNA helicase activity	-	-	-	ko:K18626	-	-	-	-	ko00000,ko04812	-	-	-	Helitron_like_N,PIF1
NC_046178.1:2991052-2997433	400682.PAC_15707569	4.88e-37	157	COG2801@1|root,KOG0017@2759|Eukaryota,39ZQV@33154|Opisthokonta,3BIZ8@33208|Metazoa	33208|Metazoa	K	transposition, RNA-mediated	-	-	-	-	-	-	-	-	-	-	-	-	RVT_1
NC_046178.1:3006186-3007044	6669.EFX64794	1.36e-71	235	2CX6J@1|root,2RWF1@2759|Eukaryota,3AUU7@33154|Opisthokonta,3C4C6@33208|Metazoa,3DJMR@33213|Bilateria,423FA@6656|Arthropoda	33208|Metazoa	S	Retrotransposon gag protein	-	-	-	-	-	-	-	-	-	-	-	-	Retrotrans_gag,zf-CCHC
NC_046178.1:3015137-3018104	10224.XP_006811480.1	1.15e-27	130	2CMP4@1|root,2QR56@2759|Eukaryota,3AGRF@33154|Opisthokonta,3BXKU@33208|Metazoa,3DEC2@33213|Bilateria	33208|Metazoa	S	Pao retrotransposon peptidase	-	-	-	-	-	-	-	-	-	-	-	-	DUF1758,Peptidase_A17,rve,zf-H2C2
NC_046178.1:3065965-3071453	126957.SMAR006423-PA	1.97e-28	127	KOG4585@1|root,KOG4585@2759|Eukaryota,3A4U2@33154|Opisthokonta,3BQQZ@33208|Metazoa,3D802@33213|Bilateria,42ABZ@6656|Arthropoda	33208|Metazoa	L	DDE superfamily endonuclease	-	-	-	-	-	-	-	-	-	-	-	-	DDE_Tnp_4
NC_046178.1:3073549-3077669	6669.EFX78739	3.23e-34	145	KOG3105@1|root,KOG3105@2759|Eukaryota,38DQS@33154|Opisthokonta,3BK20@33208|Metazoa,3CYN0@33213|Bilateria,41Z9I@6656|Arthropoda	33208|Metazoa	S	DDE superfamily endonuclease	-	-	-	-	-	-	-	-	-	-	-	-	DDE_1,HTH_Tnp_Tc5,HTH_psq
NC_046178.1:3106797-3113173	6183.Smp_177900.1	1.6e-34	152	2CMP4@1|root,2QR56@2759|Eukaryota,39VQX@33154|Opisthokonta,3BR69@33208|Metazoa,3D755@33213|Bilateria	33208|Metazoa	S	Pao retrotransposon peptidase	-	-	-	-	-	-	-	-	-	-	-	-	DUF1759,Peptidase_A17,rve
NC_046178.1:3115904-3118053	7668.SPU_001812-tr	9.37e-15	87.4	2CMP4@1|root,2QR56@2759|Eukaryota,3AIX2@33154|Opisthokonta,3BYN7@33208|Metazoa,3E42Q@33213|Bilateria	33208|Metazoa	S	Integrase core domain	-	-	-	-	-	-	-	-	-	-	-	-	rve
NC_046178.1:3150821-3154796	6669.EFX63971	3.89e-21	108	2CY74@1|root,2S2H8@2759|Eukaryota,3A3Z3@33154|Opisthokonta,3BSEA@33208|Metazoa,3D8D3@33213|Bilateria,4207X@6656|Arthropoda	33208|Metazoa	S	Transposase protein	-	-	-	-	-	-	-	-	-	-	-	-	Tnp_P_element
NC_046178.1:3267700-3270216	400682.PAC_15707569	1.29e-62	229	COG2801@1|root,KOG0017@2759|Eukaryota,39ZQV@33154|Opisthokonta,3BIZ8@33208|Metazoa	33208|Metazoa	K	transposition, RNA-mediated	-	-	-	-	-	-	-	-	-	-	-	-	RVT_1
NC_046178.1:3274029-3274320	6669.EFX69718	1.06e-10	64.3	KOG1075@1|root,KOG1075@2759|Eukaryota	2759|Eukaryota	E	Ribonuclease H protein	-	-	-	ko:K03969	-	-	-	-	ko00000	-	-	-	RVT_3,zf-CCHC_4,zf-RVT
NC_046178.1:3325844-3328547	6669.EFX64598	5.36e-50	185	2EMGN@1|root,2SR5B@2759|Eukaryota,3ARNA@33154|Opisthokonta	2759|Eukaryota	-	-	-	-	-	-	-	-	-	-	-	-	-	-	DDE_Tnp_4
NC_046178.1:3342174-3347383	6669.EFX81136	8.98e-101	343	KOG3105@1|root,KOG3105@2759|Eukaryota,38DQS@33154|Opisthokonta,3BK20@33208|Metazoa,3CYN0@33213|Bilateria,41Z9I@6656|Arthropoda	33208|Metazoa	S	DDE superfamily endonuclease	-	-	-	-	-	-	-	-	-	-	-	-	DDE_1,HTH_Tnp_Tc5,HTH_psq
NC_046178.1:3399715-3415028	7668.SPU_001813-tr	1.58e-198	671	2CMP4@1|root,2QR56@2759|Eukaryota,39VQX@33154|Opisthokonta,3BR69@33208|Metazoa	33208|Metazoa	S	Pao retrotransposon peptidase	-	-	-	-	-	-	-	-	-	-	-	-	DUF1759,Peptidase_A17,rve
NC_046178.1:3475288-3479659	6669.EFX78894	4.39e-19	93.2	2D6X9@1|root,2T3A7@2759|Eukaryota,38X4C@33154|Opisthokonta,3C5CX@33208|Metazoa,3DK9S@33213|Bilateria	6669.EFX78894|-	S	hAT family C-terminal dimerisation region	-	-	-	-	-	-	-	-	-	-	-	-	-
NC_046178.1:3507613-3511368	6669.EFX65973	5.53e-34	145	2CNE1@1|root,2QVJ3@2759|Eukaryota,39SZA@33154|Opisthokonta,3BITZ@33208|Metazoa,3DMTE@33213|Bilateria,421XE@6656|Arthropoda	33208|Metazoa	S	MULE transposase domain	-	-	-	ko:K17604	-	-	-	-	ko00000,ko01009	-	-	-	FAR1,MULE
NC_046178.1:3622318-3633506	10224.XP_006815925.1	6.46e-152	526	2CMP4@1|root,2QR56@2759|Eukaryota,39VQX@33154|Opisthokonta,3BR69@33208|Metazoa,3D755@33213|Bilateria	33208|Metazoa	S	Pao retrotransposon peptidase	-	-	-	-	-	-	-	-	-	-	-	-	Asp_protease_2,DUF1758,DUF1759,Peptidase_A17,Phlebovirus_G2,RVT_1,rve
NC_046178.1:3634634-3637786	126957.SMAR002663-PA	5.6e-52	195	2CY74@1|root,2S2H8@2759|Eukaryota,3A3Z3@33154|Opisthokonta,3BSEA@33208|Metazoa,3D8D3@33213|Bilateria,4207X@6656|Arthropoda	33208|Metazoa	S	Transposase protein	-	-	-	-	-	-	-	-	-	-	-	-	Tnp_P_element
NC_046178.1:3697602-3698146	6669.EFX80003	1.16e-09	64.3	2CXS3@1|root,2RZBP@2759|Eukaryota,39T23@33154|Opisthokonta,3BGRC@33208|Metazoa,3DA9T@33213|Bilateria,422G9@6656|Arthropoda	33208|Metazoa	S	hAT family C-terminal dimerisation region	-	-	-	-	-	-	-	-	-	-	-	-	DUF4371,Dimer_Tnp_hAT
NC_046178.1:3701266-3710761	6669.EFX80003	5.57e-27	124	2CXS3@1|root,2RZBP@2759|Eukaryota,39T23@33154|Opisthokonta,3BGRC@33208|Metazoa,3DA9T@33213|Bilateria,422G9@6656|Arthropoda	33208|Metazoa	S	hAT family C-terminal dimerisation region	-	-	-	-	-	-	-	-	-	-	-	-	DUF4371,Dimer_Tnp_hAT
NC_046178.1:3714817-3726822	400682.PAC_15723978	4.99e-39	159	2CYJV@1|root,2S4UE@2759|Eukaryota,3A98U@33154|Opisthokonta,3BV10@33208|Metazoa	33208|Metazoa	-	-	-	-	-	-	-	-	-	-	-	-	-	-	Phage_integrase
NC_046178.1:3769599-3772042	6669.EFX63744	1.91e-33	132	2D6X9@1|root,2T3A7@2759|Eukaryota,38X4C@33154|Opisthokonta,3C5CX@33208|Metazoa,3DK9S@33213|Bilateria	6669.EFX63744|-	S	hAT family C-terminal dimerisation region	-	-	-	-	-	-	-	-	-	-	-	-	-
NC_046178.1:3782039-3796634	7029.ACYPI006461-PA	3.82e-89	316	28S9B@1|root,2QYYT@2759|Eukaryota,39WZH@33154|Opisthokonta,3BHGG@33208|Metazoa,3E527@33213|Bilateria,420TB@6656|Arthropoda,3T01D@50557|Insecta,3EED3@33342|Paraneoptera	33208|Metazoa	-	-	-	-	-	-	-	-	-	-	-	-	-	-	DUF4806,Transposase_21
NC_046178.1:3829671-3834666	225117.XP_009351357.1	1.3e-21	112	KOG1075@1|root,KOG1075@2759|Eukaryota	2759|Eukaryota	E	Ribonuclease H protein	-	-	-	-	-	-	-	-	-	-	-	-	RVT_1
NC_046178.1:3844763-3850805	6669.EFX64794	1.87e-40	166	2CX6J@1|root,2RWF1@2759|Eukaryota,3AUU7@33154|Opisthokonta,3C4C6@33208|Metazoa,3DJMR@33213|Bilateria,423FA@6656|Arthropoda	33208|Metazoa	S	Retrotransposon gag protein	-	-	-	-	-	-	-	-	-	-	-	-	Retrotrans_gag,zf-CCHC
NC_046178.1:3862513-3876240	7668.SPU_010000-tr	3.83e-43	184	2CMP4@1|root,2QR56@2759|Eukaryota,39VQX@33154|Opisthokonta,3BR69@33208|Metazoa,3D755@33213|Bilateria	33208|Metazoa	S	Pao retrotransposon peptidase	-	-	-	-	-	-	-	-	-	-	-	-	DUF1759,Peptidase_A17,rve
NC_046178.1:3882699-3889375	6669.EFX69585	5.41e-35	152	2D2Y2@1|root,2SPGA@2759|Eukaryota,3AKXJ@33154|Opisthokonta,3C0SC@33208|Metazoa,3DGU1@33213|Bilateria	33208|Metazoa	S	MULE transposase domain	-	-	-	-	-	-	-	-	-	-	-	-	MULE,Peptidase_C48
NC_046178.1:3909101-3915805	7668.SPU_001813-tr	4.89e-216	707	2CMP4@1|root,2QR56@2759|Eukaryota,39VQX@33154|Opisthokonta,3BR69@33208|Metazoa	33208|Metazoa	S	Pao retrotransposon peptidase	-	-	-	-	-	-	-	-	-	-	-	-	DUF1759,Peptidase_A17,rve
NC_046178.1:3918550-3919913	7668.SPU_001815-tr	1.91e-104	343	2CMP4@1|root,2QR56@2759|Eukaryota,3AIX2@33154|Opisthokonta,3BYN7@33208|Metazoa,3E42Q@33213|Bilateria	33208|Metazoa	S	Integrase core domain	-	-	-	-	-	-	-	-	-	-	-	-	rve
NC_046178.1:3936154-3941570	400682.PAC_15706197	1.73e-65	254	2CMP4@1|root,2QR56@2759|Eukaryota,39VQX@33154|Opisthokonta,3BR69@33208|Metazoa	33208|Metazoa	S	Pao retrotransposon peptidase	-	-	-	-	-	-	-	-	-	-	-	-	Asp_protease_2,DUF1758,DUF1759,Peptidase_A17,Phlebovirus_G2,RVT_1,rve
NC_046178.1:3944463-3944774	7668.SPU_015890-tr	1.62e-21	95.1	2CYJV@1|root,2S4UE@2759|Eukaryota,3A98U@33154|Opisthokonta,3BV10@33208|Metazoa	33208|Metazoa	-	-	-	-	-	-	-	-	-	-	-	-	-	-	Phage_integrase
NC_046178.1:4034100-4038438	7668.SPU_015555-tr	1.83e-111	393	COG2801@1|root,KOG0017@2759|Eukaryota,39ZQV@33154|Opisthokonta,3BIZ8@33208|Metazoa,3D69X@33213|Bilateria	33208|Metazoa	L	protein heterodimerization activity	-	-	-	-	-	-	-	-	-	-	-	-	Phage_integrase,RVT_1
NC_046178.1:4049221-4053300	7668.SPU_001338-tr	9.91e-34	150	2CMP4@1|root,2QR56@2759|Eukaryota,39NE6@33154|Opisthokonta,3CPYU@33208|Metazoa,3E641@33213|Bilateria	33208|Metazoa	S	Pao retrotransposon peptidase	-	-	-	-	-	-	-	-	-	-	-	-	DUF1758,DUF1759,Peptidase_A17,RVT_1,rve
NC_046178.1:4056451-4057428	6669.EFX77689	6.43e-100	329	COG0507@1|root,KOG0987@2759|Eukaryota,3AAIR@33154|Opisthokonta	33154|Opisthokonta	L	G-quadruplex DNA unwinding	-	-	-	-	-	-	-	-	-	-	-	-	Helitron_like_N,PIF1
NC_046178.1:4058979-4061867	6669.EFX77689	6.79e-101	354	COG0507@1|root,KOG0987@2759|Eukaryota,3AAIR@33154|Opisthokonta	33154|Opisthokonta	L	G-quadruplex DNA unwinding	-	-	-	-	-	-	-	-	-	-	-	-	Helitron_like_N,PIF1
NC_046178.1:4087526-4095925	7668.SPU_028768-tr	8.95e-35	156	COG2801@1|root,KOG0017@2759|Eukaryota,39TC6@33154|Opisthokonta,3BHT2@33208|Metazoa,3DE2J@33213|Bilateria	33208|Metazoa	L	Pao retrotransposon peptidase	-	-	-	-	-	-	-	-	-	-	-	-	DUF1758,DUF1759,Peptidase_A17,RVT_1,rve
NC_046178.1:4121412-4128081	144197.XP_008284814.1	3.61e-62	239	28K1W@1|root,2QSGD@2759|Eukaryota,39WBJ@33154|Opisthokonta,3BA1V@33208|Metazoa,3D1JX@33213|Bilateria,48FZZ@7711|Chordata,49I6Q@7742|Vertebrata,4A8A8@7898|Actinopterygii	33208|Metazoa	-	-	-	-	-	-	-	-	-	-	-	-	-	-	DUF1258,Transposase_21
NC_046178.1:4202340-4206291	7668.SPU_010000-tr	3.71e-201	646	2CMP4@1|root,2QR56@2759|Eukaryota,39VQX@33154|Opisthokonta,3BR69@33208|Metazoa,3D755@33213|Bilateria	33208|Metazoa	S	Pao retrotransposon peptidase	-	-	-	-	-	-	-	-	-	-	-	-	DUF1759,Peptidase_A17,rve
NC_046178.1:4237347-4249328	7994.ENSAMXP00000025771	1.94e-20	104	KOG4740@1|root,KOG4740@2759|Eukaryota,3A14S@33154|Opisthokonta,3BPYG@33208|Metazoa,3D6ZJ@33213|Bilateria,48G8B@7711|Chordata,49DA1@7742|Vertebrata,4A73B@7898|Actinopterygii	33208|Metazoa	S	Transposase	-	-	-	-	-	-	-	-	-	-	-	-	DDE_3,HTH_23,HTH_29,HTH_38,HTH_Tnp_Tc3_2
NC_046178.1:4312417-4315838	6669.EFX87534	2.64e-05	57.4	2CY1J@1|root,2S1BE@2759|Eukaryota,3A4Q6@33154|Opisthokonta,3BRW8@33208|Metazoa,3D9KI@33213|Bilateria,422F1@6656|Arthropoda	33208|Metazoa	O	MULE transposase domain	-	-	-	-	-	-	-	-	-	-	-	-	MULE,Prok-RING_4,Tnp_P_element,zf-C3HC4_3
NC_046178.1:4320527-4321931	6669.EFX64459	1.56e-43	161	KOG3105@1|root,KOG3105@2759|Eukaryota,38DQS@33154|Opisthokonta,3BK20@33208|Metazoa,3CYN0@33213|Bilateria,4228W@6656|Arthropoda	33208|Metazoa	S	DDE superfamily endonuclease	-	-	-	-	-	-	-	-	-	-	-	-	DDE_1,HTH_Tnp_Tc5
NC_046178.1:4382814-4385790	7668.SPU_015555-tr	9.86e-116	395	COG2801@1|root,KOG0017@2759|Eukaryota,39ZQV@33154|Opisthokonta,3BIZ8@33208|Metazoa,3D69X@33213|Bilateria	33208|Metazoa	L	protein heterodimerization activity	-	-	-	-	-	-	-	-	-	-	-	-	Phage_integrase,RVT_1
NC_046178.1:4399777-4400616	6669.EFX80946	1.5e-10	69.7	2D2Y2@1|root,2SPGA@2759|Eukaryota,3AKXJ@33154|Opisthokonta,3C0SC@33208|Metazoa,3DGU1@33213|Bilateria,422KG@6656|Arthropoda	33208|Metazoa	S	MULE transposase domain	-	-	-	-	-	-	-	-	-	-	-	-	MULE,Peptidase_C48
NC_046178.1:4402305-4413704	6669.EFX80946	6.91e-162	524	2D2Y2@1|root,2SPGA@2759|Eukaryota,3AKXJ@33154|Opisthokonta,3C0SC@33208|Metazoa,3DGU1@33213|Bilateria,422KG@6656|Arthropoda	33208|Metazoa	S	MULE transposase domain	-	-	-	-	-	-	-	-	-	-	-	-	MULE,Peptidase_C48
NC_046178.1:4417212-4429332	7668.SPU_010708-tr	1.13e-71	278	2CMP4@1|root,2QR56@2759|Eukaryota,39VQX@33154|Opisthokonta,3BR69@33208|Metazoa,3E64E@33213|Bilateria	33208|Metazoa	S	Pao retrotransposon peptidase	-	-	-	-	-	-	-	-	-	-	-	-	DUF1759,Peptidase_A17,rve
NC_046178.1:4456925-4467645	7668.SPU_005982-tr	4.29e-82	308	COG2801@1|root,KOG0017@2759|Eukaryota,3AH2J@33154|Opisthokonta,3BX3Q@33208|Metazoa	33208|Metazoa	L	transposition, RNA-mediated	-	-	-	-	-	-	-	-	-	-	-	-	RVT_1,rve
NC_046178.1:4492503-4494753	10224.XP_002734902.1	7.76e-12	78.2	2CMP4@1|root,2QR56@2759|Eukaryota,39VQX@33154|Opisthokonta,3BR69@33208|Metazoa,3D755@33213|Bilateria	33208|Metazoa	S	Pao retrotransposon peptidase	-	-	-	-	-	-	-	-	-	-	-	-	Asp_protease_2,DUF1758,DUF1759,Peptidase_A17,Phlebovirus_G2,RVT_1,rve
NC_046178.1:4504875-4509700	7070.TC015886-PA	1.8e-107	372	COG2801@1|root,KOG0017@2759|Eukaryota,39ZQV@33154|Opisthokonta,3BIZ8@33208|Metazoa,3D69X@33213|Bilateria,42CS4@6656|Arthropoda,3T05B@50557|Insecta	33208|Metazoa	L	Reverse transcriptase (RNA-dependent DNA polymerase)	-	-	-	-	-	-	-	-	-	-	-	-	Phage_integrase,RVT_1
NC_046178.1:4514085-4525395	7425.NV18446-PA	1.05e-73	281	COG2801@1|root,KOG0017@2759|Eukaryota,38DPC@33154|Opisthokonta,3BGB6@33208|Metazoa,3D5G4@33213|Bilateria,41ZUZ@6656|Arthropoda,3SKEY@50557|Insecta	33208|Metazoa	L	Reverse transcriptase (RNA-dependent DNA polymerase)	-	-	-	-	-	-	-	-	-	-	-	-	DUF4219,RVT_2,Retrotran_gag_2,gag_pre-integrs,rve,zf-CCHC
NC_046178.1:4550435-4556705	6669.EFX64418	3e-06	60.5	2CZKJ@1|root,2SATZ@2759|Eukaryota	2759|Eukaryota	S	RNase H	-	-	-	-	-	-	-	-	-	-	-	-	RNase_H
NC_046178.1:4589280-4591633	6669.EFX71581	7.16e-06	58.9	2EIQ4@1|root,2SP2K@2759|Eukaryota,3A8JA@33154|Opisthokonta	2759|Eukaryota	S	Helitron helicase-like domain at N-terminus	-	-	-	-	-	-	-	-	-	-	-	-	Helitron_like_N
NC_046178.1:4603905-4607848	6669.EFX80003	1.96e-33	142	2CXS3@1|root,2RZBP@2759|Eukaryota,39T23@33154|Opisthokonta,3BGRC@33208|Metazoa,3DA9T@33213|Bilateria,422G9@6656|Arthropoda	33208|Metazoa	S	hAT family C-terminal dimerisation region	-	-	-	-	-	-	-	-	-	-	-	-	DUF4371,Dimer_Tnp_hAT
NC_046178.1:4647460-4651422	7668.SPU_021821-tr	2.37e-16	94.4	2CMP4@1|root,2QR56@2759|Eukaryota,39VQX@33154|Opisthokonta,3BR69@33208|Metazoa,3D755@33213|Bilateria	33208|Metazoa	S	Pao retrotransposon peptidase	-	-	-	-	-	-	-	-	-	-	-	-	DUF1759,Peptidase_A17,rve
NC_046178.1:4709562-4710187	7668.SPU_001338-tr	1.81e-31	128	2CMP4@1|root,2QR56@2759|Eukaryota,39NE6@33154|Opisthokonta,3CPYU@33208|Metazoa,3E641@33213|Bilateria	33208|Metazoa	S	Pao retrotransposon peptidase	-	-	-	-	-	-	-	-	-	-	-	-	DUF1758,DUF1759,Peptidase_A17,RVT_1,rve
NC_046178.1:4714493-4715066	6669.EFX67015	5.89e-45	159	KOG3105@1|root,KOG3105@2759|Eukaryota,39V1H@33154|Opisthokonta,3BJWN@33208|Metazoa,3D5B0@33213|Bilateria,41UKY@6656|Arthropoda	33208|Metazoa	S	Encoded by	-	-	-	-	-	-	-	-	-	-	-	-	DDE_1,HTH_Tnp_Tc5,HTH_psq
NC_046178.1:4729045-4732239	6669.EFX69718	1.16e-130	422	KOG1075@1|root,KOG1075@2759|Eukaryota	2759|Eukaryota	E	Ribonuclease H protein	-	-	-	ko:K03969	-	-	-	-	ko00000	-	-	-	RVT_3,zf-CCHC_4,zf-RVT
NC_046178.1:4774909-4776267	7668.SPU_001338-tr	1.09e-20	103	2CMP4@1|root,2QR56@2759|Eukaryota,39NE6@33154|Opisthokonta,3CPYU@33208|Metazoa,3E641@33213|Bilateria	33208|Metazoa	S	Pao retrotransposon peptidase	-	-	-	-	-	-	-	-	-	-	-	-	DUF1758,DUF1759,Peptidase_A17,RVT_1,rve
NC_046178.1:4786236-4792260	7668.SPU_010000-tr	3.62e-141	494	2CMP4@1|root,2QR56@2759|Eukaryota,39VQX@33154|Opisthokonta,3BR69@33208|Metazoa,3D755@33213|Bilateria	33208|Metazoa	S	Pao retrotransposon peptidase	-	-	-	-	-	-	-	-	-	-	-	-	DUF1759,Peptidase_A17,rve
NC_046178.1:4793506-4795403	6669.EFX80153	9.34e-29	125	KOG4585@1|root,KOG4585@2759|Eukaryota,3A4U2@33154|Opisthokonta,3BQQZ@33208|Metazoa,3D802@33213|Bilateria,42263@6656|Arthropoda	33208|Metazoa	L	DDE superfamily endonuclease	-	-	-	-	-	-	-	-	-	-	-	-	DDE_Tnp_4
NC_046178.1:5006910-5011727	6669.EFX69718	1.01e-45	186	KOG1075@1|root,KOG1075@2759|Eukaryota	2759|Eukaryota	E	Ribonuclease H protein	-	-	-	ko:K03969	-	-	-	-	ko00000	-	-	-	RVT_3,zf-CCHC_4,zf-RVT
NC_046178.1:6378919-6385153	400682.PAC_15707569	7.14e-45	181	COG2801@1|root,KOG0017@2759|Eukaryota,39ZQV@33154|Opisthokonta,3BIZ8@33208|Metazoa	33208|Metazoa	K	transposition, RNA-mediated	-	-	-	-	-	-	-	-	-	-	-	-	RVT_1
NC_046178.1:7110533-7119030	6334.EFV50381	1.05e-30	140	COG2801@1|root,KOG0017@2759|Eukaryota,38F42@33154|Opisthokonta,3CNFK@33208|Metazoa,3E4K9@33213|Bilateria	33208|Metazoa	L	retrotransposable element Tf2 155 kDa protein type 1-like	-	-	-	-	-	-	-	-	-	-	-	-	PNMA,RVT_1,rve,zf-H2C2
NC_046178.1:7949293-7953087	6669.EFX63744	1.42e-05	53.5	2D6X9@1|root,2T3A7@2759|Eukaryota,38X4C@33154|Opisthokonta,3C5CX@33208|Metazoa,3DK9S@33213|Bilateria	6669.EFX63744|-	S	hAT family C-terminal dimerisation region	-	-	-	-	-	-	-	-	-	-	-	-	-
NC_046178.1:8694022-8706193	10224.XP_006815925.1	3.68e-213	707	2CMP4@1|root,2QR56@2759|Eukaryota,39VQX@33154|Opisthokonta,3BR69@33208|Metazoa,3D755@33213|Bilateria	33208|Metazoa	S	Pao retrotransposon peptidase	-	-	-	-	-	-	-	-	-	-	-	-	Asp_protease_2,DUF1758,DUF1759,Peptidase_A17,Phlebovirus_G2,RVT_1,rve
NC_046178.1:8720737-8734729	10224.XP_006815925.1	8.94e-135	474	2CMP4@1|root,2QR56@2759|Eukaryota,39VQX@33154|Opisthokonta,3BR69@33208|Metazoa,3D755@33213|Bilateria	33208|Metazoa	S	Pao retrotransposon peptidase	-	-	-	-	-	-	-	-	-	-	-	-	Asp_protease_2,DUF1758,DUF1759,Peptidase_A17,Phlebovirus_G2,RVT_1,rve
NC_046178.1:8736240-8747278	6669.EFX80076	1.14e-67	241	KOG1121@1|root,KOG1121@2759|Eukaryota,3A9FP@33154|Opisthokonta,3BV4T@33208|Metazoa	33208|Metazoa	L	hAT family C-terminal dimerisation region	-	-	-	-	-	-	-	-	-	-	-	-	Dimer_Tnp_hAT
NC_046178.1:8748697-8752518	6669.EFX69192	1.67e-17	96.7	2CY74@1|root,2S2H8@2759|Eukaryota,3A3Z3@33154|Opisthokonta	33154|Opisthokonta	S	Transposase protein	-	-	-	-	-	-	-	-	-	-	-	-	Tnp_P_element
NC_046178.1:9021290-9022740	6669.EFX72607	1.13e-49	191	KOG1721@1|root,KOG1721@2759|Eukaryota,39VRX@33154|Opisthokonta,3BHCU@33208|Metazoa,3CY9U@33213|Bilateria,41X3V@6656|Arthropoda	33208|Metazoa	BD	Metal ion binding	POGZ	GO:0000070,GO:0000228,GO:0000278,GO:0000280,GO:0000785,GO:0000790,GO:0000819,GO:0000981,GO:0003674,GO:0003700,GO:0005488,GO:0005515,GO:0005575,GO:0005622,GO:0005623,GO:0005634,GO:0005654,GO:0005694,GO:0005737,GO:0005829,GO:0006355,GO:0006357,GO:0006996,GO:0007049,GO:0007059,GO:0007062,GO:0007064,GO:0008150,GO:0009889,GO:0009987,GO:0010468,GO:0010556,GO:0016043,GO:0019219,GO:0019222,GO:0022402,GO:…	-	-	-	-	-	-	-	-	-	-	DDE_1,HTH_Tnp_Tc5
NC_046178.1:9296844-9304137	6669.EFX65973	1.04e-28	130	2CNE1@1|root,2QVJ3@2759|Eukaryota,39SZA@33154|Opisthokonta,3BITZ@33208|Metazoa,3DMTE@33213|Bilateria,421XE@6656|Arthropoda	33208|Metazoa	S	MULE transposase domain	-	-	-	ko:K17604	-	-	-	-	ko00000,ko01009	-	-	-	FAR1,MULE
NC_046179.1:1011-2431	7029.ACYPI20913-PA	2.62e-11	73.9	KOG1075@1|root,KOG1075@2759|Eukaryota	2759|Eukaryota	E	Ribonuclease H protein	-	-	2.6.1.1	ko:K06115,ko:K14454	ko00220,ko00250,ko00270,ko00330,ko00350,ko00360,ko00400,ko00710,ko00950,ko00960,ko01100,ko01110,ko01120,ko01130,ko01200,ko01210,ko01230,map00220,map00250,map00270,map00330,map00350,map00360,map00400,map00710,map00950,map00960,map01100,map01110,map01120,map01130,map01200,map01210,map01230	M00170,M00171	R00355,R00694,R00734,R00896,R02433,R02619,R05052	RC00006	ko00000,ko00001,ko00002,ko01000,ko01007,ko04131,ko04147,ko04812	-	-	-	Exo_endo_phos_2,RVT_1
NC_046179.1:1629977-1634421	7070.TC015886-PA	1.29e-128	429	COG2801@1|root,KOG0017@2759|Eukaryota,39ZQV@33154|Opisthokonta,3BIZ8@33208|Metazoa,3D69X@33213|Bilateria,42CS4@6656|Arthropoda,3T05B@50557|Insecta	33208|Metazoa	L	Reverse transcriptase (RNA-dependent DNA polymerase)	-	-	-	-	-	-	-	-	-	-	-	-	Phage_integrase,RVT_1
NC_046179.1:3569012-3590312	7070.TC005270-PA	2.98e-122	417	COG2801@1|root,KOG0017@2759|Eukaryota,38F42@33154|Opisthokonta,3BA5H@33208|Metazoa,3DKZ7@33213|Bilateria,428B3@6656|Arthropoda,3SQ89@50557|Insecta	33208|Metazoa	L	Reverse transcriptase (RNA-dependent DNA polymerase)	-	-	-	-	-	-	-	-	-	-	-	-	RVT_1,rve,zf-CCHC,zf-H2C2
NC_046179.1:3592341-3602490	6669.EFX74937	7.36e-115	377	COG2801@1|root,KOG0017@2759|Eukaryota,3ASA5@33154|Opisthokonta,3C4JS@33208|Metazoa,3DJ3B@33213|Bilateria,423I8@6656|Arthropoda	33208|Metazoa	L	transposition, RNA-mediated	-	-	-	-	-	-	-	-	-	-	-	-	Retrotrans_gag
NC_046179.1:3604692-3618344	946362.XP_004988914.1	2.77e-52	214	COG2801@1|root,KOG0017@2759|Eukaryota,38F42@33154|Opisthokonta	33154|Opisthokonta	G	retrotransposable element Tf2 155 kDa protein type 1-like	-	-	-	-	-	-	-	-	-	-	-	-	PNMA,RVT_1,gag-asp_proteas,rve,zf-CCHC,zf-H2C2
NC_046179.1:3730306-3737814	6669.EFX63503	3.16e-85	321	2EIQ4@1|root,2SP2K@2759|Eukaryota,3A8JA@33154|Opisthokonta	2759|Eukaryota	S	Helitron helicase-like domain at N-terminus	-	-	-	-	-	-	-	-	-	-	-	-	Helitron_like_N
NC_046179.1:3831692-3838536	7070.TC015886-PA	8.53e-108	375	COG2801@1|root,KOG0017@2759|Eukaryota,39ZQV@33154|Opisthokonta,3BIZ8@33208|Metazoa,3D69X@33213|Bilateria,42CS4@6656|Arthropoda,3T05B@50557|Insecta	33208|Metazoa	L	Reverse transcriptase (RNA-dependent DNA polymerase)	-	-	-	-	-	-	-	-	-	-	-	-	Phage_integrase,RVT_1
NC_046179.1:3839977-3853999	67593.Physo132874	3.45e-142	492	COG2801@1|root,KOG0017@2759|Eukaryota,3QH4V@4776|Peronosporales	4776|Peronosporales	L	GAG-pre-integrase domain	-	-	-	-	-	-	-	-	-	-	-	-	DUF4219,RVT_2,Retrotran_gag_2,gag_pre-integrs,rve,zf-CCHC
NC_046179.1:4039053-4061083	10224.XP_006816326.1	4.71e-40	170	2CMP4@1|root,2QR56@2759|Eukaryota,39VQX@33154|Opisthokonta,3BR69@33208|Metazoa	33208|Metazoa	S	Pao retrotransposon peptidase	-	-	-	-	-	-	-	-	-	-	-	-	Peptidase_A17,rve
NC_046179.1:4079026-4093907	67593.Physo141588	6.15e-103	373	COG2801@1|root,KOG0017@2759|Eukaryota,3QHJF@4776|Peronosporales	4776|Peronosporales	L	gag-polypeptide of LTR copia-type	-	-	-	-	-	-	-	-	-	-	-	-	DUF4219,RVT_2,Retrotran_gag_2,gag_pre-integrs,rve,zf-CCHC
NC_046179.1:4131882-4137288	7668.SPU_010000-tr	4.24e-69	267	2CMP4@1|root,2QR56@2759|Eukaryota,39VQX@33154|Opisthokonta,3BR69@33208|Metazoa,3D755@33213|Bilateria	33208|Metazoa	S	Pao retrotransposon peptidase	-	-	-	-	-	-	-	-	-	-	-	-	DUF1759,Peptidase_A17,rve
NC_046179.1:4164955-4171514	6669.EFX74007	1.03e-40	166	2CX6J@1|root,2RWF1@2759|Eukaryota,3AUU7@33154|Opisthokonta,3C4C6@33208|Metazoa,3DJMR@33213|Bilateria,423FA@6656|Arthropoda	33208|Metazoa	S	Retrotransposon gag protein	-	-	-	-	-	-	-	-	-	-	-	-	Retrotrans_gag,zf-CCHC
NC_046179.1:4181208-4182373	6669.EFX73857	1.28e-34	135	COG2801@1|root,KOG0017@2759|Eukaryota,3A9JY@33154|Opisthokonta,3BUDS@33208|Metazoa,3DI1M@33213|Bilateria	33208|Metazoa	L	transposition, RNA-mediated	-	-	-	-	-	-	-	-	-	-	-	-	rve
NC_046179.1:4388941-4390779	7029.ACYPI071702-PA	1.77e-05	57	29QV0@1|root,2RX9E@2759|Eukaryota	2759|Eukaryota	S	Transposase protein	-	-	-	-	-	-	-	-	-	-	-	-	THAP,Tnp_P_element
NC_046179.1:4398350-4400422	7029.ACYPI39110-PA	1.61e-36	156	COG2801@1|root,KOG0017@2759|Eukaryota,38DPC@33154|Opisthokonta,3CNH1@33208|Metazoa,3DKAJ@33213|Bilateria,42AEX@6656|Arthropoda,3SZW4@50557|Insecta,3EECK@33342|Paraneoptera	33208|Metazoa	L	Reverse transcriptase (RNA-dependent DNA polymerase)	-	-	-	-	-	-	-	-	-	-	-	-	RVT_2,Retrotran_gag_2,rve,zf-CCHC
NC_046179.1:4401792-4401968	164328.Phyra87023	1.1e-13	70.9	COG2801@1|root,KOG0017@2759|Eukaryota,3Q8Z1@4776|Peronosporales	164328.Phyra87023|-	L	transposition, RNA-mediated	-	-	-	-	-	-	-	-	-	-	-	-	-
NC_046179.1:4403168-4413877	10224.XP_006815925.1	3.51e-77	295	2CMP4@1|root,2QR56@2759|Eukaryota,39VQX@33154|Opisthokonta,3BR69@33208|Metazoa,3D755@33213|Bilateria	33208|Metazoa	S	Pao retrotransposon peptidase	-	-	-	-	-	-	-	-	-	-	-	-	Asp_protease_2,DUF1758,DUF1759,Peptidase_A17,Phlebovirus_G2,RVT_1,rve
NC_046179.1:4423612-4437852	6669.EFX64418	4.58e-204	634	2CZKJ@1|root,2SATZ@2759|Eukaryota	2759|Eukaryota	S	RNase H	-	-	-	-	-	-	-	-	-	-	-	-	RNase_H
NC_046179.1:4467338-4474468	6669.EFX68100	7.61e-168	527	KOG3105@1|root,KOG3105@2759|Eukaryota,38DQS@33154|Opisthokonta,3BGR7@33208|Metazoa,3D3JB@33213|Bilateria,421ZQ@6656|Arthropoda	33208|Metazoa	S	DDE superfamily endonuclease	-	-	-	-	-	-	-	-	-	-	-	-	DDE_1,HTH_psq
NC_046179.1:4560394-4566020	10224.XP_006816328.1	1.45e-23	114	2CMP4@1|root,2QR56@2759|Eukaryota,39VQX@33154|Opisthokonta	33154|Opisthokonta	S	Pao retrotransposon peptidase	-	-	-	-	-	-	-	-	-	-	-	-	Peptidase_A17,rve
NC_046179.1:4589341-4591948	7029.ACYPI006461-PA	5.93e-41	169	28S9B@1|root,2QYYT@2759|Eukaryota,39WZH@33154|Opisthokonta,3BHGG@33208|Metazoa,3E527@33213|Bilateria,420TB@6656|Arthropoda,3T01D@50557|Insecta,3EED3@33342|Paraneoptera	33208|Metazoa	-	-	-	-	-	-	-	-	-	-	-	-	-	-	DUF4806,Transposase_21
NC_046179.1:4595552-4602240	7029.ACYPI53026-PA	2.95e-32	146	29QV0@1|root,2RX9E@2759|Eukaryota	2759|Eukaryota	S	Transposase protein	-	-	-	-	-	-	-	-	-	-	-	-	THAP,Tnp_P_element
NC_046179.1:4623714-4633581	6669.EFX78894	1.49e-63	221	2D6X9@1|root,2T3A7@2759|Eukaryota,38X4C@33154|Opisthokonta,3C5CX@33208|Metazoa,3DK9S@33213|Bilateria	6669.EFX78894|-	S	hAT family C-terminal dimerisation region	-	-	-	-	-	-	-	-	-	-	-	-	-
NC_046179.1:4683366-4699335	6669.EFX78739	3.76e-75	266	KOG3105@1|root,KOG3105@2759|Eukaryota,38DQS@33154|Opisthokonta,3BK20@33208|Metazoa,3CYN0@33213|Bilateria,41Z9I@6656|Arthropoda	33208|Metazoa	S	DDE superfamily endonuclease	-	-	-	-	-	-	-	-	-	-	-	-	DDE_1,HTH_Tnp_Tc5,HTH_psq
NC_046179.1:4757756-4768362	7070.TC015886-PA	6.86e-27	129	COG2801@1|root,KOG0017@2759|Eukaryota,39ZQV@33154|Opisthokonta,3BIZ8@33208|Metazoa,3D69X@33213|Bilateria,42CS4@6656|Arthropoda,3T05B@50557|Insecta	33208|Metazoa	L	Reverse transcriptase (RNA-dependent DNA polymerase)	-	-	-	-	-	-	-	-	-	-	-	-	Phage_integrase,RVT_1
NC_046179.1:4772335-4778821	13735.ENSPSIP00000000422	9.49e-44	182	29YJV@1|root,2RXU5@2759|Eukaryota,3A0FB@33154|Opisthokonta,3BPYT@33208|Metazoa,3D6GB@33213|Bilateria,48G4U@7711|Chordata,49D4K@7742|Vertebrata,4CMFB@8459|Testudines	33208|Metazoa	S	Reverse transcriptase (RNA-dependent DNA polymerase)	-	-	-	-	-	-	-	-	-	-	-	-	RVT_1
NC_046179.1:4806845-4832879	7668.SPU_010000-tr	7.83e-181	622	2CMP4@1|root,2QR56@2759|Eukaryota,39VQX@33154|Opisthokonta,3BR69@33208|Metazoa,3D755@33213|Bilateria	33208|Metazoa	S	Pao retrotransposon peptidase	-	-	-	-	-	-	-	-	-	-	-	-	DUF1759,Peptidase_A17,rve
NC_046179.1:4833928-4861013	7425.NV18873-PA	1.36e-202	671	COG2801@1|root,KOG0017@2759|Eukaryota,38DPC@33154|Opisthokonta,3BGB6@33208|Metazoa,3D5G4@33213|Bilateria,41ZUZ@6656|Arthropoda,3SKEY@50557|Insecta	33208|Metazoa	L	Reverse transcriptase (RNA-dependent DNA polymerase)	-	-	-	-	-	-	-	-	-	-	-	-	DUF4219,RVT_2,Retrotran_gag_2,gag_pre-integrs,rve,zf-CCHC
NC_046179.1:4947322-4951137	7029.ACYPI45248-PA	6.9e-23	112	2CY95@1|root,2S2X3@2759|Eukaryota,3A4AR@33154|Opisthokonta,3BRVC@33208|Metazoa,3D8TC@33213|Bilateria,422C0@6656|Arthropoda,3SR3A@50557|Insecta,3EBNR@33342|Paraneoptera	33208|Metazoa	S	ISXO2-like transposase domain	-	-	-	-	-	-	-	-	-	-	-	-	DDE_Tnp_IS1595
NC_046179.1:5000271-5004931	400682.PAC_15707569	2.39e-90	313	COG2801@1|root,KOG0017@2759|Eukaryota,39ZQV@33154|Opisthokonta,3BIZ8@33208|Metazoa	33208|Metazoa	K	transposition, RNA-mediated	-	-	-	-	-	-	-	-	-	-	-	-	RVT_1
NC_046179.1:5012748-5019110	6669.EFX74057	4.78e-34	149	2DAZK@1|root,2TMBR@2759|Eukaryota,39IHW@33154|Opisthokonta,3CNAI@33208|Metazoa,3DKR3@33213|Bilateria,423IM@6656|Arthropoda	33208|Metazoa	S	MULE transposase domain	-	-	-	-	-	-	-	-	-	-	-	-	MULE
NC_046179.1:5040610-5068327	6669.EFX69607	8.38e-151	493	COG0507@1|root,KOG0987@2759|Eukaryota,38G2J@33154|Opisthokonta,3BIV7@33208|Metazoa,3D0M2@33213|Bilateria,420BN@6656|Arthropoda	33208|Metazoa	D	DNA helicase activity	-	-	-	ko:K18626	-	-	-	-	ko00000,ko04812	-	-	-	Helitron_like_N,PIF1
NC_046179.1:5071959-5072899	202698.XP_007378181.1	3.05e-36	140	COG2801@1|root,KOG0017@2759|Eukaryota,38DPC@33154|Opisthokonta,3NUZ7@4751|Fungi,3UY7N@5204|Basidiomycota,227R3@155619|Agaricomycetes,3H58M@355688|Agaricomycetes incertae sedis	4751|Fungi	L	Reverse transcriptase (RNA-dependent DNA polymerase)	-	-	-	-	-	-	-	-	-	-	-	-	RVT_2,Retrotran_gag_2,gag_pre-integrs,rve
NC_046179.1:5076872-5078078	7994.ENSAMXP00000025771	3.21e-59	203	KOG4740@1|root,KOG4740@2759|Eukaryota,3A14S@33154|Opisthokonta,3BPYG@33208|Metazoa,3D6ZJ@33213|Bilateria,48G8B@7711|Chordata,49DA1@7742|Vertebrata,4A73B@7898|Actinopterygii	33208|Metazoa	S	Transposase	-	-	-	-	-	-	-	-	-	-	-	-	DDE_3,HTH_23,HTH_29,HTH_38,HTH_Tnp_Tc3_2
NC_046179.1:5105030-5110314	10224.XP_006815925.1	3.46e-167	558	2CMP4@1|root,2QR56@2759|Eukaryota,39VQX@33154|Opisthokonta,3BR69@33208|Metazoa,3D755@33213|Bilateria	33208|Metazoa	S	Pao retrotransposon peptidase	-	-	-	-	-	-	-	-	-	-	-	-	Asp_protease_2,DUF1758,DUF1759,Peptidase_A17,Phlebovirus_G2,RVT_1,rve
NC_046179.1:5248120-5261991	126957.SMAR006464-PA	3.66e-68	246	COG2801@1|root,2S2R5@2759|Eukaryota,39MHM@33154|Opisthokonta,3CP4C@33208|Metazoa,3E58K@33213|Bilateria,422JV@6656|Arthropoda	33208|Metazoa	L	transposition	-	-	-	-	-	-	-	-	-	-	-	-	Dam,RVT_1,RVT_3
NC_046179.1:5275527-5276861	7668.SPU_010000-tr	1.1e-15	88.6	2CMP4@1|root,2QR56@2759|Eukaryota,39VQX@33154|Opisthokonta,3BR69@33208|Metazoa,3D755@33213|Bilateria	33208|Metazoa	S	Pao retrotransposon peptidase	-	-	-	-	-	-	-	-	-	-	-	-	DUF1759,Peptidase_A17,rve
NC_046179.1:5380870-5398670	7070.TC009115-PA	4.63e-204	671	COG2801@1|root,KOG0017@2759|Eukaryota,38DPC@33154|Opisthokonta,3BGB6@33208|Metazoa,3D5G4@33213|Bilateria,41ZUZ@6656|Arthropoda,3SKEY@50557|Insecta	33208|Metazoa	L	Reverse transcriptase (RNA-dependent DNA polymerase)	-	-	-	-	-	-	-	-	-	-	-	-	DUF4219,RVT_2,Retrotran_gag_2,gag_pre-integrs,rve,zf-CCHC
NC_046179.1:5403978-5427325	10224.XP_002734085.2	4.28e-111	395	COG2801@1|root,KOG0017@2759|Eukaryota,39TC6@33154|Opisthokonta,3BICY@33208|Metazoa,3D3BQ@33213|Bilateria	33208|Metazoa	L	Pao retrotransposon peptidase	-	-	-	-	-	-	-	-	-	-	-	-	Asp_protease_2,DUF1759,Peptidase_A17,rve
NC_046179.1:5431108-5431691	6669.EFX81136	1.44e-28	119	KOG3105@1|root,KOG3105@2759|Eukaryota,38DQS@33154|Opisthokonta,3BK20@33208|Metazoa,3CYN0@33213|Bilateria,41Z9I@6656|Arthropoda	33208|Metazoa	S	DDE superfamily endonuclease	-	-	-	-	-	-	-	-	-	-	-	-	DDE_1,HTH_Tnp_Tc5,HTH_psq
NC_046179.1:5432775-5434605	6669.EFX78739	7.02e-73	247	KOG3105@1|root,KOG3105@2759|Eukaryota,38DQS@33154|Opisthokonta,3BK20@33208|Metazoa,3CYN0@33213|Bilateria,41Z9I@6656|Arthropoda	33208|Metazoa	S	DDE superfamily endonuclease	-	-	-	-	-	-	-	-	-	-	-	-	DDE_1,HTH_Tnp_Tc5,HTH_psq
NC_046179.1:5451482-5473121	6087.XP_002158458.2	1.96e-47	199	KOG3105@1|root,KOG3105@2759|Eukaryota,38DQS@33154|Opisthokonta,3BK20@33208|Metazoa	33208|Metazoa	S	Jerky protein homolog-like	-	-	-	-	-	-	-	-	-	-	-	-	DDE_1,HTH_Tnp_Tc5
NC_046179.1:5515035-5522567	6669.EFX69718	3.45e-45	186	KOG1075@1|root,KOG1075@2759|Eukaryota	2759|Eukaryota	E	Ribonuclease H protein	-	-	-	ko:K03969	-	-	-	-	ko00000	-	-	-	RVT_3,zf-CCHC_4,zf-RVT
NC_046179.1:5565973-5568590	144197.XP_008294686.1	9.01e-17	94.4	28K1W@1|root,2QSGD@2759|Eukaryota,39WBJ@33154|Opisthokonta,3BA1V@33208|Metazoa,3D1JX@33213|Bilateria,48FZZ@7711|Chordata,49I6Q@7742|Vertebrata,4A8A8@7898|Actinopterygii	33208|Metazoa	-	-	-	-	-	-	-	-	-	-	-	-	-	-	Transposase_21
NC_046179.1:5582480-5592536	6669.EFX75813	9.08e-60	217	28N8N@1|root,2QUTZ@2759|Eukaryota,39XUZ@33154|Opisthokonta,3BIC8@33208|Metazoa,3D1M8@33213|Bilateria,420PE@6656|Arthropoda	33208|Metazoa	S	Transposase	-	-	-	-	-	-	-	-	-	-	-	-	DDE_3,HTH_23,HTH_Tnp_Tc3_2
NC_046179.1:5654008-5679678	6669.EFX64794	1.49e-99	340	2CX6J@1|root,2RWF1@2759|Eukaryota,3AUU7@33154|Opisthokonta,3C4C6@33208|Metazoa,3DJMR@33213|Bilateria,423FA@6656|Arthropoda	33208|Metazoa	S	Retrotransposon gag protein	-	-	-	-	-	-	-	-	-	-	-	-	Retrotrans_gag,zf-CCHC
NC_046179.1:5681358-5739294	6669.EFX74937	7.76e-151	483	COG2801@1|root,KOG0017@2759|Eukaryota,3ASA5@33154|Opisthokonta,3C4JS@33208|Metazoa,3DJ3B@33213|Bilateria,423I8@6656|Arthropoda	33208|Metazoa	L	transposition, RNA-mediated	-	-	-	-	-	-	-	-	-	-	-	-	Retrotrans_gag
NC_046179.1:5757018-5770666	6669.EFX64794	2.9e-80	283	2CX6J@1|root,2RWF1@2759|Eukaryota,3AUU7@33154|Opisthokonta,3C4C6@33208|Metazoa,3DJMR@33213|Bilateria,423FA@6656|Arthropoda	33208|Metazoa	S	Retrotransposon gag protein	-	-	-	-	-	-	-	-	-	-	-	-	Retrotrans_gag,zf-CCHC
NC_046179.1:5821640-5831328	67593.Physo132874	5.3e-178	597	COG2801@1|root,KOG0017@2759|Eukaryota,3QH4V@4776|Peronosporales	4776|Peronosporales	L	GAG-pre-integrase domain	-	-	-	-	-	-	-	-	-	-	-	-	DUF4219,RVT_2,Retrotran_gag_2,gag_pre-integrs,rve,zf-CCHC
NC_046179.1:5832893-5842015	7425.NV22072-PA	4.33e-28	131	28K1W@1|root,2QSGD@2759|Eukaryota,39WBJ@33154|Opisthokonta,3BA1V@33208|Metazoa,3DGQW@33213|Bilateria	33208|Metazoa	-	-	-	-	-	-	-	-	-	-	-	-	-	-	Transposase_21
NC_046179.1:5847934-5859166	6669.EFX69607	2.36e-135	447	COG0507@1|root,KOG0987@2759|Eukaryota,38G2J@33154|Opisthokonta,3BIV7@33208|Metazoa,3D0M2@33213|Bilateria,420BN@6656|Arthropoda	33208|Metazoa	D	DNA helicase activity	-	-	-	ko:K18626	-	-	-	-	ko00000,ko04812	-	-	-	Helitron_like_N,PIF1
NC_046179.1:5860330-5866020	6087.XP_004213133.1	2.69e-51	206	COG0507@1|root,KOG0987@2759|Eukaryota,38G2J@33154|Opisthokonta,3BIV7@33208|Metazoa	33208|Metazoa	D	DNA helicase activity	-	-	-	-	-	-	-	-	-	-	-	-	Helitron_like_N,PIF1
NC_046179.1:5883192-5890121	6669.EFX63450	2.24e-111	365	2DZK0@1|root,2S73E@2759|Eukaryota,3ACB6@33154|Opisthokonta,3BVZK@33208|Metazoa,3E41E@33213|Bilateria	33208|Metazoa	S	RNase H	-	-	-	-	-	-	-	-	-	-	-	-	RNase_H
NC_046179.1:5960768-5962265	7029.ACYPI089155-PA	4.34e-07	58.2	KOG1075@1|root,KOG1075@2759|Eukaryota,39X0S@33154|Opisthokonta,3BF48@33208|Metazoa,3D5JC@33213|Bilateria,41X08@6656|Arthropoda	33208|Metazoa	L	Reverse transcriptase (RNA-dependent DNA polymerase)	-	-	2.4.1.17	ko:K00699	ko00040,ko00053,ko00140,ko00830,ko00860,ko00980,ko00982,ko00983,ko01100,ko01110,ko05204,map00040,map00053,map00140,map00830,map00860,map00980,map00982,map00983,map01100,map01110,map05204	M00014,M00129	R01383,R02358,R02389,R02478,R02502,R02902,R03091,R04352,R04353,R04354,R04683,R07106,R08259,R08261,R08262,R08263,R08615,R09426,R09427,R09428	RC00005,RC00033,RC00049,RC00059,RC00078,RC00171,RC00397,RC00523,RC00529,RC00708,RC02748	ko00000,ko00001,ko00002,ko01000,ko01003	-	GT1	-	Exo_endo_phos,Exo_endo_phos_2,PRE_C2HC,RVT_1
NC_046179.1:6088019-6091280	7668.SPU_008424-tr	1.21e-138	449	COG2801@1|root,KOG0017@2759|Eukaryota,3A4CN@33154|Opisthokonta,3BRMP@33208|Metazoa,3D9YY@33213|Bilateria	33208|Metazoa	L	transposition, RNA-mediated	-	-	-	-	-	-	-	-	-	-	-	-	RVT_1,rve
NC_046179.1:6092844-6095776	6669.EFX76873	5.96e-11	75.5	28K1W@1|root,2QSGD@2759|Eukaryota,39WBJ@33154|Opisthokonta,3BA1V@33208|Metazoa,3D1JX@33213|Bilateria,4229K@6656|Arthropoda	33208|Metazoa	-	-	-	-	-	-	-	-	-	-	-	-	-	-	Transposase_21
NC_046179.1:6096797-6099185	7070.TC010686-PA	3.66e-63	239	2CMP4@1|root,2QR56@2759|Eukaryota,39VQX@33154|Opisthokonta,3BR69@33208|Metazoa,3D755@33213|Bilateria,4230R@6656|Arthropoda,3T012@50557|Insecta	33208|Metazoa	S	Pao retrotransposon peptidase	-	-	-	-	-	-	-	-	-	-	-	-	DUF1758,DUF1759,Peptidase_A17,RVT_1,rve
NC_046179.1:6112916-6122502	7070.TC015886-PA	8.33e-115	396	COG2801@1|root,KOG0017@2759|Eukaryota,39ZQV@33154|Opisthokonta,3BIZ8@33208|Metazoa,3D69X@33213|Bilateria,42CS4@6656|Arthropoda,3T05B@50557|Insecta	33208|Metazoa	L	Reverse transcriptase (RNA-dependent DNA polymerase)	-	-	-	-	-	-	-	-	-	-	-	-	Phage_integrase,RVT_1
NC_046179.1:6222650-6231689	7668.SPU_027260-tr	1.17e-62	248	COG2801@1|root,KOG0017@2759|Eukaryota,39TC6@33154|Opisthokonta,3BHT2@33208|Metazoa,3DE2J@33213|Bilateria	33208|Metazoa	L	Pao retrotransposon peptidase	-	-	-	-	-	-	-	-	-	-	-	-	DUF1758,DUF1759,Peptidase_A17,RVT_1,rve
NC_046179.1:6233139-6235606	6669.EFX65496	1.25e-60	210	2CYFN@1|root,2S42C@2759|Eukaryota,3A6Q1@33154|Opisthokonta,3BSZR@33208|Metazoa,3D9F7@33213|Bilateria,420NG@6656|Arthropoda	33208|Metazoa	-	-	-	-	-	-	-	-	-	-	-	-	-	-	DDE_Tnp_4,THAP
NC_046179.1:6239623-6247394	6669.EFX65419	1.08e-17	98.6	KOG1075@1|root,KOG1075@2759|Eukaryota,3AQAX@33154|Opisthokonta,3C23C@33208|Metazoa,3DI9Q@33213|Bilateria,422W7@6656|Arthropoda	33208|Metazoa	S	Ribonuclease H protein	-	-	-	-	-	-	-	-	-	-	-	-	Exo_endo_phos_2,RVT_1
NC_046179.1:6257207-6261568	7668.SPU_015555-tr	8.88e-96	347	COG2801@1|root,KOG0017@2759|Eukaryota,39ZQV@33154|Opisthokonta,3BIZ8@33208|Metazoa,3D69X@33213|Bilateria	33208|Metazoa	L	protein heterodimerization activity	-	-	-	-	-	-	-	-	-	-	-	-	Phage_integrase,RVT_1
NC_046179.1:6265928-6269363	400682.PAC_15707569	2.33e-74	265	COG2801@1|root,KOG0017@2759|Eukaryota,39ZQV@33154|Opisthokonta,3BIZ8@33208|Metazoa	33208|Metazoa	K	transposition, RNA-mediated	-	-	-	-	-	-	-	-	-	-	-	-	RVT_1
NC_046179.1:6358927-6359138	6669.EFX71581	1.27e-07	54.3	2EIQ4@1|root,2SP2K@2759|Eukaryota,3A8JA@33154|Opisthokonta	2759|Eukaryota	S	Helitron helicase-like domain at N-terminus	-	-	-	-	-	-	-	-	-	-	-	-	Helitron_like_N
NC_046179.1:6389532-6390559	6669.EFX77504	8.04e-115	341	2EMGN@1|root,2SR5B@2759|Eukaryota,3ARNA@33154|Opisthokonta	2759|Eukaryota	-	-	-	-	-	-	-	-	-	-	-	-	-	-	DDE_Tnp_4
NC_046179.1:6397233-6413868	6669.EFX69585	5.98e-52	205	2D2Y2@1|root,2SPGA@2759|Eukaryota,3AKXJ@33154|Opisthokonta,3C0SC@33208|Metazoa,3DGU1@33213|Bilateria	33208|Metazoa	S	MULE transposase domain	-	-	-	-	-	-	-	-	-	-	-	-	MULE,Peptidase_C48
NC_046179.1:6454597-6459148	7668.SPU_001338-tr	1.39e-43	183	2CMP4@1|root,2QR56@2759|Eukaryota,39NE6@33154|Opisthokonta,3CPYU@33208|Metazoa,3E641@33213|Bilateria	33208|Metazoa	S	Pao retrotransposon peptidase	-	-	-	-	-	-	-	-	-	-	-	-	DUF1758,DUF1759,Peptidase_A17,RVT_1,rve
NC_046179.1:6510240-6513442	6669.EFX81598	3.17e-21	98.6	KOG4585@1|root,KOG4585@2759|Eukaryota,39VN9@33154|Opisthokonta,3BAXQ@33208|Metazoa,3CRDI@33213|Bilateria,4238R@6656|Arthropoda	33208|Metazoa	L	Plant transposon protein	-	-	-	-	-	-	-	-	-	-	-	-	DDE_Tnp_4
NC_046179.1:7096602-7104222	6669.EFX71955	3.63e-17	94.7	KOG1075@1|root,KOG1075@2759|Eukaryota,3AQAX@33154|Opisthokonta,3C23C@33208|Metazoa,3DI9Q@33213|Bilateria,422W7@6656|Arthropoda	33208|Metazoa	S	Ribonuclease H protein	-	-	-	-	-	-	-	-	-	-	-	-	Exo_endo_phos_2,RVT_1
NC_046179.1:7244466-7248281	7029.ACYPI061271-PA	1.78e-43	174	COG2801@1|root,KOG0017@2759|Eukaryota,38DPC@33154|Opisthokonta,3BGB6@33208|Metazoa,3D5G4@33213|Bilateria,41ZUZ@6656|Arthropoda,3SKEY@50557|Insecta	33208|Metazoa	L	Reverse transcriptase (RNA-dependent DNA polymerase)	-	-	-	-	-	-	-	-	-	-	-	-	RVT_2,Retrotran_gag_2,gag_pre-integrs,rve
NC_046179.1:7310665-7318197	7668.SPU_021821-tr	1.14e-122	441	2CMP4@1|root,2QR56@2759|Eukaryota,39VQX@33154|Opisthokonta,3BR69@33208|Metazoa,3D755@33213|Bilateria	33208|Metazoa	S	Pao retrotransposon peptidase	-	-	-	-	-	-	-	-	-	-	-	-	DUF1759,Peptidase_A17,rve
NC_046179.1:7343104-7353671	7070.TC015886-PA	7.82e-34	152	COG2801@1|root,KOG0017@2759|Eukaryota,39ZQV@33154|Opisthokonta,3BIZ8@33208|Metazoa,3D69X@33213|Bilateria,42CS4@6656|Arthropoda,3T05B@50557|Insecta	33208|Metazoa	L	Reverse transcriptase (RNA-dependent DNA polymerase)	-	-	-	-	-	-	-	-	-	-	-	-	Phage_integrase,RVT_1
NC_046179.1:7375447-7382299	7668.SPU_016741-tr	2.48e-160	550	COG2801@1|root,KOG0017@2759|Eukaryota,39TC6@33154|Opisthokonta,3BICY@33208|Metazoa,3D3BQ@33213|Bilateria	33208|Metazoa	L	Pao retrotransposon peptidase	-	-	-	-	-	-	-	-	-	-	-	-	Asp_protease_2,DUF1758,DUF1759,Peptidase_A17,rve
NC_046179.1:8499726-8510857	6669.EFX67015	7.47e-74	259	KOG3105@1|root,KOG3105@2759|Eukaryota,39V1H@33154|Opisthokonta,3BJWN@33208|Metazoa,3D5B0@33213|Bilateria,41UKY@6656|Arthropoda	33208|Metazoa	S	Encoded by	-	-	-	-	-	-	-	-	-	-	-	-	DDE_1,HTH_Tnp_Tc5,HTH_psq
NC_046179.1:8744895-8745086	6669.EFX77689	6.21e-07	52	COG0507@1|root,KOG0987@2759|Eukaryota,3AAIR@33154|Opisthokonta	33154|Opisthokonta	L	G-quadruplex DNA unwinding	-	-	-	-	-	-	-	-	-	-	-	-	Helitron_like_N,PIF1
NC_046180.1:791821-792540	6669.EFX82068	1.1e-57	205	COG1643@1|root,KOG0920@2759|Eukaryota,38ETH@33154|Opisthokonta,3BAM8@33208|Metazoa,3CVBU@33213|Bilateria,41U8N@6656|Arthropoda	33208|Metazoa	A	ATP-binding RNA helicase which plays a central role during spermatogenesis and oogenesis by repressing transposable elements and preventing their mobilization, which is essential for the germline integrity. Acts via the piRNA metabolic process, which mediates the repression of transposable elements during meiosis by forming complexes composed of piRNAs and Piwi and govern the methylation and subs…	TDRD9	GO:0000003,GO:0000018,GO:0000070,GO:0000278,GO:0000280,GO:0000335,GO:0000337,GO:0000578,GO:0000819,GO:0001556,GO:0001709,GO:0002064,GO:0002065,GO:0002066,GO:0003002,GO:0003006,GO:0003674,GO:0003676,GO:0003723,GO:0003724,GO:0003824,GO:0004004,GO:0004386,GO:0005488,GO:0005575,GO:0005622,GO:0005623,GO:0005634,GO:0005654,GO:0005737,GO:0005739,GO:0005829,GO:0006139,GO:0006259,GO:0006304,GO:0006305,GO:…	3.6.4.13	ko:K18408	-	-	-	-	ko00000,ko01000,ko03036	-	-	-	DEAD,HA2,Helicase_C,TUDOR
NC_046180.1:793559-793682	6669.EFX82068	8.52e-16	75.9	COG1643@1|root,KOG0920@2759|Eukaryota,38ETH@33154|Opisthokonta,3BAM8@33208|Metazoa,3CVBU@33213|Bilateria,41U8N@6656|Arthropoda	33208|Metazoa	A	ATP-binding RNA helicase which plays a central role during spermatogenesis and oogenesis by repressing transposable elements and preventing their mobilization, which is essential for the germline integrity. Acts via the piRNA metabolic process, which mediates the repression of transposable elements during meiosis by forming complexes composed of piRNAs and Piwi and govern the methylation and subs…	TDRD9	GO:0000003,GO:0000018,GO:0000070,GO:0000278,GO:0000280,GO:0000335,GO:0000337,GO:0000578,GO:0000819,GO:0001556,GO:0001709,GO:0002064,GO:0002065,GO:0002066,GO:0003002,GO:0003006,GO:0003674,GO:0003676,GO:0003723,GO:0003724,GO:0003824,GO:0004004,GO:0004386,GO:0005488,GO:0005575,GO:0005622,GO:0005623,GO:0005634,GO:0005654,GO:0005737,GO:0005739,GO:0005829,GO:0006139,GO:0006259,GO:0006304,GO:0006305,GO:…	3.6.4.13	ko:K18408	-	-	-	-	ko00000,ko01000,ko03036	-	-	-	DEAD,HA2,Helicase_C,TUDOR
NC_046180.1:1748949-1755515	6669.EFX67015	5.87e-68	241	KOG3105@1|root,KOG3105@2759|Eukaryota,39V1H@33154|Opisthokonta,3BJWN@33208|Metazoa,3D5B0@33213|Bilateria,41UKY@6656|Arthropoda	33208|Metazoa	S	Encoded by	-	-	-	-	-	-	-	-	-	-	-	-	DDE_1,HTH_Tnp_Tc5,HTH_psq
NC_046180.1:1815076-1828264	400682.PAC_15722566	1.06e-71	268	2CMP4@1|root,2QR56@2759|Eukaryota,39NE6@33154|Opisthokonta,3CPYU@33208|Metazoa	33208|Metazoa	S	Pao retrotransposon peptidase	-	-	-	-	-	-	-	-	-	-	-	-	DUF1758,DUF1759,Peptidase_A17,RVT_1,rve
NC_046180.1:1839371-1839656	6669.EFX84459	3.74e-18	84.3	2CNE1@1|root,2QVJ3@2759|Eukaryota,39SZA@33154|Opisthokonta,3BITZ@33208|Metazoa,3DMTE@33213|Bilateria,421XE@6656|Arthropoda	33208|Metazoa	S	MULE transposase domain	-	-	-	ko:K17604	-	-	-	-	ko00000,ko01009	-	-	-	FAR1,MULE
NC_046180.1:2122453-2139230	7668.SPU_001814.a-tr	9.29e-173	594	2CMP4@1|root,2QR56@2759|Eukaryota,39VQX@33154|Opisthokonta,3BR69@33208|Metazoa,3DDW3@33213|Bilateria	33208|Metazoa	S	Pao retrotransposon peptidase	-	-	-	-	-	-	-	-	-	-	-	-	DUF1758,DUF1759,Peptidase_A17,Phlebovirus_G2,RVT_1,rve
NC_046180.1:2201999-2231415	7425.NV17383-PA	2.16e-90	336	COG2801@1|root,KOG0017@2759|Eukaryota,38DPC@33154|Opisthokonta,3BGB6@33208|Metazoa,3D5G4@33213|Bilateria,41ZUZ@6656|Arthropoda,3SKEY@50557|Insecta	33208|Metazoa	L	Reverse transcriptase (RNA-dependent DNA polymerase)	-	-	-	-	-	-	-	-	-	-	-	-	DUF4219,RVT_2,Retrotran_gag_2,gag_pre-integrs,rve,zf-CCHC
NC_046180.1:2238764-2244624	7668.SPU_001810-tr	8.47e-38	165	2CMP4@1|root,2QR56@2759|Eukaryota,39VQX@33154|Opisthokonta,3BR69@33208|Metazoa,3DDW3@33213|Bilateria	33208|Metazoa	S	Pao retrotransposon peptidase	-	-	-	-	-	-	-	-	-	-	-	-	DUF1758,DUF1759,Peptidase_A17,Phlebovirus_G2,RVT_1,rve
NC_046180.1:2266916-2268447	6669.EFX63649	1.23e-42	162	COG2801@1|root,KOG0017@2759|Eukaryota,3A59N@33154|Opisthokonta,3BS2Y@33208|Metazoa,3D8HX@33213|Bilateria,423FT@6656|Arthropoda	33208|Metazoa	L	gag-polypeptide of LTR copia-type	-	-	-	-	-	-	-	-	-	-	-	-	Retrotran_gag_2,gag_pre-integrs,rve,zf-CCHC
NC_046180.1:2273442-2274376	7425.NV18911-PA	7.72e-18	92.4	COG2801@1|root,KOG0017@2759|Eukaryota,38DPC@33154|Opisthokonta,3BGB6@33208|Metazoa,3D5G4@33213|Bilateria,41ZUZ@6656|Arthropoda,3SKEY@50557|Insecta	33208|Metazoa	L	Reverse transcriptase (RNA-dependent DNA polymerase)	-	-	-	-	-	-	-	-	-	-	-	-	DUF4219,RVT_2,Retrotran_gag_2,gag_pre-integrs,rve,zf-CCHC
NC_046180.1:2293382-2314589	6087.XP_004208252.1	4.47e-156	553	COG0507@1|root,KOG0987@2759|Eukaryota,38G2J@33154|Opisthokonta,3BIV7@33208|Metazoa	33208|Metazoa	D	DNA helicase activity	-	-	-	-	-	-	-	-	-	-	-	-	Helitron_like_N,PIF1
NC_046180.1:2326573-2338661	7668.SPU_001814.a-tr	3.4e-55	224	2CMP4@1|root,2QR56@2759|Eukaryota,39VQX@33154|Opisthokonta,3BR69@33208|Metazoa,3DDW3@33213|Bilateria	33208|Metazoa	S	Pao retrotransposon peptidase	-	-	-	-	-	-	-	-	-	-	-	-	DUF1758,DUF1759,Peptidase_A17,Phlebovirus_G2,RVT_1,rve
NC_046180.1:2346776-2362839	7668.SPU_011611-tr	1.54e-97	362	KOG1075@1|root,KOG1075@2759|Eukaryota,39N4Q@33154|Opisthokonta,3BSEH@33208|Metazoa,3CWPW@33213|Bilateria	33208|Metazoa	S	Reverse transcriptase (RNA-dependent DNA polymerase)	-	-	-	-	-	-	-	-	-	-	-	-	Peptidase_C48,RVT_1
NC_046180.1:2388001-2396236	7668.SPU_001813-tr	1.88e-199	669	2CMP4@1|root,2QR56@2759|Eukaryota,39VQX@33154|Opisthokonta,3BR69@33208|Metazoa	33208|Metazoa	S	Pao retrotransposon peptidase	-	-	-	-	-	-	-	-	-	-	-	-	DUF1759,Peptidase_A17,rve
NC_046180.1:2422998-2451852	6669.EFX83595	2.8e-92	315	COG2801@1|root,KOG0017@2759|Eukaryota,39RZN@33154|Opisthokonta,3BK6W@33208|Metazoa,3DD0S@33213|Bilateria	33208|Metazoa	L	transposition, RNA-mediated	-	-	-	-	-	-	-	-	-	-	-	-	Asp_protease_2,RVT_1,gag-asp_proteas,rve
NC_046180.1:2481433-2485451	6669.EFX66585	2.26e-49	181	COG2801@1|root,KOG0017@2759|Eukaryota,396KX@33154|Opisthokonta,3CAZG@33208|Metazoa,3DKPQ@33213|Bilateria,423VF@6656|Arthropoda	33208|Metazoa	L	transposition, RNA-mediated	-	-	-	-	-	-	-	-	-	-	-	-	-
NC_046180.1:2516140-2518359	161934.XP_010676254.1	1.55e-121	409	COG2801@1|root,KOG0017@2759|Eukaryota,3894V@33090|Viridiplantae,3GY0Z@35493|Streptophyta	35493|Streptophyta	T	Reverse transcriptase (RNA-dependent DNA polymerase)	-	-	-	-	-	-	-	-	-	-	-	-	RVT_2
NC_046180.1:2524196-2527937	161934.XP_010676254.1	1.46e-58	231	COG2801@1|root,KOG0017@2759|Eukaryota,3894V@33090|Viridiplantae,3GY0Z@35493|Streptophyta	35493|Streptophyta	T	Reverse transcriptase (RNA-dependent DNA polymerase)	-	-	-	-	-	-	-	-	-	-	-	-	RVT_2
NC_046180.1:2606962-2650960	7668.SPU_010000-tr	1.48e-129	466	2CMP4@1|root,2QR56@2759|Eukaryota,39VQX@33154|Opisthokonta,3BR69@33208|Metazoa,3D755@33213|Bilateria	33208|Metazoa	S	Pao retrotransposon peptidase	-	-	-	-	-	-	-	-	-	-	-	-	DUF1759,Peptidase_A17,rve
NC_046180.1:2668493-2699079	7425.NV18536-PA	3.37e-198	657	COG2801@1|root,KOG0017@2759|Eukaryota,38DPC@33154|Opisthokonta,3BGB6@33208|Metazoa,3D5G4@33213|Bilateria,41ZUZ@6656|Arthropoda,3SKEY@50557|Insecta	33208|Metazoa	L	Reverse transcriptase (RNA-dependent DNA polymerase)	-	-	-	-	-	-	-	-	-	-	-	-	DUF4219,RVT_2,Retrotran_gag_2,gag_pre-integrs,rve,zf-CCHC
NC_046180.1:2700560-2706031	6669.EFX74007	4.49e-97	330	2CX6J@1|root,2RWF1@2759|Eukaryota,3AUU7@33154|Opisthokonta,3C4C6@33208|Metazoa,3DJMR@33213|Bilateria,423FA@6656|Arthropoda	33208|Metazoa	S	Retrotransposon gag protein	-	-	-	-	-	-	-	-	-	-	-	-	Retrotrans_gag,zf-CCHC
NC_046180.1:2731110-2756208	6669.EFX64794	4.28e-92	318	2CX6J@1|root,2RWF1@2759|Eukaryota,3AUU7@33154|Opisthokonta,3C4C6@33208|Metazoa,3DJMR@33213|Bilateria,423FA@6656|Arthropoda	33208|Metazoa	S	Retrotransposon gag protein	-	-	-	-	-	-	-	-	-	-	-	-	Retrotrans_gag,zf-CCHC
NC_046180.1:2836627-2843701	6669.EFX62873	1.45e-37	149	COG2801@1|root,KOG0017@2759|Eukaryota,38F42@33154|Opisthokonta,3BA5H@33208|Metazoa,3CZSS@33213|Bilateria,421KC@6656|Arthropoda	33208|Metazoa	L	Integrase core domain	-	-	-	-	-	-	-	-	-	-	-	-	RVT_1,gag-asp_proteas,rve
NC_046180.1:2914474-2982547	10224.XP_006819135.1	4.49e-101	377	COG2801@1|root,KOG0017@2759|Eukaryota,39TC6@33154|Opisthokonta,3BHT2@33208|Metazoa,3D2MB@33213|Bilateria	33208|Metazoa	J	transposition, RNA-mediated	-	-	-	-	-	-	-	-	-	-	-	-	DUF1759,Peptidase_A17,rve
NC_046180.1:2988992-2990163	6669.EFX69718	5.93e-26	118	KOG1075@1|root,KOG1075@2759|Eukaryota	2759|Eukaryota	E	Ribonuclease H protein	-	-	-	ko:K03969	-	-	-	-	ko00000	-	-	-	RVT_3,zf-CCHC_4,zf-RVT
NC_046180.1:3011685-3012275	6669.EFX74937	3.68e-18	88.6	COG2801@1|root,KOG0017@2759|Eukaryota,3ASA5@33154|Opisthokonta,3C4JS@33208|Metazoa,3DJ3B@33213|Bilateria,423I8@6656|Arthropoda	33208|Metazoa	L	transposition, RNA-mediated	-	-	-	-	-	-	-	-	-	-	-	-	Retrotrans_gag
NC_046180.1:3042402-3050646	7668.SPU_010000-tr	9.71e-138	488	2CMP4@1|root,2QR56@2759|Eukaryota,39VQX@33154|Opisthokonta,3BR69@33208|Metazoa,3D755@33213|Bilateria	33208|Metazoa	S	Pao retrotransposon peptidase	-	-	-	-	-	-	-	-	-	-	-	-	DUF1759,Peptidase_A17,rve
NC_046180.1:3069424-3076420	6669.EFX69357	5.81e-129	414	2CMM3@1|root,2QQSX@2759|Eukaryota,39DKY@33154|Opisthokonta,3BDYS@33208|Metazoa,3CVMR@33213|Bilateria,41Z4G@6656|Arthropoda	33208|Metazoa	S	Transposase protein	-	-	-	-	-	-	-	-	-	-	-	-	Tnp_P_element
NC_046180.1:3096660-3103425	7668.SPU_010000-tr	5.03e-170	581	2CMP4@1|root,2QR56@2759|Eukaryota,39VQX@33154|Opisthokonta,3BR69@33208|Metazoa,3D755@33213|Bilateria	33208|Metazoa	S	Pao retrotransposon peptidase	-	-	-	-	-	-	-	-	-	-	-	-	DUF1759,Peptidase_A17,rve
NC_046180.1:3142335-3149745	6669.EFX66508	1.84e-100	349	2CY74@1|root,2S2H8@2759|Eukaryota,3A3Z3@33154|Opisthokonta,3BSEA@33208|Metazoa,3D8D3@33213|Bilateria,4207X@6656|Arthropoda	33208|Metazoa	S	Transposase protein	-	-	-	-	-	-	-	-	-	-	-	-	Tnp_P_element
NC_046180.1:3186221-3187616	400682.PAC_15715567	2.74e-58	202	2CYJV@1|root,2S4UE@2759|Eukaryota,3A98U@33154|Opisthokonta,3BV10@33208|Metazoa	33208|Metazoa	-	-	-	-	-	-	-	-	-	-	-	-	-	-	Phage_integrase
NC_046180.1:3258026-3263715	7029.ACYPI070809-PA	4.11e-28	132	COG2801@1|root,KOG0017@2759|Eukaryota,38DPC@33154|Opisthokonta,3CNH1@33208|Metazoa,3DKAJ@33213|Bilateria,42AEX@6656|Arthropoda,3SZW4@50557|Insecta,3EECK@33342|Paraneoptera	33208|Metazoa	L	Reverse transcriptase (RNA-dependent DNA polymerase)	-	-	-	-	-	-	-	-	-	-	-	-	RVT_2,Retrotran_gag_2,rve,zf-CCHC
NC_046180.1:3265759-3277621	7668.SPU_001814.a-tr	6.2e-126	451	2CMP4@1|root,2QR56@2759|Eukaryota,39VQX@33154|Opisthokonta,3BR69@33208|Metazoa,3DDW3@33213|Bilateria	33208|Metazoa	S	Pao retrotransposon peptidase	-	-	-	-	-	-	-	-	-	-	-	-	DUF1758,DUF1759,Peptidase_A17,Phlebovirus_G2,RVT_1,rve
NC_046180.1:3298027-3305960	7029.ACYPI002052-PA	3.39e-29	137	COG2801@1|root,KOG0017@2759|Eukaryota,3A74Q@33154|Opisthokonta,3BTMT@33208|Metazoa,3DADB@33213|Bilateria	33208|Metazoa	L	Integrase core domain	-	-	-	ko:K18403	-	-	-	-	ko00000,ko03036	-	-	-	Asp_protease_2,RVT_1,rve,zf-CCHC
NC_046180.1:3409139-3419342	6669.EFX81136	9.52e-98	336	KOG3105@1|root,KOG3105@2759|Eukaryota,38DQS@33154|Opisthokonta,3BK20@33208|Metazoa,3CYN0@33213|Bilateria,41Z9I@6656|Arthropoda	33208|Metazoa	S	DDE superfamily endonuclease	-	-	-	-	-	-	-	-	-	-	-	-	DDE_1,HTH_Tnp_Tc5,HTH_psq
NC_046180.1:3421608-3437988	6087.XP_004212644.1	1.55e-198	649	COG0507@1|root,KOG0987@2759|Eukaryota,38G2J@33154|Opisthokonta,3BIV7@33208|Metazoa	33208|Metazoa	D	DNA helicase activity	-	-	-	-	-	-	-	-	-	-	-	-	Helitron_like_N,PIF1
NC_046180.1:3439981-3460997	7070.TC015886-PA	3.95e-119	410	COG2801@1|root,KOG0017@2759|Eukaryota,39ZQV@33154|Opisthokonta,3BIZ8@33208|Metazoa,3D69X@33213|Bilateria,42CS4@6656|Arthropoda,3T05B@50557|Insecta	33208|Metazoa	L	Reverse transcriptase (RNA-dependent DNA polymerase)	-	-	-	-	-	-	-	-	-	-	-	-	Phage_integrase,RVT_1
NC_046180.1:3462317-3471354	7029.ACYPI005653-PA	1e-67	253	COG2801@1|root,KOG0017@2759|Eukaryota,3ASUJ@33154|Opisthokonta,3C44B@33208|Metazoa,3DK2V@33213|Bilateria	7029.ACYPI005653-PA|-	L	transposition, RNA-mediated	-	-	-	-	-	-	-	-	-	-	-	-	-
NC_046180.1:3528394-3537840	7029.ACYPI070809-PA	2.68e-28	134	COG2801@1|root,KOG0017@2759|Eukaryota,38DPC@33154|Opisthokonta,3CNH1@33208|Metazoa,3DKAJ@33213|Bilateria,42AEX@6656|Arthropoda,3SZW4@50557|Insecta,3EECK@33342|Paraneoptera	33208|Metazoa	L	Reverse transcriptase (RNA-dependent DNA polymerase)	-	-	-	-	-	-	-	-	-	-	-	-	RVT_2,Retrotran_gag_2,rve,zf-CCHC
NC_046180.1:3549728-3551724	7668.SPU_007531-tr	6.54e-12	77.8	29QV0@1|root,2RX9E@2759|Eukaryota,39MAU@33154|Opisthokonta,3CNXV@33208|Metazoa,3E655@33213|Bilateria	33208|Metazoa	S	Transposase protein	-	-	-	-	-	-	-	-	-	-	-	-	Tnp_P_element
NC_046180.1:3554894-3563096	67593.Physo132874	1.96e-174	585	COG2801@1|root,KOG0017@2759|Eukaryota,3QH4V@4776|Peronosporales	4776|Peronosporales	L	GAG-pre-integrase domain	-	-	-	-	-	-	-	-	-	-	-	-	DUF4219,RVT_2,Retrotran_gag_2,gag_pre-integrs,rve,zf-CCHC
NC_046180.1:3582107-3598235	6334.EFV50549	9.01e-76	291	2CMP4@1|root,2QR56@2759|Eukaryota,39VQX@33154|Opisthokonta,3BR69@33208|Metazoa,3D755@33213|Bilateria	33208|Metazoa	S	Pao retrotransposon peptidase	-	-	-	-	-	-	-	-	-	-	-	-	Asp_protease_2,DUF1758,DUF1759,Peptidase_A17,Phlebovirus_G2,RVT_1,rve
NC_046180.1:3613432-3615607	7668.SPU_021821-tr	1.57e-87	310	2CMP4@1|root,2QR56@2759|Eukaryota,39VQX@33154|Opisthokonta,3BR69@33208|Metazoa,3D755@33213|Bilateria	33208|Metazoa	S	Pao retrotransposon peptidase	-	-	-	-	-	-	-	-	-	-	-	-	DUF1759,Peptidase_A17,rve
NC_046180.1:3617134-3622881	7668.SPU_001813-tr	7.37e-28	132	2CMP4@1|root,2QR56@2759|Eukaryota,39VQX@33154|Opisthokonta,3BR69@33208|Metazoa	33208|Metazoa	S	Pao retrotransposon peptidase	-	-	-	-	-	-	-	-	-	-	-	-	DUF1759,Peptidase_A17,rve
NC_046180.1:3623928-3627832	67593.Physo141588	5.33e-80	297	COG2801@1|root,KOG0017@2759|Eukaryota,3QHJF@4776|Peronosporales	4776|Peronosporales	L	gag-polypeptide of LTR copia-type	-	-	-	-	-	-	-	-	-	-	-	-	DUF4219,RVT_2,Retrotran_gag_2,gag_pre-integrs,rve,zf-CCHC
NC_046180.1:3632008-3635643	6669.EFX80003	4.69e-35	146	2CXS3@1|root,2RZBP@2759|Eukaryota,39T23@33154|Opisthokonta,3BGRC@33208|Metazoa,3DA9T@33213|Bilateria,422G9@6656|Arthropoda	33208|Metazoa	S	hAT family C-terminal dimerisation region	-	-	-	-	-	-	-	-	-	-	-	-	DUF4371,Dimer_Tnp_hAT
NC_046180.1:3683496-3696812	6669.EFX64418	3.26e-60	220	2CZKJ@1|root,2SATZ@2759|Eukaryota	2759|Eukaryota	S	RNase H	-	-	-	-	-	-	-	-	-	-	-	-	RNase_H
NC_046180.1:3714254-3716400	6669.EFX63450	1.23e-42	164	2DZK0@1|root,2S73E@2759|Eukaryota,3ACB6@33154|Opisthokonta,3BVZK@33208|Metazoa,3E41E@33213|Bilateria	33208|Metazoa	S	RNase H	-	-	-	-	-	-	-	-	-	-	-	-	RNase_H
NC_046180.1:3786619-3795068	7668.SPU_010000-tr	4.73e-83	314	2CMP4@1|root,2QR56@2759|Eukaryota,39VQX@33154|Opisthokonta,3BR69@33208|Metazoa,3D755@33213|Bilateria	33208|Metazoa	S	Pao retrotransposon peptidase	-	-	-	-	-	-	-	-	-	-	-	-	DUF1759,Peptidase_A17,rve
NC_046180.1:3841984-3845483	6669.EFX71581	9.45e-14	85.5	2EIQ4@1|root,2SP2K@2759|Eukaryota,3A8JA@33154|Opisthokonta	2759|Eukaryota	S	Helitron helicase-like domain at N-terminus	-	-	-	-	-	-	-	-	-	-	-	-	Helitron_like_N
NC_046180.1:3847864-3855679	6669.EFX63503	3.03e-77	295	2EIQ4@1|root,2SP2K@2759|Eukaryota,3A8JA@33154|Opisthokonta	2759|Eukaryota	S	Helitron helicase-like domain at N-terminus	-	-	-	-	-	-	-	-	-	-	-	-	Helitron_like_N
NC_046180.1:3857279-3872167	6669.EFX78062	5.82e-86	300	28K1W@1|root,2QSGD@2759|Eukaryota,39WBJ@33154|Opisthokonta,3BA1V@33208|Metazoa,3D1JX@33213|Bilateria,4229K@6656|Arthropoda	33208|Metazoa	-	-	-	-	-	-	-	-	-	-	-	-	-	-	Transposase_21
NC_046180.1:4200829-4205893	6669.EFX81136	3.62e-196	602	KOG3105@1|root,KOG3105@2759|Eukaryota,38DQS@33154|Opisthokonta,3BK20@33208|Metazoa,3CYN0@33213|Bilateria,41Z9I@6656|Arthropoda	33208|Metazoa	S	DDE superfamily endonuclease	-	-	-	-	-	-	-	-	-	-	-	-	DDE_1,HTH_Tnp_Tc5,HTH_psq
NC_046180.1:4206923-4229713	7668.SPU_001813-tr	2.73e-126	453	2CMP4@1|root,2QR56@2759|Eukaryota,39VQX@33154|Opisthokonta,3BR69@33208|Metazoa	33208|Metazoa	S	Pao retrotransposon peptidase	-	-	-	-	-	-	-	-	-	-	-	-	DUF1759,Peptidase_A17,rve
NC_046180.1:4264142-4267385	7029.ACYPI064632-PA	4.95e-58	207	2CYFN@1|root,2S42C@2759|Eukaryota,3A6Q1@33154|Opisthokonta,3BSZR@33208|Metazoa,3D9F7@33213|Bilateria,420NG@6656|Arthropoda,3SREI@50557|Insecta	33208|Metazoa	-	-	-	-	-	-	-	-	-	-	-	-	-	-	DDE_Tnp_4,THAP
NC_046180.1:4276895-4285460	7668.SPU_001813-tr	1.26e-78	300	2CMP4@1|root,2QR56@2759|Eukaryota,39VQX@33154|Opisthokonta,3BR69@33208|Metazoa	33208|Metazoa	S	Pao retrotransposon peptidase	-	-	-	-	-	-	-	-	-	-	-	-	DUF1759,Peptidase_A17,rve
NC_046180.1:4286836-4296093	6669.EFX79226	7.36e-176	560	29RJ7@1|root,2RXBE@2759|Eukaryota,39V4K@33154|Opisthokonta,3BJZ7@33208|Metazoa,3D3HW@33213|Bilateria,422D7@6656|Arthropoda	33208|Metazoa	L	DDE superfamily endonuclease	-	-	-	-	-	-	-	-	-	-	-	-	DDE_Tnp_4,HTH_Tnp_4,THAP
NC_046180.1:4297231-4303511	7070.TC005270-PA	2.01e-62	239	COG2801@1|root,KOG0017@2759|Eukaryota,38F42@33154|Opisthokonta,3BA5H@33208|Metazoa,3DKZ7@33213|Bilateria,428B3@6656|Arthropoda,3SQ89@50557|Insecta	33208|Metazoa	L	Reverse transcriptase (RNA-dependent DNA polymerase)	-	-	-	-	-	-	-	-	-	-	-	-	RVT_1,rve,zf-CCHC,zf-H2C2
NC_046180.1:4304903-4324803	7668.SPU_001815-tr	1.87e-91	336	2CMP4@1|root,2QR56@2759|Eukaryota,3AIX2@33154|Opisthokonta,3BYN7@33208|Metazoa,3E42Q@33213|Bilateria	33208|Metazoa	S	Integrase core domain	-	-	-	-	-	-	-	-	-	-	-	-	rve
NC_046180.1:4325910-4327451	6669.EFX80946	2.49e-25	118	2D2Y2@1|root,2SPGA@2759|Eukaryota,3AKXJ@33154|Opisthokonta,3C0SC@33208|Metazoa,3DGU1@33213|Bilateria,422KG@6656|Arthropoda	33208|Metazoa	S	MULE transposase domain	-	-	-	-	-	-	-	-	-	-	-	-	MULE,Peptidase_C48
NC_046180.1:4328842-4346777	6669.EFX61292	2.58e-166	540	KOG1075@1|root,KOG1075@2759|Eukaryota,3AQAX@33154|Opisthokonta,3C23C@33208|Metazoa,3DI9Q@33213|Bilateria,422W7@6656|Arthropoda	33208|Metazoa	S	Ribonuclease H protein	-	-	-	-	-	-	-	-	-	-	-	-	Exo_endo_phos_2,RVT_1
NC_046180.1:4404810-4410538	10224.XP_006811861.1	2.52e-243	756	2CMP4@1|root,2QR56@2759|Eukaryota,39VQX@33154|Opisthokonta,3BR69@33208|Metazoa	33208|Metazoa	S	Pao retrotransposon peptidase	-	-	-	-	-	-	-	-	-	-	-	-	Asp_protease_2,DUF1758,DUF1759,Peptidase_A17,Phlebovirus_G2,RVT_1,rve
NC_046180.1:4427806-4428843	946362.XP_004992232.1	1.1e-10	71.6	COG2801@1|root,KOG0017@2759|Eukaryota,38F42@33154|Opisthokonta	33154|Opisthokonta	G	retrotransposable element Tf2 155 kDa protein type 1-like	-	GO:0000943,GO:0003674,GO:0003676,GO:0003723,GO:0003824,GO:0003887,GO:0003964,GO:0004518,GO:0004540,GO:0005488,GO:0005575,GO:0005622,GO:0005623,GO:0005634,GO:0006139,GO:0006259,GO:0006278,GO:0006508,GO:0006725,GO:0006807,GO:0008150,GO:0008152,GO:0008233,GO:0009058,GO:0009059,GO:0009987,GO:0016070,GO:0016740,GO:0016772,GO:0016779,GO:0016787,GO:0016788,GO:0018130,GO:0019438,GO:0019538,GO:0032196,GO:…	-	ko:K07497	-	-	-	-	ko00000	-	-	-	Chromo,RVP_2,RVT_1,Retrotrans_gag,rve,zf-CCHC,zf-H2C2
NC_046180.1:4436481-4462768	161934.XP_010676254.1	6.02e-110	404	COG2801@1|root,KOG0017@2759|Eukaryota,3894V@33090|Viridiplantae,3GY0Z@35493|Streptophyta	35493|Streptophyta	T	Reverse transcriptase (RNA-dependent DNA polymerase)	-	-	-	-	-	-	-	-	-	-	-	-	RVT_2
NC_046180.1:4490116-4492420	7668.SPU_001813-tr	4.22e-87	310	2CMP4@1|root,2QR56@2759|Eukaryota,39VQX@33154|Opisthokonta,3BR69@33208|Metazoa	33208|Metazoa	S	Pao retrotransposon peptidase	-	-	-	-	-	-	-	-	-	-	-	-	DUF1759,Peptidase_A17,rve
NC_046180.1:4542612-4547490	7425.NV18536-PA	5.51e-42	178	COG2801@1|root,KOG0017@2759|Eukaryota,38DPC@33154|Opisthokonta,3BGB6@33208|Metazoa,3D5G4@33213|Bilateria,41ZUZ@6656|Arthropoda,3SKEY@50557|Insecta	33208|Metazoa	L	Reverse transcriptase (RNA-dependent DNA polymerase)	-	-	-	-	-	-	-	-	-	-	-	-	DUF4219,RVT_2,Retrotran_gag_2,gag_pre-integrs,rve,zf-CCHC
NC_046180.1:4563210-4595422	7668.SPU_010000-tr	9.18e-93	348	2CMP4@1|root,2QR56@2759|Eukaryota,39VQX@33154|Opisthokonta,3BR69@33208|Metazoa,3D755@33213|Bilateria	33208|Metazoa	S	Pao retrotransposon peptidase	-	-	-	-	-	-	-	-	-	-	-	-	DUF1759,Peptidase_A17,rve
NC_046180.1:4596518-4600558	6669.EFX69718	3.97e-31	140	KOG1075@1|root,KOG1075@2759|Eukaryota	2759|Eukaryota	E	Ribonuclease H protein	-	-	-	ko:K03969	-	-	-	-	ko00000	-	-	-	RVT_3,zf-CCHC_4,zf-RVT
NC_046180.1:4612997-4628072	7070.TC015886-PA	2.31e-93	334	COG2801@1|root,KOG0017@2759|Eukaryota,39ZQV@33154|Opisthokonta,3BIZ8@33208|Metazoa,3D69X@33213|Bilateria,42CS4@6656|Arthropoda,3T05B@50557|Insecta	33208|Metazoa	L	Reverse transcriptase (RNA-dependent DNA polymerase)	-	-	-	-	-	-	-	-	-	-	-	-	Phage_integrase,RVT_1
NC_046180.1:4630079-4648987	7668.SPU_010000-tr	5.32e-211	712	2CMP4@1|root,2QR56@2759|Eukaryota,39VQX@33154|Opisthokonta,3BR69@33208|Metazoa,3D755@33213|Bilateria	33208|Metazoa	S	Pao retrotransposon peptidase	-	-	-	-	-	-	-	-	-	-	-	-	DUF1759,Peptidase_A17,rve
NC_046180.1:4679827-4688493	400682.PAC_15700297	3.96e-46	177	2CYJV@1|root,2S4UE@2759|Eukaryota,3A98U@33154|Opisthokonta,3BV10@33208|Metazoa	33208|Metazoa	-	-	-	-	-	-	-	-	-	-	-	-	-	-	Phage_integrase
NC_046180.1:4810613-4815320	7668.SPU_001813-tr	1.29e-129	452	2CMP4@1|root,2QR56@2759|Eukaryota,39VQX@33154|Opisthokonta,3BR69@33208|Metazoa	33208|Metazoa	S	Pao retrotransposon peptidase	-	-	-	-	-	-	-	-	-	-	-	-	DUF1759,Peptidase_A17,rve
NC_046180.1:4974014-4977903	7994.ENSAMXP00000025771	1.18e-67	239	KOG4740@1|root,KOG4740@2759|Eukaryota,3A14S@33154|Opisthokonta,3BPYG@33208|Metazoa,3D6ZJ@33213|Bilateria,48G8B@7711|Chordata,49DA1@7742|Vertebrata,4A73B@7898|Actinopterygii	33208|Metazoa	S	Transposase	-	-	-	-	-	-	-	-	-	-	-	-	DDE_3,HTH_23,HTH_29,HTH_38,HTH_Tnp_Tc3_2
NC_046180.1:5054508-5057071	6669.EFX72977	1.5e-33	143	2CY74@1|root,2S2H8@2759|Eukaryota,3A3Z3@33154|Opisthokonta,3BSEA@33208|Metazoa,3D8D3@33213|Bilateria,4207X@6656|Arthropoda	33208|Metazoa	S	Transposase protein	-	-	-	-	-	-	-	-	-	-	-	-	Tnp_P_element
NC_046180.1:5071977-5076833	6669.EFX79226	2.09e-08	67.8	29RJ7@1|root,2RXBE@2759|Eukaryota,39V4K@33154|Opisthokonta,3BJZ7@33208|Metazoa,3D3HW@33213|Bilateria,422D7@6656|Arthropoda	33208|Metazoa	L	DDE superfamily endonuclease	-	-	-	-	-	-	-	-	-	-	-	-	DDE_Tnp_4,HTH_Tnp_4,THAP
NC_046180.1:5091303-5137165	7668.SPU_021821-tr	2.57e-197	673	2CMP4@1|root,2QR56@2759|Eukaryota,39VQX@33154|Opisthokonta,3BR69@33208|Metazoa,3D755@33213|Bilateria	33208|Metazoa	S	Pao retrotransposon peptidase	-	-	-	-	-	-	-	-	-	-	-	-	DUF1759,Peptidase_A17,rve
NC_046180.1:5188408-5229285	6669.EFX77420	6.34e-145	461	KOG1075@1|root,KOG1075@2759|Eukaryota,39TNY@33154|Opisthokonta,3BMXB@33208|Metazoa	33154|Opisthokonta	S	Endonuclease-reverse transcriptase	-	-	-	-	-	-	-	-	-	-	-	-	Exo_endo_phos_2
NC_046180.1:5343423-5347445	7029.ACYPI068181-PA	7.86e-73	275	2CMP4@1|root,2QR56@2759|Eukaryota,39VQX@33154|Opisthokonta,3BR69@33208|Metazoa,3D755@33213|Bilateria	33208|Metazoa	S	Pao retrotransposon peptidase	-	-	-	-	-	-	-	-	-	-	-	-	DUF1758,DUF1759,Peptidase_A17,RVT_1,rve
NC_046180.1:5349594-5376044	6669.EFX68856	6.22e-199	628	KOG3105@1|root,KOG3105@2759|Eukaryota,38HJW@33154|Opisthokonta,3BCG5@33208|Metazoa,3CXR0@33213|Bilateria,420II@6656|Arthropoda	33208|Metazoa	BD	Jerky protein homolog-like	-	-	-	-	-	-	-	-	-	-	-	-	CENP-B_N,DDE_1,HTH_Tnp_Tc5
NC_046180.1:5399285-5410856	7029.ACYPI39110-PA	1.23e-96	355	COG2801@1|root,KOG0017@2759|Eukaryota,38DPC@33154|Opisthokonta,3CNH1@33208|Metazoa,3DKAJ@33213|Bilateria,42AEX@6656|Arthropoda,3SZW4@50557|Insecta,3EECK@33342|Paraneoptera	33208|Metazoa	L	Reverse transcriptase (RNA-dependent DNA polymerase)	-	-	-	-	-	-	-	-	-	-	-	-	RVT_2,Retrotran_gag_2,rve,zf-CCHC
NC_046180.1:5411892-5420329	7029.ACYPI53601-PA	3.35e-34	153	KOG1075@1|root,KOG1075@2759|Eukaryota,39X0S@33154|Opisthokonta,3BF48@33208|Metazoa,3D5JC@33213|Bilateria,41X08@6656|Arthropoda,3SJDR@50557|Insecta	33208|Metazoa	G	Reverse transcriptase (RNA-dependent DNA polymerase)	-	-	2.4.1.17	ko:K00699,ko:K06515	ko00040,ko00053,ko00140,ko00830,ko00860,ko00980,ko00982,ko00983,ko01100,ko01110,ko05204,ko05231,map00040,map00053,map00140,map00830,map00860,map00980,map00982,map00983,map01100,map01110,map05204,map05231	M00014,M00129	R01383,R02358,R02389,R02478,R02502,R02902,R03091,R04352,R04353,R04354,R04683,R07106,R08259,R08261,R08262,R08263,R08615,R09426,R09427,R09428	RC00005,RC00033,RC00049,RC00059,RC00078,RC00171,RC00397,RC00523,RC00529,RC00708,RC02748	ko00000,ko00001,ko00002,ko01000,ko01003,ko02000,ko04090	2.A.92.1.1	GT1	-	Exo_endo_phos_2,PRE_C2HC,RVT_1
NC_046180.1:5466105-5468320	48698.ENSPFOP00000004162	1.09e-26	120	KOG4740@1|root,KOG4740@2759|Eukaryota,3A14S@33154|Opisthokonta,3BPYG@33208|Metazoa,3D6ZJ@33213|Bilateria,48G8B@7711|Chordata,49DA1@7742|Vertebrata,4A73B@7898|Actinopterygii	33208|Metazoa	S	Transposase	-	-	-	-	-	-	-	-	-	-	-	-	DDE_3,HTH_23,HTH_29,HTH_38,HTH_Tnp_Tc3_2
NC_046180.1:5516257-5528066	7668.SPU_010000-tr	2.6e-117	425	2CMP4@1|root,2QR56@2759|Eukaryota,39VQX@33154|Opisthokonta,3BR69@33208|Metazoa,3D755@33213|Bilateria	33208|Metazoa	S	Pao retrotransposon peptidase	-	-	-	-	-	-	-	-	-	-	-	-	DUF1759,Peptidase_A17,rve
NC_046180.1:5538911-5541934	6669.EFX78739	2.36e-77	267	KOG3105@1|root,KOG3105@2759|Eukaryota,38DQS@33154|Opisthokonta,3BK20@33208|Metazoa,3CYN0@33213|Bilateria,41Z9I@6656|Arthropoda	33208|Metazoa	S	DDE superfamily endonuclease	-	-	-	-	-	-	-	-	-	-	-	-	DDE_1,HTH_Tnp_Tc5,HTH_psq
NC_046180.1:5552262-5557035	7668.SPU_028768-tr	1e-71	275	COG2801@1|root,KOG0017@2759|Eukaryota,39TC6@33154|Opisthokonta,3BHT2@33208|Metazoa,3DE2J@33213|Bilateria	33208|Metazoa	L	Pao retrotransposon peptidase	-	-	-	-	-	-	-	-	-	-	-	-	DUF1758,DUF1759,Peptidase_A17,RVT_1,rve
NC_046180.1:5568908-5618693	6669.EFX68856	5e-219	687	KOG3105@1|root,KOG3105@2759|Eukaryota,38HJW@33154|Opisthokonta,3BCG5@33208|Metazoa,3CXR0@33213|Bilateria,420II@6656|Arthropoda	33208|Metazoa	BD	Jerky protein homolog-like	-	-	-	-	-	-	-	-	-	-	-	-	CENP-B_N,DDE_1,HTH_Tnp_Tc5
NC_046180.1:5622958-5626299	6669.EFX63744	3.69e-16	83.6	2D6X9@1|root,2T3A7@2759|Eukaryota,38X4C@33154|Opisthokonta,3C5CX@33208|Metazoa,3DK9S@33213|Bilateria	6669.EFX63744|-	S	hAT family C-terminal dimerisation region	-	-	-	-	-	-	-	-	-	-	-	-	-
NC_046180.1:5682445-5691835	6669.EFX81136	7.85e-47	187	KOG3105@1|root,KOG3105@2759|Eukaryota,38DQS@33154|Opisthokonta,3BK20@33208|Metazoa,3CYN0@33213|Bilateria,41Z9I@6656|Arthropoda	33208|Metazoa	S	DDE superfamily endonuclease	-	-	-	-	-	-	-	-	-	-	-	-	DDE_1,HTH_Tnp_Tc5,HTH_psq
NC_046180.1:5725912-5730517	7994.ENSAMXP00000025771	1.08e-77	269	KOG4740@1|root,KOG4740@2759|Eukaryota,3A14S@33154|Opisthokonta,3BPYG@33208|Metazoa,3D6ZJ@33213|Bilateria,48G8B@7711|Chordata,49DA1@7742|Vertebrata,4A73B@7898|Actinopterygii	33208|Metazoa	S	Transposase	-	-	-	-	-	-	-	-	-	-	-	-	DDE_3,HTH_23,HTH_29,HTH_38,HTH_Tnp_Tc3_2
NC_046180.1:5826280-5861873	400682.PAC_15707569	1.22e-77	280	COG2801@1|root,KOG0017@2759|Eukaryota,39ZQV@33154|Opisthokonta,3BIZ8@33208|Metazoa	33208|Metazoa	K	transposition, RNA-mediated	-	-	-	-	-	-	-	-	-	-	-	-	RVT_1
NC_046180.1:5876037-5880262	6669.EFX63450	3.69e-44	171	2DZK0@1|root,2S73E@2759|Eukaryota,3ACB6@33154|Opisthokonta,3BVZK@33208|Metazoa,3E41E@33213|Bilateria	33208|Metazoa	S	RNase H	-	-	-	-	-	-	-	-	-	-	-	-	RNase_H
NC_046180.1:5884344-5889239	7029.ACYPI005515-PA	1.26e-62	246	KOG1075@1|root,KOG1075@2759|Eukaryota,3A278@33154|Opisthokonta,3BQC7@33208|Metazoa,3D3FI@33213|Bilateria,422CS@6656|Arthropoda	33208|Metazoa	S	Endonuclease-reverse transcriptase	-	-	-	ko:K10443	-	-	-	-	ko00000,ko04121	-	-	-	Exo_endo_phos_2,RNase_H,RVT_1
NC_046180.1:5891027-5902191	2340.JV46_28950	8.4e-43	182	2DY5I@1|root,3488J@2|Bacteria,1P3B4@1224|Proteobacteria	1224|Proteobacteria	S	Reverse transcriptase (RNA-dependent DNA polymerase)	-	-	-	-	-	-	-	-	-	-	-	-	RVT_1
NC_046180.1:5929811-5946622	6669.EFX74007	2.62e-115	384	2CX6J@1|root,2RWF1@2759|Eukaryota,3AUU7@33154|Opisthokonta,3C4C6@33208|Metazoa,3DJMR@33213|Bilateria,423FA@6656|Arthropoda	33208|Metazoa	S	Retrotransposon gag protein	-	-	-	-	-	-	-	-	-	-	-	-	Retrotrans_gag,zf-CCHC
NC_046180.1:5948505-5953150	6669.EFX66538	2.33e-36	142	KOG4740@1|root,KOG4740@2759|Eukaryota,3A14S@33154|Opisthokonta,3BPYG@33208|Metazoa,3D6ZJ@33213|Bilateria	33208|Metazoa	S	proton channel activity	-	-	-	-	-	-	-	-	-	-	-	-	DDE_3,HTH_23,HTH_29,HTH_38,HTH_Tnp_Tc3_2
NC_046180.1:5954382-5956091	7425.NV18536-PA	5.75e-09	68.2	COG2801@1|root,KOG0017@2759|Eukaryota,38DPC@33154|Opisthokonta,3BGB6@33208|Metazoa,3D5G4@33213|Bilateria,41ZUZ@6656|Arthropoda,3SKEY@50557|Insecta	33208|Metazoa	L	Reverse transcriptase (RNA-dependent DNA polymerase)	-	-	-	-	-	-	-	-	-	-	-	-	DUF4219,RVT_2,Retrotran_gag_2,gag_pre-integrs,rve,zf-CCHC
NC_046180.1:5961067-5968722	7425.NV17956-PA	2.44e-91	336	COG2801@1|root,KOG0017@2759|Eukaryota,38DPC@33154|Opisthokonta,3BGB6@33208|Metazoa,3D5G4@33213|Bilateria,41ZUZ@6656|Arthropoda,3SKEY@50557|Insecta	33208|Metazoa	L	Reverse transcriptase (RNA-dependent DNA polymerase)	-	-	-	-	-	-	-	-	-	-	-	-	DUF4219,RVT_2,Retrotran_gag_2,gag_pre-integrs,rve,zf-CCHC
NC_046180.1:6037133-6038086	7897.ENSLACP00000000102	3.45e-38	145	COG2801@1|root,KOG0017@2759|Eukaryota,3A25R@33154|Opisthokonta,3BQ0A@33208|Metazoa,3E4KA@33213|Bilateria	33208|Metazoa	L	Integrase core domain	-	-	-	-	-	-	-	-	-	-	-	-	rve,zf-H2C2
NC_046180.1:6967758-7022767	67593.Physo132874	4.62e-116	416	COG2801@1|root,KOG0017@2759|Eukaryota,3QH4V@4776|Peronosporales	4776|Peronosporales	L	GAG-pre-integrase domain	-	-	-	-	-	-	-	-	-	-	-	-	DUF4219,RVT_2,Retrotran_gag_2,gag_pre-integrs,rve,zf-CCHC
NC_046180.1:7332480-7341315	6334.EFV50549	3.14e-64	253	2CMP4@1|root,2QR56@2759|Eukaryota,39VQX@33154|Opisthokonta,3BR69@33208|Metazoa,3D755@33213|Bilateria	33208|Metazoa	S	Pao retrotransposon peptidase	-	-	-	-	-	-	-	-	-	-	-	-	Asp_protease_2,DUF1758,DUF1759,Peptidase_A17,Phlebovirus_G2,RVT_1,rve
NC_046180.1:9092602-9098416	7668.SPU_010000-tr	8.84e-209	684	2CMP4@1|root,2QR56@2759|Eukaryota,39VQX@33154|Opisthokonta,3BR69@33208|Metazoa,3D755@33213|Bilateria	33208|Metazoa	S	Pao retrotransposon peptidase	-	-	-	-	-	-	-	-	-	-	-	-	DUF1759,Peptidase_A17,rve
NC_046181.1:1065839-1067463	6669.EFX80003	3.62e-08	64.3	2CXS3@1|root,2RZBP@2759|Eukaryota,39T23@33154|Opisthokonta,3BGRC@33208|Metazoa,3DA9T@33213|Bilateria,422G9@6656|Arthropoda	33208|Metazoa	S	hAT family C-terminal dimerisation region	-	-	-	-	-	-	-	-	-	-	-	-	DUF4371,Dimer_Tnp_hAT
NC_046181.1:4104746-4111039	7668.SPU_015555-tr	9.35e-144	494	COG2801@1|root,KOG0017@2759|Eukaryota,39ZQV@33154|Opisthokonta,3BIZ8@33208|Metazoa,3D69X@33213|Bilateria	33208|Metazoa	L	protein heterodimerization activity	-	-	-	-	-	-	-	-	-	-	-	-	Phage_integrase,RVT_1
NC_046181.1:5269992-5289833	6334.EFV50549	3.86e-170	585	2CMP4@1|root,2QR56@2759|Eukaryota,39VQX@33154|Opisthokonta,3BR69@33208|Metazoa,3D755@33213|Bilateria	33208|Metazoa	S	Pao retrotransposon peptidase	-	-	-	-	-	-	-	-	-	-	-	-	Asp_protease_2,DUF1758,DUF1759,Peptidase_A17,Phlebovirus_G2,RVT_1,rve
NC_046181.1:5300367-5311015	10224.XP_006820445.1	1.56e-69	262	COG2801@1|root,KOG0017@2759|Eukaryota,39TC6@33154|Opisthokonta,3BHT2@33208|Metazoa,3D2MB@33213|Bilateria	33208|Metazoa	J	transposition, RNA-mediated	-	-	-	-	-	-	-	-	-	-	-	-	DUF1758,DUF1759,Peptidase_A17,Phlebovirus_G2,RVT_1,rve
NC_046181.1:5380337-5383495	7668.SPU_027260-tr	1.55e-142	476	COG2801@1|root,KOG0017@2759|Eukaryota,39TC6@33154|Opisthokonta,3BHT2@33208|Metazoa,3DE2J@33213|Bilateria	33208|Metazoa	L	Pao retrotransposon peptidase	-	-	-	-	-	-	-	-	-	-	-	-	DUF1758,DUF1759,Peptidase_A17,RVT_1,rve
NC_046181.1:5385534-5390966	7668.SPU_010000-tr	1.28e-142	496	2CMP4@1|root,2QR56@2759|Eukaryota,39VQX@33154|Opisthokonta,3BR69@33208|Metazoa,3D755@33213|Bilateria	33208|Metazoa	S	Pao retrotransposon peptidase	-	-	-	-	-	-	-	-	-	-	-	-	DUF1759,Peptidase_A17,rve
NC_046181.1:5393426-5398383	6669.EFX64225	1.82e-96	328	KOG3105@1|root,KOG3105@2759|Eukaryota,38DQS@33154|Opisthokonta,3BK20@33208|Metazoa,3CYN0@33213|Bilateria	33208|Metazoa	S	Jerky protein homolog-like	-	-	-	-	-	-	-	-	-	-	-	-	DDE_1
NC_046181.1:5413575-5414623	67593.Physo132874	1.61e-78	269	COG2801@1|root,KOG0017@2759|Eukaryota,3QH4V@4776|Peronosporales	4776|Peronosporales	L	GAG-pre-integrase domain	-	-	-	-	-	-	-	-	-	-	-	-	DUF4219,RVT_2,Retrotran_gag_2,gag_pre-integrs,rve,zf-CCHC
NC_046181.1:5416205-5417496	7425.NV17307-PA	3.25e-22	108	COG2801@1|root,KOG0017@2759|Eukaryota,38DPC@33154|Opisthokonta,3BGB6@33208|Metazoa,3D5G4@33213|Bilateria,41ZUZ@6656|Arthropoda,3SKEY@50557|Insecta	33208|Metazoa	L	Reverse transcriptase (RNA-dependent DNA polymerase)	-	-	-	-	-	-	-	-	-	-	-	-	DUF4219,RVT_2,Retrotran_gag_2,gag_pre-integrs,rve,zf-CCHC
NC_046181.1:5431061-5431477	6669.EFX63927	4.63e-18	80.1	KOG1121@1|root,KOG1121@2759|Eukaryota,3ADM8@33154|Opisthokonta	33154|Opisthokonta	S	hAT family C-terminal dimerisation region	-	-	-	-	-	-	-	-	-	-	-	-	Dimer_Tnp_hAT
NC_046181.1:5443255-5455477	6669.EFX75910	1.18e-35	149	COG2801@1|root,KOG0017@2759|Eukaryota,3ASA5@33154|Opisthokonta,3C4JS@33208|Metazoa,3DJ3B@33213|Bilateria,423I8@6656|Arthropoda	33208|Metazoa	L	transposition, RNA-mediated	-	-	-	-	-	-	-	-	-	-	-	-	Retrotrans_gag
NC_046181.1:5456672-5456781	7029.ACYPI083756-PA	2.39e-07	51.6	2CY95@1|root,2S2X3@2759|Eukaryota,3A4AR@33154|Opisthokonta,3BRVC@33208|Metazoa,3D8TC@33213|Bilateria,422C0@6656|Arthropoda,3SR3A@50557|Insecta,3EBNR@33342|Paraneoptera	33208|Metazoa	S	ISXO2-like transposase domain	-	-	-	-	-	-	-	-	-	-	-	-	DDE_Tnp_IS1595
NC_046181.1:5479436-5492184	6669.EFX83595	5.77e-105	351	COG2801@1|root,KOG0017@2759|Eukaryota,39RZN@33154|Opisthokonta,3BK6W@33208|Metazoa,3DD0S@33213|Bilateria	33208|Metazoa	L	transposition, RNA-mediated	-	-	-	-	-	-	-	-	-	-	-	-	Asp_protease_2,RVT_1,gag-asp_proteas,rve
NC_046181.1:5494553-5496853	7668.SPU_021678-tr	2.29e-80	290	COG2801@1|root,KOG0017@2759|Eukaryota,3AH2J@33154|Opisthokonta,3BX3Q@33208|Metazoa	33208|Metazoa	L	transposition, RNA-mediated	-	-	-	-	-	-	-	-	-	-	-	-	RVT_1,rve
NC_046181.1:5528197-5533595	7668.SPU_021678-tr	1.05e-84	317	COG2801@1|root,KOG0017@2759|Eukaryota,3AH2J@33154|Opisthokonta,3BX3Q@33208|Metazoa	33208|Metazoa	L	transposition, RNA-mediated	-	-	-	-	-	-	-	-	-	-	-	-	RVT_1,rve
NC_046181.1:5534979-5537078	7070.TC015886-PA	5.25e-14	84.7	COG2801@1|root,KOG0017@2759|Eukaryota,39ZQV@33154|Opisthokonta,3BIZ8@33208|Metazoa,3D69X@33213|Bilateria,42CS4@6656|Arthropoda,3T05B@50557|Insecta	33208|Metazoa	L	Reverse transcriptase (RNA-dependent DNA polymerase)	-	-	-	-	-	-	-	-	-	-	-	-	Phage_integrase,RVT_1
NC_046181.1:5540572-5571539	7668.SPU_010000-tr	2.79e-192	657	2CMP4@1|root,2QR56@2759|Eukaryota,39VQX@33154|Opisthokonta,3BR69@33208|Metazoa,3D755@33213|Bilateria	33208|Metazoa	S	Pao retrotransposon peptidase	-	-	-	-	-	-	-	-	-	-	-	-	DUF1759,Peptidase_A17,rve
NC_046181.1:5584974-5621901	7668.SPU_016728-tr	3.56e-61	238	COG2801@1|root,KOG0017@2759|Eukaryota,39ZQV@33154|Opisthokonta,3BIZ8@33208|Metazoa,3D69X@33213|Bilateria	33208|Metazoa	L	protein heterodimerization activity	-	-	-	-	-	-	-	-	-	-	-	-	Phage_integrase,RVT_1
NC_046181.1:5766452-5770701	6669.EFX66508	5.19e-28	130	2CY74@1|root,2S2H8@2759|Eukaryota,3A3Z3@33154|Opisthokonta,3BSEA@33208|Metazoa,3D8D3@33213|Bilateria,4207X@6656|Arthropoda	33208|Metazoa	S	Transposase protein	-	-	-	-	-	-	-	-	-	-	-	-	Tnp_P_element
NC_046181.1:5819688-5849561	10224.XP_006811861.1	9.17e-162	547	2CMP4@1|root,2QR56@2759|Eukaryota,39VQX@33154|Opisthokonta,3BR69@33208|Metazoa	33208|Metazoa	S	Pao retrotransposon peptidase	-	-	-	-	-	-	-	-	-	-	-	-	Asp_protease_2,DUF1758,DUF1759,Peptidase_A17,Phlebovirus_G2,RVT_1,rve
NC_046181.1:5925570-5965967	10224.XP_006815925.1	1.4e-151	527	2CMP4@1|root,2QR56@2759|Eukaryota,39VQX@33154|Opisthokonta,3BR69@33208|Metazoa,3D755@33213|Bilateria	33208|Metazoa	S	Pao retrotransposon peptidase	-	-	-	-	-	-	-	-	-	-	-	-	Asp_protease_2,DUF1758,DUF1759,Peptidase_A17,Phlebovirus_G2,RVT_1,rve
NC_046181.1:6044687-6059077	7668.SPU_001810-tr	3.67e-274	880	2CMP4@1|root,2QR56@2759|Eukaryota,39VQX@33154|Opisthokonta,3BR69@33208|Metazoa,3DDW3@33213|Bilateria	33208|Metazoa	S	Pao retrotransposon peptidase	-	-	-	-	-	-	-	-	-	-	-	-	DUF1758,DUF1759,Peptidase_A17,Phlebovirus_G2,RVT_1,rve
NC_046181.1:6063266-6065353	144197.XP_008283279.1	2.13e-30	137	COG2801@1|root,KOG0017@2759|Eukaryota,38F42@33154|Opisthokonta,3C2B0@33208|Metazoa,3E4PI@33213|Bilateria,48M6I@7711|Chordata,49I3R@7742|Vertebrata	33208|Metazoa	L	retrotransposable element Tf2 155 kDa protein type 1-like	-	-	-	-	-	-	-	-	-	-	-	-	Glycoprotein_B,PNMA,RVT_1,Retrotrans_gag,gag-asp_proteas,rve,zf-H2C2
NC_046181.1:6132847-6144724	6669.EFX74993	6.59e-30	137	2ENR3@1|root,2SS3G@2759|Eukaryota,3ANU9@33154|Opisthokonta,3C12I@33208|Metazoa,3DHRW@33213|Bilateria,422MU@6656|Arthropoda	33208|Metazoa	O	MULE transposase domain	-	-	-	-	-	-	-	-	-	-	-	-	MULE,zf-C3HC4_3
NC_046181.1:6156352-6167740	400682.PAC_15706197	2.73e-29	138	2CMP4@1|root,2QR56@2759|Eukaryota,39VQX@33154|Opisthokonta,3BR69@33208|Metazoa	33208|Metazoa	S	Pao retrotransposon peptidase	-	-	-	-	-	-	-	-	-	-	-	-	Asp_protease_2,DUF1758,DUF1759,Peptidase_A17,Phlebovirus_G2,RVT_1,rve
NC_046181.1:6178876-6188882	6669.EFX74993	3.9e-32	143	2ENR3@1|root,2SS3G@2759|Eukaryota,3ANU9@33154|Opisthokonta,3C12I@33208|Metazoa,3DHRW@33213|Bilateria,422MU@6656|Arthropoda	33208|Metazoa	O	MULE transposase domain	-	-	-	-	-	-	-	-	-	-	-	-	MULE,zf-C3HC4_3
NC_046181.1:6219994-6224783	7668.SPU_010000-tr	5.45e-125	441	2CMP4@1|root,2QR56@2759|Eukaryota,39VQX@33154|Opisthokonta,3BR69@33208|Metazoa,3D755@33213|Bilateria	33208|Metazoa	S	Pao retrotransposon peptidase	-	-	-	-	-	-	-	-	-	-	-	-	DUF1759,Peptidase_A17,rve
NC_046181.1:6228416-6239654	10224.XP_006815925.1	7.42e-49	202	2CMP4@1|root,2QR56@2759|Eukaryota,39VQX@33154|Opisthokonta,3BR69@33208|Metazoa,3D755@33213|Bilateria	33208|Metazoa	S	Pao retrotransposon peptidase	-	-	-	-	-	-	-	-	-	-	-	-	Asp_protease_2,DUF1758,DUF1759,Peptidase_A17,Phlebovirus_G2,RVT_1,rve
NC_046181.1:6377839-6385825	6669.EFX61292	3.17e-93	327	KOG1075@1|root,KOG1075@2759|Eukaryota,3AQAX@33154|Opisthokonta,3C23C@33208|Metazoa,3DI9Q@33213|Bilateria,422W7@6656|Arthropoda	33208|Metazoa	S	Ribonuclease H protein	-	-	-	-	-	-	-	-	-	-	-	-	Exo_endo_phos_2,RVT_1
NC_046181.1:6525698-6528374	6669.EFX63032	7.19e-10	71.2	2F4RU@1|root,2T5RZ@2759|Eukaryota,3ACUI@33154|Opisthokonta,3BWJ2@33208|Metazoa	33208|Metazoa	S	Reverse transcriptase (RNA-dependent DNA polymerase)	-	-	-	-	-	-	-	-	-	-	-	-	RVT_1
NC_046181.1:6544652-6551734	400682.PAC_15727632	2.36e-50	190	2CYJV@1|root,2S4UE@2759|Eukaryota,3A98U@33154|Opisthokonta,3BV10@33208|Metazoa	33208|Metazoa	-	-	-	-	-	-	-	-	-	-	-	-	-	-	Phage_integrase
NC_046181.1:6553525-6569965	6669.EFX70036	7.2e-193	621	KOG1075@1|root,KOG1075@2759|Eukaryota,39XVS@33154|Opisthokonta,3BXBC@33208|Metazoa,3DBAC@33213|Bilateria	33208|Metazoa	L	Reverse transcriptase (RNA-dependent DNA polymerase)	-	-	-	-	-	-	-	-	-	-	-	-	Exo_endo_phos_2,RVT_1
NC_046181.1:6571117-6583397	7668.SPU_010000-tr	5.43e-172	594	2CMP4@1|root,2QR56@2759|Eukaryota,39VQX@33154|Opisthokonta,3BR69@33208|Metazoa,3D755@33213|Bilateria	33208|Metazoa	S	Pao retrotransposon peptidase	-	-	-	-	-	-	-	-	-	-	-	-	DUF1759,Peptidase_A17,rve
NC_046181.1:6603863-6609808	8081.XP_008418940.1	6.32e-18	96.3	COG2801@1|root,KOG0017@2759|Eukaryota,39UW9@33154|Opisthokonta,3BBQJ@33208|Metazoa,3D556@33213|Bilateria,48DY9@7711|Chordata,49FWI@7742|Vertebrata	33208|Metazoa	L	transposition, RNA-mediated	-	-	-	-	-	-	-	-	-	-	-	-	DUF1758,DUF1759,Peptidase_A17,rve
NC_046181.1:6707703-6712325	6669.EFX79226	3.84e-32	141	29RJ7@1|root,2RXBE@2759|Eukaryota,39V4K@33154|Opisthokonta,3BJZ7@33208|Metazoa,3D3HW@33213|Bilateria,422D7@6656|Arthropoda	33208|Metazoa	L	DDE superfamily endonuclease	-	-	-	-	-	-	-	-	-	-	-	-	DDE_Tnp_4,HTH_Tnp_4,THAP
NC_046181.1:6833781-6838459	7668.SPU_001810-tr	1.62e-121	423	2CMP4@1|root,2QR56@2759|Eukaryota,39VQX@33154|Opisthokonta,3BR69@33208|Metazoa,3DDW3@33213|Bilateria	33208|Metazoa	S	Pao retrotransposon peptidase	-	-	-	-	-	-	-	-	-	-	-	-	DUF1758,DUF1759,Peptidase_A17,Phlebovirus_G2,RVT_1,rve
NC_046181.1:6861103-6873813	7070.TC009115-PA	5.18e-112	399	COG2801@1|root,KOG0017@2759|Eukaryota,38DPC@33154|Opisthokonta,3BGB6@33208|Metazoa,3D5G4@33213|Bilateria,41ZUZ@6656|Arthropoda,3SKEY@50557|Insecta	33208|Metazoa	L	Reverse transcriptase (RNA-dependent DNA polymerase)	-	-	-	-	-	-	-	-	-	-	-	-	DUF4219,RVT_2,Retrotran_gag_2,gag_pre-integrs,rve,zf-CCHC
NC_046181.1:6932789-6936999	106582.XP_004552551.1	2.24e-105	360	28K1W@1|root,2QSGD@2759|Eukaryota,39WBJ@33154|Opisthokonta,3BA1V@33208|Metazoa,3D1JX@33213|Bilateria,48FZZ@7711|Chordata	33208|Metazoa	-	-	-	-	-	-	-	-	-	-	-	-	-	-	Transposase_21
NC_046181.1:6962589-6999724	7668.SPU_010000-tr	8.11e-66	261	2CMP4@1|root,2QR56@2759|Eukaryota,39VQX@33154|Opisthokonta,3BR69@33208|Metazoa,3D755@33213|Bilateria	33208|Metazoa	S	Pao retrotransposon peptidase	-	-	-	-	-	-	-	-	-	-	-	-	DUF1759,Peptidase_A17,rve
NC_046181.1:7029746-7031871	6669.EFX74993	1.71e-05	57	2ENR3@1|root,2SS3G@2759|Eukaryota,3ANU9@33154|Opisthokonta,3C12I@33208|Metazoa,3DHRW@33213|Bilateria,422MU@6656|Arthropoda	33208|Metazoa	O	MULE transposase domain	-	-	-	-	-	-	-	-	-	-	-	-	MULE,zf-C3HC4_3
NC_046181.1:7057283-7058679	7739.XP_002590417.1	4.2e-11	73.6	29RJ7@1|root,2RXBE@2759|Eukaryota,39V4K@33154|Opisthokonta,3BJZ7@33208|Metazoa,3D3HW@33213|Bilateria,48D6C@7711|Chordata	33208|Metazoa	S	Helix-turn-helix of DDE superfamily endonuclease	-	-	-	-	-	-	-	-	-	-	-	-	DDE_Tnp_4,HTH_Tnp_4,THAP
NC_046181.1:7060050-7071788	400682.PAC_15719189	8.52e-49	186	COG2801@1|root,KOG0017@2759|Eukaryota,398PP@33154|Opisthokonta,3C0TT@33208|Metazoa	400682.PAC_15719189|-	L	transposition, RNA-mediated	-	-	-	-	-	-	-	-	-	-	-	-	-
NC_046181.1:7076534-7078903	6669.EFX64598	1.38e-39	155	2EMGN@1|root,2SR5B@2759|Eukaryota,3ARNA@33154|Opisthokonta	2759|Eukaryota	-	-	-	-	-	-	-	-	-	-	-	-	-	-	DDE_Tnp_4
NC_046181.1:7106506-7114901	7425.NV17307-PA	1.12e-260	823	COG2801@1|root,KOG0017@2759|Eukaryota,38DPC@33154|Opisthokonta,3BGB6@33208|Metazoa,3D5G4@33213|Bilateria,41ZUZ@6656|Arthropoda,3SKEY@50557|Insecta	33208|Metazoa	L	Reverse transcriptase (RNA-dependent DNA polymerase)	-	-	-	-	-	-	-	-	-	-	-	-	DUF4219,RVT_2,Retrotran_gag_2,gag_pre-integrs,rve,zf-CCHC
NC_046181.1:7116855-7118192	6669.EFX64418	1.32e-100	311	2CZKJ@1|root,2SATZ@2759|Eukaryota	2759|Eukaryota	S	RNase H	-	-	-	-	-	-	-	-	-	-	-	-	RNase_H
NC_046181.1:7128261-7132191	7668.SPU_001813-tr	1.88e-284	863	2CMP4@1|root,2QR56@2759|Eukaryota,39VQX@33154|Opisthokonta,3BR69@33208|Metazoa	33208|Metazoa	S	Pao retrotransposon peptidase	-	-	-	-	-	-	-	-	-	-	-	-	DUF1759,Peptidase_A17,rve
NC_046181.1:7143599-7146084	6669.EFX80248	3.01e-64	240	2CX6J@1|root,2RWF1@2759|Eukaryota,3AUU7@33154|Opisthokonta,3C4C6@33208|Metazoa,3DJMR@33213|Bilateria,423FA@6656|Arthropoda	33208|Metazoa	S	Retrotransposon gag protein	-	-	-	-	-	-	-	-	-	-	-	-	Retrotrans_gag,zf-CCHC
NC_046181.1:7271366-7272482	7668.SPU_021821-tr	4.24e-57	209	2CMP4@1|root,2QR56@2759|Eukaryota,39VQX@33154|Opisthokonta,3BR69@33208|Metazoa,3D755@33213|Bilateria	33208|Metazoa	S	Pao retrotransposon peptidase	-	-	-	-	-	-	-	-	-	-	-	-	DUF1759,Peptidase_A17,rve
NC_046181.1:7323773-7332395	7668.SPU_010000-tr	1.65e-111	406	2CMP4@1|root,2QR56@2759|Eukaryota,39VQX@33154|Opisthokonta,3BR69@33208|Metazoa,3D755@33213|Bilateria	33208|Metazoa	S	Pao retrotransposon peptidase	-	-	-	-	-	-	-	-	-	-	-	-	DUF1759,Peptidase_A17,rve
NC_046181.1:7406979-7423228	6669.EFX78660	2.22e-56	203	2CXRP@1|root,2RZ9M@2759|Eukaryota,3A84X@33154|Opisthokonta,3BTAV@33208|Metazoa,3DA8J@33213|Bilateria	33208|Metazoa	S	DDE superfamily endonuclease	-	GO:0002118,GO:0002121,GO:0007610,GO:0008150,GO:0051704,GO:0051705	-	-	-	-	-	-	-	-	-	-	DDE_3,HTH_38,HTH_Tnp_Tc3_1,HTH_Tnp_Tc3_2
NC_046181.1:7453131-7460449	400682.PAC_15718463	1.32e-10	73.6	COG2801@1|root,2S05A@2759|Eukaryota,3A75A@33154|Opisthokonta,3BTIB@33208|Metazoa	2759|Eukaryota	L	Integrase core domain	-	-	-	-	-	-	-	-	-	-	-	-	rve,zf-H2C2
NC_046181.1:7491620-7514041	7668.SPU_010000-tr	4.02e-92	346	2CMP4@1|root,2QR56@2759|Eukaryota,39VQX@33154|Opisthokonta,3BR69@33208|Metazoa,3D755@33213|Bilateria	33208|Metazoa	S	Pao retrotransposon peptidase	-	-	-	-	-	-	-	-	-	-	-	-	DUF1759,Peptidase_A17,rve
NC_046181.1:7515863-7530101	6669.EFX69607	1.33e-110	376	COG0507@1|root,KOG0987@2759|Eukaryota,38G2J@33154|Opisthokonta,3BIV7@33208|Metazoa,3D0M2@33213|Bilateria,420BN@6656|Arthropoda	33208|Metazoa	D	DNA helicase activity	-	-	-	ko:K18626	-	-	-	-	ko00000,ko04812	-	-	-	Helitron_like_N,PIF1
NC_046181.1:7531982-7562198	7668.SPU_010000-tr	1.19e-191	655	2CMP4@1|root,2QR56@2759|Eukaryota,39VQX@33154|Opisthokonta,3BR69@33208|Metazoa,3D755@33213|Bilateria	33208|Metazoa	S	Pao retrotransposon peptidase	-	-	-	-	-	-	-	-	-	-	-	-	DUF1759,Peptidase_A17,rve
NC_046181.1:7591899-7596381	6669.EFX63387	5.1e-45	174	2D7AS@1|root,2T55T@2759|Eukaryota,38YZZ@33154|Opisthokonta,3C5WN@33208|Metazoa,3DMHA@33213|Bilateria,423YU@6656|Arthropoda	6669.EFX63387|-	S	Endonuclease-reverse transcriptase	-	-	-	-	-	-	-	-	-	-	-	-	-
NC_046181.1:7619465-7622122	6669.EFX79226	3.76e-37	155	29RJ7@1|root,2RXBE@2759|Eukaryota,39V4K@33154|Opisthokonta,3BJZ7@33208|Metazoa,3D3HW@33213|Bilateria,422D7@6656|Arthropoda	33208|Metazoa	L	DDE superfamily endonuclease	-	-	-	-	-	-	-	-	-	-	-	-	DDE_Tnp_4,HTH_Tnp_4,THAP
NC_046181.1:7624028-7628041	7668.SPU_001813-tr	9.35e-28	131	2CMP4@1|root,2QR56@2759|Eukaryota,39VQX@33154|Opisthokonta,3BR69@33208|Metazoa	33208|Metazoa	S	Pao retrotransposon peptidase	-	-	-	-	-	-	-	-	-	-	-	-	DUF1759,Peptidase_A17,rve
NC_046181.1:7746283-7750059	6669.EFX61292	1.35e-67	249	KOG1075@1|root,KOG1075@2759|Eukaryota,3AQAX@33154|Opisthokonta,3C23C@33208|Metazoa,3DI9Q@33213|Bilateria,422W7@6656|Arthropoda	33208|Metazoa	S	Ribonuclease H protein	-	-	-	-	-	-	-	-	-	-	-	-	Exo_endo_phos_2,RVT_1
NC_046181.1:7800348-7802741	6669.EFX75910	1.59e-25	117	COG2801@1|root,KOG0017@2759|Eukaryota,3ASA5@33154|Opisthokonta,3C4JS@33208|Metazoa,3DJ3B@33213|Bilateria,423I8@6656|Arthropoda	33208|Metazoa	L	transposition, RNA-mediated	-	-	-	-	-	-	-	-	-	-	-	-	Retrotrans_gag
NC_046181.1:8776620-8778422	6669.EFX64418	6.01e-56	200	2CZKJ@1|root,2SATZ@2759|Eukaryota	2759|Eukaryota	S	RNase H	-	-	-	-	-	-	-	-	-	-	-	-	RNase_H
NC_046181.1:8866513-8867397	6669.EFX84503	7.87e-12	73.9	COG2801@1|root,KOG0017@2759|Eukaryota,39ZQV@33154|Opisthokonta,3BIZ8@33208|Metazoa	33208|Metazoa	K	transposition, RNA-mediated	-	-	-	-	-	-	-	-	-	-	-	-	RVT_1
NC_046181.1:8876121-8879327	6669.EFX80003	9.94e-09	67.4	2CXS3@1|root,2RZBP@2759|Eukaryota,39T23@33154|Opisthokonta,3BGRC@33208|Metazoa,3DA9T@33213|Bilateria,422G9@6656|Arthropoda	33208|Metazoa	S	hAT family C-terminal dimerisation region	-	-	-	-	-	-	-	-	-	-	-	-	DUF4371,Dimer_Tnp_hAT
NC_046182.1:1767039-1768290	126957.SMAR006464-PA	4.05e-53	190	COG2801@1|root,2S2R5@2759|Eukaryota,39MHM@33154|Opisthokonta,3CP4C@33208|Metazoa,3E58K@33213|Bilateria,422JV@6656|Arthropoda	33208|Metazoa	L	transposition	-	-	-	-	-	-	-	-	-	-	-	-	Dam,RVT_1,RVT_3
NC_046182.1:1769413-1770232	6669.EFX63032	2.29e-23	106	2F4RU@1|root,2T5RZ@2759|Eukaryota,3ACUI@33154|Opisthokonta,3BWJ2@33208|Metazoa	33208|Metazoa	S	Reverse transcriptase (RNA-dependent DNA polymerase)	-	-	-	-	-	-	-	-	-	-	-	-	RVT_1
NC_046182.1:3296817-3302345	67593.Physo132874	1.67e-194	629	COG2801@1|root,KOG0017@2759|Eukaryota,3QH4V@4776|Peronosporales	4776|Peronosporales	L	GAG-pre-integrase domain	-	-	-	-	-	-	-	-	-	-	-	-	DUF4219,RVT_2,Retrotran_gag_2,gag_pre-integrs,rve,zf-CCHC
NC_046182.1:3326506-3330665	2340.JV46_28950	2.56e-148	490	2DY5I@1|root,3488J@2|Bacteria,1P3B4@1224|Proteobacteria	1224|Proteobacteria	S	Reverse transcriptase (RNA-dependent DNA polymerase)	-	-	-	-	-	-	-	-	-	-	-	-	RVT_1
NC_046182.1:3921426-3921892	7668.SPU_028185-tr	1.85e-05	51.6	KOG1075@1|root,KOG1075@2759|Eukaryota,3A278@33154|Opisthokonta,3BQC7@33208|Metazoa,3D3FI@33213|Bilateria	33208|Metazoa	S	Ribonuclease H protein	-	-	-	ko:K10443	-	-	-	-	ko00000,ko04121	-	-	-	Exo_endo_phos_2,RNase_H,RVT_1
NC_046182.1:4020014-4023007	6669.EFX80946	8.96e-52	201	2D2Y2@1|root,2SPGA@2759|Eukaryota,3AKXJ@33154|Opisthokonta,3C0SC@33208|Metazoa,3DGU1@33213|Bilateria,422KG@6656|Arthropoda	33208|Metazoa	S	MULE transposase domain	-	-	-	-	-	-	-	-	-	-	-	-	MULE,Peptidase_C48
NC_046182.1:4025150-4028541	7070.TC015886-PA	2.77e-128	421	COG2801@1|root,KOG0017@2759|Eukaryota,39ZQV@33154|Opisthokonta,3BIZ8@33208|Metazoa,3D69X@33213|Bilateria,42CS4@6656|Arthropoda,3T05B@50557|Insecta	33208|Metazoa	L	Reverse transcriptase (RNA-dependent DNA polymerase)	-	-	-	-	-	-	-	-	-	-	-	-	Phage_integrase,RVT_1
NC_046182.1:4072985-4074574	7029.ACYPI064445-PA	0.000104	53.9	KOG3105@1|root,KOG3105@2759|Eukaryota,38DQS@33154|Opisthokonta,3BK20@33208|Metazoa,3CYN0@33213|Bilateria	33208|Metazoa	S	Jerky protein homolog-like	-	-	-	-	-	-	-	-	-	-	-	-	DDE_1,HTH_Tnp_Tc5
NC_046182.1:4085295-4089246	13037.EHJ77471	4.11e-58	208	KOG4740@1|root,KOG4740@2759|Eukaryota,3A14S@33154|Opisthokonta,3BPYG@33208|Metazoa,3D6ZJ@33213|Bilateria,429UW@6656|Arthropoda,3SNPJ@50557|Insecta,44A5G@7088|Lepidoptera	33208|Metazoa	S	Transposase	-	-	-	-	-	-	-	-	-	-	-	-	DDE_3,HTH_23,HTH_29,HTH_38,HTH_Tnp_Tc3_2
NC_046182.1:4091826-4101329	2340.JV46_28950	4.83e-87	322	2DY5I@1|root,3488J@2|Bacteria,1P3B4@1224|Proteobacteria	1224|Proteobacteria	S	Reverse transcriptase (RNA-dependent DNA polymerase)	-	-	-	-	-	-	-	-	-	-	-	-	RVT_1
NC_046182.1:4115884-4139148	6669.EFX61292	7.08e-127	426	KOG1075@1|root,KOG1075@2759|Eukaryota,3AQAX@33154|Opisthokonta,3C23C@33208|Metazoa,3DI9Q@33213|Bilateria,422W7@6656|Arthropoda	33208|Metazoa	S	Ribonuclease H protein	-	-	-	-	-	-	-	-	-	-	-	-	Exo_endo_phos_2,RVT_1
NC_046182.1:4218103-4237411	6669.EFX64225	3.49e-86	301	KOG3105@1|root,KOG3105@2759|Eukaryota,38DQS@33154|Opisthokonta,3BK20@33208|Metazoa,3CYN0@33213|Bilateria	33208|Metazoa	S	Jerky protein homolog-like	-	-	-	-	-	-	-	-	-	-	-	-	DDE_1
NC_046182.1:4254649-4263068	6669.EFX83595	5.42e-112	370	COG2801@1|root,KOG0017@2759|Eukaryota,39RZN@33154|Opisthokonta,3BK6W@33208|Metazoa,3DD0S@33213|Bilateria	33208|Metazoa	L	transposition, RNA-mediated	-	-	-	-	-	-	-	-	-	-	-	-	Asp_protease_2,RVT_1,gag-asp_proteas,rve
NC_046182.1:4269474-4271796	6669.EFX64418	6.63e-13	79.3	2CZKJ@1|root,2SATZ@2759|Eukaryota	2759|Eukaryota	S	RNase H	-	-	-	-	-	-	-	-	-	-	-	-	RNase_H
NC_046182.1:4342868-4361744	7425.NV20382-PA	2.14e-74	277	COG2801@1|root,KOG0017@2759|Eukaryota,39ZQV@33154|Opisthokonta,3BIZ8@33208|Metazoa,3D69X@33213|Bilateria	33208|Metazoa	L	protein heterodimerization activity	-	-	-	-	-	-	-	-	-	-	-	-	Phage_integrase,RVT_1
NC_046182.1:4363498-4391891	7070.TC009115-PA	1.14e-243	787	COG2801@1|root,KOG0017@2759|Eukaryota,38DPC@33154|Opisthokonta,3BGB6@33208|Metazoa,3D5G4@33213|Bilateria,41ZUZ@6656|Arthropoda,3SKEY@50557|Insecta	33208|Metazoa	L	Reverse transcriptase (RNA-dependent DNA polymerase)	-	-	-	-	-	-	-	-	-	-	-	-	DUF4219,RVT_2,Retrotran_gag_2,gag_pre-integrs,rve,zf-CCHC
NC_046182.1:4404128-4408913	7070.TC015886-PA	4.58e-34	151	COG2801@1|root,KOG0017@2759|Eukaryota,39ZQV@33154|Opisthokonta,3BIZ8@33208|Metazoa,3D69X@33213|Bilateria,42CS4@6656|Arthropoda,3T05B@50557|Insecta	33208|Metazoa	L	Reverse transcriptase (RNA-dependent DNA polymerase)	-	-	-	-	-	-	-	-	-	-	-	-	Phage_integrase,RVT_1
NC_046182.1:4416060-4428648	164328.Phyra85518	9.47e-100	360	COG2801@1|root,KOG0017@2759|Eukaryota,3QH4V@4776|Peronosporales	4776|Peronosporales	L	GAG-pre-integrase domain	-	-	-	-	-	-	-	-	-	-	-	-	DUF4219,RVT_2,Retrotran_gag_2,gag_pre-integrs,rve,zf-CCHC
NC_046182.1:4490814-4496984	7668.SPU_010000-tr	3.66e-103	378	2CMP4@1|root,2QR56@2759|Eukaryota,39VQX@33154|Opisthokonta,3BR69@33208|Metazoa,3D755@33213|Bilateria	33208|Metazoa	S	Pao retrotransposon peptidase	-	-	-	-	-	-	-	-	-	-	-	-	DUF1759,Peptidase_A17,rve
NC_046182.1:4504492-4513615	6669.EFX65973	3.88e-55	208	2CNE1@1|root,2QVJ3@2759|Eukaryota,39SZA@33154|Opisthokonta,3BITZ@33208|Metazoa,3DMTE@33213|Bilateria,421XE@6656|Arthropoda	33208|Metazoa	S	MULE transposase domain	-	-	-	ko:K17604	-	-	-	-	ko00000,ko01009	-	-	-	FAR1,MULE
NC_046182.1:4515188-4536805	6669.EFX81136	1.19e-75	273	KOG3105@1|root,KOG3105@2759|Eukaryota,38DQS@33154|Opisthokonta,3BK20@33208|Metazoa,3CYN0@33213|Bilateria,41Z9I@6656|Arthropoda	33208|Metazoa	S	DDE superfamily endonuclease	-	-	-	-	-	-	-	-	-	-	-	-	DDE_1,HTH_Tnp_Tc5,HTH_psq
NC_046182.1:4538213-4580897	6669.EFX69607	2.8e-238	745	COG0507@1|root,KOG0987@2759|Eukaryota,38G2J@33154|Opisthokonta,3BIV7@33208|Metazoa,3D0M2@33213|Bilateria,420BN@6656|Arthropoda	33208|Metazoa	D	DNA helicase activity	-	-	-	ko:K18626	-	-	-	-	ko00000,ko04812	-	-	-	Helitron_like_N,PIF1
NC_046182.1:4588474-4592861	6669.EFX69607	1.13e-180	558	COG0507@1|root,KOG0987@2759|Eukaryota,38G2J@33154|Opisthokonta,3BIV7@33208|Metazoa,3D0M2@33213|Bilateria,420BN@6656|Arthropoda	33208|Metazoa	D	DNA helicase activity	-	-	-	ko:K18626	-	-	-	-	ko00000,ko04812	-	-	-	Helitron_like_N,PIF1
NC_046182.1:4629350-4643867	6669.EFX64418	4.16e-59	217	2CZKJ@1|root,2SATZ@2759|Eukaryota	2759|Eukaryota	S	RNase H	-	-	-	-	-	-	-	-	-	-	-	-	RNase_H
NC_046182.1:4644965-4657653	7994.ENSAMXP00000025771	1.3e-64	233	KOG4740@1|root,KOG4740@2759|Eukaryota,3A14S@33154|Opisthokonta,3BPYG@33208|Metazoa,3D6ZJ@33213|Bilateria,48G8B@7711|Chordata,49DA1@7742|Vertebrata,4A73B@7898|Actinopterygii	33208|Metazoa	S	Transposase	-	-	-	-	-	-	-	-	-	-	-	-	DDE_3,HTH_23,HTH_29,HTH_38,HTH_Tnp_Tc3_2
NC_046182.1:4679007-4691749	6669.EFX69741	2.07e-77	283	2D9T2@1|root,2TFXH@2759|Eukaryota,3AU1E@33154|Opisthokonta	6669.EFX69741|-	S	Endonuclease-reverse transcriptase	-	-	-	-	-	-	-	-	-	-	-	-	-
NC_046182.1:4775499-4782254	7668.SPU_015555-tr	2.78e-40	173	COG2801@1|root,KOG0017@2759|Eukaryota,39ZQV@33154|Opisthokonta,3BIZ8@33208|Metazoa,3D69X@33213|Bilateria	33208|Metazoa	L	protein heterodimerization activity	-	-	-	-	-	-	-	-	-	-	-	-	Phage_integrase,RVT_1
NC_046182.1:4784028-4784735	7668.SPU_026267-tr	1.66e-41	158	COG2801@1|root,KOG0017@2759|Eukaryota,39TC6@33154|Opisthokonta,3BHT2@33208|Metazoa,3D2MB@33213|Bilateria	33208|Metazoa	J	transposition, RNA-mediated	-	-	-	-	-	-	-	-	-	-	-	-	DUF1759,Peptidase_A17,rve
NC_046182.1:4794969-4802460	7029.ACYPI20444-PA	0.000688	54.3	KOG1075@1|root,KOG1075@2759|Eukaryota,39X0S@33154|Opisthokonta,3BF48@33208|Metazoa,3D5JC@33213|Bilateria,41X08@6656|Arthropoda,3SJDR@50557|Insecta	33208|Metazoa	G	Reverse transcriptase (RNA-dependent DNA polymerase)	-	-	2.4.1.17	ko:K00699,ko:K06515	ko00040,ko00053,ko00140,ko00830,ko00860,ko00980,ko00982,ko00983,ko01100,ko01110,ko05204,ko05231,map00040,map00053,map00140,map00830,map00860,map00980,map00982,map00983,map01100,map01110,map05204,map05231	M00014,M00129	R01383,R02358,R02389,R02478,R02502,R02902,R03091,R04352,R04353,R04354,R04683,R07106,R08259,R08261,R08262,R08263,R08615,R09426,R09427,R09428	RC00005,RC00033,RC00049,RC00059,RC00078,RC00171,RC00397,RC00523,RC00529,RC00708,RC02748	ko00000,ko00001,ko00002,ko01000,ko01003,ko02000,ko04090	2.A.92.1.1	GT1	-	Exo_endo_phos_2,PRE_C2HC,RVT_1
NC_046182.1:4803509-4808240	7070.TC009115-PA	1.4e-51	209	COG2801@1|root,KOG0017@2759|Eukaryota,38DPC@33154|Opisthokonta,3BGB6@33208|Metazoa,3D5G4@33213|Bilateria,41ZUZ@6656|Arthropoda,3SKEY@50557|Insecta	33208|Metazoa	L	Reverse transcriptase (RNA-dependent DNA polymerase)	-	-	-	-	-	-	-	-	-	-	-	-	DUF4219,RVT_2,Retrotran_gag_2,gag_pre-integrs,rve,zf-CCHC
NC_046182.1:4823506-4836251	6334.EFV48939	3.43e-109	370	COG2801@1|root,KOG0017@2759|Eukaryota,38DPC@33154|Opisthokonta,3BGB6@33208|Metazoa,3D5G4@33213|Bilateria,40FC4@6231|Nematoda	33208|Metazoa	L	Reverse transcriptase (RNA-dependent DNA polymerase)	-	-	-	-	-	-	-	-	-	-	-	-	RVT_2,Retrotran_gag_2,gag_pre-integrs,rve
NC_046182.1:4868498-4899237	7070.TC009115-PA	6.26e-77	293	COG2801@1|root,KOG0017@2759|Eukaryota,38DPC@33154|Opisthokonta,3BGB6@33208|Metazoa,3D5G4@33213|Bilateria,41ZUZ@6656|Arthropoda,3SKEY@50557|Insecta	33208|Metazoa	L	Reverse transcriptase (RNA-dependent DNA polymerase)	-	-	-	-	-	-	-	-	-	-	-	-	DUF4219,RVT_2,Retrotran_gag_2,gag_pre-integrs,rve,zf-CCHC
NC_046182.1:4927303-4942746	7668.SPU_028768-tr	9.76e-60	239	COG2801@1|root,KOG0017@2759|Eukaryota,39TC6@33154|Opisthokonta,3BHT2@33208|Metazoa,3DE2J@33213|Bilateria	33208|Metazoa	L	Pao retrotransposon peptidase	-	-	-	-	-	-	-	-	-	-	-	-	DUF1758,DUF1759,Peptidase_A17,RVT_1,rve
NC_046182.1:4970900-4995346	6669.EFX66037	1.35e-153	489	COG2801@1|root,KOG0017@2759|Eukaryota,3A59N@33154|Opisthokonta,3BS2Y@33208|Metazoa,3D8HX@33213|Bilateria,423FT@6656|Arthropoda	33208|Metazoa	L	gag-polypeptide of LTR copia-type	-	-	-	-	-	-	-	-	-	-	-	-	DUF4219,Retrotran_gag_2,gag_pre-integrs,rve,zf-CCHC
NC_046182.1:4996403-5004838	7668.SPU_001814.a-tr	8.83e-68	264	2CMP4@1|root,2QR56@2759|Eukaryota,39VQX@33154|Opisthokonta,3BR69@33208|Metazoa,3DDW3@33213|Bilateria	33208|Metazoa	S	Pao retrotransposon peptidase	-	-	-	-	-	-	-	-	-	-	-	-	DUF1758,DUF1759,Peptidase_A17,Phlebovirus_G2,RVT_1,rve
NC_046182.1:5006144-5051075	10224.XP_006815925.1	6.37e-165	567	2CMP4@1|root,2QR56@2759|Eukaryota,39VQX@33154|Opisthokonta,3BR69@33208|Metazoa,3D755@33213|Bilateria	33208|Metazoa	S	Pao retrotransposon peptidase	-	-	-	-	-	-	-	-	-	-	-	-	Asp_protease_2,DUF1758,DUF1759,Peptidase_A17,Phlebovirus_G2,RVT_1,rve
NC_046182.1:5053426-5055787	6669.EFX75910	8.02e-32	135	COG2801@1|root,KOG0017@2759|Eukaryota,3ASA5@33154|Opisthokonta,3C4JS@33208|Metazoa,3DJ3B@33213|Bilateria,423I8@6656|Arthropoda	33208|Metazoa	L	transposition, RNA-mediated	-	-	-	-	-	-	-	-	-	-	-	-	Retrotrans_gag
NC_046182.1:5073888-5085017	7425.NV18673-PA	2.66e-100	363	2CMP4@1|root,2QR56@2759|Eukaryota,39VQX@33154|Opisthokonta,3BR69@33208|Metazoa,3D755@33213|Bilateria,4230R@6656|Arthropoda,3T012@50557|Insecta,46MK3@7399|Hymenoptera	33208|Metazoa	S	Pao retrotransposon peptidase	-	-	-	-	-	-	-	-	-	-	-	-	Asp_protease_2,DUF1758,DUF1759,Peptidase_A17,Phlebovirus_G2,RVT_1,rve
NC_046182.1:5104093-5117689	7668.SPU_001814.a-tr	5.96e-222	740	2CMP4@1|root,2QR56@2759|Eukaryota,39VQX@33154|Opisthokonta,3BR69@33208|Metazoa,3DDW3@33213|Bilateria	33208|Metazoa	S	Pao retrotransposon peptidase	-	-	-	-	-	-	-	-	-	-	-	-	DUF1758,DUF1759,Peptidase_A17,Phlebovirus_G2,RVT_1,rve
NC_046182.1:5119617-5127517	126957.SMAR006464-PA	4.11e-65	236	COG2801@1|root,2S2R5@2759|Eukaryota,39MHM@33154|Opisthokonta,3CP4C@33208|Metazoa,3E58K@33213|Bilateria,422JV@6656|Arthropoda	33208|Metazoa	L	transposition	-	-	-	-	-	-	-	-	-	-	-	-	Dam,RVT_1,RVT_3
NC_046182.1:5154984-5161809	6669.EFX65973	1.68e-88	305	2CNE1@1|root,2QVJ3@2759|Eukaryota,39SZA@33154|Opisthokonta,3BITZ@33208|Metazoa,3DMTE@33213|Bilateria,421XE@6656|Arthropoda	33208|Metazoa	S	MULE transposase domain	-	-	-	ko:K17604	-	-	-	-	ko00000,ko01009	-	-	-	FAR1,MULE
NC_046182.1:5433151-5435466	7668.SPU_010000-tr	2.54e-90	319	2CMP4@1|root,2QR56@2759|Eukaryota,39VQX@33154|Opisthokonta,3BR69@33208|Metazoa,3D755@33213|Bilateria	33208|Metazoa	S	Pao retrotransposon peptidase	-	-	-	-	-	-	-	-	-	-	-	-	DUF1759,Peptidase_A17,rve
NC_046182.1:5461097-5464037	7425.NV18849-PA	1.23e-61	237	COG2801@1|root,KOG0017@2759|Eukaryota,38DPC@33154|Opisthokonta,3BGB6@33208|Metazoa,3D5G4@33213|Bilateria,41ZUZ@6656|Arthropoda,3SKEY@50557|Insecta	33208|Metazoa	L	Reverse transcriptase (RNA-dependent DNA polymerase)	-	-	-	-	-	-	-	-	-	-	-	-	DUF4219,RVT_2,Retrotran_gag_2,gag_pre-integrs,rve,zf-CCHC
NC_046182.1:5504931-5508317	7425.NV18536-PA	1.07e-124	422	COG2801@1|root,KOG0017@2759|Eukaryota,38DPC@33154|Opisthokonta,3BGB6@33208|Metazoa,3D5G4@33213|Bilateria,41ZUZ@6656|Arthropoda,3SKEY@50557|Insecta	33208|Metazoa	L	Reverse transcriptase (RNA-dependent DNA polymerase)	-	-	-	-	-	-	-	-	-	-	-	-	DUF4219,RVT_2,Retrotran_gag_2,gag_pre-integrs,rve,zf-CCHC
NC_046182.1:5528036-5560708	10224.XP_006815925.1	9.87e-190	640	2CMP4@1|root,2QR56@2759|Eukaryota,39VQX@33154|Opisthokonta,3BR69@33208|Metazoa,3D755@33213|Bilateria	33208|Metazoa	S	Pao retrotransposon peptidase	-	-	-	-	-	-	-	-	-	-	-	-	Asp_protease_2,DUF1758,DUF1759,Peptidase_A17,Phlebovirus_G2,RVT_1,rve
NC_046182.1:5568371-5593874	7070.TC010509-PA	1.77e-48	200	COG2801@1|root,KOG0017@2759|Eukaryota,39ZQV@33154|Opisthokonta,3BIZ8@33208|Metazoa,3D69X@33213|Bilateria	33208|Metazoa	L	protein heterodimerization activity	-	-	-	-	-	-	-	-	-	-	-	-	Phage_integrase,RVT_1
NC_046182.1:5782962-5785022	10224.XP_006818999.1	1.4e-07	63.9	COG2801@1|root,KOG0017@2759|Eukaryota,39TC6@33154|Opisthokonta,3BHT2@33208|Metazoa,3D2MB@33213|Bilateria	33208|Metazoa	J	transposition, RNA-mediated	-	-	-	-	-	-	-	-	-	-	-	-	DUF1758,DUF1759,Peptidase_A17,Phlebovirus_G2,RVT_1,rve
NC_046182.1:5826263-5828624	7668.SPU_010000-tr	4.21e-64	242	2CMP4@1|root,2QR56@2759|Eukaryota,39VQX@33154|Opisthokonta,3BR69@33208|Metazoa,3D755@33213|Bilateria	33208|Metazoa	S	Pao retrotransposon peptidase	-	-	-	-	-	-	-	-	-	-	-	-	DUF1759,Peptidase_A17,rve
NC_046182.1:5909010-5909997	6669.EFX66164	9.89e-30	123	2D3AU@1|root,2SQVT@2759|Eukaryota,3AAKZ@33154|Opisthokonta,3BMW0@33208|Metazoa,3DKUT@33213|Bilateria	33208|Metazoa	S	Retrotransposon gag protein	ASPRV1	GO:0003674,GO:0003824,GO:0004175,GO:0004190,GO:0005575,GO:0006508,GO:0006807,GO:0007275,GO:0008150,GO:0008152,GO:0008233,GO:0010467,GO:0016020,GO:0016021,GO:0016485,GO:0016787,GO:0019538,GO:0031224,GO:0032501,GO:0032502,GO:0043170,GO:0043588,GO:0044238,GO:0044425,GO:0048513,GO:0048731,GO:0048856,GO:0051604,GO:0070001,GO:0070011,GO:0071704,GO:0140096,GO:1901564	-	-	-	-	-	-	-	-	-	-	Retrotrans_gag,gag-asp_proteas
NC_046182.1:5915661-5923144	7668.SPU_021821-tr	1.33e-98	364	2CMP4@1|root,2QR56@2759|Eukaryota,39VQX@33154|Opisthokonta,3BR69@33208|Metazoa,3D755@33213|Bilateria	33208|Metazoa	S	Pao retrotransposon peptidase	-	-	-	-	-	-	-	-	-	-	-	-	DUF1759,Peptidase_A17,rve
NC_046182.1:5924968-5950312	6669.EFX64598	2.47e-38	155	2EMGN@1|root,2SR5B@2759|Eukaryota,3ARNA@33154|Opisthokonta	2759|Eukaryota	-	-	-	-	-	-	-	-	-	-	-	-	-	-	DDE_Tnp_4
NC_046182.1:5951687-5959203	6669.EFX64418	4.12e-76	265	2CZKJ@1|root,2SATZ@2759|Eukaryota	2759|Eukaryota	S	RNase H	-	-	-	-	-	-	-	-	-	-	-	-	RNase_H
NC_046182.1:6006974-6015867	6669.EFX78062	3.79e-113	378	28K1W@1|root,2QSGD@2759|Eukaryota,39WBJ@33154|Opisthokonta,3BA1V@33208|Metazoa,3D1JX@33213|Bilateria,4229K@6656|Arthropoda	33208|Metazoa	-	-	-	-	-	-	-	-	-	-	-	-	-	-	Transposase_21
NC_046182.1:6039864-6049771	7029.ACYPI35567-PA	7.75e-19	103	29QV0@1|root,2RX9E@2759|Eukaryota,39MAU@33154|Opisthokonta	33154|Opisthokonta	S	Transposase protein	-	-	-	-	-	-	-	-	-	-	-	-	THAP,Tnp_P_element
NC_046182.1:6061722-6072959	7070.TC009115-PA	5.07e-102	369	COG2801@1|root,KOG0017@2759|Eukaryota,38DPC@33154|Opisthokonta,3BGB6@33208|Metazoa,3D5G4@33213|Bilateria,41ZUZ@6656|Arthropoda,3SKEY@50557|Insecta	33208|Metazoa	L	Reverse transcriptase (RNA-dependent DNA polymerase)	-	-	-	-	-	-	-	-	-	-	-	-	DUF4219,RVT_2,Retrotran_gag_2,gag_pre-integrs,rve,zf-CCHC
NC_046182.1:6127823-6156699	6669.EFX75813	1.45e-165	522	28N8N@1|root,2QUTZ@2759|Eukaryota,39XUZ@33154|Opisthokonta,3BIC8@33208|Metazoa,3D1M8@33213|Bilateria,420PE@6656|Arthropoda	33208|Metazoa	S	Transposase	-	-	-	-	-	-	-	-	-	-	-	-	DDE_3,HTH_23,HTH_Tnp_Tc3_2
NC_046182.1:6190453-6195350	6669.EFX80248	1.18e-77	287	2CX6J@1|root,2RWF1@2759|Eukaryota,3AUU7@33154|Opisthokonta,3C4C6@33208|Metazoa,3DJMR@33213|Bilateria,423FA@6656|Arthropoda	33208|Metazoa	S	Retrotransposon gag protein	-	-	-	-	-	-	-	-	-	-	-	-	Retrotrans_gag,zf-CCHC
NC_046182.1:6297606-6298432	7668.SPU_001810-tr	3.99e-20	98.2	2CMP4@1|root,2QR56@2759|Eukaryota,39VQX@33154|Opisthokonta,3BR69@33208|Metazoa,3DDW3@33213|Bilateria	33208|Metazoa	S	Pao retrotransposon peptidase	-	-	-	-	-	-	-	-	-	-	-	-	DUF1758,DUF1759,Peptidase_A17,Phlebovirus_G2,RVT_1,rve
NC_046182.1:6306084-6335772	7425.NV17307-PA	1.43e-259	835	COG2801@1|root,KOG0017@2759|Eukaryota,38DPC@33154|Opisthokonta,3BGB6@33208|Metazoa,3D5G4@33213|Bilateria,41ZUZ@6656|Arthropoda,3SKEY@50557|Insecta	33208|Metazoa	L	Reverse transcriptase (RNA-dependent DNA polymerase)	-	-	-	-	-	-	-	-	-	-	-	-	DUF4219,RVT_2,Retrotran_gag_2,gag_pre-integrs,rve,zf-CCHC
NC_046182.1:6379493-6390602	6669.EFX78739	1.34e-93	319	KOG3105@1|root,KOG3105@2759|Eukaryota,38DQS@33154|Opisthokonta,3BK20@33208|Metazoa,3CYN0@33213|Bilateria,41Z9I@6656|Arthropoda	33208|Metazoa	S	DDE superfamily endonuclease	-	-	-	-	-	-	-	-	-	-	-	-	DDE_1,HTH_Tnp_Tc5,HTH_psq
NC_046182.1:6415940-6429544	6669.EFX81136	7.67e-118	395	KOG3105@1|root,KOG3105@2759|Eukaryota,38DQS@33154|Opisthokonta,3BK20@33208|Metazoa,3CYN0@33213|Bilateria,41Z9I@6656|Arthropoda	33208|Metazoa	S	DDE superfamily endonuclease	-	-	-	-	-	-	-	-	-	-	-	-	DDE_1,HTH_Tnp_Tc5,HTH_psq
NC_046182.1:6430612-6436178	6669.EFX69596	9.31e-64	228	KOG1075@1|root,KOG1075@2759|Eukaryota,3AQAX@33154|Opisthokonta,3C23C@33208|Metazoa	33208|Metazoa	S	Ribonuclease H protein	-	-	-	-	-	-	-	-	-	-	-	-	Exo_endo_phos_2,RVT_1
NC_046182.1:6523280-6527994	7425.NV17307-PA	5.54e-105	374	COG2801@1|root,KOG0017@2759|Eukaryota,38DPC@33154|Opisthokonta,3BGB6@33208|Metazoa,3D5G4@33213|Bilateria,41ZUZ@6656|Arthropoda,3SKEY@50557|Insecta	33208|Metazoa	L	Reverse transcriptase (RNA-dependent DNA polymerase)	-	-	-	-	-	-	-	-	-	-	-	-	DUF4219,RVT_2,Retrotran_gag_2,gag_pre-integrs,rve,zf-CCHC
NC_046182.1:6554437-6559607	6669.EFX72047	1.17e-51	197	COG2801@1|root,KOG0017@2759|Eukaryota,3ASA5@33154|Opisthokonta,3C4JS@33208|Metazoa,3DJ3B@33213|Bilateria,423I8@6656|Arthropoda	33208|Metazoa	L	transposition, RNA-mediated	-	-	-	-	-	-	-	-	-	-	-	-	Retrotrans_gag
NC_046182.1:6575017-6588046	7668.SPU_001810-tr	5.15e-78	296	2CMP4@1|root,2QR56@2759|Eukaryota,39VQX@33154|Opisthokonta,3BR69@33208|Metazoa,3DDW3@33213|Bilateria	33208|Metazoa	S	Pao retrotransposon peptidase	-	-	-	-	-	-	-	-	-	-	-	-	DUF1758,DUF1759,Peptidase_A17,Phlebovirus_G2,RVT_1,rve
NC_046182.1:6632620-6640753	7425.NV17307-PA	2.66e-90	333	COG2801@1|root,KOG0017@2759|Eukaryota,38DPC@33154|Opisthokonta,3BGB6@33208|Metazoa,3D5G4@33213|Bilateria,41ZUZ@6656|Arthropoda,3SKEY@50557|Insecta	33208|Metazoa	L	Reverse transcriptase (RNA-dependent DNA polymerase)	-	-	-	-	-	-	-	-	-	-	-	-	DUF4219,RVT_2,Retrotran_gag_2,gag_pre-integrs,rve,zf-CCHC
NC_046182.1:6644362-6644756	7029.ACYPI069491-PA	2.45e-10	64.7	KOG1121@1|root,KOG1121@2759|Eukaryota,3AJC9@33154|Opisthokonta,3BV3P@33208|Metazoa,3DF56@33213|Bilateria,4224I@6656|Arthropoda,3SQFR@50557|Insecta	33208|Metazoa	S	hAT family C-terminal dimerisation region	-	-	-	-	-	-	-	-	-	-	-	-	Dimer_Tnp_hAT
NC_046182.1:6673952-6684468	7425.NV17956-PA	1.7e-57	230	COG2801@1|root,KOG0017@2759|Eukaryota,38DPC@33154|Opisthokonta,3BGB6@33208|Metazoa,3D5G4@33213|Bilateria,41ZUZ@6656|Arthropoda,3SKEY@50557|Insecta	33208|Metazoa	L	Reverse transcriptase (RNA-dependent DNA polymerase)	-	-	-	-	-	-	-	-	-	-	-	-	DUF4219,RVT_2,Retrotran_gag_2,gag_pre-integrs,rve,zf-CCHC
NC_046182.1:6716665-6723359	6669.EFX69607	8.46e-131	433	COG0507@1|root,KOG0987@2759|Eukaryota,38G2J@33154|Opisthokonta,3BIV7@33208|Metazoa,3D0M2@33213|Bilateria,420BN@6656|Arthropoda	33208|Metazoa	D	DNA helicase activity	-	-	-	ko:K18626	-	-	-	-	ko00000,ko04812	-	-	-	Helitron_like_N,PIF1
NC_046182.1:6725968-6749542	10224.XP_006815925.1	2.83e-137	483	2CMP4@1|root,2QR56@2759|Eukaryota,39VQX@33154|Opisthokonta,3BR69@33208|Metazoa,3D755@33213|Bilateria	33208|Metazoa	S	Pao retrotransposon peptidase	-	-	-	-	-	-	-	-	-	-	-	-	Asp_protease_2,DUF1758,DUF1759,Peptidase_A17,Phlebovirus_G2,RVT_1,rve
NC_046182.1:6751028-6779915	6669.EFX81136	1.72e-111	377	KOG3105@1|root,KOG3105@2759|Eukaryota,38DQS@33154|Opisthokonta,3BK20@33208|Metazoa,3CYN0@33213|Bilateria,41Z9I@6656|Arthropoda	33208|Metazoa	S	DDE superfamily endonuclease	-	-	-	-	-	-	-	-	-	-	-	-	DDE_1,HTH_Tnp_Tc5,HTH_psq
NC_046182.1:7618688-7625435	7739.XP_002613771.1	1.3e-14	88.6	KOG4585@1|root,KOG4585@2759|Eukaryota	2759|Eukaryota	B	nuclease activity	-	-	-	ko:K14347	-	-	-	-	ko00000,ko02000,ko04147	2.A.93.1	-	-	DDE_Tnp_4,DUF2439,THAP,Tnp_P_element
NC_046182.1:7848935-7850159	400682.PAC_15715567	2.67e-47	172	2CYJV@1|root,2S4UE@2759|Eukaryota,3A98U@33154|Opisthokonta,3BV10@33208|Metazoa	33208|Metazoa	-	-	-	-	-	-	-	-	-	-	-	-	-	-	Phage_integrase
NC_046182.1:7851206-7854035	400682.PAC_15707569	2.51e-98	327	COG2801@1|root,KOG0017@2759|Eukaryota,39ZQV@33154|Opisthokonta,3BIZ8@33208|Metazoa	33208|Metazoa	K	transposition, RNA-mediated	-	-	-	-	-	-	-	-	-	-	-	-	RVT_1
NC_046182.1:7871633-7874589	6669.EFX80248	1.68e-129	422	2CX6J@1|root,2RWF1@2759|Eukaryota,3AUU7@33154|Opisthokonta,3C4C6@33208|Metazoa,3DJMR@33213|Bilateria,423FA@6656|Arthropoda	33208|Metazoa	S	Retrotransposon gag protein	-	-	-	-	-	-	-	-	-	-	-	-	Retrotrans_gag,zf-CCHC
NC_046183.1:2079490-2081719	6669.EFX63649	3.49e-43	167	COG2801@1|root,KOG0017@2759|Eukaryota,3A59N@33154|Opisthokonta,3BS2Y@33208|Metazoa,3D8HX@33213|Bilateria,423FT@6656|Arthropoda	33208|Metazoa	L	gag-polypeptide of LTR copia-type	-	-	-	-	-	-	-	-	-	-	-	-	Retrotran_gag_2,gag_pre-integrs,rve,zf-CCHC
NC_046183.1:2104426-2111766	6669.EFX63450	1.44e-155	491	2DZK0@1|root,2S73E@2759|Eukaryota,3ACB6@33154|Opisthokonta,3BVZK@33208|Metazoa,3E41E@33213|Bilateria	33208|Metazoa	S	RNase H	-	-	-	-	-	-	-	-	-	-	-	-	RNase_H
NC_046183.1:2113344-2118281	6669.EFX87534	1.44e-39	166	2CY1J@1|root,2S1BE@2759|Eukaryota,3A4Q6@33154|Opisthokonta,3BRW8@33208|Metazoa,3D9KI@33213|Bilateria,422F1@6656|Arthropoda	33208|Metazoa	O	MULE transposase domain	-	-	-	-	-	-	-	-	-	-	-	-	MULE,Prok-RING_4,Tnp_P_element,zf-C3HC4_3
NC_046183.1:2121328-2121665	7260.FBpp0250164	1.6e-12	70.1	COG2801@1|root,KOG0017@2759|Eukaryota,39TC6@33154|Opisthokonta,3BHT2@33208|Metazoa,3E61A@33213|Bilateria,42B3W@6656|Arthropoda,3T0HI@50557|Insecta,456YI@7147|Diptera	33208|Metazoa	L	transposition, RNA-mediated	-	-	-	-	-	-	-	-	-	-	-	-	DUF1759,Peptidase_A17,rve
NC_046183.1:2128038-2129740	6669.EFX78739	1.08e-57	206	KOG3105@1|root,KOG3105@2759|Eukaryota,38DQS@33154|Opisthokonta,3BK20@33208|Metazoa,3CYN0@33213|Bilateria,41Z9I@6656|Arthropoda	33208|Metazoa	S	DDE superfamily endonuclease	-	-	-	-	-	-	-	-	-	-	-	-	DDE_1,HTH_Tnp_Tc5,HTH_psq
NC_046183.1:2215874-2217393	3712.Bo5g132790.1	7.44e-16	89.7	COG2801@1|root,KOG0017@2759|Eukaryota,3884B@33090|Viridiplantae,3GZ1B@35493|Streptophyta,3HXH8@3699|Brassicales	35493|Streptophyta	L	Reverse transcriptase (RNA-dependent DNA polymerase)	-	-	-	-	-	-	-	-	-	-	-	-	RVT_2,Retrotran_gag_2,rve
NC_046183.1:2218723-2219212	6669.EFX63649	4.02e-21	95.1	COG2801@1|root,KOG0017@2759|Eukaryota,3A59N@33154|Opisthokonta,3BS2Y@33208|Metazoa,3D8HX@33213|Bilateria,423FT@6656|Arthropoda	33208|Metazoa	L	gag-polypeptide of LTR copia-type	-	-	-	-	-	-	-	-	-	-	-	-	Retrotran_gag_2,gag_pre-integrs,rve,zf-CCHC
NC_046183.1:2220266-2224787	6669.EFX72977	1.31e-46	182	2CY74@1|root,2S2H8@2759|Eukaryota,3A3Z3@33154|Opisthokonta,3BSEA@33208|Metazoa,3D8D3@33213|Bilateria,4207X@6656|Arthropoda	33208|Metazoa	S	Transposase protein	-	-	-	-	-	-	-	-	-	-	-	-	Tnp_P_element
NC_046183.1:2226022-2263636	7668.SPU_021821-tr	5.55e-257	850	2CMP4@1|root,2QR56@2759|Eukaryota,39VQX@33154|Opisthokonta,3BR69@33208|Metazoa,3D755@33213|Bilateria	33208|Metazoa	S	Pao retrotransposon peptidase	-	-	-	-	-	-	-	-	-	-	-	-	DUF1759,Peptidase_A17,rve
NC_046183.1:2314897-2333065	6669.EFX69357	1.12e-168	529	2CMM3@1|root,2QQSX@2759|Eukaryota,39DKY@33154|Opisthokonta,3BDYS@33208|Metazoa,3CVMR@33213|Bilateria,41Z4G@6656|Arthropoda	33208|Metazoa	S	Transposase protein	-	-	-	-	-	-	-	-	-	-	-	-	Tnp_P_element
NC_046183.1:2348543-2361467	946362.XP_004988914.1	3.14e-36	161	COG2801@1|root,KOG0017@2759|Eukaryota,38F42@33154|Opisthokonta	33154|Opisthokonta	G	retrotransposable element Tf2 155 kDa protein type 1-like	-	-	-	-	-	-	-	-	-	-	-	-	PNMA,RVT_1,gag-asp_proteas,rve,zf-CCHC,zf-H2C2
NC_046183.1:2388302-2393257	6669.EFX72061	6.99e-66	239	29RJ7@1|root,2RXBE@2759|Eukaryota,39V4K@33154|Opisthokonta,3BJZ7@33208|Metazoa,3D3HW@33213|Bilateria,422D7@6656|Arthropoda	33208|Metazoa	L	DDE superfamily endonuclease	-	-	-	-	-	-	-	-	-	-	-	-	DDE_Tnp_4,HTH_Tnp_4,THAP
NC_046183.1:2394325-2414429	7668.SPU_010000-tr	3.66e-114	416	2CMP4@1|root,2QR56@2759|Eukaryota,39VQX@33154|Opisthokonta,3BR69@33208|Metazoa,3D755@33213|Bilateria	33208|Metazoa	S	Pao retrotransposon peptidase	-	-	-	-	-	-	-	-	-	-	-	-	DUF1759,Peptidase_A17,rve
NC_046183.1:2416655-2420974	67593.Physo132874	9.96e-193	614	COG2801@1|root,KOG0017@2759|Eukaryota,3QH4V@4776|Peronosporales	4776|Peronosporales	L	GAG-pre-integrase domain	-	-	-	-	-	-	-	-	-	-	-	-	DUF4219,RVT_2,Retrotran_gag_2,gag_pre-integrs,rve,zf-CCHC
NC_046183.1:2643283-2651623	6669.EFX61292	1.62e-112	383	KOG1075@1|root,KOG1075@2759|Eukaryota,3AQAX@33154|Opisthokonta,3C23C@33208|Metazoa,3DI9Q@33213|Bilateria,422W7@6656|Arthropoda	33208|Metazoa	S	Ribonuclease H protein	-	-	-	-	-	-	-	-	-	-	-	-	Exo_endo_phos_2,RVT_1
NC_046183.1:2657129-2658843	6669.EFX66508	3.01e-100	326	2CY74@1|root,2S2H8@2759|Eukaryota,3A3Z3@33154|Opisthokonta,3BSEA@33208|Metazoa,3D8D3@33213|Bilateria,4207X@6656|Arthropoda	33208|Metazoa	S	Transposase protein	-	-	-	-	-	-	-	-	-	-	-	-	Tnp_P_element
NC_046183.1:2829189-2831438	10224.XP_006820445.1	0.000262	53.5	COG2801@1|root,KOG0017@2759|Eukaryota,39TC6@33154|Opisthokonta,3BHT2@33208|Metazoa,3D2MB@33213|Bilateria	33208|Metazoa	J	transposition, RNA-mediated	-	-	-	-	-	-	-	-	-	-	-	-	DUF1758,DUF1759,Peptidase_A17,Phlebovirus_G2,RVT_1,rve
NC_046183.1:2841475-2844551	7668.SPU_016728-tr	2.28e-75	273	COG2801@1|root,KOG0017@2759|Eukaryota,39ZQV@33154|Opisthokonta,3BIZ8@33208|Metazoa,3D69X@33213|Bilateria	33208|Metazoa	L	protein heterodimerization activity	-	-	-	-	-	-	-	-	-	-	-	-	Phage_integrase,RVT_1
NC_046183.1:2862882-2865170	6669.EFX82068	2.96e-117	391	COG1643@1|root,KOG0920@2759|Eukaryota,38ETH@33154|Opisthokonta,3BAM8@33208|Metazoa,3CVBU@33213|Bilateria,41U8N@6656|Arthropoda	33208|Metazoa	A	ATP-binding RNA helicase which plays a central role during spermatogenesis and oogenesis by repressing transposable elements and preventing their mobilization, which is essential for the germline integrity. Acts via the piRNA metabolic process, which mediates the repression of transposable elements during meiosis by forming complexes composed of piRNAs and Piwi and govern the methylation and subs…	TDRD9	GO:0000003,GO:0000018,GO:0000070,GO:0000278,GO:0000280,GO:0000335,GO:0000337,GO:0000578,GO:0000819,GO:0001556,GO:0001709,GO:0002064,GO:0002065,GO:0002066,GO:0003002,GO:0003006,GO:0003674,GO:0003676,GO:0003723,GO:0003724,GO:0003824,GO:0004004,GO:0004386,GO:0005488,GO:0005575,GO:0005622,GO:0005623,GO:0005634,GO:0005654,GO:0005737,GO:0005739,GO:0005829,GO:0006139,GO:0006259,GO:0006304,GO:0006305,GO:…	3.6.4.13	ko:K18408	-	-	-	-	ko00000,ko01000,ko03036	-	-	-	DEAD,HA2,Helicase_C,TUDOR
NC_046183.1:2911101-2932052	7668.SPU_010000-tr	7.89e-105	387	2CMP4@1|root,2QR56@2759|Eukaryota,39VQX@33154|Opisthokonta,3BR69@33208|Metazoa,3D755@33213|Bilateria	33208|Metazoa	S	Pao retrotransposon peptidase	-	-	-	-	-	-	-	-	-	-	-	-	DUF1759,Peptidase_A17,rve
NC_046183.1:2960254-3003804	7668.SPU_028768-tr	5.3e-130	466	COG2801@1|root,KOG0017@2759|Eukaryota,39TC6@33154|Opisthokonta,3BHT2@33208|Metazoa,3DE2J@33213|Bilateria	33208|Metazoa	L	Pao retrotransposon peptidase	-	-	-	-	-	-	-	-	-	-	-	-	DUF1758,DUF1759,Peptidase_A17,RVT_1,rve
NC_046183.1:3017043-3026801	225117.XP_009351357.1	2.13e-46	194	KOG1075@1|root,KOG1075@2759|Eukaryota	2759|Eukaryota	E	Ribonuclease H protein	-	-	-	-	-	-	-	-	-	-	-	-	RVT_1
NC_046183.1:3084418-3085516	6669.EFX80946	1.38e-09	68.2	2D2Y2@1|root,2SPGA@2759|Eukaryota,3AKXJ@33154|Opisthokonta,3C0SC@33208|Metazoa,3DGU1@33213|Bilateria,422KG@6656|Arthropoda	33208|Metazoa	S	MULE transposase domain	-	-	-	-	-	-	-	-	-	-	-	-	MULE,Peptidase_C48
NC_046183.1:3150396-3164906	7668.SPU_028768-tr	3.42e-194	659	COG2801@1|root,KOG0017@2759|Eukaryota,39TC6@33154|Opisthokonta,3BHT2@33208|Metazoa,3DE2J@33213|Bilateria	33208|Metazoa	L	Pao retrotransposon peptidase	-	-	-	-	-	-	-	-	-	-	-	-	DUF1758,DUF1759,Peptidase_A17,RVT_1,rve
NC_046183.1:3190481-3192599	57918.XP_004296329.1	1.34e-57	221	COG2801@1|root,KOG1916@1|root,KOG0017@2759|Eukaryota,KOG1916@2759|Eukaryota,37RRH@33090|Viridiplantae,3G8MV@35493|Streptophyta,4JM10@91835|fabids	35493|Streptophyta	H	transposition, RNA-mediated	-	-	-	-	-	-	-	-	-	-	-	-	RVP_2,RVT_1,Retrotrans_gag,rve
NC_046183.1:3358415-3369269	67593.Physo144685	2.69e-31	144	COG2801@1|root,KOG0017@2759|Eukaryota,3QHJF@4776|Peronosporales	4776|Peronosporales	L	gag-polypeptide of LTR copia-type	-	-	-	-	-	-	-	-	-	-	-	-	DUF4219,RVT_2,Retrotran_gag_2,gag_pre-integrs,rve,zf-CCHC
NC_046183.1:3395230-3399463	6669.EFX74937	8.71e-08	64.7	COG2801@1|root,KOG0017@2759|Eukaryota,3ASA5@33154|Opisthokonta,3C4JS@33208|Metazoa,3DJ3B@33213|Bilateria,423I8@6656|Arthropoda	33208|Metazoa	L	transposition, RNA-mediated	-	-	-	-	-	-	-	-	-	-	-	-	Retrotrans_gag
NC_046183.1:3418444-3433398	6669.EFX71581	4.26e-105	384	2EIQ4@1|root,2SP2K@2759|Eukaryota,3A8JA@33154|Opisthokonta	2759|Eukaryota	S	Helitron helicase-like domain at N-terminus	-	-	-	-	-	-	-	-	-	-	-	-	Helitron_like_N
NC_046183.1:3501907-3528501	6669.EFX80003	3.73e-160	510	2CXS3@1|root,2RZBP@2759|Eukaryota,39T23@33154|Opisthokonta,3BGRC@33208|Metazoa,3DA9T@33213|Bilateria,422G9@6656|Arthropoda	33208|Metazoa	S	hAT family C-terminal dimerisation region	-	-	-	-	-	-	-	-	-	-	-	-	DUF4371,Dimer_Tnp_hAT
NC_046183.1:3529641-3531042	6669.EFX65419	3.55e-65	228	KOG1075@1|root,KOG1075@2759|Eukaryota,3AQAX@33154|Opisthokonta,3C23C@33208|Metazoa,3DI9Q@33213|Bilateria,422W7@6656|Arthropoda	33208|Metazoa	S	Ribonuclease H protein	-	-	-	-	-	-	-	-	-	-	-	-	Exo_endo_phos_2,RVT_1
NC_046183.1:3532157-3534249	6669.EFX65419	3.11e-38	158	KOG1075@1|root,KOG1075@2759|Eukaryota,3AQAX@33154|Opisthokonta,3C23C@33208|Metazoa,3DI9Q@33213|Bilateria,422W7@6656|Arthropoda	33208|Metazoa	S	Ribonuclease H protein	-	-	-	-	-	-	-	-	-	-	-	-	Exo_endo_phos_2,RVT_1
NC_046183.1:3695148-3697697	6669.EFX76046	3.37e-17	94.7	28K1W@1|root,2QSGD@2759|Eukaryota,39WBJ@33154|Opisthokonta,3BA1V@33208|Metazoa,3D1JX@33213|Bilateria,4229K@6656|Arthropoda	33208|Metazoa	-	-	-	-	-	-	-	-	-	-	-	-	-	-	Transposase_21
NC_046183.1:3699206-3702732	6669.EFX69585	1.3e-63	237	2D2Y2@1|root,2SPGA@2759|Eukaryota,3AKXJ@33154|Opisthokonta,3C0SC@33208|Metazoa,3DGU1@33213|Bilateria	33208|Metazoa	S	MULE transposase domain	-	-	-	-	-	-	-	-	-	-	-	-	MULE,Peptidase_C48
NC_046183.1:3725838-3737034	6669.EFX74057	1.35e-44	181	2DAZK@1|root,2TMBR@2759|Eukaryota,39IHW@33154|Opisthokonta,3CNAI@33208|Metazoa,3DKR3@33213|Bilateria,423IM@6656|Arthropoda	33208|Metazoa	S	MULE transposase domain	-	-	-	-	-	-	-	-	-	-	-	-	MULE
NC_046183.1:3740377-3750192	6669.EFX71370	3.97e-124	412	29RJ7@1|root,2RXBE@2759|Eukaryota,39V4K@33154|Opisthokonta,3BJZ7@33208|Metazoa,3D3HW@33213|Bilateria,420BS@6656|Arthropoda	33208|Metazoa	S	DDE superfamily endonuclease	-	-	-	-	-	-	-	-	-	-	-	-	DDE_Tnp_4,HTH_Tnp_4,THAP
NC_046183.1:3752644-3760844	164328.Phyra85518	1.74e-74	282	COG2801@1|root,KOG0017@2759|Eukaryota,3QH4V@4776|Peronosporales	4776|Peronosporales	L	GAG-pre-integrase domain	-	-	-	-	-	-	-	-	-	-	-	-	DUF4219,RVT_2,Retrotran_gag_2,gag_pre-integrs,rve,zf-CCHC
NC_046183.1:3832828-3835616	7070.TC010686-PA	1.38e-06	61.6	2CMP4@1|root,2QR56@2759|Eukaryota,39VQX@33154|Opisthokonta,3BR69@33208|Metazoa,3D755@33213|Bilateria,4230R@6656|Arthropoda,3T012@50557|Insecta	33208|Metazoa	S	Pao retrotransposon peptidase	-	-	-	-	-	-	-	-	-	-	-	-	DUF1758,DUF1759,Peptidase_A17,RVT_1,rve
NC_046183.1:3869114-3869725	6669.EFX75910	2.13e-24	105	COG2801@1|root,KOG0017@2759|Eukaryota,3ASA5@33154|Opisthokonta,3C4JS@33208|Metazoa,3DJ3B@33213|Bilateria,423I8@6656|Arthropoda	33208|Metazoa	L	transposition, RNA-mediated	-	-	-	-	-	-	-	-	-	-	-	-	Retrotrans_gag
NC_046183.1:3876872-3880388	7668.SPU_010000-tr	2.66e-123	427	2CMP4@1|root,2QR56@2759|Eukaryota,39VQX@33154|Opisthokonta,3BR69@33208|Metazoa,3D755@33213|Bilateria	33208|Metazoa	S	Pao retrotransposon peptidase	-	-	-	-	-	-	-	-	-	-	-	-	DUF1759,Peptidase_A17,rve
NC_046183.1:3921928-3932688	6669.EFX75914	1.04e-16	94	KOG1121@1|root,KOG1121@2759|Eukaryota,3AASQ@33154|Opisthokonta,3BV23@33208|Metazoa,3DBAW@33213|Bilateria,422XZ@6656|Arthropoda	33208|Metazoa	S	hAT family C-terminal dimerisation region	-	-	-	-	-	-	-	-	-	-	-	-	Dimer_Tnp_hAT
NC_046183.1:3955300-3960634	7070.TC009115-PA	1.51e-219	691	COG2801@1|root,KOG0017@2759|Eukaryota,38DPC@33154|Opisthokonta,3BGB6@33208|Metazoa,3D5G4@33213|Bilateria,41ZUZ@6656|Arthropoda,3SKEY@50557|Insecta	33208|Metazoa	L	Reverse transcriptase (RNA-dependent DNA polymerase)	-	-	-	-	-	-	-	-	-	-	-	-	DUF4219,RVT_2,Retrotran_gag_2,gag_pre-integrs,rve,zf-CCHC
NC_046183.1:3985573-3989564	7668.SPU_024558-tr	1.53e-80	299	COG0507@1|root,KOG0987@2759|Eukaryota,38G2J@33154|Opisthokonta,3BIV7@33208|Metazoa,3D0M2@33213|Bilateria	33208|Metazoa	L	DNA helicase activity	-	-	-	-	-	-	-	-	-	-	-	-	Helitron_like_N,PIF1
NC_046183.1:4122493-4124333	6669.EFX71581	0.000389	52.8	2EIQ4@1|root,2SP2K@2759|Eukaryota,3A8JA@33154|Opisthokonta	2759|Eukaryota	S	Helitron helicase-like domain at N-terminus	-	-	-	-	-	-	-	-	-	-	-	-	Helitron_like_N
NC_046183.1:4131807-4133146	6669.EFX62873	1.38e-38	146	COG2801@1|root,KOG0017@2759|Eukaryota,38F42@33154|Opisthokonta,3BA5H@33208|Metazoa,3CZSS@33213|Bilateria,421KC@6656|Arthropoda	33208|Metazoa	L	Integrase core domain	-	-	-	-	-	-	-	-	-	-	-	-	RVT_1,gag-asp_proteas,rve
NC_046183.1:4134190-4134708	7668.SPU_012595-tr	1.25e-26	113	COG2801@1|root,KOG0017@2759|Eukaryota,38F42@33154|Opisthokonta	33154|Opisthokonta	G	retrotransposable element Tf2 155 kDa protein type 1-like	-	-	-	-	-	-	-	-	-	-	-	-	PNMA,RVT_1,gag-asp_proteas,rve,zf-CCHC,zf-H2C2
NC_046183.1:4155376-4164136	7029.ACYPI081975-PA	8.22e-137	458	COG2801@1|root,KOG0017@2759|Eukaryota,38DPC@33154|Opisthokonta,3BGB6@33208|Metazoa,3D5G4@33213|Bilateria,41ZUZ@6656|Arthropoda,3SKEY@50557|Insecta	33208|Metazoa	L	Reverse transcriptase (RNA-dependent DNA polymerase)	-	-	-	-	-	-	-	-	-	-	-	-	RVT_2,Retrotran_gag_2,gag_pre-integrs,rve
NC_046183.1:4169171-4170486	568076.XP_007826756.1	6.69e-06	57	KOG1121@1|root,KOG1121@2759|Eukaryota,39UGI@33154|Opisthokonta,3P5TX@4751|Fungi,3QX04@4890|Ascomycota,21EEG@147550|Sordariomycetes,3TK12@5125|Hypocreales,3G64U@34397|Clavicipitaceae	4751|Fungi	L	hAT family C-terminal dimerisation region	-	-	-	-	-	-	-	-	-	-	-	-	Dimer_Tnp_hAT
NC_046183.1:4177407-4187171	7668.SPU_001810-tr	3.03e-112	402	2CMP4@1|root,2QR56@2759|Eukaryota,39VQX@33154|Opisthokonta,3BR69@33208|Metazoa,3DDW3@33213|Bilateria	33208|Metazoa	S	Pao retrotransposon peptidase	-	-	-	-	-	-	-	-	-	-	-	-	DUF1758,DUF1759,Peptidase_A17,Phlebovirus_G2,RVT_1,rve
NC_046183.1:4202087-4203436	7029.ACYPI088512-PA	1.63e-72	256	COG2801@1|root,KOG0017@2759|Eukaryota,38DPC@33154|Opisthokonta,3BGB6@33208|Metazoa,3D5G4@33213|Bilateria,41ZUZ@6656|Arthropoda,3SKEY@50557|Insecta	33208|Metazoa	L	Reverse transcriptase (RNA-dependent DNA polymerase)	-	-	-	-	-	-	-	-	-	-	-	-	RVT_2,Retrotran_gag_2,gag_pre-integrs,rve
NC_046183.1:4222773-4229340	7668.SPU_010000-tr	4.13e-197	657	2CMP4@1|root,2QR56@2759|Eukaryota,39VQX@33154|Opisthokonta,3BR69@33208|Metazoa,3D755@33213|Bilateria	33208|Metazoa	S	Pao retrotransposon peptidase	-	-	-	-	-	-	-	-	-	-	-	-	DUF1759,Peptidase_A17,rve
NC_046183.1:4235337-4239540	6669.EFX69596	1.78e-28	125	KOG1075@1|root,KOG1075@2759|Eukaryota,3AQAX@33154|Opisthokonta,3C23C@33208|Metazoa	33208|Metazoa	S	Ribonuclease H protein	-	-	-	-	-	-	-	-	-	-	-	-	Exo_endo_phos_2,RVT_1
NC_046183.1:4248127-4250152	6669.EFX66585	2.16e-10	68.2	COG2801@1|root,KOG0017@2759|Eukaryota,396KX@33154|Opisthokonta,3CAZG@33208|Metazoa,3DKPQ@33213|Bilateria,423VF@6656|Arthropoda	33208|Metazoa	L	transposition, RNA-mediated	-	-	-	-	-	-	-	-	-	-	-	-	-
NC_046183.1:4299713-4300600	6669.EFX83595	1.84e-52	183	COG2801@1|root,KOG0017@2759|Eukaryota,39RZN@33154|Opisthokonta,3BK6W@33208|Metazoa,3DD0S@33213|Bilateria	33208|Metazoa	L	transposition, RNA-mediated	-	-	-	-	-	-	-	-	-	-	-	-	Asp_protease_2,RVT_1,gag-asp_proteas,rve
NC_046183.1:4314716-4325485	7668.SPU_010000-tr	5.43e-201	681	2CMP4@1|root,2QR56@2759|Eukaryota,39VQX@33154|Opisthokonta,3BR69@33208|Metazoa,3D755@33213|Bilateria	33208|Metazoa	S	Pao retrotransposon peptidase	-	-	-	-	-	-	-	-	-	-	-	-	DUF1759,Peptidase_A17,rve
NC_046183.1:4350411-4354850	7029.ACYPI088512-PA	4.66e-57	226	COG2801@1|root,KOG0017@2759|Eukaryota,38DPC@33154|Opisthokonta,3BGB6@33208|Metazoa,3D5G4@33213|Bilateria,41ZUZ@6656|Arthropoda,3SKEY@50557|Insecta	33208|Metazoa	L	Reverse transcriptase (RNA-dependent DNA polymerase)	-	-	-	-	-	-	-	-	-	-	-	-	RVT_2,Retrotran_gag_2,gag_pre-integrs,rve
NC_046183.1:4358679-4365553	6669.EFX67282	5.89e-20	93.6	KOG1121@1|root,KOG1121@2759|Eukaryota,3ADM8@33154|Opisthokonta	33154|Opisthokonta	S	hAT family C-terminal dimerisation region	-	-	-	-	-	-	-	-	-	-	-	-	Dimer_Tnp_hAT
NC_046183.1:4380495-4388078	6669.EFX78739	6.12e-102	343	KOG3105@1|root,KOG3105@2759|Eukaryota,38DQS@33154|Opisthokonta,3BK20@33208|Metazoa,3CYN0@33213|Bilateria,41Z9I@6656|Arthropoda	33208|Metazoa	S	DDE superfamily endonuclease	-	-	-	-	-	-	-	-	-	-	-	-	DDE_1,HTH_Tnp_Tc5,HTH_psq
NC_046183.1:4423493-4425674	6669.EFX72654	1.85e-78	270	2AM6E@1|root,2RZB7@2759|Eukaryota,3A2X3@33154|Opisthokonta,3BQZ2@33208|Metazoa,3D7EP@33213|Bilateria,429TE@6656|Arthropoda	33208|Metazoa	S	MULE transposase domain	-	-	-	-	-	-	-	-	-	-	-	-	FLYWCH,MULE
NC_046183.1:4442251-4452531	10224.XP_006813138.1	2.75e-30	137	2CMP4@1|root,2QR56@2759|Eukaryota,39VQX@33154|Opisthokonta,3BR69@33208|Metazoa,3D755@33213|Bilateria	33208|Metazoa	S	Pao retrotransposon peptidase	-	-	-	-	-	-	-	-	-	-	-	-	Peptidase_A17,rve
NC_046183.1:4453785-4461993	7668.SPU_001814.a-tr	2.1e-89	334	2CMP4@1|root,2QR56@2759|Eukaryota,39VQX@33154|Opisthokonta,3BR69@33208|Metazoa,3DDW3@33213|Bilateria	33208|Metazoa	S	Pao retrotransposon peptidase	-	-	-	-	-	-	-	-	-	-	-	-	DUF1758,DUF1759,Peptidase_A17,Phlebovirus_G2,RVT_1,rve
NC_046183.1:4498721-4501805	6669.EFX75910	8.48e-30	130	COG2801@1|root,KOG0017@2759|Eukaryota,3ASA5@33154|Opisthokonta,3C4JS@33208|Metazoa,3DJ3B@33213|Bilateria,423I8@6656|Arthropoda	33208|Metazoa	L	transposition, RNA-mediated	-	-	-	-	-	-	-	-	-	-	-	-	Retrotrans_gag
NC_046183.1:4505122-4509294	6669.EFX69585	3.01e-49	195	2D2Y2@1|root,2SPGA@2759|Eukaryota,3AKXJ@33154|Opisthokonta,3C0SC@33208|Metazoa,3DGU1@33213|Bilateria	33208|Metazoa	S	MULE transposase domain	-	-	-	-	-	-	-	-	-	-	-	-	MULE,Peptidase_C48
NC_046183.1:4510482-4528823	7029.ACYPI006461-PA	1.8e-104	361	28S9B@1|root,2QYYT@2759|Eukaryota,39WZH@33154|Opisthokonta,3BHGG@33208|Metazoa,3E527@33213|Bilateria,420TB@6656|Arthropoda,3T01D@50557|Insecta,3EED3@33342|Paraneoptera	33208|Metazoa	-	-	-	-	-	-	-	-	-	-	-	-	-	-	DUF4806,Transposase_21
NC_046183.1:4536428-4555037	161934.XP_010676254.1	2.96e-76	294	COG2801@1|root,KOG0017@2759|Eukaryota,3894V@33090|Viridiplantae,3GY0Z@35493|Streptophyta	35493|Streptophyta	T	Reverse transcriptase (RNA-dependent DNA polymerase)	-	-	-	-	-	-	-	-	-	-	-	-	RVT_2
NC_046183.1:4572581-4577581	6669.EFX65655	3.98e-53	208	2D9T2@1|root,2TFXH@2759|Eukaryota,3AU1E@33154|Opisthokonta	6669.EFX65655|-	S	Endonuclease-reverse transcriptase	-	-	-	-	-	-	-	-	-	-	-	-	-
NC_046183.1:4591172-4600422	6669.EFX77844	3.75e-85	291	2EP7I@1|root,2SSFX@2759|Eukaryota	2759|Eukaryota	-	-	-	-	-	-	-	-	-	-	-	-	-	-	DDE_3,HTH_38,HTH_Tnp_Tc3_1
NC_046183.1:4631960-4634104	7668.SPU_010000-tr	7.57e-38	160	2CMP4@1|root,2QR56@2759|Eukaryota,39VQX@33154|Opisthokonta,3BR69@33208|Metazoa,3D755@33213|Bilateria	33208|Metazoa	S	Pao retrotransposon peptidase	-	-	-	-	-	-	-	-	-	-	-	-	DUF1759,Peptidase_A17,rve
NC_046183.1:4660009-4660834	6669.EFX62873	9.7e-65	208	COG2801@1|root,KOG0017@2759|Eukaryota,38F42@33154|Opisthokonta,3BA5H@33208|Metazoa,3CZSS@33213|Bilateria,421KC@6656|Arthropoda	33208|Metazoa	L	Integrase core domain	-	-	-	-	-	-	-	-	-	-	-	-	RVT_1,gag-asp_proteas,rve
NC_046183.1:4818019-4819289	400682.PAC_15727632	5.43e-60	205	2CYJV@1|root,2S4UE@2759|Eukaryota,3A98U@33154|Opisthokonta,3BV10@33208|Metazoa	33208|Metazoa	-	-	-	-	-	-	-	-	-	-	-	-	-	-	Phage_integrase
NC_046183.1:4820366-4829294	400682.PAC_15707569	1.29e-105	359	COG2801@1|root,KOG0017@2759|Eukaryota,39ZQV@33154|Opisthokonta,3BIZ8@33208|Metazoa	33208|Metazoa	K	transposition, RNA-mediated	-	-	-	-	-	-	-	-	-	-	-	-	RVT_1
NC_046183.1:4865825-4872135	7425.NV17383-PA	1.24e-151	515	COG2801@1|root,KOG0017@2759|Eukaryota,38DPC@33154|Opisthokonta,3BGB6@33208|Metazoa,3D5G4@33213|Bilateria,41ZUZ@6656|Arthropoda,3SKEY@50557|Insecta	33208|Metazoa	L	Reverse transcriptase (RNA-dependent DNA polymerase)	-	-	-	-	-	-	-	-	-	-	-	-	DUF4219,RVT_2,Retrotran_gag_2,gag_pre-integrs,rve,zf-CCHC
NC_046183.1:6335726-6340903	6669.EFX63744	3.7e-39	149	2D6X9@1|root,2T3A7@2759|Eukaryota,38X4C@33154|Opisthokonta,3C5CX@33208|Metazoa,3DK9S@33213|Bilateria	6669.EFX63744|-	S	hAT family C-terminal dimerisation region	-	-	-	-	-	-	-	-	-	-	-	-	-
NW_022653336.1:88-2284	6669.EFX80946	2.23e-23	114	2D2Y2@1|root,2SPGA@2759|Eukaryota,3AKXJ@33154|Opisthokonta,3C0SC@33208|Metazoa,3DGU1@33213|Bilateria,422KG@6656|Arthropoda	33208|Metazoa	S	MULE transposase domain	-	-	-	-	-	-	-	-	-	-	-	-	MULE,Peptidase_C48
NW_022653394.1:16465-23996	10224.XP_006811861.1	2.45e-195	638	2CMP4@1|root,2QR56@2759|Eukaryota,39VQX@33154|Opisthokonta,3BR69@33208|Metazoa	33208|Metazoa	S	Pao retrotransposon peptidase	-	-	-	-	-	-	-	-	-	-	-	-	Asp_protease_2,DUF1758,DUF1759,Peptidase_A17,Phlebovirus_G2,RVT_1,rve
NW_022653394.1:85248-86185	6183.Smp_188510.1	4.89e-12	74.3	2CMP4@1|root,2QR56@2759|Eukaryota,39VQX@33154|Opisthokonta,3BR69@33208|Metazoa,3D755@33213|Bilateria	33208|Metazoa	S	Pao retrotransposon peptidase	-	-	-	-	-	-	-	-	-	-	-	-	DUF1759,Peptidase_A17,rve
NW_022653394.1:87310-88506	6669.EFX65655	2.34e-49	185	2D9T2@1|root,2TFXH@2759|Eukaryota,3AU1E@33154|Opisthokonta	6669.EFX65655|-	S	Endonuclease-reverse transcriptase	-	-	-	-	-	-	-	-	-	-	-	-	-
NW_022653394.1:94770-95724	6669.EFX64794	4.44e-53	188	2CX6J@1|root,2RWF1@2759|Eukaryota,3AUU7@33154|Opisthokonta,3C4C6@33208|Metazoa,3DJMR@33213|Bilateria,423FA@6656|Arthropoda	33208|Metazoa	S	Retrotransposon gag protein	-	-	-	-	-	-	-	-	-	-	-	-	Retrotrans_gag,zf-CCHC
NW_022653483.1:65-2067	7668.SPU_001813-tr	1.67e-84	299	2CMP4@1|root,2QR56@2759|Eukaryota,39VQX@33154|Opisthokonta,3BR69@33208|Metazoa	33208|Metazoa	S	Pao retrotransposon peptidase	-	-	-	-	-	-	-	-	-	-	-	-	DUF1759,Peptidase_A17,rve
NW_022653483.1:4754-12358	6334.EFV50549	9.21e-82	309	2CMP4@1|root,2QR56@2759|Eukaryota,39VQX@33154|Opisthokonta,3BR69@33208|Metazoa,3D755@33213|Bilateria	33208|Metazoa	S	Pao retrotransposon peptidase	-	-	-	-	-	-	-	-	-	-	-	-	Asp_protease_2,DUF1758,DUF1759,Peptidase_A17,Phlebovirus_G2,RVT_1,rve
NW_022653487.1:14336-22122	7070.TC015886-PA	7.35e-94	334	COG2801@1|root,KOG0017@2759|Eukaryota,39ZQV@33154|Opisthokonta,3BIZ8@33208|Metazoa,3D69X@33213|Bilateria,42CS4@6656|Arthropoda,3T05B@50557|Insecta	33208|Metazoa	L	Reverse transcriptase (RNA-dependent DNA polymerase)	-	-	-	-	-	-	-	-	-	-	-	-	Phage_integrase,RVT_1
NW_022653487.1:84441-85079	6669.EFX78739	4.41e-101	306	KOG3105@1|root,KOG3105@2759|Eukaryota,38DQS@33154|Opisthokonta,3BK20@33208|Metazoa,3CYN0@33213|Bilateria,41Z9I@6656|Arthropoda	33208|Metazoa	S	DDE superfamily endonuclease	-	-	-	-	-	-	-	-	-	-	-	-	DDE_1,HTH_Tnp_Tc5,HTH_psq
NW_022653633.1:24355-27290	8049.ENSGMOP00000019089	7.92e-46	177	KOG4585@1|root,KOG4585@2759|Eukaryota,39THK@33154|Opisthokonta,3BGF1@33208|Metazoa,3D09T@33213|Bilateria,48E2J@7711|Chordata,49KV8@7742|Vertebrata,4A5DK@7898|Actinopterygii	33208|Metazoa	L	DDE superfamily endonuclease	-	-	-	-	-	-	-	-	-	-	-	-	DDE_Tnp_4
NW_022653637.1:34441-36943	6669.EFX81598	1.99e-29	121	KOG4585@1|root,KOG4585@2759|Eukaryota,39VN9@33154|Opisthokonta,3BAXQ@33208|Metazoa,3CRDI@33213|Bilateria,4238R@6656|Arthropoda	33208|Metazoa	L	Plant transposon protein	-	-	-	-	-	-	-	-	-	-	-	-	DDE_Tnp_4
NW_022653637.1:48454-53778	7668.SPU_001813-tr	6.17e-79	299	2CMP4@1|root,2QR56@2759|Eukaryota,39VQX@33154|Opisthokonta,3BR69@33208|Metazoa	33208|Metazoa	S	Pao retrotransposon peptidase	-	-	-	-	-	-	-	-	-	-	-	-	DUF1759,Peptidase_A17,rve
NW_022653722.1:92-1143	7425.NV17307-PA	2.12e-17	92	COG2801@1|root,KOG0017@2759|Eukaryota,38DPC@33154|Opisthokonta,3BGB6@33208|Metazoa,3D5G4@33213|Bilateria,41ZUZ@6656|Arthropoda,3SKEY@50557|Insecta	33208|Metazoa	L	Reverse transcriptase (RNA-dependent DNA polymerase)	-	-	-	-	-	-	-	-	-	-	-	-	DUF4219,RVT_2,Retrotran_gag_2,gag_pre-integrs,rve,zf-CCHC
NW_022653727.1:3599-3954	31234.CRE12395	1.18e-12	70.9	KOG1075@1|root,KOG1075@2759|Eukaryota,39XQM@33154|Opisthokonta,3BF2R@33208|Metazoa,3D30T@33213|Bilateria,40R7F@6231|Nematoda,1M8BR@119089|Chromadorea,4112S@6236|Rhabditida	33208|Metazoa	S	Ribonuclease H protein	-	-	-	-	-	-	-	-	-	-	-	-	Peptidase_C48,RVT_1
NW_022653727.1:13527-16100	6669.EFX69718	4.02e-78	276	KOG1075@1|root,KOG1075@2759|Eukaryota	2759|Eukaryota	E	Ribonuclease H protein	-	-	-	ko:K03969	-	-	-	-	ko00000	-	-	-	RVT_3,zf-CCHC_4,zf-RVT
NW_022653813.1:28921-37045	7668.SPU_021821-tr	7.35e-102	375	2CMP4@1|root,2QR56@2759|Eukaryota,39VQX@33154|Opisthokonta,3BR69@33208|Metazoa,3D755@33213|Bilateria	33208|Metazoa	S	Pao retrotransposon peptidase	-	-	-	-	-	-	-	-	-	-	-	-	DUF1759,Peptidase_A17,rve
NW_022653813.1:43065-45584	38033.XP_001219440.1	4.43e-06	59.7	KOG1075@1|root,KOG1075@2759|Eukaryota,39XVS@33154|Opisthokonta,3P0R9@4751|Fungi,3QK2F@4890|Ascomycota,2182H@147550|Sordariomycetes	4751|Fungi	S	reverse transcriptase	-	-	-	-	-	-	-	-	-	-	-	-	Exo_endo_phos_2,RVT_1,zf-CCHC
NW_022653898.1:5761-7839	7668.SPU_016728-tr	9.74e-88	299	COG2801@1|root,KOG0017@2759|Eukaryota,39ZQV@33154|Opisthokonta,3BIZ8@33208|Metazoa,3D69X@33213|Bilateria	33208|Metazoa	L	protein heterodimerization activity	-	-	-	-	-	-	-	-	-	-	-	-	Phage_integrase,RVT_1
NW_022653898.1:37708-40915	6669.EFX83595	5.9e-95	315	COG2801@1|root,KOG0017@2759|Eukaryota,39RZN@33154|Opisthokonta,3BK6W@33208|Metazoa,3DD0S@33213|Bilateria	33208|Metazoa	L	transposition, RNA-mediated	-	-	-	-	-	-	-	-	-	-	-	-	Asp_protease_2,RVT_1,gag-asp_proteas,rve
NW_022653898.1:68808-72012	7070.TC015886-PA	1.12e-125	412	COG2801@1|root,KOG0017@2759|Eukaryota,39ZQV@33154|Opisthokonta,3BIZ8@33208|Metazoa,3D69X@33213|Bilateria,42CS4@6656|Arthropoda,3T05B@50557|Insecta	33208|Metazoa	L	Reverse transcriptase (RNA-dependent DNA polymerase)	-	-	-	-	-	-	-	-	-	-	-	-	Phage_integrase,RVT_1
NW_022653997.1:57-16475	67593.Physo132874	1.55e-147	508	COG2801@1|root,KOG0017@2759|Eukaryota,3QH4V@4776|Peronosporales	4776|Peronosporales	L	GAG-pre-integrase domain	-	-	-	-	-	-	-	-	-	-	-	-	DUF4219,RVT_2,Retrotran_gag_2,gag_pre-integrs,rve,zf-CCHC
NW_022653997.1:49736-51445	6669.EFX80153	7.13e-47	174	KOG4585@1|root,KOG4585@2759|Eukaryota,3A4U2@33154|Opisthokonta,3BQQZ@33208|Metazoa,3D802@33213|Bilateria,42263@6656|Arthropoda	33208|Metazoa	L	DDE superfamily endonuclease	-	-	-	-	-	-	-	-	-	-	-	-	DDE_Tnp_4
NW_022653997.1:53894-63739	6669.EFX72061	2.34e-60	224	29RJ7@1|root,2RXBE@2759|Eukaryota,39V4K@33154|Opisthokonta,3BJZ7@33208|Metazoa,3D3HW@33213|Bilateria,422D7@6656|Arthropoda	33208|Metazoa	L	DDE superfamily endonuclease	-	-	-	-	-	-	-	-	-	-	-	-	DDE_Tnp_4,HTH_Tnp_4,THAP
NW_022654002.1:4095-12505	6669.EFX63377	6.08e-28	125	KOG3105@1|root,KOG3105@2759|Eukaryota,38DQS@33154|Opisthokonta,3BK20@33208|Metazoa,3CYN0@33213|Bilateria,4228W@6656|Arthropoda	33208|Metazoa	S	DDE superfamily endonuclease	-	-	-	-	-	-	-	-	-	-	-	-	DDE_1,HTH_Tnp_Tc5
NW_022654227.1:20-12994	6669.EFX69718	4.58e-74	273	KOG1075@1|root,KOG1075@2759|Eukaryota	2759|Eukaryota	E	Ribonuclease H protein	-	-	-	ko:K03969	-	-	-	-	ko00000	-	-	-	RVT_3,zf-CCHC_4,zf-RVT
NW_022654227.1:14539-35085	6669.EFX69718	1.64e-59	231	KOG1075@1|root,KOG1075@2759|Eukaryota	2759|Eukaryota	E	Ribonuclease H protein	-	-	-	ko:K03969	-	-	-	-	ko00000	-	-	-	RVT_3,zf-CCHC_4,zf-RVT
NW_022654227.1:37124-55621	7668.SPU_010000-tr	2.67e-111	407	2CMP4@1|root,2QR56@2759|Eukaryota,39VQX@33154|Opisthokonta,3BR69@33208|Metazoa,3D755@33213|Bilateria	33208|Metazoa	S	Pao retrotransposon peptidase	-	-	-	-	-	-	-	-	-	-	-	-	DUF1759,Peptidase_A17,rve
NW_022654227.1:107048-110938	6669.EFX71581	1.42e-09	72	2EIQ4@1|root,2SP2K@2759|Eukaryota,3A8JA@33154|Opisthokonta	2759|Eukaryota	S	Helitron helicase-like domain at N-terminus	-	-	-	-	-	-	-	-	-	-	-	-	Helitron_like_N
NW_022654227.1:147909-162769	7070.TC009115-PA	3.73e-129	451	COG2801@1|root,KOG0017@2759|Eukaryota,38DPC@33154|Opisthokonta,3BGB6@33208|Metazoa,3D5G4@33213|Bilateria,41ZUZ@6656|Arthropoda,3SKEY@50557|Insecta	33208|Metazoa	L	Reverse transcriptase (RNA-dependent DNA polymerase)	-	-	-	-	-	-	-	-	-	-	-	-	DUF4219,RVT_2,Retrotran_gag_2,gag_pre-integrs,rve,zf-CCHC
NW_022654274.1:3018-3570	6669.EFX65655	4.38e-31	126	2D9T2@1|root,2TFXH@2759|Eukaryota,3AU1E@33154|Opisthokonta	6669.EFX65655|-	S	Endonuclease-reverse transcriptase	-	-	-	-	-	-	-	-	-	-	-	-	-
NW_022654393.1:1007-1891	6669.EFX69741	9.12e-42	160	2D9T2@1|root,2TFXH@2759|Eukaryota,3AU1E@33154|Opisthokonta	6669.EFX69741|-	S	Endonuclease-reverse transcriptase	-	-	-	-	-	-	-	-	-	-	-	-	-
NW_022654411.1:2611-5957	7668.SPU_001810-tr	2.93e-34	152	2CMP4@1|root,2QR56@2759|Eukaryota,39VQX@33154|Opisthokonta,3BR69@33208|Metazoa,3DDW3@33213|Bilateria	33208|Metazoa	S	Pao retrotransposon peptidase	-	-	-	-	-	-	-	-	-	-	-	-	DUF1758,DUF1759,Peptidase_A17,Phlebovirus_G2,RVT_1,rve
NW_022654411.1:7081-10333	28532.XP_010523177.1	3.2e-27	129	KOG1075@1|root,KOG1075@2759|Eukaryota	2759|Eukaryota	E	Ribonuclease H protein	-	-	4.2.2.23	ko:K14487,ko:K18195	ko04075,map04075	-	-	-	ko00000,ko00001,ko01000	-	PL4	-	DUF4283,RVT_1,zf-CCHC_4,zf-RVT
NW_022654411.1:46826-51226	6087.XP_004207936.1	6.34e-73	252	KOG3105@1|root,KOG3105@2759|Eukaryota,38DQS@33154|Opisthokonta,3BK20@33208|Metazoa	33208|Metazoa	S	Jerky protein homolog-like	-	-	-	-	-	-	-	-	-	-	-	-	DDE_1,HTH_Tnp_Tc5
NW_022654411.1:117379-124529	6669.EFX64794	1.67e-12	81.3	2CX6J@1|root,2RWF1@2759|Eukaryota,3AUU7@33154|Opisthokonta,3C4C6@33208|Metazoa,3DJMR@33213|Bilateria,423FA@6656|Arthropoda	33208|Metazoa	S	Retrotransposon gag protein	-	-	-	-	-	-	-	-	-	-	-	-	Retrotrans_gag,zf-CCHC
NW_022654411.1:128963-133618	7425.NV18446-PA	1.82e-133	452	COG2801@1|root,KOG0017@2759|Eukaryota,38DPC@33154|Opisthokonta,3BGB6@33208|Metazoa,3D5G4@33213|Bilateria,41ZUZ@6656|Arthropoda,3SKEY@50557|Insecta	33208|Metazoa	L	Reverse transcriptase (RNA-dependent DNA polymerase)	-	-	-	-	-	-	-	-	-	-	-	-	DUF4219,RVT_2,Retrotran_gag_2,gag_pre-integrs,rve,zf-CCHC
NW_022654411.1:172828-173845	6669.EFX78894	5.67e-12	70.5	2D6X9@1|root,2T3A7@2759|Eukaryota,38X4C@33154|Opisthokonta,3C5CX@33208|Metazoa,3DK9S@33213|Bilateria	6669.EFX78894|-	S	hAT family C-terminal dimerisation region	-	-	-	-	-	-	-	-	-	-	-	-	-
NW_022654411.1:175088-177049	400682.PAC_15723266	1.74e-15	82.4	2EXI5@1|root,2SZ6P@2759|Eukaryota,3AUKG@33154|Opisthokonta	33154|Opisthokonta	-	-	-	-	-	-	-	-	-	-	-	-	-	-	Phage_integrase
NW_022654452.1:239-3004	6669.EFX69741	2.27e-141	446	2D9T2@1|root,2TFXH@2759|Eukaryota,3AU1E@33154|Opisthokonta	6669.EFX69741|-	S	Endonuclease-reverse transcriptase	-	-	-	-	-	-	-	-	-	-	-	-	-
NW_022654452.1:7402-15661	7070.TC009115-PA	1.69e-67	261	COG2801@1|root,KOG0017@2759|Eukaryota,38DPC@33154|Opisthokonta,3BGB6@33208|Metazoa,3D5G4@33213|Bilateria,41ZUZ@6656|Arthropoda,3SKEY@50557|Insecta	33208|Metazoa	L	Reverse transcriptase (RNA-dependent DNA polymerase)	-	-	-	-	-	-	-	-	-	-	-	-	DUF4219,RVT_2,Retrotran_gag_2,gag_pre-integrs,rve,zf-CCHC
NW_022654452.1:17086-29427	6669.EFX85023	1.16e-35	158	28M7P@1|root,2QTQS@2759|Eukaryota,39Z9X@33154|Opisthokonta,3BNGS@33208|Metazoa,3D442@33213|Bilateria,4220M@6656|Arthropoda	33208|Metazoa	S	cellular response to interferon-beta	-	-	-	-	-	-	-	-	-	-	-	-	DDE_Tnp_1_7,DUF4806
NW_022654452.1:51798-60537	7668.SPU_010000-tr	1.35e-290	926	2CMP4@1|root,2QR56@2759|Eukaryota,39VQX@33154|Opisthokonta,3BR69@33208|Metazoa,3D755@33213|Bilateria	33208|Metazoa	S	Pao retrotransposon peptidase	-	-	-	-	-	-	-	-	-	-	-	-	DUF1759,Peptidase_A17,rve
NW_022654585.1:5307-8995	6669.EFX75914	3.95e-30	132	KOG1121@1|root,KOG1121@2759|Eukaryota,3AASQ@33154|Opisthokonta,3BV23@33208|Metazoa,3DBAW@33213|Bilateria,422XZ@6656|Arthropoda	33208|Metazoa	S	hAT family C-terminal dimerisation region	-	-	-	-	-	-	-	-	-	-	-	-	Dimer_Tnp_hAT
NW_022654610.1:19538-21012	6669.EFX81598	1.02e-26	112	KOG4585@1|root,KOG4585@2759|Eukaryota,39VN9@33154|Opisthokonta,3BAXQ@33208|Metazoa,3CRDI@33213|Bilateria,4238R@6656|Arthropoda	33208|Metazoa	L	Plant transposon protein	-	-	-	-	-	-	-	-	-	-	-	-	DDE_Tnp_4
NW_022654670.1:7746-13919	7668.SPU_001813-tr	8.52e-75	286	2CMP4@1|root,2QR56@2759|Eukaryota,39VQX@33154|Opisthokonta,3BR69@33208|Metazoa	33208|Metazoa	S	Pao retrotransposon peptidase	-	-	-	-	-	-	-	-	-	-	-	-	DUF1759,Peptidase_A17,rve
NW_022654798.1:36241-44663	7668.SPU_010000-tr	3.13e-109	399	2CMP4@1|root,2QR56@2759|Eukaryota,39VQX@33154|Opisthokonta,3BR69@33208|Metazoa,3D755@33213|Bilateria	33208|Metazoa	S	Pao retrotransposon peptidase	-	-	-	-	-	-	-	-	-	-	-	-	DUF1759,Peptidase_A17,rve
NW_022654857.1:23684-25634	7029.ACYPI009114-PA	2.95e-48	191	COG2801@1|root,KOG0017@2759|Eukaryota,3A74Q@33154|Opisthokonta,3BTMT@33208|Metazoa,3DADB@33213|Bilateria	7029.ACYPI009114-PA|-	L	Integrase core domain	-	-	-	-	-	-	-	-	-	-	-	-	-
NW_022654857.1:32169-40731	6669.EFX78062	4.34e-92	317	28K1W@1|root,2QSGD@2759|Eukaryota,39WBJ@33154|Opisthokonta,3BA1V@33208|Metazoa,3D1JX@33213|Bilateria,4229K@6656|Arthropoda	33208|Metazoa	-	-	-	-	-	-	-	-	-	-	-	-	-	-	Transposase_21
NW_022654930.1:937-4359	7029.ACYPI41497-PA	1.76e-07	64.7	29QV0@1|root,2RX9E@2759|Eukaryota,39MAU@33154|Opisthokonta	33154|Opisthokonta	S	Transposase protein	-	-	-	-	-	-	-	-	-	-	-	-	THAP,Tnp_P_element
NW_022655044.1:70843-85694	7668.SPU_001814.a-tr	2.23e-183	625	2CMP4@1|root,2QR56@2759|Eukaryota,39VQX@33154|Opisthokonta,3BR69@33208|Metazoa,3DDW3@33213|Bilateria	33208|Metazoa	S	Pao retrotransposon peptidase	-	-	-	-	-	-	-	-	-	-	-	-	DUF1758,DUF1759,Peptidase_A17,Phlebovirus_G2,RVT_1,rve
NW_022655586.1:39351-55802	6669.EFX61292	1.93e-127	427	KOG1075@1|root,KOG1075@2759|Eukaryota,3AQAX@33154|Opisthokonta,3C23C@33208|Metazoa,3DI9Q@33213|Bilateria,422W7@6656|Arthropoda	33208|Metazoa	S	Ribonuclease H protein	-	-	-	-	-	-	-	-	-	-	-	-	Exo_endo_phos_2,RVT_1
NW_022655613.1:20-2245	7070.TC005268-PA	2.27e-54	211	COG2801@1|root,KOG0017@2759|Eukaryota,38F42@33154|Opisthokonta,3BA5H@33208|Metazoa,3DKZ7@33213|Bilateria,428B3@6656|Arthropoda,3SQ89@50557|Insecta	33208|Metazoa	L	Reverse transcriptase (RNA-dependent DNA polymerase)	-	-	-	-	-	-	-	-	-	-	-	-	RVT_1,rve,zf-CCHC,zf-H2C2
NW_022655686.1:25660-27585	7918.ENSLOCP00000022131	4.37e-24	112	KOG1075@1|root,KOG1075@2759|Eukaryota,39RKB@33154|Opisthokonta,3CNIP@33208|Metazoa,3E4PP@33213|Bilateria,48RA2@7711|Chordata,49MVM@7742|Vertebrata	33208|Metazoa	S	Reverse transcriptase (RNA-dependent DNA polymerase)	-	-	-	-	-	-	-	-	-	-	-	-	RVT_1
NW_022655686.1:52737-60036	10224.XP_006815925.1	1.93e-186	622	2CMP4@1|root,2QR56@2759|Eukaryota,39VQX@33154|Opisthokonta,3BR69@33208|Metazoa,3D755@33213|Bilateria	33208|Metazoa	S	Pao retrotransposon peptidase	-	-	-	-	-	-	-	-	-	-	-	-	Asp_protease_2,DUF1758,DUF1759,Peptidase_A17,Phlebovirus_G2,RVT_1,rve
NW_022655686.1:64368-69837	6669.EFX68282	1.8e-45	177	COG2801@1|root,KOG0017@2759|Eukaryota,39RZN@33154|Opisthokonta,3BK6W@33208|Metazoa,3DD0S@33213|Bilateria	33208|Metazoa	L	transposition, RNA-mediated	-	-	-	-	-	-	-	-	-	-	-	-	Asp_protease_2,RVT_1,gag-asp_proteas,rve
NW_022655702.1:17436-23577	6669.EFX84503	2.04e-10	75.1	COG2801@1|root,KOG0017@2759|Eukaryota,39ZQV@33154|Opisthokonta,3BIZ8@33208|Metazoa	33208|Metazoa	K	transposition, RNA-mediated	-	-	-	-	-	-	-	-	-	-	-	-	RVT_1
NW_022655702.1:46823-80602	7070.TC005270-PA	9.61e-59	230	COG2801@1|root,KOG0017@2759|Eukaryota,38F42@33154|Opisthokonta,3BA5H@33208|Metazoa,3DKZ7@33213|Bilateria,428B3@6656|Arthropoda,3SQ89@50557|Insecta	33208|Metazoa	L	Reverse transcriptase (RNA-dependent DNA polymerase)	-	-	-	-	-	-	-	-	-	-	-	-	RVT_1,rve,zf-CCHC,zf-H2C2
NW_022655826.1:199-4844	400682.PAC_15707569	9.17e-31	138	COG2801@1|root,KOG0017@2759|Eukaryota,39ZQV@33154|Opisthokonta,3BIZ8@33208|Metazoa	33208|Metazoa	K	transposition, RNA-mediated	-	-	-	-	-	-	-	-	-	-	-	-	RVT_1
NW_022655826.1:30071-52739	400682.PAC_15707569	5.48e-85	301	COG2801@1|root,KOG0017@2759|Eukaryota,39ZQV@33154|Opisthokonta,3BIZ8@33208|Metazoa	33208|Metazoa	K	transposition, RNA-mediated	-	-	-	-	-	-	-	-	-	-	-	-	RVT_1
NW_022655826.1:86576-87217	7425.NV15429-PA	1.21e-40	155	2CMP4@1|root,2QR56@2759|Eukaryota,39VQX@33154|Opisthokonta,3BR69@33208|Metazoa,3D755@33213|Bilateria,4230R@6656|Arthropoda,3T012@50557|Insecta,46MK3@7399|Hymenoptera	33208|Metazoa	S	Pao retrotransposon peptidase	-	-	-	-	-	-	-	-	-	-	-	-	Asp_protease_2,DUF1758,DUF1759,Peptidase_A17,Phlebovirus_G2,RVT_1,rve
NW_022655826.1:107934-114808	10224.XP_006813138.1	7.33e-48	189	2CMP4@1|root,2QR56@2759|Eukaryota,39VQX@33154|Opisthokonta,3BR69@33208|Metazoa,3D755@33213|Bilateria	33208|Metazoa	S	Pao retrotransposon peptidase	-	-	-	-	-	-	-	-	-	-	-	-	Peptidase_A17,rve
NW_022655835.1:398-532	6669.EFX64418	6.11e-09	56.6	2CZKJ@1|root,2SATZ@2759|Eukaryota	2759|Eukaryota	S	RNase H	-	-	-	-	-	-	-	-	-	-	-	-	RNase_H
NW_022655992.1:173-6521	13735.ENSPSIP00000000131	4.51e-47	190	29YJV@1|root,2RXU5@2759|Eukaryota,3A0FB@33154|Opisthokonta,3BPYT@33208|Metazoa,3D6GB@33213|Bilateria,48G4U@7711|Chordata,49D4K@7742|Vertebrata,4CMFB@8459|Testudines	33208|Metazoa	S	Reverse transcriptase (RNA-dependent DNA polymerase)	-	-	-	-	-	-	-	-	-	-	-	-	RVT_1
NW_022656024.1:1722-7937	7668.SPU_001814.a-tr	7.66e-87	325	2CMP4@1|root,2QR56@2759|Eukaryota,39VQX@33154|Opisthokonta,3BR69@33208|Metazoa,3DDW3@33213|Bilateria	33208|Metazoa	S	Pao retrotransposon peptidase	-	-	-	-	-	-	-	-	-	-	-	-	DUF1758,DUF1759,Peptidase_A17,Phlebovirus_G2,RVT_1,rve
NW_022656049.1:6190-9212	7029.ACYPI37890-PA	2.34e-14	87	KOG1075@1|root,KOG1075@2759|Eukaryota	2759|Eukaryota	E	Ribonuclease H protein	-	-	-	-	-	-	-	-	-	-	-	-	Exo_endo_phos_2,RVT_1,RVT_3
NW_022656067.1:4550-18039	6669.EFX74937	1e-11	78.6	COG2801@1|root,KOG0017@2759|Eukaryota,3ASA5@33154|Opisthokonta,3C4JS@33208|Metazoa,3DJ3B@33213|Bilateria,423I8@6656|Arthropoda	33208|Metazoa	L	transposition, RNA-mediated	-	-	-	-	-	-	-	-	-	-	-	-	Retrotrans_gag
NW_022656090.1:7976-12411	6669.EFX65310	1.8e-88	312	COG0507@1|root,KOG0987@2759|Eukaryota,38G2J@33154|Opisthokonta,3BIV7@33208|Metazoa,3D0M2@33213|Bilateria	33208|Metazoa	L	DNA helicase activity	-	-	-	ko:K18626	-	-	-	-	ko00000,ko04812	-	-	-	Helitron_like_N,PIF1
NW_022656092.1:774-875	160860.XP_007359341.1	7.11e-07	50.1	COG2801@1|root,KOG0017@2759|Eukaryota,38DPC@33154|Opisthokonta,3NUZ7@4751|Fungi,3UY7N@5204|Basidiomycota,22AZH@155619|Agaricomycetes,3H6B9@355688|Agaricomycetes incertae sedis	4751|Fungi	L	Integrase core domain	-	-	-	-	-	-	-	-	-	-	-	-	DUF5314,RVT_2,gag_pre-integrs,rve,zf-CCHC
NW_022656126.1:2310-4599	7668.SPU_001813-tr	1.59e-50	200	2CMP4@1|root,2QR56@2759|Eukaryota,39VQX@33154|Opisthokonta,3BR69@33208|Metazoa	33208|Metazoa	S	Pao retrotransposon peptidase	-	-	-	-	-	-	-	-	-	-	-	-	DUF1759,Peptidase_A17,rve
NW_022656130.1:23-5376	7425.NV18536-PA	1.58e-179	586	COG2801@1|root,KOG0017@2759|Eukaryota,38DPC@33154|Opisthokonta,3BGB6@33208|Metazoa,3D5G4@33213|Bilateria,41ZUZ@6656|Arthropoda,3SKEY@50557|Insecta	33208|Metazoa	L	Reverse transcriptase (RNA-dependent DNA polymerase)	-	-	-	-	-	-	-	-	-	-	-	-	DUF4219,RVT_2,Retrotran_gag_2,gag_pre-integrs,rve,zf-CCHC
NW_022656130.1:6439-11128	7070.TC015886-PA	2.96e-36	158	COG2801@1|root,KOG0017@2759|Eukaryota,39ZQV@33154|Opisthokonta,3BIZ8@33208|Metazoa,3D69X@33213|Bilateria,42CS4@6656|Arthropoda,3T05B@50557|Insecta	33208|Metazoa	L	Reverse transcriptase (RNA-dependent DNA polymerase)	-	-	-	-	-	-	-	-	-	-	-	-	Phage_integrase,RVT_1
NW_022656130.1:47598-50124	6669.EFX81136	6.56e-32	140	KOG3105@1|root,KOG3105@2759|Eukaryota,38DQS@33154|Opisthokonta,3BK20@33208|Metazoa,3CYN0@33213|Bilateria,41Z9I@6656|Arthropoda	33208|Metazoa	S	DDE superfamily endonuclease	-	-	-	-	-	-	-	-	-	-	-	-	DDE_1,HTH_Tnp_Tc5,HTH_psq
NW_022656414.1:260-1520	6669.EFX76046	5.15e-37	149	28K1W@1|root,2QSGD@2759|Eukaryota,39WBJ@33154|Opisthokonta,3BA1V@33208|Metazoa,3D1JX@33213|Bilateria,4229K@6656|Arthropoda	33208|Metazoa	-	-	-	-	-	-	-	-	-	-	-	-	-	-	Transposase_21
NW_022656459.1:37-3104	10224.XP_006815925.1	1.14e-37	162	2CMP4@1|root,2QR56@2759|Eukaryota,39VQX@33154|Opisthokonta,3BR69@33208|Metazoa,3D755@33213|Bilateria	33208|Metazoa	S	Pao retrotransposon peptidase	-	-	-	-	-	-	-	-	-	-	-	-	Asp_protease_2,DUF1758,DUF1759,Peptidase_A17,Phlebovirus_G2,RVT_1,rve
NW_022656459.1:33890-36564	7425.NV18616-PA	1.07e-29	136	COG2801@1|root,KOG0017@2759|Eukaryota,38DPC@33154|Opisthokonta,3BGB6@33208|Metazoa,3D5G4@33213|Bilateria,41ZUZ@6656|Arthropoda,3SKEY@50557|Insecta	33208|Metazoa	L	Reverse transcriptase (RNA-dependent DNA polymerase)	-	-	-	-	-	-	-	-	-	-	-	-	DUF4219,RVT_2,Retrotran_gag_2,gag_pre-integrs,rve,zf-CCHC
NW_022656480.1:15-999	6669.EFX71581	0.00027	51.6	2EIQ4@1|root,2SP2K@2759|Eukaryota,3A8JA@33154|Opisthokonta	2759|Eukaryota	S	Helitron helicase-like domain at N-terminus	-	-	-	-	-	-	-	-	-	-	-	-	Helitron_like_N
NW_022656512.1:11325-11556	6669.EFX66585	6.95e-10	59.3	COG2801@1|root,KOG0017@2759|Eukaryota,396KX@33154|Opisthokonta,3CAZG@33208|Metazoa,3DKPQ@33213|Bilateria,423VF@6656|Arthropoda	33208|Metazoa	L	transposition, RNA-mediated	-	-	-	-	-	-	-	-	-	-	-	-	-
NW_022656512.1:15518-20751	6669.EFX81136	2.47e-11	77.4	KOG3105@1|root,KOG3105@2759|Eukaryota,38DQS@33154|Opisthokonta,3BK20@33208|Metazoa,3CYN0@33213|Bilateria,41Z9I@6656|Arthropoda	33208|Metazoa	S	DDE superfamily endonuclease	-	-	-	-	-	-	-	-	-	-	-	-	DDE_1,HTH_Tnp_Tc5,HTH_psq
NW_022656563.1:191-4100	6669.EFX62873	3.12e-68	236	COG2801@1|root,KOG0017@2759|Eukaryota,38F42@33154|Opisthokonta,3BA5H@33208|Metazoa,3CZSS@33213|Bilateria,421KC@6656|Arthropoda	33208|Metazoa	L	Integrase core domain	-	-	-	-	-	-	-	-	-	-	-	-	RVT_1,gag-asp_proteas,rve
NW_022656563.1:26448-30712	7668.SPU_015555-tr	8.59e-85	314	COG2801@1|root,KOG0017@2759|Eukaryota,39ZQV@33154|Opisthokonta,3BIZ8@33208|Metazoa,3D69X@33213|Bilateria	33208|Metazoa	L	protein heterodimerization activity	-	-	-	-	-	-	-	-	-	-	-	-	Phage_integrase,RVT_1
NW_022656563.1:32408-38611	6669.EFX69741	2.76e-66	249	2D9T2@1|root,2TFXH@2759|Eukaryota,3AU1E@33154|Opisthokonta	6669.EFX69741|-	S	Endonuclease-reverse transcriptase	-	-	-	-	-	-	-	-	-	-	-	-	-
NW_022656563.1:61490-62131	400682.PAC_15706877	2.48e-29	116	COG2801@1|root,KOG0017@2759|Eukaryota,39ZQV@33154|Opisthokonta,3BIZ8@33208|Metazoa	33208|Metazoa	K	transposition, RNA-mediated	-	-	-	-	-	-	-	-	-	-	-	-	Phage_integrase,RVT_1
NW_022656670.1:78-847	7029.ACYPI005556-PA	6.31e-07	58.5	KOG1075@1|root,KOG1075@2759|Eukaryota,39XVS@33154|Opisthokonta,3BXBC@33208|Metazoa,3DBAC@33213|Bilateria,421D4@6656|Arthropoda,3SR4B@50557|Insecta,3ED43@33342|Paraneoptera	33154|Opisthokonta	L	Reverse transcriptase (RNA-dependent DNA polymerase)	-	-	-	-	-	-	-	-	-	-	-	-	Exo_endo_phos_2,RVT_1
NW_022656683.1:61-4584	7070.TC005270-PA	3.38e-132	437	COG2801@1|root,KOG0017@2759|Eukaryota,38F42@33154|Opisthokonta,3BA5H@33208|Metazoa,3DKZ7@33213|Bilateria,428B3@6656|Arthropoda,3SQ89@50557|Insecta	33208|Metazoa	L	Reverse transcriptase (RNA-dependent DNA polymerase)	-	-	-	-	-	-	-	-	-	-	-	-	RVT_1,rve,zf-CCHC,zf-H2C2
NW_022656683.1:7656-12188	6334.EFV50381	2.03e-58	224	COG2801@1|root,KOG0017@2759|Eukaryota,38F42@33154|Opisthokonta,3CNFK@33208|Metazoa,3E4K9@33213|Bilateria	33208|Metazoa	L	retrotransposable element Tf2 155 kDa protein type 1-like	-	-	-	-	-	-	-	-	-	-	-	-	PNMA,RVT_1,rve,zf-H2C2
NW_022656699.1:27-4311	7070.TC009115-PA	7.67e-93	336	COG2801@1|root,KOG0017@2759|Eukaryota,38DPC@33154|Opisthokonta,3BGB6@33208|Metazoa,3D5G4@33213|Bilateria,41ZUZ@6656|Arthropoda,3SKEY@50557|Insecta	33208|Metazoa	L	Reverse transcriptase (RNA-dependent DNA polymerase)	-	-	-	-	-	-	-	-	-	-	-	-	DUF4219,RVT_2,Retrotran_gag_2,gag_pre-integrs,rve,zf-CCHC
NW_022656708.1:73-4673	7070.TC009115-PA	1.77e-246	755	COG2801@1|root,KOG0017@2759|Eukaryota,38DPC@33154|Opisthokonta,3BGB6@33208|Metazoa,3D5G4@33213|Bilateria,41ZUZ@6656|Arthropoda,3SKEY@50557|Insecta	33208|Metazoa	L	Reverse transcriptase (RNA-dependent DNA polymerase)	-	-	-	-	-	-	-	-	-	-	-	-	DUF4219,RVT_2,Retrotran_gag_2,gag_pre-integrs,rve,zf-CCHC
NW_022656718.1:49-2499	7668.SPU_010000-tr	2.98e-56	219	2CMP4@1|root,2QR56@2759|Eukaryota,39VQX@33154|Opisthokonta,3BR69@33208|Metazoa,3D755@33213|Bilateria	33208|Metazoa	S	Pao retrotransposon peptidase	-	-	-	-	-	-	-	-	-	-	-	-	DUF1759,Peptidase_A17,rve
NW_022656802.1:23-5091	7029.ACYPI39110-PA	2.26e-76	289	COG2801@1|root,KOG0017@2759|Eukaryota,38DPC@33154|Opisthokonta,3CNH1@33208|Metazoa,3DKAJ@33213|Bilateria,42AEX@6656|Arthropoda,3SZW4@50557|Insecta,3EECK@33342|Paraneoptera	33208|Metazoa	L	Reverse transcriptase (RNA-dependent DNA polymerase)	-	-	-	-	-	-	-	-	-	-	-	-	RVT_2,Retrotran_gag_2,rve,zf-CCHC
NW_022656802.1:65071-66163	400682.PAC_15703055	1.29e-54	199	COG2801@1|root,KOG0017@2759|Eukaryota,3ACW4@33154|Opisthokonta,3BVPH@33208|Metazoa	33208|Metazoa	L	Reverse transcriptase (RNA-dependent DNA polymerase)	-	-	-	-	-	-	-	-	-	-	-	-	RVT_2
NW_022656805.1:6574-7833	6669.EFX80248	1.43e-36	150	2CX6J@1|root,2RWF1@2759|Eukaryota,3AUU7@33154|Opisthokonta,3C4C6@33208|Metazoa,3DJMR@33213|Bilateria,423FA@6656|Arthropoda	33208|Metazoa	S	Retrotransposon gag protein	-	-	-	-	-	-	-	-	-	-	-	-	Retrotrans_gag,zf-CCHC
NW_022656805.1:8915-10219	936053.I1CVT2	1.05e-15	88.2	COG2801@1|root,KOG0017@2759|Eukaryota,38F42@33154|Opisthokonta,3NVKU@4751|Fungi,1GWQ7@112252|Fungi incertae sedis	4751|Fungi	L	Reverse transcriptase (RNA-dependent DNA polymerase)	-	-	-	-	-	-	-	-	-	-	-	-	Asp_protease_2,RVT_1,Retrotrans_gag,gag-asp_proteas,rve,zf-CCHC
NW_022656807.1:11929-16037	7668.SPU_010000-tr	1.04e-191	622	2CMP4@1|root,2QR56@2759|Eukaryota,39VQX@33154|Opisthokonta,3BR69@33208|Metazoa,3D755@33213|Bilateria	33208|Metazoa	S	Pao retrotransposon peptidase	-	-	-	-	-	-	-	-	-	-	-	-	DUF1759,Peptidase_A17,rve
NW_022656811.1:229-1997	6669.EFX65973	1.81e-39	157	2CNE1@1|root,2QVJ3@2759|Eukaryota,39SZA@33154|Opisthokonta,3BITZ@33208|Metazoa,3DMTE@33213|Bilateria,421XE@6656|Arthropoda	33208|Metazoa	S	MULE transposase domain	-	-	-	ko:K17604	-	-	-	-	ko00000,ko01009	-	-	-	FAR1,MULE
NW_022656811.1:3956-6571	7668.SPU_010000-tr	6e-95	336	2CMP4@1|root,2QR56@2759|Eukaryota,39VQX@33154|Opisthokonta,3BR69@33208|Metazoa,3D755@33213|Bilateria	33208|Metazoa	S	Pao retrotransposon peptidase	-	-	-	-	-	-	-	-	-	-	-	-	DUF1759,Peptidase_A17,rve
NW_022656812.1:6107-8915	6087.XP_004206373.1	9.54e-100	327	KOG3105@1|root,KOG3105@2759|Eukaryota,38DQS@33154|Opisthokonta,3BK20@33208|Metazoa	33208|Metazoa	S	Jerky protein homolog-like	-	-	-	-	-	-	-	-	-	-	-	-	DDE_1,HTH_Tnp_Tc5
NW_022656812.1:21460-26087	7668.SPU_001810-tr	5.15e-78	293	2CMP4@1|root,2QR56@2759|Eukaryota,39VQX@33154|Opisthokonta,3BR69@33208|Metazoa,3DDW3@33213|Bilateria	33208|Metazoa	S	Pao retrotransposon peptidase	-	-	-	-	-	-	-	-	-	-	-	-	DUF1758,DUF1759,Peptidase_A17,Phlebovirus_G2,RVT_1,rve
NW_022656812.1:37671-39146	7668.SPU_021821-tr	1.96e-09	69.3	2CMP4@1|root,2QR56@2759|Eukaryota,39VQX@33154|Opisthokonta,3BR69@33208|Metazoa,3D755@33213|Bilateria	33208|Metazoa	S	Pao retrotransposon peptidase	-	-	-	-	-	-	-	-	-	-	-	-	DUF1759,Peptidase_A17,rve
NW_022656813.1:32536-34792	7425.NV22072-PA	8.04e-43	172	28K1W@1|root,2QSGD@2759|Eukaryota,39WBJ@33154|Opisthokonta,3BA1V@33208|Metazoa,3DGQW@33213|Bilateria	33208|Metazoa	-	-	-	-	-	-	-	-	-	-	-	-	-	-	Transposase_21
NW_022656814.1:41-4652	6669.EFX84503	8.07e-18	98.6	COG2801@1|root,KOG0017@2759|Eukaryota,39ZQV@33154|Opisthokonta,3BIZ8@33208|Metazoa	33208|Metazoa	K	transposition, RNA-mediated	-	-	-	-	-	-	-	-	-	-	-	-	RVT_1
NW_022656817.1:136-5558	6239.F59H6.5	1.06e-274	844	COG0507@1|root,KOG0987@2759|Eukaryota,38G2J@33154|Opisthokonta,3BIV7@33208|Metazoa,3D0M2@33213|Bilateria,40FDP@6231|Nematoda,1M25U@119089|Chromadorea,40VZZ@6236|Rhabditida	33208|Metazoa	L	Belongs to the helicase family	-	-	-	-	-	-	-	-	-	-	-	-	Helitron_like_N,PIF1
NW_022656819.1:3455-4007	6669.EFX83595	1.31e-81	254	COG2801@1|root,KOG0017@2759|Eukaryota,39RZN@33154|Opisthokonta,3BK6W@33208|Metazoa,3DD0S@33213|Bilateria	33208|Metazoa	L	transposition, RNA-mediated	-	-	-	-	-	-	-	-	-	-	-	-	Asp_protease_2,RVT_1,gag-asp_proteas,rve
NW_022656819.1:9934-10874	7029.ACYPI37049-PA	1.78e-16	88.2	KOG1075@1|root,KOG1075@2759|Eukaryota,39XVS@33154|Opisthokonta,3BXBC@33208|Metazoa,3DBAC@33213|Bilateria,421D4@6656|Arthropoda,3SR4B@50557|Insecta,3ED43@33342|Paraneoptera	33208|Metazoa	L	Reverse transcriptase (RNA-dependent DNA polymerase)	-	-	-	-	-	-	-	-	-	-	-	-	Exo_endo_phos_2,RVT_1
NW_022656819.1:41974-42523	6669.EFX66073	1.6e-09	63.9	2CX6J@1|root,2RWF1@2759|Eukaryota,3AUU7@33154|Opisthokonta,3C4C6@33208|Metazoa,3DJMR@33213|Bilateria,423FA@6656|Arthropoda	33208|Metazoa	S	Retrotransposon gag protein	-	-	-	-	-	-	-	-	-	-	-	-	Retrotrans_gag,zf-CCHC
NW_022656820.1:26233-27609	400682.PAC_15703692	1.49e-09	67.4	KOG1121@1|root,KOG1121@2759|Eukaryota,3AASQ@33154|Opisthokonta,3BV23@33208|Metazoa	33208|Metazoa	S	hAT family C-terminal dimerisation region	-	-	-	-	-	-	-	-	-	-	-	-	Dimer_Tnp_hAT
NW_022656820.1:30919-33251	2340.JV46_28950	8.9e-30	135	2DY5I@1|root,3488J@2|Bacteria,1P3B4@1224|Proteobacteria	1224|Proteobacteria	S	Reverse transcriptase (RNA-dependent DNA polymerase)	-	-	-	-	-	-	-	-	-	-	-	-	RVT_1
NW_022656821.1:20-5728	6669.EFX69192	1.11e-100	345	2CY74@1|root,2S2H8@2759|Eukaryota,3A3Z3@33154|Opisthokonta	33154|Opisthokonta	S	Transposase protein	-	-	-	-	-	-	-	-	-	-	-	-	Tnp_P_element
NW_022656821.1:12173-15203	6669.EFX61292	2.22e-142	448	KOG1075@1|root,KOG1075@2759|Eukaryota,3AQAX@33154|Opisthokonta,3C23C@33208|Metazoa,3DI9Q@33213|Bilateria,422W7@6656|Arthropoda	33208|Metazoa	S	Ribonuclease H protein	-	-	-	-	-	-	-	-	-	-	-	-	Exo_endo_phos_2,RVT_1
NW_022656821.1:17577-18514	7029.ACYPI56872-PA	3.97e-45	172	COG2801@1|root,KOG4585@1|root,KOG0017@2759|Eukaryota,KOG4585@2759|Eukaryota,3A74Q@33154|Opisthokonta,3BTMT@33208|Metazoa,3DADB@33213|Bilateria	33208|Metazoa	L	Integrase core domain	-	-	-	ko:K18403	-	-	-	-	ko00000,ko03036	-	-	-	Asp_protease_2,RVT_1,rve,zf-CCHC
NW_022656821.1:19921-39473	7029.ACYPI43530-PA	1.83e-37	166	KOG4585@1|root,KOG4585@2759|Eukaryota,39THK@33154|Opisthokonta,3BGF1@33208|Metazoa,3D09T@33213|Bilateria	33208|Metazoa	L	DDE superfamily endonuclease	-	-	-	-	-	-	-	-	-	-	-	-	DDE_Tnp_4
NW_022656821.1:41415-45815	7668.SPU_018266-tr	2.32e-17	94.7	KOG4585@1|root,KOG4585@2759|Eukaryota,39THK@33154|Opisthokonta,3BGF1@33208|Metazoa,3D09T@33213|Bilateria	33208|Metazoa	L	DDE superfamily endonuclease	-	-	-	-	-	-	-	-	-	-	-	-	DDE_Tnp_4
NW_022656821.1:98500-101484	6669.EFX79226	8.42e-245	706	29RJ7@1|root,2RXBE@2759|Eukaryota,39V4K@33154|Opisthokonta,3BJZ7@33208|Metazoa,3D3HW@33213|Bilateria,422D7@6656|Arthropoda	33208|Metazoa	L	DDE superfamily endonuclease	-	-	-	-	-	-	-	-	-	-	-	-	DDE_Tnp_4,HTH_Tnp_4,THAP
NW_022656824.1:16445-21235	67593.Physo135830	1.6e-32	147	COG2801@1|root,KOG0017@2759|Eukaryota,3QH4J@4776|Peronosporales	4776|Peronosporales	L	transposition, RNA-mediated	-	-	-	-	-	-	-	-	-	-	-	-	rve
NW_022656824.1:22255-34715	10224.XP_006816327.1	2.25e-100	343	2CMP4@1|root,2QR56@2759|Eukaryota,39VQX@33154|Opisthokonta,3BR69@33208|Metazoa,3D755@33213|Bilateria	33208|Metazoa	S	Pao retrotransposon peptidase	-	-	-	-	-	-	-	-	-	-	-	-	Peptidase_A17,rve
NW_022656824.1:59985-66203	6669.EFX60123	7.13e-35	137	2CY95@1|root,2S2X3@2759|Eukaryota,3A4AR@33154|Opisthokonta,3BRVC@33208|Metazoa,3D8TC@33213|Bilateria,422C0@6656|Arthropoda	33208|Metazoa	S	ISXO2-like transposase domain	-	-	-	-	-	-	-	-	-	-	-	-	DDE_Tnp_IS1595
NW_022656824.1:67243-78628	7668.SPU_021821-tr	5.52e-141	499	2CMP4@1|root,2QR56@2759|Eukaryota,39VQX@33154|Opisthokonta,3BR69@33208|Metazoa,3D755@33213|Bilateria	33208|Metazoa	S	Pao retrotransposon peptidase	-	-	-	-	-	-	-	-	-	-	-	-	DUF1759,Peptidase_A17,rve
NW_022656824.1:80161-83856	7668.SPU_010000-tr	7.96e-100	359	2CMP4@1|root,2QR56@2759|Eukaryota,39VQX@33154|Opisthokonta,3BR69@33208|Metazoa,3D755@33213|Bilateria	33208|Metazoa	S	Pao retrotransposon peptidase	-	-	-	-	-	-	-	-	-	-	-	-	DUF1759,Peptidase_A17,rve
NW_022656825.1:3022-6438	400682.PAC_15707569	6.38e-60	224	COG2801@1|root,KOG0017@2759|Eukaryota,39ZQV@33154|Opisthokonta,3BIZ8@33208|Metazoa	33208|Metazoa	K	transposition, RNA-mediated	-	-	-	-	-	-	-	-	-	-	-	-	RVT_1
NW_022656826.1:10941-17976	6669.EFX75813	1.19e-51	193	28N8N@1|root,2QUTZ@2759|Eukaryota,39XUZ@33154|Opisthokonta,3BIC8@33208|Metazoa,3D1M8@33213|Bilateria,420PE@6656|Arthropoda	33208|Metazoa	S	Transposase	-	-	-	-	-	-	-	-	-	-	-	-	DDE_3,HTH_23,HTH_Tnp_Tc3_2
NW_022656826.1:19737-24547	7668.SPU_010000-tr	3.75e-134	468	2CMP4@1|root,2QR56@2759|Eukaryota,39VQX@33154|Opisthokonta,3BR69@33208|Metazoa,3D755@33213|Bilateria	33208|Metazoa	S	Pao retrotransposon peptidase	-	-	-	-	-	-	-	-	-	-	-	-	DUF1759,Peptidase_A17,rve
NW_022656826.1:27216-34089	7668.SPU_010000-tr	1.17e-188	635	2CMP4@1|root,2QR56@2759|Eukaryota,39VQX@33154|Opisthokonta,3BR69@33208|Metazoa,3D755@33213|Bilateria	33208|Metazoa	S	Pao retrotransposon peptidase	-	-	-	-	-	-	-	-	-	-	-	-	DUF1759,Peptidase_A17,rve
NW_022656826.1:36491-44159	7668.SPU_008424-tr	6.4e-92	330	COG2801@1|root,KOG0017@2759|Eukaryota,3A4CN@33154|Opisthokonta,3BRMP@33208|Metazoa,3D9YY@33213|Bilateria	33208|Metazoa	L	transposition, RNA-mediated	-	-	-	-	-	-	-	-	-	-	-	-	RVT_1,rve
NW_022656826.1:53190-58665	8081.XP_008418940.1	2.68e-40	162	COG2801@1|root,KOG0017@2759|Eukaryota,39UW9@33154|Opisthokonta,3BBQJ@33208|Metazoa,3D556@33213|Bilateria,48DY9@7711|Chordata,49FWI@7742|Vertebrata	33208|Metazoa	L	transposition, RNA-mediated	-	-	-	-	-	-	-	-	-	-	-	-	DUF1758,DUF1759,Peptidase_A17,rve
NW_022656827.1:78-1918	7994.ENSAMXP00000025771	1.6e-70	238	KOG4740@1|root,KOG4740@2759|Eukaryota,3A14S@33154|Opisthokonta,3BPYG@33208|Metazoa,3D6ZJ@33213|Bilateria,48G8B@7711|Chordata,49DA1@7742|Vertebrata,4A73B@7898|Actinopterygii	33208|Metazoa	S	Transposase	-	-	-	-	-	-	-	-	-	-	-	-	DDE_3,HTH_23,HTH_29,HTH_38,HTH_Tnp_Tc3_2
NW_022656827.1:7247-12379	6669.EFX71581	9.41e-16	92.8	2EIQ4@1|root,2SP2K@2759|Eukaryota,3A8JA@33154|Opisthokonta	2759|Eukaryota	S	Helitron helicase-like domain at N-terminus	-	-	-	-	-	-	-	-	-	-	-	-	Helitron_like_N
NW_022656827.1:20503-25893	7070.TC015886-PA	5e-125	423	COG2801@1|root,KOG0017@2759|Eukaryota,39ZQV@33154|Opisthokonta,3BIZ8@33208|Metazoa,3D69X@33213|Bilateria,42CS4@6656|Arthropoda,3T05B@50557|Insecta	33208|Metazoa	L	Reverse transcriptase (RNA-dependent DNA polymerase)	-	-	-	-	-	-	-	-	-	-	-	-	Phage_integrase,RVT_1
NW_022656827.1:51092-51633	7668.SPU_010000-tr	1.31e-18	90.5	2CMP4@1|root,2QR56@2759|Eukaryota,39VQX@33154|Opisthokonta,3BR69@33208|Metazoa,3D755@33213|Bilateria	33208|Metazoa	S	Pao retrotransposon peptidase	-	-	-	-	-	-	-	-	-	-	-	-	DUF1759,Peptidase_A17,rve
NW_022656827.1:65854-66463	400682.PAC_15702661	2.71e-13	74.3	COG2801@1|root,KOG0017@2759|Eukaryota,3ABA6@33154|Opisthokonta,3BUQI@33208|Metazoa	33208|Metazoa	L	transposition, RNA-mediated	-	-	-	-	-	-	-	-	-	-	-	-	rve
NW_022656828.1:499-15067	7668.SPU_010000-tr	2.1e-214	721	2CMP4@1|root,2QR56@2759|Eukaryota,39VQX@33154|Opisthokonta,3BR69@33208|Metazoa,3D755@33213|Bilateria	33208|Metazoa	S	Pao retrotransposon peptidase	-	-	-	-	-	-	-	-	-	-	-	-	DUF1759,Peptidase_A17,rve
NW_022656828.1:54535-61965	6669.EFX65419	4.29e-109	370	KOG1075@1|root,KOG1075@2759|Eukaryota,3AQAX@33154|Opisthokonta,3C23C@33208|Metazoa,3DI9Q@33213|Bilateria,422W7@6656|Arthropoda	33208|Metazoa	S	Ribonuclease H protein	-	-	-	-	-	-	-	-	-	-	-	-	Exo_endo_phos_2,RVT_1
NW_022656828.1:73724-79418	7668.SPU_001813-tr	3.91e-55	222	2CMP4@1|root,2QR56@2759|Eukaryota,39VQX@33154|Opisthokonta,3BR69@33208|Metazoa	33208|Metazoa	S	Pao retrotransposon peptidase	-	-	-	-	-	-	-	-	-	-	-	-	DUF1759,Peptidase_A17,rve
NW_022656829.1:4773-6555	6669.EFX84459	1.07e-17	92.8	2CNE1@1|root,2QVJ3@2759|Eukaryota,39SZA@33154|Opisthokonta,3BITZ@33208|Metazoa,3DMTE@33213|Bilateria,421XE@6656|Arthropoda	33208|Metazoa	S	MULE transposase domain	-	-	-	ko:K17604	-	-	-	-	ko00000,ko01009	-	-	-	FAR1,MULE
NW_022656832.1:39485-42933	7897.ENSLACP00000000102	5.54e-16	89.4	COG2801@1|root,KOG0017@2759|Eukaryota,3A25R@33154|Opisthokonta,3BQ0A@33208|Metazoa,3E4KA@33213|Bilateria	33208|Metazoa	L	Integrase core domain	-	-	-	-	-	-	-	-	-	-	-	-	rve,zf-H2C2
NW_022656832.1:47223-51232	6669.EFX80248	1.61e-11	78.2	2CX6J@1|root,2RWF1@2759|Eukaryota,3AUU7@33154|Opisthokonta,3C4C6@33208|Metazoa,3DJMR@33213|Bilateria,423FA@6656|Arthropoda	33208|Metazoa	S	Retrotransposon gag protein	-	-	-	-	-	-	-	-	-	-	-	-	Retrotrans_gag,zf-CCHC
NW_022656832.1:57386-61216	7070.TC005270-PA	4.28e-119	397	COG2801@1|root,KOG0017@2759|Eukaryota,38F42@33154|Opisthokonta,3BA5H@33208|Metazoa,3DKZ7@33213|Bilateria,428B3@6656|Arthropoda,3SQ89@50557|Insecta	33208|Metazoa	L	Reverse transcriptase (RNA-dependent DNA polymerase)	-	-	-	-	-	-	-	-	-	-	-	-	RVT_1,rve,zf-CCHC,zf-H2C2
NW_022656834.1:35103-37395	400682.PAC_15707569	6.23e-57	212	COG2801@1|root,KOG0017@2759|Eukaryota,39ZQV@33154|Opisthokonta,3BIZ8@33208|Metazoa	33208|Metazoa	K	transposition, RNA-mediated	-	-	-	-	-	-	-	-	-	-	-	-	RVT_1
NW_022656834.1:38734-40927	126957.SMAR010103-PA	3.14e-64	226	COG2801@1|root,2S2R5@2759|Eukaryota,39MHM@33154|Opisthokonta,3CP4C@33208|Metazoa,3E58K@33213|Bilateria,422JV@6656|Arthropoda	33208|Metazoa	L	transposition	-	-	-	-	-	-	-	-	-	-	-	-	Dam,RVT_1,RVT_3
NW_022656838.1:24620-26992	6669.EFX72063	1.47e-18	97.8	KOG1075@1|root,KOG1075@2759|Eukaryota,3AQAX@33154|Opisthokonta,3C23C@33208|Metazoa,3DI9Q@33213|Bilateria,422W7@6656|Arthropoda	33208|Metazoa	S	Ribonuclease H protein	-	-	-	-	-	-	-	-	-	-	-	-	Exo_endo_phos_2,RVT_1
NW_022656839.1:19-20729	6669.EFX65655	1.05e-176	572	2D9T2@1|root,2TFXH@2759|Eukaryota,3AU1E@33154|Opisthokonta	6669.EFX65655|-	S	Endonuclease-reverse transcriptase	-	-	-	-	-	-	-	-	-	-	-	-	-
NW_022656841.1:8199-16073	6669.EFX66508	9.71e-141	466	2CY74@1|root,2S2H8@2759|Eukaryota,3A3Z3@33154|Opisthokonta,3BSEA@33208|Metazoa,3D8D3@33213|Bilateria,4207X@6656|Arthropoda	33208|Metazoa	S	Transposase protein	-	-	-	-	-	-	-	-	-	-	-	-	Tnp_P_element
NW_022656841.1:18298-41387	7668.SPU_003796-tr	6.68e-44	172	KOG4585@1|root,KOG4585@2759|Eukaryota,39VN9@33154|Opisthokonta,3BAXQ@33208|Metazoa,3CRDI@33213|Bilateria	33208|Metazoa	L	nuclease activity	-	-	-	-	-	-	-	-	-	-	-	-	DDE_Tnp_4
NW_022656841.1:42590-45454	7070.TC015886-PA	2.43e-12	80.1	COG2801@1|root,KOG0017@2759|Eukaryota,39ZQV@33154|Opisthokonta,3BIZ8@33208|Metazoa,3D69X@33213|Bilateria,42CS4@6656|Arthropoda,3T05B@50557|Insecta	33208|Metazoa	L	Reverse transcriptase (RNA-dependent DNA polymerase)	-	-	-	-	-	-	-	-	-	-	-	-	Phage_integrase,RVT_1
NW_022656841.1:60587-81435	7425.NV17307-PA	3.22e-77	294	COG2801@1|root,KOG0017@2759|Eukaryota,38DPC@33154|Opisthokonta,3BGB6@33208|Metazoa,3D5G4@33213|Bilateria,41ZUZ@6656|Arthropoda,3SKEY@50557|Insecta	33208|Metazoa	L	Reverse transcriptase (RNA-dependent DNA polymerase)	-	-	-	-	-	-	-	-	-	-	-	-	DUF4219,RVT_2,Retrotran_gag_2,gag_pre-integrs,rve,zf-CCHC
NW_022656841.1:82441-94631	6669.EFX69607	2.05e-57	220	COG0507@1|root,KOG0987@2759|Eukaryota,38G2J@33154|Opisthokonta,3BIV7@33208|Metazoa,3D0M2@33213|Bilateria,420BN@6656|Arthropoda	33208|Metazoa	D	DNA helicase activity	-	-	-	ko:K18626	-	-	-	-	ko00000,ko04812	-	-	-	Helitron_like_N,PIF1
NW_022656841.1:99531-114373	10224.XP_006815924.1	2.33e-137	466	COG2801@1|root,KOG0017@2759|Eukaryota,39TC6@33154|Opisthokonta,3BHT2@33208|Metazoa,3D2MB@33213|Bilateria	33208|Metazoa	J	transposition, RNA-mediated	-	-	-	-	-	-	-	-	-	-	-	-	DUF1758,DUF1759,Peptidase_A17,Phlebovirus_G2,RVT_1,rve
NW_022656841.1:116138-123175	6087.XP_004207071.1	1.63e-31	144	COG0507@1|root,KOG0987@2759|Eukaryota,38G2J@33154|Opisthokonta,3BIV7@33208|Metazoa	33208|Metazoa	D	DNA helicase activity	-	-	-	-	-	-	-	-	-	-	-	-	Helitron_like_N,PIF1
NW_022656842.1:1879-7927	6669.EFX78062	2.39e-103	349	28K1W@1|root,2QSGD@2759|Eukaryota,39WBJ@33154|Opisthokonta,3BA1V@33208|Metazoa,3D1JX@33213|Bilateria,4229K@6656|Arthropoda	33208|Metazoa	-	-	-	-	-	-	-	-	-	-	-	-	-	-	Transposase_21
NW_022656843.1:25422-29517	7070.TC015886-PA	1.1e-135	446	COG2801@1|root,KOG0017@2759|Eukaryota,39ZQV@33154|Opisthokonta,3BIZ8@33208|Metazoa,3D69X@33213|Bilateria,42CS4@6656|Arthropoda,3T05B@50557|Insecta	33208|Metazoa	L	Reverse transcriptase (RNA-dependent DNA polymerase)	-	-	-	-	-	-	-	-	-	-	-	-	Phage_integrase,RVT_1
NW_022656845.1:50664-53432	6669.EFX80153	1.49e-41	163	KOG4585@1|root,KOG4585@2759|Eukaryota,3A4U2@33154|Opisthokonta,3BQQZ@33208|Metazoa,3D802@33213|Bilateria,42263@6656|Arthropoda	33208|Metazoa	L	DDE superfamily endonuclease	-	-	-	-	-	-	-	-	-	-	-	-	DDE_Tnp_4
NW_022656846.1:4104-8768	7029.ACYPI070947-PA	1.9e-17	92.8	COG2801@1|root,KOG0017@2759|Eukaryota,3ABA6@33154|Opisthokonta,3BUQI@33208|Metazoa,3DKYZ@33213|Bilateria,423P6@6656|Arthropoda,3SS0P@50557|Insecta	33208|Metazoa	L	transposition, RNA-mediated	-	-	-	-	-	-	-	-	-	-	-	-	rve
NW_022656846.1:11309-12476	7918.ENSLOCP00000021653	6.53e-08	62.4	28N8N@1|root,2QUTZ@2759|Eukaryota,39XUZ@33154|Opisthokonta,3BIC8@33208|Metazoa,3D1M8@33213|Bilateria,48DCS@7711|Chordata,49178@7742|Vertebrata,4A57R@7898|Actinopterygii	33208|Metazoa	S	Transposase	-	-	-	-	-	-	-	-	-	-	-	-	DDE_3,HTH_23,HTH_Tnp_Tc3_2
NW_022656846.1:81897-86399	400682.PAC_15707569	2.46e-41	170	COG2801@1|root,KOG0017@2759|Eukaryota,39ZQV@33154|Opisthokonta,3BIZ8@33208|Metazoa	33208|Metazoa	K	transposition, RNA-mediated	-	-	-	-	-	-	-	-	-	-	-	-	RVT_1
NW_022656846.1:90866-106834	7668.SPU_001813-tr	7.53e-135	479	2CMP4@1|root,2QR56@2759|Eukaryota,39VQX@33154|Opisthokonta,3BR69@33208|Metazoa	33208|Metazoa	S	Pao retrotransposon peptidase	-	-	-	-	-	-	-	-	-	-	-	-	DUF1759,Peptidase_A17,rve
NW_022656847.1:959-5631	7425.NV18616-PA	9.3e-79	294	COG2801@1|root,KOG0017@2759|Eukaryota,38DPC@33154|Opisthokonta,3BGB6@33208|Metazoa,3D5G4@33213|Bilateria,41ZUZ@6656|Arthropoda,3SKEY@50557|Insecta	33208|Metazoa	L	Reverse transcriptase (RNA-dependent DNA polymerase)	-	-	-	-	-	-	-	-	-	-	-	-	DUF4219,RVT_2,Retrotran_gag_2,gag_pre-integrs,rve,zf-CCHC
NW_022656851.1:56-976	7029.ACYPI070809-PA	3.3e-19	96.3	COG2801@1|root,KOG0017@2759|Eukaryota,38DPC@33154|Opisthokonta,3CNH1@33208|Metazoa,3DKAJ@33213|Bilateria,42AEX@6656|Arthropoda,3SZW4@50557|Insecta,3EECK@33342|Paraneoptera	33208|Metazoa	L	Reverse transcriptase (RNA-dependent DNA polymerase)	-	-	-	-	-	-	-	-	-	-	-	-	RVT_2,Retrotran_gag_2,rve,zf-CCHC
NW_022656851.1:6152-6679	6669.EFX61011	4.91e-28	110	2CY74@1|root,2S2H8@2759|Eukaryota,3A3Z3@33154|Opisthokonta,3BSEA@33208|Metazoa,3D8D3@33213|Bilateria,4207X@6656|Arthropoda	33208|Metazoa	S	Transposase protein	-	-	-	-	-	-	-	-	-	-	-	-	Tnp_P_element
NW_022656852.1:14637-21360	164328.Phyra85763	4.24e-96	351	COG2801@1|root,KOG0017@2759|Eukaryota,3QGIS@4776|Peronosporales	4776|Peronosporales	L	transposition, RNA-mediated	-	-	-	-	-	-	-	-	-	-	-	-	RVT_2,Retrotran_gag_2,gag_pre-integrs,rve,zf-CCHC
NW_022656852.1:38186-42301	7029.ACYPI081975-PA	8.77e-140	454	COG2801@1|root,KOG0017@2759|Eukaryota,38DPC@33154|Opisthokonta,3BGB6@33208|Metazoa,3D5G4@33213|Bilateria,41ZUZ@6656|Arthropoda,3SKEY@50557|Insecta	33208|Metazoa	L	Reverse transcriptase (RNA-dependent DNA polymerase)	-	-	-	-	-	-	-	-	-	-	-	-	RVT_2,Retrotran_gag_2,gag_pre-integrs,rve
NW_022656854.1:23821-24802	6669.EFX69718	9.94e-11	71.2	KOG1075@1|root,KOG1075@2759|Eukaryota	2759|Eukaryota	E	Ribonuclease H protein	-	-	-	ko:K03969	-	-	-	-	ko00000	-	-	-	RVT_3,zf-CCHC_4,zf-RVT
NW_022656855.1:4478-6539	7029.ACYPI081975-PA	2.94e-136	426	COG2801@1|root,KOG0017@2759|Eukaryota,38DPC@33154|Opisthokonta,3BGB6@33208|Metazoa,3D5G4@33213|Bilateria,41ZUZ@6656|Arthropoda,3SKEY@50557|Insecta	33208|Metazoa	L	Reverse transcriptase (RNA-dependent DNA polymerase)	-	-	-	-	-	-	-	-	-	-	-	-	RVT_2,Retrotran_gag_2,gag_pre-integrs,rve
NW_022656855.1:42831-46831	7668.SPU_016728-tr	3.63e-53	209	COG2801@1|root,KOG0017@2759|Eukaryota,39ZQV@33154|Opisthokonta,3BIZ8@33208|Metazoa,3D69X@33213|Bilateria	33208|Metazoa	L	protein heterodimerization activity	-	-	-	-	-	-	-	-	-	-	-	-	Phage_integrase,RVT_1
NW_022656856.1:34021-46329	7070.TC015886-PA	7.51e-116	400	COG2801@1|root,KOG0017@2759|Eukaryota,39ZQV@33154|Opisthokonta,3BIZ8@33208|Metazoa,3D69X@33213|Bilateria,42CS4@6656|Arthropoda,3T05B@50557|Insecta	33208|Metazoa	L	Reverse transcriptase (RNA-dependent DNA polymerase)	-	-	-	-	-	-	-	-	-	-	-	-	Phage_integrase,RVT_1
NW_022656859.1:21587-24541	946362.XP_004988914.1	6.77e-40	169	COG2801@1|root,KOG0017@2759|Eukaryota,38F42@33154|Opisthokonta	33154|Opisthokonta	G	retrotransposable element Tf2 155 kDa protein type 1-like	-	-	-	-	-	-	-	-	-	-	-	-	PNMA,RVT_1,gag-asp_proteas,rve,zf-CCHC,zf-H2C2
NW_022656860.1:25172-31823	400682.PAC_15707569	7.12e-77	275	COG2801@1|root,KOG0017@2759|Eukaryota,39ZQV@33154|Opisthokonta,3BIZ8@33208|Metazoa	33208|Metazoa	K	transposition, RNA-mediated	-	-	-	-	-	-	-	-	-	-	-	-	RVT_1
NW_022656861.1:6111-7699	6669.EFX72047	3.64e-40	158	COG2801@1|root,KOG0017@2759|Eukaryota,3ASA5@33154|Opisthokonta,3C4JS@33208|Metazoa,3DJ3B@33213|Bilateria,423I8@6656|Arthropoda	33208|Metazoa	L	transposition, RNA-mediated	-	-	-	-	-	-	-	-	-	-	-	-	Retrotrans_gag
NW_022656861.1:24542-25867	7668.SPU_001814.a-tr	1.45e-37	154	2CMP4@1|root,2QR56@2759|Eukaryota,39VQX@33154|Opisthokonta,3BR69@33208|Metazoa,3DDW3@33213|Bilateria	33208|Metazoa	S	Pao retrotransposon peptidase	-	-	-	-	-	-	-	-	-	-	-	-	DUF1758,DUF1759,Peptidase_A17,Phlebovirus_G2,RVT_1,rve
NW_022656864.1:22743-31566	6669.EFX64225	8.05e-176	558	KOG3105@1|root,KOG3105@2759|Eukaryota,38DQS@33154|Opisthokonta,3BK20@33208|Metazoa,3CYN0@33213|Bilateria	33208|Metazoa	S	Jerky protein homolog-like	-	-	-	-	-	-	-	-	-	-	-	-	DDE_1
NW_022656864.1:48215-48725	7029.ACYPI088944-PA	1.7e-18	89.7	KOG1075@1|root,KOG1075@2759|Eukaryota,39MXV@33154|Opisthokonta,3CPH8@33208|Metazoa	7029.ACYPI088944-PA|-	L	Reverse transcriptase (RNA-dependent DNA polymerase)	-	-	-	-	-	-	-	-	-	-	-	-	-
NW_022656864.1:49789-51778	6669.EFX65655	8.7e-30	134	2D9T2@1|root,2TFXH@2759|Eukaryota,3AU1E@33154|Opisthokonta	6669.EFX65655|-	S	Endonuclease-reverse transcriptase	-	-	-	-	-	-	-	-	-	-	-	-	-
NW_022656864.1:53319-53694	6669.EFX69718	2.58e-14	75.9	KOG1075@1|root,KOG1075@2759|Eukaryota	2759|Eukaryota	E	Ribonuclease H protein	-	-	-	ko:K03969	-	-	-	-	ko00000	-	-	-	RVT_3,zf-CCHC_4,zf-RVT
NW_022656865.1:624-3708	400682.PAC_15707569	8.64e-31	137	COG2801@1|root,KOG0017@2759|Eukaryota,39ZQV@33154|Opisthokonta,3BIZ8@33208|Metazoa	33208|Metazoa	K	transposition, RNA-mediated	-	-	-	-	-	-	-	-	-	-	-	-	RVT_1
NW_022656866.1:2276-5393	400682.PAC_15702661	4.82e-25	114	COG2801@1|root,KOG0017@2759|Eukaryota,3ABA6@33154|Opisthokonta,3BUQI@33208|Metazoa	33208|Metazoa	L	transposition, RNA-mediated	-	-	-	-	-	-	-	-	-	-	-	-	rve
NW_022656867.1:508-6636	7668.SPU_016741-tr	2.81e-201	660	COG2801@1|root,KOG0017@2759|Eukaryota,39TC6@33154|Opisthokonta,3BICY@33208|Metazoa,3D3BQ@33213|Bilateria	33208|Metazoa	L	Pao retrotransposon peptidase	-	-	-	-	-	-	-	-	-	-	-	-	Asp_protease_2,DUF1758,DUF1759,Peptidase_A17,rve
NW_022656867.1:14741-15256	6669.EFX66073	1.44e-08	60.8	2CX6J@1|root,2RWF1@2759|Eukaryota,3AUU7@33154|Opisthokonta,3C4C6@33208|Metazoa,3DJMR@33213|Bilateria,423FA@6656|Arthropoda	33208|Metazoa	S	Retrotransposon gag protein	-	-	-	-	-	-	-	-	-	-	-	-	Retrotrans_gag,zf-CCHC
NW_022656869.1:38887-47039	7425.NV18536-PA	5.33e-200	657	COG2801@1|root,KOG0017@2759|Eukaryota,38DPC@33154|Opisthokonta,3BGB6@33208|Metazoa,3D5G4@33213|Bilateria,41ZUZ@6656|Arthropoda,3SKEY@50557|Insecta	33208|Metazoa	L	Reverse transcriptase (RNA-dependent DNA polymerase)	-	-	-	-	-	-	-	-	-	-	-	-	DUF4219,RVT_2,Retrotran_gag_2,gag_pre-integrs,rve,zf-CCHC
NW_022656869.1:49906-55127	7668.SPU_028768-tr	3.06e-91	338	COG2801@1|root,KOG0017@2759|Eukaryota,39TC6@33154|Opisthokonta,3BHT2@33208|Metazoa,3DE2J@33213|Bilateria	33208|Metazoa	L	Pao retrotransposon peptidase	-	-	-	-	-	-	-	-	-	-	-	-	DUF1758,DUF1759,Peptidase_A17,RVT_1,rve
NW_022656872.1:83-3248	8479.XP_008174455.1	1.59e-14	87.4	KOG1075@1|root,KOG1075@2759|Eukaryota	2759|Eukaryota	E	Ribonuclease H protein	-	-	-	ko:K14297	ko03013,ko05164,map03013,map05164	M00427	-	-	ko00000,ko00001,ko00002,ko03019,ko03036	1.I.1	-	-	RVT_1,RVT_3,zf-RVT
NW_022656877.1:7034-9919	164328.Phyra78393	8.91e-72	269	COG2801@1|root,KOG0017@2759|Eukaryota,3QH6E@4776|Peronosporales	4776|Peronosporales	L	transposition, RNA-mediated	-	-	-	-	-	-	-	-	-	-	-	-	Retrotrans_gag,rve,zf-CCHC
NW_022656878.1:3439-4163	6669.EFX64459	1.12e-45	160	KOG3105@1|root,KOG3105@2759|Eukaryota,38DQS@33154|Opisthokonta,3BK20@33208|Metazoa,3CYN0@33213|Bilateria,4228W@6656|Arthropoda	33208|Metazoa	S	DDE superfamily endonuclease	-	-	-	-	-	-	-	-	-	-	-	-	DDE_1,HTH_Tnp_Tc5
NW_022656878.1:39572-49816	7668.SPU_003027-tr	2.3e-57	231	COG2801@1|root,KOG0017@2759|Eukaryota,39NEP@33154|Opisthokonta,3CPZ5@33208|Metazoa,3E64C@33213|Bilateria	7668.SPU_003027-tr|-	L	Pao retrotransposon peptidase	-	-	-	-	-	-	-	-	-	-	-	-	-
NW_022656881.1:3358-12417	6669.EFX74937	5.34e-33	141	COG2801@1|root,KOG0017@2759|Eukaryota,3ASA5@33154|Opisthokonta,3C4JS@33208|Metazoa,3DJ3B@33213|Bilateria,423I8@6656|Arthropoda	33208|Metazoa	L	transposition, RNA-mediated	-	-	-	-	-	-	-	-	-	-	-	-	Retrotrans_gag
NW_022656881.1:13892-17026	6669.EFX77689	4.73e-70	265	COG0507@1|root,KOG0987@2759|Eukaryota,3AAIR@33154|Opisthokonta	33154|Opisthokonta	L	G-quadruplex DNA unwinding	-	-	-	-	-	-	-	-	-	-	-	-	Helitron_like_N,PIF1
NW_022656881.1:18355-19501	6669.EFX77689	5.76e-89	301	COG0507@1|root,KOG0987@2759|Eukaryota,3AAIR@33154|Opisthokonta	33154|Opisthokonta	L	G-quadruplex DNA unwinding	-	-	-	-	-	-	-	-	-	-	-	-	Helitron_like_N,PIF1
NW_022656882.1:8375-39388	6669.EFX68109	1.13e-147	486	2CY1J@1|root,2S1BE@2759|Eukaryota,3A4Q6@33154|Opisthokonta,3BRW8@33208|Metazoa,3D9KI@33213|Bilateria,422F1@6656|Arthropoda	33208|Metazoa	O	MULE transposase domain	-	-	-	-	-	-	-	-	-	-	-	-	MULE,Prok-RING_4,Tnp_P_element,zf-C3HC4_3
NW_022656887.1:16-9774	6669.EFX74993	7.62e-37	157	2ENR3@1|root,2SS3G@2759|Eukaryota,3ANU9@33154|Opisthokonta,3C12I@33208|Metazoa,3DHRW@33213|Bilateria,422MU@6656|Arthropoda	33208|Metazoa	O	MULE transposase domain	-	-	-	-	-	-	-	-	-	-	-	-	MULE,zf-C3HC4_3
NW_022656936.1:133-1297	6669.EFX66508	5.4e-67	232	2CY74@1|root,2S2H8@2759|Eukaryota,3A3Z3@33154|Opisthokonta,3BSEA@33208|Metazoa,3D8D3@33213|Bilateria,4207X@6656|Arthropoda	33208|Metazoa	S	Transposase protein	-	-	-	-	-	-	-	-	-	-	-	-	Tnp_P_element
NW_022657013.1:511-9308	7668.SPU_010000-tr	5.84e-268	865	2CMP4@1|root,2QR56@2759|Eukaryota,39VQX@33154|Opisthokonta,3BR69@33208|Metazoa,3D755@33213|Bilateria	33208|Metazoa	S	Pao retrotransposon peptidase	-	-	-	-	-	-	-	-	-	-	-	-	DUF1759,Peptidase_A17,rve
NW_022657035.1:18378-21839	7668.SPU_021821-tr	9.77e-129	442	2CMP4@1|root,2QR56@2759|Eukaryota,39VQX@33154|Opisthokonta,3BR69@33208|Metazoa,3D755@33213|Bilateria	33208|Metazoa	S	Pao retrotransposon peptidase	-	-	-	-	-	-	-	-	-	-	-	-	DUF1759,Peptidase_A17,rve
NW_022657035.1:23028-23235	7425.NV18262-PA	5.89e-13	69.3	2CMP4@1|root,2QR56@2759|Eukaryota,39VQX@33154|Opisthokonta,3BR69@33208|Metazoa,3D755@33213|Bilateria,4230R@6656|Arthropoda,3T012@50557|Insecta	33208|Metazoa	S	Pao retrotransposon peptidase	-	-	-	-	-	-	-	-	-	-	-	-	DUF1759,Peptidase_A17,rve
NW_022657035.1:24464-29316	7029.ACYPI48700-PA	2.47e-41	174	KOG1075@1|root,KOG1075@2759|Eukaryota,39XVS@33154|Opisthokonta,3BM3S@33208|Metazoa,3DD47@33213|Bilateria,421YB@6656|Arthropoda,3SM8V@50557|Insecta,3ECWM@33342|Paraneoptera	33208|Metazoa	S	Ribonuclease H protein	-	-	-	-	-	-	-	-	-	-	-	-	Exo_endo_phos_2,RVT_1
NW_022657035.1:37751-42163	6669.EFX76653	2.65e-290	838	2BDN0@1|root,2S130@2759|Eukaryota,3AN0N@33154|Opisthokonta,3C14U@33208|Metazoa,3DHAD@33213|Bilateria,422SA@6656|Arthropoda	33208|Metazoa	S	Endonuclease-reverse transcriptase	-	-	-	-	-	-	-	-	-	-	-	-	Exo_endo_phos_2
NW_022657037.1:10272-12722	400682.PAC_15727632	9.63e-42	163	2CYJV@1|root,2S4UE@2759|Eukaryota,3A98U@33154|Opisthokonta,3BV10@33208|Metazoa	33208|Metazoa	-	-	-	-	-	-	-	-	-	-	-	-	-	-	Phage_integrase
NW_022657065.1:11475-21482	6669.EFX80248	3.11e-90	326	2CX6J@1|root,2RWF1@2759|Eukaryota,3AUU7@33154|Opisthokonta,3C4C6@33208|Metazoa,3DJMR@33213|Bilateria,423FA@6656|Arthropoda	33208|Metazoa	S	Retrotransposon gag protein	-	-	-	-	-	-	-	-	-	-	-	-	Retrotrans_gag,zf-CCHC
NW_022657065.1:22848-27453	6669.EFX83595	7.87e-90	305	COG2801@1|root,KOG0017@2759|Eukaryota,39RZN@33154|Opisthokonta,3BK6W@33208|Metazoa,3DD0S@33213|Bilateria	33208|Metazoa	L	transposition, RNA-mediated	-	-	-	-	-	-	-	-	-	-	-	-	Asp_protease_2,RVT_1,gag-asp_proteas,rve
NW_022657065.1:28734-31603	6669.EFX65655	4.16e-19	101	2D9T2@1|root,2TFXH@2759|Eukaryota,3AU1E@33154|Opisthokonta	6669.EFX65655|-	S	Endonuclease-reverse transcriptase	-	-	-	-	-	-	-	-	-	-	-	-	-
NW_022657065.1:68793-71371	6669.EFX74937	6.47e-31	133	COG2801@1|root,KOG0017@2759|Eukaryota,3ASA5@33154|Opisthokonta,3C4JS@33208|Metazoa,3DJ3B@33213|Bilateria,423I8@6656|Arthropoda	33208|Metazoa	L	transposition, RNA-mediated	-	-	-	-	-	-	-	-	-	-	-	-	Retrotrans_gag
NW_022657094.1:2965-6336	6669.EFX69718	2.21e-43	178	KOG1075@1|root,KOG1075@2759|Eukaryota	2759|Eukaryota	E	Ribonuclease H protein	-	-	-	ko:K03969	-	-	-	-	ko00000	-	-	-	RVT_3,zf-CCHC_4,zf-RVT
NW_022657116.1:334-3602	400682.PAC_15723978	5.9e-18	95.1	2CYJV@1|root,2S4UE@2759|Eukaryota,3A98U@33154|Opisthokonta,3BV10@33208|Metazoa	33208|Metazoa	-	-	-	-	-	-	-	-	-	-	-	-	-	-	Phage_integrase
NW_022657204.1:28583-36659	7029.ACYPI51834-PA	8.25e-34	152	KOG4585@1|root,KOG4585@2759|Eukaryota,39VN9@33154|Opisthokonta,3BAXQ@33208|Metazoa,3CRDI@33213|Bilateria,42242@6656|Arthropoda,3SQS8@50557|Insecta	33208|Metazoa	L	nuclease activity	-	-	-	-	-	-	-	-	-	-	-	-	DDE_Tnp_4,THAP,Tnp_P_element
NW_022657204.1:37834-40401	6669.EFX60390	2.9e-17	87.8	COG2801@1|root,KOG0017@2759|Eukaryota,3A4CN@33154|Opisthokonta,3BRMP@33208|Metazoa,3D9YY@33213|Bilateria,422XA@6656|Arthropoda	33208|Metazoa	L	transposition, RNA-mediated	-	-	-	-	-	-	-	-	-	-	-	-	RVT_1,rve
NW_022657204.1:43793-46871	6669.EFX83595	1.89e-14	85.1	COG2801@1|root,KOG0017@2759|Eukaryota,39RZN@33154|Opisthokonta,3BK6W@33208|Metazoa,3DD0S@33213|Bilateria	33208|Metazoa	L	transposition, RNA-mediated	-	-	-	-	-	-	-	-	-	-	-	-	Asp_protease_2,RVT_1,gag-asp_proteas,rve
NW_022657204.1:65838-66831	7425.NV18911-PA	2.08e-17	91.7	COG2801@1|root,KOG0017@2759|Eukaryota,38DPC@33154|Opisthokonta,3BGB6@33208|Metazoa,3D5G4@33213|Bilateria,41ZUZ@6656|Arthropoda,3SKEY@50557|Insecta	33208|Metazoa	L	Reverse transcriptase (RNA-dependent DNA polymerase)	-	-	-	-	-	-	-	-	-	-	-	-	DUF4219,RVT_2,Retrotran_gag_2,gag_pre-integrs,rve,zf-CCHC
NW_022657204.1:67874-70699	7425.NV17956-PA	2.12e-54	214	COG2801@1|root,KOG0017@2759|Eukaryota,38DPC@33154|Opisthokonta,3BGB6@33208|Metazoa,3D5G4@33213|Bilateria,41ZUZ@6656|Arthropoda,3SKEY@50557|Insecta	33208|Metazoa	L	Reverse transcriptase (RNA-dependent DNA polymerase)	-	-	-	-	-	-	-	-	-	-	-	-	DUF4219,RVT_2,Retrotran_gag_2,gag_pre-integrs,rve,zf-CCHC
NW_022657213.1:6332-17962	10224.XP_006815925.1	8.01e-306	971	2CMP4@1|root,2QR56@2759|Eukaryota,39VQX@33154|Opisthokonta,3BR69@33208|Metazoa,3D755@33213|Bilateria	33208|Metazoa	S	Pao retrotransposon peptidase	-	-	-	-	-	-	-	-	-	-	-	-	Asp_protease_2,DUF1758,DUF1759,Peptidase_A17,Phlebovirus_G2,RVT_1,rve
NW_022657213.1:93059-102260	6669.EFX81136	1.21e-44	181	KOG3105@1|root,KOG3105@2759|Eukaryota,38DQS@33154|Opisthokonta,3BK20@33208|Metazoa,3CYN0@33213|Bilateria,41Z9I@6656|Arthropoda	33208|Metazoa	S	DDE superfamily endonuclease	-	-	-	-	-	-	-	-	-	-	-	-	DDE_1,HTH_Tnp_Tc5,HTH_psq
NW_022657213.1:103864-105573	7425.NV18849-PA	2.57e-48	189	COG2801@1|root,KOG0017@2759|Eukaryota,38DPC@33154|Opisthokonta,3BGB6@33208|Metazoa,3D5G4@33213|Bilateria,41ZUZ@6656|Arthropoda,3SKEY@50557|Insecta	33208|Metazoa	L	Reverse transcriptase (RNA-dependent DNA polymerase)	-	-	-	-	-	-	-	-	-	-	-	-	DUF4219,RVT_2,Retrotran_gag_2,gag_pre-integrs,rve,zf-CCHC
NW_022657280.1:25572-27874	7029.ACYPI44218-PA	1.96e-67	251	KOG1075@1|root,KOG1075@2759|Eukaryota,39XVS@33154|Opisthokonta,3BXBC@33208|Metazoa,3DBAC@33213|Bilateria,421D4@6656|Arthropoda,3SR4B@50557|Insecta,3ED43@33342|Paraneoptera	33208|Metazoa	L	Reverse transcriptase (RNA-dependent DNA polymerase)	-	-	-	-	-	-	-	-	-	-	-	-	Exo_endo_phos_2,RVT_1
NW_022657280.1:87327-88144	6669.EFX80076	4.21e-20	95.9	KOG1121@1|root,KOG1121@2759|Eukaryota,3A9FP@33154|Opisthokonta,3BV4T@33208|Metazoa	33208|Metazoa	L	hAT family C-terminal dimerisation region	-	-	-	-	-	-	-	-	-	-	-	-	Dimer_Tnp_hAT
NW_022657281.1:119-9207	6669.EFX63503	2.7e-52	214	2EIQ4@1|root,2SP2K@2759|Eukaryota,3A8JA@33154|Opisthokonta	2759|Eukaryota	S	Helitron helicase-like domain at N-terminus	-	-	-	-	-	-	-	-	-	-	-	-	Helitron_like_N
NW_022657281.1:11567-17403	6669.EFX63503	1.98e-28	134	2EIQ4@1|root,2SP2K@2759|Eukaryota,3A8JA@33154|Opisthokonta	2759|Eukaryota	S	Helitron helicase-like domain at N-terminus	-	-	-	-	-	-	-	-	-	-	-	-	Helitron_like_N
NW_022657281.1:37900-41134	7029.ACYPI072283-PA	2.83e-31	135	KOG4585@1|root,KOG4585@2759|Eukaryota,3A4U2@33154|Opisthokonta,3BQ7Z@33208|Metazoa,3D747@33213|Bilateria,422GR@6656|Arthropoda,3SR9H@50557|Insecta	33208|Metazoa	L	DDE superfamily endonuclease	-	-	1.6.5.3	ko:K03878	ko00190,ko01100,ko04714,ko04723,ko05012,map00190,map01100,map04714,map04723,map05012	M00142	R11945	RC00061	ko00000,ko00001,ko00002,ko01000,ko03029	3.D.1.6	-	-	DDE_Tnp_4
NW_022657365.1:2743-9707	7668.SPU_016728-tr	1.67e-78	287	COG2801@1|root,KOG0017@2759|Eukaryota,39ZQV@33154|Opisthokonta,3BIZ8@33208|Metazoa,3D69X@33213|Bilateria	33208|Metazoa	L	protein heterodimerization activity	-	-	-	-	-	-	-	-	-	-	-	-	Phage_integrase,RVT_1
NW_022657365.1:13878-26105	7668.SPU_010000-tr	1.44e-104	385	2CMP4@1|root,2QR56@2759|Eukaryota,39VQX@33154|Opisthokonta,3BR69@33208|Metazoa,3D755@33213|Bilateria	33208|Metazoa	S	Pao retrotransposon peptidase	-	-	-	-	-	-	-	-	-	-	-	-	DUF1759,Peptidase_A17,rve
NW_022657365.1:38028-41063	7668.SPU_027265-tr	2.06e-27	129	COG2801@1|root,KOG0017@2759|Eukaryota,39TC6@33154|Opisthokonta,3BHT2@33208|Metazoa,3DE2J@33213|Bilateria	33208|Metazoa	L	Pao retrotransposon peptidase	-	-	-	-	-	-	-	-	-	-	-	-	DUF1758,DUF1759,Peptidase_A17,RVT_1,rve
NW_022657462.1:39-1893	10224.XP_006820445.1	3.08e-91	307	COG2801@1|root,KOG0017@2759|Eukaryota,39TC6@33154|Opisthokonta,3BHT2@33208|Metazoa,3D2MB@33213|Bilateria	33208|Metazoa	J	transposition, RNA-mediated	-	-	-	-	-	-	-	-	-	-	-	-	DUF1758,DUF1759,Peptidase_A17,Phlebovirus_G2,RVT_1,rve
