# Supplementary material for: Daphnia magna egg piRNA cluster expression profiles change as mothers age
Source: BMC Genomics. 2022 Jun 8;23:429. doi: 10.1186/s12864-022-08660-z (PMC9175491; doi:10.1186/s12864-022-08660-z)
Supplement: Supplementary file 6 — Additional file 6: Table S5. PiRNA clusters with transcript per million (TPM) differences greater than 1000 between egg and adult libraries. [file 12864_2022_8660_MOESM6_ESM.xlsx]

## Sheet: Sheet1
Table S5.
Cluster	Egg TPM	Adult TPM	Difference
NC_046175.1:10253003-10266628	25414.5	5353.69	20060.8
NC_046180.1:3802644-3825025	20174.9	6615.6	13559.3
NC_046183.1:6056819-6056854	20161.3	6806.81	13354.5
NC_046183.1:4720450-4720481	9565.5	3435.45	6130.05
NW_022656754.1:57-3520	8697.08	4253.66	4443.42
NC_046181.1:5579301-5579577	11190.7	7204.15	3986.52
NC_046174.1:3337920-3337969	6288.92	2355.74	3933.18
NW_022654857.1:156-17992	4818.22	1274.02	3544.2
NC_046175.1:4216459-4216534	4693.63	1180.51	3513.12
NC_046175.1:3621224-3621316	4964.91	1506.66	3458.25
NC_046178.1:893635-940835	5071.75	1804.36	3267.39
NC_046177.1:3078186-3078761	3169.32	380.74	2788.58
NC_046181.1:7878651-7878746	12396.4	9708.73	2687.67
NW_022656902.1:1670-1717	3448.02	1058.08	2389.94
NW_022654559.1:2-5240	3817.34	1467.33	2350.01
NC_046179.1:991101-991145	3584.07	1241.63	2342.44
NW_022655826.1:91025-91161	12097.8	9892.7	2205.12
NC_046174.1:7101583-7106048	4123.29	1937.76	2185.53
NW_022657401.1:8551-8641	4815.09	2632.67	2182.42
NC_046176.1:8225783-8226020	3458.52	1355.08	2103.44
NC_046182.1:7502278-7502469	18052.4	15969.1	2083.29
NC_046179.1:1194489-1195125	2891.44	877.15	2014.29
NC_046178.1:4596230-4596274	3174.88	1231.16	1943.72
NC_046178.1:1874321-1874364	4587.42	2654.95	1932.47
NC_046177.1:772718-772942	3244.44	1438.14	1806.3
NC_046177.1:9142376-9154466	10137.6	8357.01	1780.64
NC_046175.1:14676873-14676935	3415.97	1816.02	1599.95
NC_046183.1:4830596-4832163	1932.22	423.02	1509.2
NW_022654411.1:76547-76826	3094.9	1680.31	1414.59
NC_046175.1:15343923-15343955	5050.27	3645.2	1405.07
NC_046174.1:4936885-4938549	2557.36	1245.42	1311.94
NC_046175.1:3745445-3747219	2328.46	1163.94	1164.52
NC_046177.1:2279420-2279574	1522.37	463.75	1058.62
NC_046176.1:11382-11587	617.74	1696.55	-1078.81
NW_022653394.1:42-1944	126.16	1256.79	-1130.63
NC_046174.1:2395305-2396094	2.02	1146.68	-1144.66
NC_046178.1:6177751-6177876	10.73	1166.15	-1155.42
NC_046182.1:3978598-3985754	1442.21	2600.29	-1158.08
NC_046174.1:2398914-2400174	7.37	1184.28	-1176.91
NC_046174.1:140168-141261	122.56	1343.09	-1220.53
NC_046179.1:3789703-3816025	7148.97	8504.86	-1355.89
NC_046180.1:2153408-2160965	1119.75	2484.02	-1364.27
NC_046174.1:4213579-4213754	125.46	1593.97	-1468.51
NC_046175.1:7989546-7996326	422.82	1964.41	-1541.59
NC_046175.1:7998665-8000065	964.69	2867.87	-1903.18
NW_022656843.1:47156-49737	847.53	2764.89	-1917.36
NC_046174.1:6439614-6499020	239.3	2182.62	-1943.32
NC_046182.1:6265432-6272199	1563.4	3709.54	-2146.14
NC_046177.1:5175966-5176011	1477.26	3656.37	-2179.11
NC_046176.1:8710815-8714017	735.42	3100.64	-2365.22
NW_022656870.1:3014-9053	1642.26	5027.52	-3385.26
NC_046179.1:4183560-4183595	6182.25	9758.04	-3575.79
NC_046183.1:3977764-3982005	498.83	4211.48	-3712.65
NC_046175.1:4573426-4574545	1685.67	5753.44	-4067.77
NW_022653394.1:49685-50427	1527.55	6279.21	-4751.66
NC_046175.1:6574991-6575343	15316.5	20343.5	-5027.03
NC_046177.1:6206266-6207917	1539.96	6814.84	-5274.88
NC_046176.1:8250645-8255845	3701.97	9063.5	-5361.53
NC_046177.1:3823002-3848494	4387.8	10148.4	-5760.56
NC_046182.1:6751028-6779915	4834.67	10897.4	-6062.73
NC_046176.1:8247074-8248753	1720.07	8294.08	-6574.01
NC_046175.1:8001210-8022960	1789.33	8703.89	-6914.56
NC_046182.1:7871633-7874589	2202.35	9274.3	-7071.95
NC_046179.1:5654008-5679678	3924.37	14366.1	-10441.7
NC_046178.1:1713331-1721350	5484.69	16655.2	-11170.6
NC_046177.1:2219178-2232016	56122.4	68504.5	-12382
NW_022656866.1:20-856	4312.09	17479.3	-13167.2
NC_046177.1:6343034-6369418	3771.04	17437.2	-13666.2
NW_022655800.1:5-1174	9980.74	24608.5	-14627.8
NC_046183.1:5999254-5999372	37472.1	74348	-36876
