# Supplementary material for: Daphnia magna egg piRNA cluster expression profiles change as mothers age
Source: BMC Genomics. 2022 Jun 8;23:429. doi: 10.1186/s12864-022-08660-z (PMC9175491; doi:10.1186/s12864-022-08660-z)
Supplement: Supplementary file 7 — Additional file 7: Table S6. PiRNA clusters differentially expressed in eggs with average transcript per million (TPM) counts greater than 1000 in the upregulated replicates. [file 12864_2022_8660_MOESM7_ESM.xlsx]

## Sheet: Sheet1
Table S6.
Cluster	Combined average	1st clutch average	5th clutch average
Higher in 1st clutch with average TPM >= 1000
NC_046174.1:3337920-3337969	6288.92	7697.99	4879.84
NC_046175.1:414337-414573	1190.25	1616.36	764.15
NC_046175.1:3575402-3584119	1165.78	1449.6	881.96
NC_046175.1:6574991-6575343	15316.5	18436.7	12196.2
NC_046175.1:15277509-15279680	1219.23	1341.91	1096.56
NC_046176.1:6661200-6661243	1004.85	1348.54	661.16
NC_046176.1:7333644-7334609	1662.1	1803.13	1521.07
NC_046176.1:8225783-8226020	3458.52	3511.3	3405.74
NC_046176.1:10054884-10055301	940.55	1152.65	728.45
NC_046177.1:458450-459688	1626.31	1665.64	1586.98
NC_046177.1:772718-772942	3244.44	3584.05	2904.84
NC_046177.1:2279420-2279574	1522.37	1881.95	1162.8
NC_046177.1:2753144-2754095	906.98	1195.93	618.03
NC_046177.1:3078186-3078761	3169.32	4033.01	2305.63
NC_046177.1:5885051-5893741	1246.63	1301.86	1191.4
NC_046177.1:6852270-6853302	1636	1785.46	1486.53
NC_046177.1:8005586-8010159	1645.89	1831.48	1460.3
NC_046178.1:4729045-4732239	1328.79	1363.92	1293.66
NC_046180.1:3796077-3797015	931.82	1040.56	823.08
NC_046180.1:7211955-7212807	902	1021.08	782.93
NC_046181.1:1069358-1075668	1123.59	1106.78	1140.4
NC_046181.1:5494553-5496853	1310.88	1431.76	1190
NC_046181.1:6156352-6167740	918.44	1012.52	824.36
NC_046181.1:7798211-7798856	1159.15	1232.02	1086.29
NC_046181.1:8924848-8924981	849.09	1137.37	560.8
NC_046182.1:4032953-4033367	2289.27	2622.22	1956.33
NC_046182.1:4788378-4788507	1617.03	1712.7	1521.35
NC_046182.1:7759390-7759952	1009.79	1044.13	975.45
NC_046183.1:1573860-1573900	1411.56	1801.43	1021.68
NC_046183.1:2101168-2101233	1348.1	1524.68	1171.52
NC_046183.1:4720450-4720481	9565.5	11233.5	7897.51
NC_046183.1:4830596-4832163	1932.22	2288.09	1576.34
NC_046183.1:6056819-6056854	20161.3	24589	15733.6
NW_022654411.1:76547-76826	3094.9	3636.15	2553.64
NW_022654559.1:2-5240	3817.34	4385.35	3249.32
NW_022655586.1:22141-30814	1318.77	1578.27	1059.28
NW_022655826.1:107934-114808	1033.1	1131.68	934.53
NW_022656883.1:16-6028	1110.69	1226.81	994.57
NW_022656902.1:1670-1717	3448.02	5062.72	1833.32
NW_022657280.1:82947-82980	2694.49	3497.28	1891.7
NW_022657462.1:39-1893	1084.14	1219.59	948.68
Higher in 5th clutch with average TPM >= 1000
NC_046174.1:4768766-4768848	1417.67	779.63	2055.71
NC_046177.1:4348409-4351253	1453.47	1223.29	1683.66
NC_046177.1:5175966-5176011	1477.26	755.36	2199.16
NC_046178.1:3534281-3538128	1002.51	873.36	1131.65
NC_046181.1:384811-386173	1006.74	877.81	1135.66
NC_046181.1:7588720-7589791	905.94	659.44	1152.44
NW_022653637.1:72087-73019	817.6	586.01	1049.19
NW_022655932.1:160-217	1022.37	435.38	1609.35
