# Supplementary material for: Daphnia magna egg piRNA cluster expression profiles change as mothers age
Source: BMC Genomics. 2022 Jun 8;23:429. doi: 10.1186/s12864-022-08660-z (PMC9175491; doi:10.1186/s12864-022-08660-z)
Supplement: Supplementary file 8 — Additional file 8: Table S7. Overlap between clusters by F0, egg and F1 generations in each direction. [file 12864_2022_8660_MOESM8_ESM.xlsx]

## Sheet: Sheet1
Table S7.
Generation	Comparison generation	Direction of cluster differential expression	Overlap
Egg	F0	Higher in 1st clutch	62
Egg	F0	Higher in 5th clutch	41
Egg	F1	Higher in 1st clutch	7
Egg	F1	Higher in 5th clutch	10
F0	F1	Higher in 1st clutch	4
F0	F1	Higher in 5th clutch	0
