# Supplementary material for: Daphnia magna egg piRNA cluster expression profiles change as mothers age
Source: BMC Genomics. 2022 Jun 8;23:429. doi: 10.1186/s12864-022-08660-z (PMC9175491; doi:10.1186/s12864-022-08660-z)
Supplement: Supplementary file 9 — Additional file 9: File S1. ProTRAC piRNA cluster predictions for egg and adult libraries. [file 12864_2022_8660_MOESM9_ESM.xlsx]

## Sheet: results
File S1.
Egg proTRAC results
Cluster 1	Location: NC_046174.1 Daphnia magna strain SK linkage group LG1, ASM399081v1, whole genome shotgun sequence	Coordinates: 14033-35026	Size [bp]: 20994	Hits (absolute): 40027	Hits (normalized): 21228.5308961138	Hits (normalized) per kb: 1011.17154821776	Normalized hits with 1T: 95%	Normalized hits with 10A: 19.9%	Normalized hits 24-32 nt: 98.2%	Normalized hits on the main strand(s): 99.3%	Predicted directionality: mono:plus	masked [bp]: 0
Cluster 2	Location: NC_046175.1 Daphnia magna strain SK linkage group LG2, ASM399081v1, whole genome shotgun sequence	Coordinates: 8016666-8022017	Size [bp]: 5352	Hits (absolute): 7816	Hits (normalized): 1713.77124177277	Hits (normalized) per kb: 320.21178781869	Normalized hits with 1T: 88.1%	Normalized hits with 10A: 30%	Normalized hits 24-32 nt: 97.1%	Normalized hits on the main strand(s): 93.9%	Predicted directionality: mono:minus	masked [bp]: 0
Cluster 3	Location: NC_046175.1 Daphnia magna strain SK linkage group LG2, ASM399081v1, whole genome shotgun sequence	Coordinates: 10253003-10266287	Size [bp]: 13285	Hits (absolute): 30731	Hits (normalized): 26618.3663974113	Hits (normalized) per kb: 2003.64059071561	Normalized hits with 1T: 95.9%	Normalized hits with 10A: 27.1%	Normalized hits 24-32 nt: 97.7%	Normalized hits on the main strand(s): 99.9%	Predicted directionality: mono:minus	masked [bp]: 0
Cluster 4	Location: NC_046176.1 Daphnia magna strain SK linkage group LG3, ASM399081v1, whole genome shotgun sequence	Coordinates: 8250645-8255812	Size [bp]: 5168	Hits (absolute): 6643	Hits (normalized): 1383.89966956944	Hits (normalized) per kb: 267.782031108425	Normalized hits with 1T: 94.4%	Normalized hits with 10A: 28.5%	Normalized hits 24-32 nt: 98.7%	Normalized hits on the main strand(s): 99.1%	Predicted directionality: mono:plus	masked [bp]: 0
Cluster 5	Location: NC_046177.1 Daphnia magna strain SK linkage group LG4, ASM399081v1, whole genome shotgun sequence	Coordinates: 2219236-2229580	Size [bp]: 10345	Hits (absolute): 36263	Hits (normalized): 53929.6269305013	Hits (normalized) per kb: 5213.11089404344	Normalized hits with 1T: 96.9%	Normalized hits with 10A: 20.9%	Normalized hits 24-32 nt: 98.9%	Normalized hits on the main strand(s): 100%	Predicted directionality: mono:plus	masked [bp]: 0
Cluster 6	Location: NC_046177.1 Daphnia magna strain SK linkage group LG4, ASM399081v1, whole genome shotgun sequence	Coordinates: 3824010-3829733	Size [bp]: 5724	Hits (absolute): 7619	Hits (normalized): 1483.24628080396	Hits (normalized) per kb: 259.127323788142	Normalized hits with 1T: 91%	Normalized hits with 10A: 26.1%	Normalized hits 24-32 nt: 97.9%	Normalized hits on the main strand(s): 96.8%	Predicted directionality: mono:minus	masked [bp]: 0
Cluster 7	Location: NC_046177.1 Daphnia magna strain SK linkage group LG4, ASM399081v1, whole genome shotgun sequence	Coordinates: 3836003-3845807	Size [bp]: 9805	Hits (absolute): 13976	Hits (normalized): 6967.94109162882	Hits (normalized) per kb: 710.651876744956	Normalized hits with 1T: 92.3%	Normalized hits with 10A: 29.3%	Normalized hits 24-32 nt: 97.9%	Normalized hits on the main strand(s): 99.5%	Predicted directionality: mono:minus	masked [bp]: 0
Cluster 8	Location: NC_046177.1 Daphnia magna strain SK linkage group LG4, ASM399081v1, whole genome shotgun sequence	Coordinates: 6344031-6358024	Size [bp]: 13994	Hits (absolute): 25563	Hits (normalized): 6006.16665096695	Hits (normalized) per kb: 429.195882753368	Normalized hits with 1T: 94.2%	Normalized hits with 10A: 40.7%	Normalized hits 24-32 nt: 97.9%	Normalized hits on the main strand(s): 98.8%	Predicted directionality: mono:plus	masked [bp]: 0
Cluster 9	Location: NC_046177.1 Daphnia magna strain SK linkage group LG4, ASM399081v1, whole genome shotgun sequence	Coordinates: 9142376-9152014	Size [bp]: 9639	Hits (absolute): 15224	Hits (normalized): 9483.50750320767	Hits (normalized) per kb: 983.867994982107	Normalized hits with 1T: 95.7%	Normalized hits with 10A: 16.1%	Normalized hits 24-32 nt: 96.6%	Normalized hits on the main strand(s): 99.6%	Predicted directionality: mono:plus	masked [bp]: 0
Cluster 10	Location: NC_046178.1 Daphnia magna strain SK linkage group LG5, ASM399081v1, whole genome shotgun sequence	Coordinates: 921013-940835	Size [bp]: 19823	Hits (absolute): 39798	Hits (normalized): 19305.1392984659	Hits (normalized) per kb: 973.875920225661	Normalized hits with 1T: 95.9%	Normalized hits with 10A: 26.5%	Normalized hits 24-32 nt: 98.2%	Normalized hits on the main strand(s): 98.9%	Predicted directionality: mono:minus	masked [bp]: 0
Cluster 11	Location: NC_046178.1 Daphnia magna strain SK linkage group LG5, ASM399081v1, whole genome shotgun sequence	Coordinates: 1713337-1720026	Size [bp]: 6690	Hits (absolute): 9450	Hits (normalized): 2997.51000896714	Hits (normalized) per kb: 448.058335967565	Normalized hits with 1T: 94.6%	Normalized hits with 10A: 23.6%	Normalized hits 24-32 nt: 97.6%	Normalized hits on the main strand(s): 97.3%	Predicted directionality: mono:minus	masked [bp]: 0
Cluster 12	Location: NC_046179.1 Daphnia magna strain SK linkage group LG6, ASM399081v1, whole genome shotgun sequence	Coordinates: 3795001-3816014	Size [bp]: 21014	Hits (absolute): 44310	Hits (normalized): 14795.298818687	Hits (normalized) per kb: 704.06823149595	Normalized hits with 1T: 95.2%	Normalized hits with 10A: 29.1%	Normalized hits 24-32 nt: 98%	Normalized hits on the main strand(s): 99.6%	Predicted directionality: mono:minus	masked [bp]: 0
Cluster 13	Location: NC_046179.1 Daphnia magna strain SK linkage group LG6, ASM399081v1, whole genome shotgun sequence	Coordinates: 5655003-5671027	Size [bp]: 16025	Hits (absolute): 31441	Hits (normalized): 6258.1447826812	Hits (normalized) per kb: 390.523674391027	Normalized hits with 1T: 89.7%	Normalized hits with 10A: 30.7%	Normalized hits 24-32 nt: 97.4%	Normalized hits on the main strand(s): 96.7%	Predicted directionality: mono:plus	masked [bp]: 0
Cluster 14	Location: NC_046180.1 Daphnia magna strain SK linkage group LG7, ASM399081v1, whole genome shotgun sequence	Coordinates: 3804001-3825025	Size [bp]: 21025	Hits (absolute): 51196	Hits (normalized): 32744.1221787235	Hits (normalized) per kb: 1557.39017739323	Normalized hits with 1T: 88.1%	Normalized hits with 10A: 22.2%	Normalized hits 24-32 nt: 97.9%	Normalized hits on the main strand(s): 96.3%	Predicted directionality: mono:minus	masked [bp]: 0
Cluster 15	Location: NC_046182.1 Daphnia magna strain SK linkage group LG9, ASM399081v1, whole genome shotgun sequence	Coordinates: 6765004-6778542	Size [bp]: 13539	Hits (absolute): 20249	Hits (normalized): 11180.8144410869	Hits (normalized) per kb: 825.8223279912	Normalized hits with 1T: 93.3%	Normalized hits with 10A: 41.2%	Normalized hits 24-32 nt: 97.6%	Normalized hits on the main strand(s): 99.3%	Predicted directionality: mono:minus	masked [bp]: 0
Cluster 16	Location: NW_022654559.1 Daphnia magna strain SK unplaced genomic scaffold, ASM399081v1 scaffold2110_cov126, whole genome shotgun sequence	Coordinates: 2-5240	Size [bp]: 5239	Hits (absolute): 3482	Hits (normalized): 1600.45495548455	Hits (normalized) per kb: 305.488362989095	Normalized hits with 1T: 91.2%	Normalized hits with 10A: 76.6%	Normalized hits 24-32 nt: 98.5%	Normalized hits on the main strand(s): 97.7%	Predicted directionality: mono:plus	masked [bp]: 0
Cluster 17	Location: NW_022654857.1 Daphnia magna strain SK unplaced genomic scaffold, ASM399081v1 scaffold2385_cov110, whole genome shotgun sequence	Coordinates: 3001-17992	Size [bp]: 14992	Hits (absolute): 27501	Hits (normalized): 10504.3274488704	Hits (normalized) per kb: 700.661865827147	Normalized hits with 1T: 94.2%	Normalized hits with 10A: 33.9%	Normalized hits 24-32 nt: 92.7%	Normalized hits on the main strand(s): 95.7%	Predicted directionality: mono:minus	masked [bp]: 0
Cluster 18	Location: NW_022655800.1 Daphnia magna strain SK unplaced genomic scaffold, ASM399081v1 scaffold4189_cov51, whole genome shotgun sequence	Coordinates: 5-1174	Size [bp]: 1170	Hits (absolute): 1229	Hits (normalized): 1486.63936256247	Hits (normalized) per kb: 1270.63218194562	Normalized hits with 1T: 93.1%	Normalized hits with 10A: 26.6%	Normalized hits 24-32 nt: 98.6%	Normalized hits on the main strand(s): 99.8%	Predicted directionality: mono:plus	masked [bp]: 0
Cluster 19	Location: NW_022656754.1 Daphnia magna strain SK unplaced genomic scaffold, ASM399081v1 scaffold61126_cov108, whole genome shotgun sequence	Coordinates: 57-3520	Size [bp]: 3464	Hits (absolute): 5124	Hits (normalized): 1376.7930459294	Hits (normalized) per kb: 397.457140288843	Normalized hits with 1T: 96.5%	Normalized hits with 10A: 54.4%	Normalized hits 24-32 nt: 97%	Normalized hits on the main strand(s): 99.4%	Predicted directionality: mono:plus	masked [bp]: 0
Adult proTRAC results
Cluster 1	Location: NC_046174.1 Daphnia magna strain SK linkage group LG1, ASM399081v1, whole genome shotgun sequence	Coordinates: 14044-34024	Size [bp]: 19981	Hits (absolute): 66601	Hits (normalized): 14260.3033556523	Hits (normalized) per kb: 713.693247874727	Normalized hits with 1T: 94.3%	Normalized hits with 10A: 19.1%	Normalized hits 24-32 nt: 97.4%	Normalized hits on the main strand(s): 99.6%	Predicted directionality: mono:plus	masked [bp]: 0
Cluster 2	Location: NC_046174.1 Daphnia magna strain SK linkage group LG1, ASM399081v1, whole genome shotgun sequence	Coordinates: 6479001-6499020	Size [bp]: 20020	Hits (absolute): 56241	Hits (normalized): 5967.96415712508	Hits (normalized) per kb: 298.100217165865	Normalized hits with 1T: 94.6%	Normalized hits with 10A: 34.6%	Normalized hits 24-32 nt: 96.7%	Normalized hits on the main strand(s): 99.7%	Predicted directionality: mono:minus	masked [bp]: 0
Cluster 3	Location: NC_046175.1 Daphnia magna strain SK linkage group LG2, ASM399081v1, whole genome shotgun sequence	Coordinates: 8001210-8022960	Size [bp]: 21751	Hits (absolute): 60102	Hits (normalized): 9617.32243009859	Hits (normalized) per kb: 442.155341028402	Normalized hits with 1T: 83.3%	Normalized hits with 10A: 31%	Normalized hits 24-32 nt: 97.3%	Normalized hits on the main strand(s): 95.2%	Predicted directionality: mono:minus	masked [bp]: 0
Cluster 4	Location: NC_046175.1 Daphnia magna strain SK linkage group LG2, ASM399081v1, whole genome shotgun sequence	Coordinates: 10255001-10266628	Size [bp]: 11628	Hits (absolute): 21168	Hits (normalized): 3627.26526027193	Hits (normalized) per kb: 311.942241116719	Normalized hits with 1T: 96.2%	Normalized hits with 10A: 33.6%	Normalized hits 24-32 nt: 98.5%	Normalized hits on the main strand(s): 99.6%	Predicted directionality: mono:minus	masked [bp]: 0
Cluster 5	Location: NC_046176.1 Daphnia magna strain SK linkage group LG3, ASM399081v1, whole genome shotgun sequence	Coordinates: 8131003-8151805	Size [bp]: 20803	Hits (absolute): 48049	Hits (normalized): 7698.50199009588	Hits (normalized) per kb: 370.066850291174	Normalized hits with 1T: 93.3%	Normalized hits with 10A: 32%	Normalized hits 24-32 nt: 97.7%	Normalized hits on the main strand(s): 98.1%	Predicted directionality: mono:minus	masked [bp]: 0
Cluster 6	Location: NC_046176.1 Daphnia magna strain SK linkage group LG3, ASM399081v1, whole genome shotgun sequence	Coordinates: 8250645-8255845	Size [bp]: 5201	Hits (absolute): 18680	Hits (normalized): 2288.43730408103	Hits (normalized) per kb: 439.999579797278	Normalized hits with 1T: 93.4%	Normalized hits with 10A: 25%	Normalized hits 24-32 nt: 97.8%	Normalized hits on the main strand(s): 99.6%	Predicted directionality: mono:plus	masked [bp]: 0
Cluster 7	Location: NC_046177.1 Daphnia magna strain SK linkage group LG4, ASM399081v1, whole genome shotgun sequence	Coordinates: 2219178-2232016	Size [bp]: 12839	Hits (absolute): 70081	Hits (normalized): 47530.013483235	Hits (normalized) per kb: 3702.00275545963	Normalized hits with 1T: 96.3%	Normalized hits with 10A: 19.8%	Normalized hits 24-32 nt: 97.4%	Normalized hits on the main strand(s): 99.9%	Predicted directionality: mono:plus	masked [bp]: 0
Cluster 8	Location: NC_046177.1 Daphnia magna strain SK linkage group LG4, ASM399081v1, whole genome shotgun sequence	Coordinates: 3823002-3846021	Size [bp]: 23020	Hits (absolute): 62487	Hits (normalized): 16636.6776361899	Hits (normalized) per kb: 722.705412999598	Normalized hits with 1T: 85%	Normalized hits with 10A: 41.3%	Normalized hits 24-32 nt: 97.4%	Normalized hits on the main strand(s): 96.7%	Predicted directionality: mono:minus	masked [bp]: 0
Cluster 9	Location: NC_046177.1 Daphnia magna strain SK linkage group LG4, ASM399081v1, whole genome shotgun sequence	Coordinates: 6343034-6362028	Size [bp]: 18995	Hits (absolute): 85643	Hits (normalized): 22075.5997773395	Hits (normalized) per kb: 1162.17959222375	Normalized hits with 1T: 95.1%	Normalized hits with 10A: 49.3%	Normalized hits 24-32 nt: 96.9%	Normalized hits on the main strand(s): 99.7%	Predicted directionality: mono:plus	masked [bp]: 0
Cluster 10	Location: NC_046177.1 Daphnia magna strain SK linkage group LG4, ASM399081v1, whole genome shotgun sequence	Coordinates: 6363001-6369418	Size [bp]: 6418	Hits (absolute): 14537	Hits (normalized): 1107.62806685666	Hits (normalized) per kb: 172.581578733591	Normalized hits with 1T: 94.9%	Normalized hits with 10A: 64.8%	Normalized hits 24-32 nt: 97.1%	Normalized hits on the main strand(s): 97.7%	Predicted directionality: mono:plus	masked [bp]: 0
Cluster 11	Location: NC_046177.1 Daphnia magna strain SK linkage group LG4, ASM399081v1, whole genome shotgun sequence	Coordinates: 9142376-9152018	Size [bp]: 9643	Hits (absolute): 20568	Hits (normalized): 5104.29297217422	Hits (normalized) per kb: 529.326213147937	Normalized hits with 1T: 95.7%	Normalized hits with 10A: 13.7%	Normalized hits 24-32 nt: 97.5%	Normalized hits on the main strand(s): 99.4%	Predicted directionality: mono:plus	masked [bp]: 0
Cluster 12	Location: NC_046177.1 Daphnia magna strain SK linkage group LG4, ASM399081v1, whole genome shotgun sequence	Coordinates: 9198001-9212969	Size [bp]: 14969	Hits (absolute): 37092	Hits (normalized): 25963.43819428	Hits (normalized) per kb: 1734.48033449055	Normalized hits with 1T: 95.7%	Normalized hits with 10A: 11.6%	Normalized hits 24-32 nt: 98.8%	Normalized hits on the main strand(s): 99.9%	Predicted directionality: mono:minus	masked [bp]: 0
Cluster 13	Location: NC_046178.1 Daphnia magna strain SK linkage group LG5, ASM399081v1, whole genome shotgun sequence	Coordinates: 927146-940002	Size [bp]: 12857	Hits (absolute): 32422	Hits (normalized): 6308.31952042094	Hits (normalized) per kb: 490.652610177243	Normalized hits with 1T: 96%	Normalized hits with 10A: 20.3%	Normalized hits 24-32 nt: 97.7%	Normalized hits on the main strand(s): 93.9%	Predicted directionality: mono:minus	masked [bp]: 0
Cluster 14	Location: NC_046178.1 Daphnia magna strain SK linkage group LG5, ASM399081v1, whole genome shotgun sequence	Coordinates: 1713331-1720993	Size [bp]: 7663	Hits (absolute): 22414	Hits (normalized): 6813.28384594368	Hits (normalized) per kb: 889.114344439647	Normalized hits with 1T: 96%	Normalized hits with 10A: 19.1%	Normalized hits 24-32 nt: 97.8%	Normalized hits on the main strand(s): 99.3%	Predicted directionality: mono:minus	masked [bp]: 0
Cluster 15	Location: NC_046179.1 Daphnia magna strain SK linkage group LG6, ASM399081v1, whole genome shotgun sequence	Coordinates: 3796001-3816025	Size [bp]: 20025	Hits (absolute): 70257	Hits (normalized): 12030.4323084458	Hits (normalized) per kb: 600.770683462758	Normalized hits with 1T: 95%	Normalized hits with 10A: 29.1%	Normalized hits 24-32 nt: 97.2%	Normalized hits on the main strand(s): 99.8%	Predicted directionality: mono:minus	masked [bp]: 0
Cluster 16	Location: NC_046179.1 Daphnia magna strain SK linkage group LG6, ASM399081v1, whole genome shotgun sequence	Coordinates: 5654008-5675026	Size [bp]: 21019	Hits (absolute): 104292	Hits (normalized): 17414.2190137384	Hits (normalized) per kb: 828.499012772323	Normalized hits with 1T: 85.2%	Normalized hits with 10A: 39%	Normalized hits 24-32 nt: 96.8%	Normalized hits on the main strand(s): 94%	Predicted directionality: mono:plus	masked [bp]: 0
Cluster 17	Location: NC_046180.1 Daphnia magna strain SK linkage group LG7, ASM399081v1, whole genome shotgun sequence	Coordinates: 3811490-3823985	Size [bp]: 12496	Hits (absolute): 34864	Hits (normalized): 7355.42463761018	Hits (normalized) per kb: 588.622303712325	Normalized hits with 1T: 86.7%	Normalized hits with 10A: 33.7%	Normalized hits 24-32 nt: 98.2%	Normalized hits on the main strand(s): 76.8%	Predicted directionality: mono:minus	masked [bp]: 0
Cluster 18	Location: NC_046182.1 Daphnia magna strain SK linkage group LG9, ASM399081v1, whole genome shotgun sequence	Coordinates: 6765010-6779915	Size [bp]: 14906	Hits (absolute): 45955	Hits (normalized): 17657.1587361136	Hits (normalized) per kb: 1184.56724913791	Normalized hits with 1T: 92.2%	Normalized hits with 10A: 49.6%	Normalized hits 24-32 nt: 97.2%	Normalized hits on the main strand(s): 99.7%	Predicted directionality: mono:minus	masked [bp]: 0
Cluster 19	Location: NW_022656870.1 Daphnia magna strain SK unplaced genomic scaffold, ASM399081v1 scaffold61405_cov134, whole genome shotgun sequence	Coordinates: 3014-9053	Size [bp]: 6040	Hits (absolute): 19423	Hits (normalized): 1014.33859732782	Hits (normalized) per kb: 167.936861061945	Normalized hits with 1T: 92.2%	Normalized hits with 10A: 22.1%	Normalized hits 24-32 nt: 95.9%	Normalized hits on the main strand(s): 98.8%	Predicted directionality: mono:minus	masked [bp]: 0
