# Supplementary material for: Daphnia magna egg piRNA cluster expression profiles change as mothers age
Source: BMC Genomics. 2022 Jun 8;23:429. doi: 10.1186/s12864-022-08660-z (PMC9175491; doi:10.1186/s12864-022-08660-z)
Supplement: Supplementary file 10 — Additional file 10: File S2. Significantly differentially expressed piRNA results generated in DESeq2 for each generation 1st versus 5th clutch comparison. [file 12864_2022_8660_MOESM10_ESM.xlsx]

## Sheet: File_S2
File S2.
Egg DESeq2 Results
Cluster	baseMean	log2FoldChange	lfcSE	stat	pvalue	padj	weight
NC_046178.1:3399715-3415028	677.142	1.05174	0.0671905	15.6531	3.16258e-55	1.14608e-51	1.23901
NC_046177.1:2753144-2754095	431.058	-1.17138	0.0805442	-14.5433	6.43721e-48	1.16024e-44	1.24557
NW_022654111.1:104-3863	141.668	1.03307	0.0795628	12.9843	1.5011e-38	1.81326e-35	1.23901
NC_046175.1:5002400-5011281	514.203	1.04841	0.0838683	12.5006	7.40652e-36	6.61957e-33	1.25595
NC_046176.1:8053496-8101429	2259.18	0.66925	0.0546756	12.2404	1.89148e-34	1.43067e-31	1.18724
NC_046180.1:5010692-5016785	117.364	1.27458	0.104302	12.2201	2.42706e-34	1.44076e-31	1.26062
NC_046182.1:5809399-5821402	1318.92	-0.671896	0.0552611	-12.1586	5.16604e-34	2.63837e-31	1.25595
NC_046182.1:5073888-5085017	370.267	-0.768958	0.0635532	-12.0994	1.06346e-33	4.7347e-31	1.26062
NC_046180.1:4630079-4648987	737.635	0.704361	0.0587015	11.999	3.59475e-33	1.42262e-30	1.26062
NC_046180.1:1663407-1664812	131.362	-1.17943	0.0988154	-11.9357	7.71149e-33	2.79454e-30	1.23901
NC_046178.1:1427768-1440463	1156.85	0.923207	0.0777505	11.874	1.61617e-32	5.55653e-30	1.18724
NC_046174.1:5101531-5121636	1019.16	0.727623	0.0627164	11.6018	4.03517e-31	1.27171e-28	1.18724
NC_046182.1:6415940-6429544	592.072	0.622141	0.0537554	11.5736	5.61024e-31	1.54282e-28	1.25595
NC_046181.1:5986334-6010664	769.278	0.679111	0.0599655	11.325	9.86461e-30	2.519e-27	1.25595
NC_046182.1:6023829-6029346	641.115	-0.919778	0.0819065	-11.2296	2.91783e-29	7.04923e-27	1.23901
NC_046180.1:3554894-3563096	382.321	0.664865	0.0594505	11.1835	4.91156e-29	1.16093e-26	1.18724
NC_046177.1:5095447-5108574	1112.82	0.594292	0.0543257	10.9394	7.46761e-28	1.56898e-25	1.18724
NC_046175.1:3791537-3797726	120.733	1.19919	0.109657	10.9359	7.76722e-28	1.56898e-25	1.23901
NC_046178.1:4514085-4525395	364.566	0.681951	0.0645285	10.5682	4.18436e-26	7.98082e-24	1.23901
NC_046176.1:7253853-7270027	444.733	0.715047	0.0686587	10.4145	2.12885e-25	4.02554e-23	1.18724
NC_046183.1:2211612-2214424	283.253	-0.856661	0.083331	-10.2802	8.65222e-25	1.55817e-22	1.18724
NW_022656838.1:25-20107	1531.59	-0.484412	0.0477216	-10.1508	3.28706e-24	5.34147e-22	1.25595
NW_022655826.1:107934-114808	3570.76	-0.497699	0.049063	-10.1441	3.52047e-24	5.47202e-22	1.25595
NC_046180.1:4493604-4500092	611.347	0.576086	0.0568402	10.1352	3.85676e-24	5.82349e-22	1.23901
NC_046179.1:4634591-4641299	531.905	0.729791	0.0721387	10.1165	4.66857e-24	6.73168e-22	1.24557
NC_046182.1:5845761-5860864	1660.34	-0.751242	0.0744901	-10.0851	6.42767e-24	8.95885e-22	1.23901
NC_046178.1:4174962-4188406	803.045	0.715096	0.0710197	10.069	7.57625e-24	1.01151e-21	1.24557
NC_046175.1:3098893-3108740	307.006	0.865864	0.0866631	9.99115	1.6664e-23	2.11974e-21	1.26062
NC_046178.1:1178772-1215694	2943.07	0.598191	0.0601171	9.95043	2.51096e-23	3.09541e-21	1.25595
NW_022655586.1:22141-30814	5774.32	-0.799975	0.0805291	-9.93399	2.96173e-23	3.52939e-21	1.25595
NC_046183.1:3415059-3416887	580.761	-1.10526	0.11135	-9.92597	3.20974e-23	3.7324e-21	1.24557
NC_046178.1:9280572-9295632	713.66	0.613667	0.0618857	9.91614	3.5419e-23	3.98994e-21	1.24557
NC_046175.1:7416403-7427576	481.056	0.767149	0.0777761	9.86356	5.98887e-23	6.54201e-21	1.24557
NW_022656861.1:27281-27783	162.229	-1.58907	0.16137	-9.8474	7.03421e-23	7.39626e-21	1.25595
NC_046180.1:4276895-4285460	231.495	0.968014	0.0988364	9.7941	1.19355e-22	1.22928e-20	1.24557
NC_046177.1:6391789-6399191	213.959	0.861336	0.088573	9.72458	2.3687e-22	2.38441e-20	1.23901
NC_046181.1:6228416-6239654	4820.79	-0.540863	0.0561249	-9.63676	5.59227e-22	5.4772e-20	1.23901
NC_046175.1:3021216-3032823	516.149	0.500825	0.0520531	9.62143	6.49237e-22	6.15885e-20	1.24557
NC_046178.1:1155368-1169357	495.822	0.721666	0.0759706	9.49928	2.1134e-21	1.96376e-19	1.23901
NC_046175.1:3778227-3787732	255.41	0.683371	0.0721194	9.47555	2.65359e-21	2.37165e-19	1.25595
NC_046175.1:3798932-3804051	125.021	0.997249	0.10707	9.31396	1.23152e-20	1.06984e-18	1.26062
NC_046175.1:6844543-6856604	534.953	0.768664	0.0826989	9.29474	1.47569e-20	1.2561e-18	1.25595
NC_046178.1:1393329-1423988	2419.21	1.05348	0.115007	9.16011	5.18422e-20	4.31014e-18	1.25595
NC_046175.1:2132168-2136513	1240.29	-0.524563	0.0574303	-9.1339	6.60765e-20	5.6794e-18	1.18724
NC_046182.1:5347655-5363745	451.681	0.658569	0.0723371	9.10417	8.69289e-20	6.90601e-18	1.25595
NC_046178.1:3622318-3633506	2083.94	-0.721092	0.0795102	-9.06917	1.19929e-19	9.44796e-18	1.23901
NC_046177.1:7998922-8000594	134.501	-1.38332	0.153224	-9.02811	1.74662e-19	1.32362e-17	1.26062
NC_046176.1:8887109-8897662	379.803	0.620437	0.0689136	9.00311	2.19421e-19	1.62817e-17	1.26062
NC_046174.1:6943193-6957112	579.745	0.599634	0.0668169	8.97429	2.85187e-19	2.09804e-17	1.24557
NC_046178.1:1363422-1378895	1604.42	0.716007	0.080661	8.87674	6.88466e-19	4.90427e-17	1.26062
NC_046175.1:7322886-7333082	392.804	0.867354	0.097882	8.86122	7.91416e-19	5.6235e-17	1.23901
NC_046181.1:6156352-6167740	5266.22	-0.530033	0.0598402	-8.85748	8.18431e-19	5.6736e-17	1.24557
NC_046175.1:7440094-7442559	50.0078	1.43311	0.161883	8.85272	8.5411e-19	5.98174e-17	1.18724
NC_046178.1:1389728-1391778	146.105	0.917822	0.103686	8.85197	8.59913e-19	5.87964e-17	1.23901
NC_046177.1:6210789-6216575	111.822	0.810681	0.0917235	8.83832	9.71713e-19	6.40247e-17	1.23901
NC_046178.1:4527642-4538486	424.783	0.533184	0.0605794	8.80141	1.35113e-18	8.6974e-17	1.24557
NC_046180.1:3722663-3729485	164.917	0.878628	0.100049	8.78195	1.6067e-18	1.06603e-16	1.18724
NC_046177.1:6469136-6483053	629.586	0.606771	0.0691623	8.77314	1.73753e-18	1.13295e-16	1.18724
NW_022656826.1:27216-34089	784.578	0.626061	0.0715369	8.75158	2.10383e-18	1.2854e-16	1.24557
NW_022657296.1:37660-43086	444.303	0.763558	0.0876944	8.70703	3.11948e-18	1.96625e-16	1.18724
NC_046181.1:8880448-8896334	6865.63	-0.347716	0.0402628	-8.63617	5.81299e-18	3.43518e-16	1.24557
NC_046183.1:3475669-3498226	1010.14	0.449956	0.0525828	8.55709	1.15752e-17	6.73001e-16	1.24557
NC_046174.1:11573138-11577172	85.5456	-1.14092	0.13352	-8.54495	1.28594e-17	7.39697e-16	1.23901
NC_046178.1:9261477-9278647	517.56	0.446983	0.0524496	8.52215	1.56623e-17	9.16351e-16	1.18724
NC_046181.1:7060050-7071788	918.078	0.568244	0.0666835	8.5215	1.57495e-17	9.16351e-16	1.18724
NC_046181.1:7125206-7126940	76.8131	1.03584	0.122212	8.4758	2.33467e-17	1.2819e-15	1.23901
NC_046182.1:6039864-6049771	273.762	0.721146	0.0858564	8.39945	4.48591e-17	2.42632e-15	1.23901
NC_046182.1:6347717-6351242	194.678	0.835579	0.0995323	8.39505	4.65683e-17	2.43918e-15	1.26062
NW_022656856.1:47918-60337	638.226	0.515684	0.0616681	8.36224	6.15368e-17	3.18832e-15	1.25595
NC_046179.1:4228336-4230743	219.523	-0.848391	0.101862	-8.32886	8.16241e-17	4.16454e-15	1.25595
NW_022656841.1:18298-41387	1237.44	0.562677	0.0675737	8.32686	8.30164e-17	4.16454e-15	1.26062
NC_046181.1:5443255-5455477	580.886	-0.374185	0.0451578	-8.28615	1.16976e-16	5.80817e-15	1.25595
NC_046175.1:6741442-6774834	2200.31	0.532566	0.0643067	8.28166	1.21468e-16	5.99817e-15	1.24557
NC_046181.1:628410-633940	192.385	-0.757879	0.0916968	-8.26505	1.39634e-16	6.72079e-15	1.26062
NW_022656902.1:1670-1717	39.108	-1.69195	0.204881	-8.25823	1.47849e-16	1.07685e-14	0.811135
NC_046176.1:7815716-7820587	276.362	0.754949	0.0918173	8.22229	1.99657e-16	9.51699e-15	1.25595
NC_046175.1:8153893-8158308	205.546	0.679045	0.0830054	8.18074	2.82114e-16	1.30981e-14	1.25595
NW_022656841.1:99531-114373	348.998	0.698281	0.0858504	8.1337	4.16372e-16	1.93446e-14	1.23901
NW_022656823.1:1891-4511	25.6074	1.59616	0.196406	8.12682	4.40709e-16	3.24613e-14	0.76062
NW_022657035.1:18378-21839	91.7891	0.957986	0.118565	8.07985	6.48459e-16	2.9236e-14	1.26062
NC_046178.1:3470718-3473787	314.159	0.619578	0.0768281	8.06448	7.35488e-16	3.24613e-14	1.25595
NC_046176.1:7749585-7769033	1075.41	0.390001	0.0484026	8.05745	7.7905e-16	3.39646e-14	1.25595
NC_046178.1:3634634-3637786	157.085	1.09815	0.137075	8.0113	1.135e-15	5.17162e-14	1.18724
NC_046176.1:8485215-8492641	167.044	0.833594	0.104359	7.98774	1.37434e-15	5.84911e-14	1.25595
NC_046181.1:8924848-8924981	46.942	-1.25827	0.158647	-7.93128	2.16906e-15	1.38008e-13	0.811135
NC_046179.1:6397233-6413868	2166.35	-0.628874	0.0794334	-7.917	2.43314e-15	1.03188e-13	1.24557
NC_046182.1:5068110-5070396	51.5998	-0.992524	0.125637	-7.89995	2.79012e-15	1.22697e-13	1.18724
NC_046179.1:6044807-6046400	232.21	-0.78898	0.100384	-7.85963	3.85276e-15	1.57823e-13	1.24557
NC_046180.1:3462317-3471354	401.855	0.459959	0.0585947	7.84984	4.16564e-15	1.6773e-13	1.23901
NC_046179.1:4743457-4753969	1317.62	0.427373	0.0544457	7.84953	4.17605e-15	1.67124e-13	1.26062
NC_046180.1:4304903-4324803	919.397	0.835259	0.106612	7.83453	4.70609e-15	1.84882e-13	1.25595
NW_022656839.1:89727-119437	1703.32	0.391142	0.0500028	7.82239	5.18288e-15	2.00653e-13	1.26062
NC_046176.1:8017943-8021295	156.562	0.681391	0.0871286	7.82052	5.26044e-15	2.01466e-13	1.26062
NC_046179.1:6349112-6352366	116.497	-0.936115	0.119776	-7.81555	5.47245e-15	2.10973e-13	1.23901
NC_046179.1:4463958-4466266	78.6591	1.08885	0.139845	7.78614	6.90871e-15	2.75031e-13	1.18724
NC_046176.1:8103036-8113407	1004.55	0.577324	0.0743083	7.76931	7.89143e-15	2.96322e-13	1.24557
NC_046182.1:6599749-6619571	731.836	0.390605	0.0503361	7.75994	8.49668e-15	3.1576e-13	1.24557
NC_046174.1:4296790-4315319	1455.2	0.333514	0.0430009	7.75598	8.76618e-15	3.24158e-13	1.23901
NC_046175.1:11265361-11271704	105.582	0.859052	0.110869	7.74832	9.31161e-15	3.55711e-13	1.18724
NW_022655044.1:87159-91225	166.507	0.768705	0.0993186	7.73978	9.95864e-15	3.76624e-13	1.18724
NC_046180.1:2422998-2451852	648.812	0.502891	0.06509	7.72609	1.10896e-14	3.97895e-13	1.23901
NW_022655586.1:3075-21101	3366.76	-0.499769	0.0647801	-7.71485	1.21122e-14	4.22947e-13	1.26062
NC_046174.1:4992603-5009099	727.255	-0.399568	0.0522464	-7.64777	2.04488e-14	7.07118e-13	1.26062
NC_046176.1:7378217-7383418	65.2874	1.00742	0.131914	7.63695	2.2242e-14	7.61734e-13	1.26062
NC_046175.1:5019818-5046314	1042.08	0.343571	0.0450023	7.63452	2.26661e-14	7.68864e-13	1.26062
NC_046183.1:1569361-1571600	287.891	0.74754	0.0982857	7.60579	2.83162e-14	9.6296e-13	1.24557
NC_046176.1:9482829-9488309	223.71	0.651703	0.0872702	7.46765	8.16416e-14	2.76503e-12	1.23901
NC_046183.1:3143027-3148745	220.21	-0.596682	0.0800915	-7.45	9.33404e-14	3.13197e-12	1.23901
NC_046175.1:7318904-7321749	44.5312	0.990868	0.134028	7.39301	1.4354e-13	7.64989e-12	0.745565
NC_046178.1:3200620-3213887	1348.54	0.422148	0.0572992	7.36742	1.73957e-13	5.70545e-12	1.25595
NC_046181.1:7157430-7162844	237.25	-0.590957	0.0802804	-7.36116	1.82318e-13	6.00633e-12	1.23901
NC_046178.1:4402305-4413704	745.783	0.558879	0.0760979	7.3442	2.06987e-13	6.66646e-12	1.25595
NW_022657462.1:39-1893	1004.1	-0.580106	0.0791486	-7.32933	2.31309e-13	7.35593e-12	1.26062
NC_046175.1:1695714-1714735	1166.68	0.469211	0.0644075	7.28504	3.21569e-13	1.01683e-11	1.24557
NW_022656827.1:20503-25893	305.739	0.567855	0.078154	7.26584	3.70714e-13	1.16819e-11	1.23901
NC_046175.1:6858342-6863339	261.298	0.620748	0.0856737	7.24549	4.30873e-13	1.32298e-11	1.26062
NC_046181.1:8176171-8177895	68.6071	-0.908924	0.126814	-7.16736	7.64578e-13	2.42987e-11	1.18724
NC_046182.1:7851206-7854035	77.7622	1.02146	0.142528	7.16671	7.68192e-13	2.33855e-11	1.26062
NC_046175.1:2385787-2415827	2579.51	0.512785	0.0715951	7.16229	7.93391e-13	2.42373e-11	1.24557
NW_022655702.1:38930-45212	114.244	0.816374	0.114826	7.10969	1.16307e-12	3.46498e-11	1.25595
NC_046175.1:1715955-1736597	1354.84	0.488953	0.0688767	7.09895	1.25704e-12	3.76474e-11	1.23901
NC_046176.1:6598320-6598782	17.6646	2.75224	0.388036	7.09274	1.31478e-12	6.29475e-11	0.745565
NC_046178.1:4558499-4558762	25.8075	-1.29103	0.183002	-7.05473	1.72938e-12	8.20874e-11	0.739008
NC_046182.1:5732763-5739628	846.232	-0.536187	0.0761469	-7.04148	1.90206e-12	5.62011e-11	1.24557
NC_046183.1:2949787-2951526	141.091	-1.26211	0.179326	-7.03811	1.94869e-12	5.66386e-11	1.25595
NW_022656807.1:11929-16037	252.948	0.549312	0.0781579	7.02824	2.09155e-12	6.29475e-11	1.18724
NC_046179.1:6153834-6161690	336.813	0.538468	0.0767048	7.02001	2.21857e-12	6.29475e-11	1.25595
NW_022656563.1:5471-12969	795.068	-0.462131	0.065874	-7.01538	2.29317e-12	6.45517e-11	1.25595
NC_046175.1:7301540-7302515	100.173	-0.800824	0.115185	-6.9525	3.58878e-12	9.90975e-11	1.25595
NC_046181.1:7128261-7132191	647.383	0.625166	0.0899339	6.95139	3.61696e-12	9.90975e-11	1.26062
NC_046177.1:5592014-5633275	1420.58	0.329786	0.0474428	6.95123	3.62125e-12	1.00175e-10	1.23901
NC_046179.1:6196249-6215079	463.18	0.404334	0.0583703	6.92704	4.29726e-12	1.16384e-10	1.25595
NC_046174.1:4952235-4953193	235.342	-0.544502	0.0787392	-6.91527	4.66978e-12	1.25057e-10	1.26062
NC_046181.1:6178876-6188882	4005.6	-0.531369	0.0772293	-6.8804	5.96852e-12	1.58644e-10	1.26062
NW_022654798.1:8822-25142	2536.05	-0.478858	0.0697548	-6.86487	6.6551e-12	1.75583e-10	1.26062
NC_046178.1:5766718-5775581	772.449	-0.44188	0.0644214	-6.85922	6.9237e-12	1.81326e-10	1.26062
NW_022655044.1:92363-128464	1574.91	0.499119	0.0728014	6.8559	7.08644e-12	1.95621e-10	1.18724
NC_046181.1:6063266-6065353	49.6935	-1.13981	0.166319	-6.85315	7.22431e-12	2.96151e-10	0.76062
NC_046182.1:7841925-7844612	270.591	0.608782	0.0889484	6.84422	7.68961e-12	2.00476e-10	1.23901
NC_046176.1:8717181-8752039	871.615	0.423687	0.0619085	6.84377	7.71369e-12	1.99829e-10	1.25595
NC_046180.1:4612997-4628072	725.459	0.375816	0.0550092	6.83188	8.38064e-12	2.15789e-10	1.24557
NW_022654411.1:144184-146620	255.998	-0.813721	0.119194	-6.82689	8.67776e-12	2.20021e-10	1.25595
NC_046175.1:7944454-7950317	779.963	-0.744376	0.109145	-6.82007	9.09982e-12	2.29097e-10	1.25595
NC_046175.1:7790648-7791594	70.85	0.887039	0.130603	6.79188	1.10685e-11	2.79019e-10	1.24557
NC_046178.1:1567771-1601243	2940.6	0.437988	0.064768	6.76242	1.35708e-11	3.51528e-10	1.18724
NC_046178.1:4329557-4340816	1082.17	-0.357587	0.0529115	-6.75821	1.39705e-11	3.49153e-10	1.23901
NC_046182.1:6430612-6436178	123.234	0.602104	0.089204	6.74974	1.48106e-11	3.81034e-10	1.18724
NC_046178.1:4112954-4115332	42.6208	1.18189	0.175271	6.74325	1.54888e-11	5.60374e-10	0.811135
NC_046183.1:4210109-4212199	463.971	-0.9613	0.143072	-6.71899	1.82987e-11	4.61357e-10	1.18724
NW_022656821.1:41415-45815	137.428	0.651913	0.0970564	6.71685	1.85699e-11	4.52302e-10	1.24557
NC_046175.1:3575402-3584119	5154.76	-0.959101	0.142834	-6.71478	1.88345e-11	4.55668e-10	1.24557
NC_046182.1:4625702-4628288	407.383	-0.590512	0.0880781	-6.70442	2.02214e-11	4.82742e-10	1.24557
NW_022655826.1:86576-87217	61.1643	-1.17354	0.175617	-6.6824	2.35061e-11	5.52857e-10	1.25595
NC_046180.1:4490116-4492420	411.323	0.90898	0.136399	6.66411	2.66281e-11	6.26601e-10	1.23901
NW_022655826.1:199-4844	219.302	-0.627298	0.0943698	-6.64723	2.98651e-11	6.86268e-10	1.26062
NC_046182.1:4032953-4033367	448.297	-0.663099	0.099764	-6.64667	2.99792e-11	6.96415e-10	1.23901
NC_046181.1:5300367-5311015	1597.07	-0.350159	0.0527103	-6.64309	3.07183e-11	7.09038e-10	1.23901
NC_046175.1:9689140-9689546	64.9207	-1.03294	0.155596	-6.63861	3.16648e-11	7.22437e-10	1.24557
NC_046182.1:7068301-7069040	18.4202	-1.54488	0.232861	-6.63435	3.25945e-11	1.1069e-09	0.811135
NC_046178.1:3475288-3479659	249.859	0.477236	0.0720196	6.62647	3.43798e-11	7.83571e-10	1.23901
NW_022656827.1:7247-12379	127.502	0.679436	0.102757	6.61204	3.79072e-11	8.43847e-10	1.26062
NC_046180.1:2914474-2982547	4079.91	0.395102	0.0599341	6.59228	4.33123e-11	9.69761e-10	1.24557
NC_046180.1:5667096-5680517	1120.72	0.370664	0.0563462	6.57834	4.7573e-11	1.1069e-09	1.18724
NC_046175.1:8195186-8202143	112.23	0.800969	0.122058	6.5622	5.30196e-11	1.16539e-09	1.24557
NC_046178.1:2114539-2142986	379.251	0.550925	0.0844754	6.52172	6.95053e-11	1.52653e-09	1.23901
NC_046178.1:9296844-9304137	263.137	0.613977	0.0946042	6.48996	8.58604e-11	1.87438e-09	1.23901
NC_046178.1:3728084-3732521	97.2873	0.803328	0.123913	6.48299	8.99252e-11	2.03644e-09	1.18724
NC_046177.1:6435020-6439514	168.53	0.479082	0.074156	6.46047	1.04378e-10	2.34968e-09	1.18724
NC_046179.1:5248120-5261991	265.446	0.416474	0.0650657	6.40082	1.54547e-10	3.31394e-09	1.23901
NW_022657035.1:37751-42163	126.189	0.663133	0.104002	6.37613	1.81617e-10	3.99335e-09	1.18724
NC_046175.1:2928640-2929524	161.846	-1.01677	0.159568	-6.37201	1.86568e-10	3.95611e-09	1.24557
NC_046174.1:3337920-3337969	76.7746	-0.875576	0.137499	-6.36785	1.9169e-10	3.99335e-09	1.25595
NW_022656807.1:8363-10913	121.634	0.639676	0.100686	6.35319	2.10895e-10	4.35809e-09	1.25595
NW_022654227.1:37124-55621	2718.35	0.334645	0.0529265	6.32282	2.56833e-10	5.34901e-09	1.23901
NC_046178.1:3119259-3128139	231.518	-0.670773	0.106483	-6.29937	2.98859e-10	6.45856e-09	1.18724
NC_046182.1:6554437-6559607	326.268	-0.641152	0.101927	-6.29028	3.16887e-10	6.73274e-09	1.18724
NC_046182.1:6398887-6406460	319.351	0.62751	0.0998224	6.28626	3.25206e-10	6.60574e-09	1.25595
NC_046180.1:3613432-3615607	55.9366	0.982127	0.15631	6.2832	3.31677e-10	7.00762e-09	1.18724
NC_046175.1:12400159-12418499	581.815	0.380497	0.0605637	6.28259	3.32974e-10	6.72531e-09	1.25595
NW_022656856.1:19262-32963	474.127	0.94215	0.150934	6.24214	4.31627e-10	8.64402e-09	1.24557
NC_046179.1:4683366-4699335	934.333	0.480882	0.0771688	6.23156	4.61811e-10	9.1214e-09	1.25595
NC_046174.1:5555942-5559999	1528.09	-0.335947	0.0540674	-6.21349	5.18194e-10	1.07678e-08	1.18724
NC_046178.1:2850854-2852365	416.055	-0.731152	0.118117	-6.19005	6.01438e-10	1.24293e-08	1.18724
NC_046174.1:5140697-5166105	1574.68	0.393895	0.0637332	6.18037	6.39503e-10	1.25287e-08	1.24557
NC_046182.1:5915661-5923144	279.243	0.609522	0.0990095	6.15619	7.45144e-10	1.45194e-08	1.24557
NC_046175.1:3081398-3084169	308.794	-0.35041	0.0572265	-6.12321	9.17104e-10	1.78681e-08	1.23901
NC_046179.1:6523405-6527739	182.679	0.629365	0.102939	6.11399	9.71676e-10	1.85761e-08	1.25595
NC_046177.1:772718-772942	327.377	-0.533948	0.0875839	-6.09642	1.08472e-09	2.07988e-08	1.24557
NC_046179.1:4648398-4667839	1065.1	0.484178	0.0796404	6.07955	1.2052e-09	2.29328e-08	1.23901
NW_022656130.1:12153-19820	228.241	0.504797	0.0830383	6.07909	1.2087e-09	2.29328e-08	1.23901
NC_046174.1:2026923-2038843	474.893	0.509662	0.0838622	6.07737	1.22172e-09	2.29328e-08	1.26062
NC_046175.1:8095960-8101570	217.797	0.654635	0.10795	6.06426	1.32566e-09	2.50209e-08	1.23901
NW_022656841.1:124307-133123	164.322	0.554122	0.0915774	6.05085	1.44082e-09	2.70535e-08	1.23901
NC_046180.1:4603251-4611427	797.078	0.353533	0.0588495	6.0074	1.88517e-09	3.5029e-08	1.24557
NC_046176.1:7108382-7108959	70.0955	0.95134	0.159199	5.9758	2.2896e-09	4.18203e-08	1.26062
NW_022655826.1:53938-58719	478.232	-0.331965	0.0556083	-5.9697	2.37692e-09	4.56306e-08	1.18724
NW_022657035.1:803-11589	598.515	0.426704	0.0714876	5.96892	2.38834e-09	4.34013e-08	1.26062
NC_046177.1:6852270-6853302	830.774	-0.505391	0.0847157	-5.96574	2.43534e-09	4.6516e-08	1.18724
NC_046180.1:4264142-4267385	314.927	0.573161	0.0962727	5.95352	2.62433e-09	4.77902e-08	1.23901
NC_046177.1:2995178-3003667	413.993	0.39422	0.066277	5.94806	2.71342e-09	4.91654e-08	1.23901
NC_046182.1:7861721-7864939	58.9447	0.836293	0.140649	5.94594	2.74868e-09	4.95565e-08	1.23901
NC_046174.1:6684642-6695761	246.908	0.505447	0.085036	5.94392	2.78289e-09	5.21018e-08	1.18724
NC_046174.1:5940714-5943810	171.467	-0.92446	0.155778	-5.93448	2.94784e-09	5.23466e-08	1.24557
NC_046177.1:190551-191569	375.982	-0.503285	0.0848291	-5.93293	2.97577e-09	5.25834e-08	1.24557
NC_046176.1:8762283-8808144	2248.82	0.303881	0.0513308	5.92004	3.21868e-09	5.65984e-08	1.24557
NC_046183.1:6021764-6022284	37.1227	-0.949915	0.160737	-5.90976	3.42606e-09	9.68669e-08	0.745565
NC_046175.1:8177299-8190306	509.696	0.379849	0.064368	5.9012	3.6086e-09	6.62491e-08	1.18724
NC_046175.1:15277509-15279680	1323.43	-0.519577	0.0883006	-5.88419	4.00011e-09	6.90839e-08	1.25595
NC_046174.1:6233360-6239383	453.594	0.669358	0.113816	5.88104	4.0769e-09	7.06557e-08	1.24557
NC_046176.1:8809641-8836939	789.608	0.388514	0.0661985	5.86892	4.3864e-09	7.60562e-08	1.23901
NC_046182.1:7612279-7615121	281.574	0.688303	0.117343	5.86571	4.47217e-09	7.67678e-08	1.24557
NC_046175.1:3167523-3171741	97.4907	0.638598	0.108914	5.86331	4.53735e-09	7.75175e-08	1.24557
NC_046176.1:8154329-8204989	3826.48	0.270449	0.0462224	5.85104	4.88511e-09	8.71458e-08	1.18724
NC_046181.1:5723638-5738242	843.021	0.288414	0.0495358	5.82233	5.80318e-09	9.77535e-08	1.24557
NC_046176.1:8899008-8945087	1267.68	0.289583	0.0498047	5.81437	6.08631e-09	1.01203e-07	1.25595
NC_046178.1:2447210-2450363	462.897	0.687549	0.118291	5.81236	6.15973e-09	1.01949e-07	1.25595
NC_046178.1:6286249-6290809	326.454	0.306652	0.0530506	5.78037	7.45368e-09	1.22797e-07	1.25595
NC_046178.1:3539362-3604897	2444.81	0.315728	0.0546456	5.77774	7.57128e-09	1.25732e-07	1.23901
NC_046179.1:6448722-6453098	616.324	0.348858	0.060386	5.77714	7.5983e-09	1.25732e-07	1.23901
NC_046179.1:4131882-4137288	186.156	0.687864	0.119585	5.75208	8.81532e-09	1.44442e-07	1.24557
NC_046182.1:4238628-4248250	254.263	0.397914	0.0692873	5.74296	9.30356e-09	1.51753e-07	1.24557
NC_046179.1:5477633-5484559	256.219	0.525317	0.0915014	5.74108	9.40739e-09	1.5973e-07	1.18724
NC_046183.1:3725838-3737034	423.625	0.444397	0.0774092	5.74088	9.41856e-09	1.5973e-07	1.18724
NC_046181.1:7286590-7287873	264.682	-0.463995	0.0809448	-5.73224	9.91129e-09	1.60345e-07	1.23901
NC_046174.1:10776439-10777436	39.419	-1.08474	0.189633	-5.72021	1.06391e-08	2.53845e-07	0.811135
NW_022656856.1:34021-46329	755.478	0.351671	0.0615094	5.71735	1.08197e-08	1.73345e-07	1.24557
NC_046179.1:5403978-5427325	357.703	0.426327	0.0746102	5.71405	1.10317e-08	1.76111e-07	1.23901
NC_046179.1:6125359-6128123	64.3361	0.710578	0.124395	5.71225	1.11489e-08	1.76111e-07	1.25595
NW_022656501.1:15-19342	1559.1	0.255937	0.0450322	5.68342	1.32027e-08	2.09845e-07	1.23901
NC_046180.1:5004077-5005343	14.9312	1.43379	0.252332	5.68218	1.32989e-08	3.11929e-07	0.811135
NC_046182.1:5826263-5828624	225.031	-0.498366	0.0878281	-5.67433	1.39229e-08	2.1641e-07	1.25595
NC_046177.1:5111281-5124049	406.569	0.383513	0.0675945	5.67373	1.39725e-08	2.1641e-07	1.26062
NC_046181.1:8866513-8867397	40.7787	-0.835905	0.14758	-5.66407	1.47822e-08	3.6058e-07	0.76062
NC_046174.1:10686156-10687133	167.059	-0.836918	0.14779	-5.6629	1.48832e-08	2.30335e-07	1.25595
NC_046176.1:9821871-9831333	452.418	0.406077	0.0720299	5.63762	1.72417e-08	2.67016e-07	1.23901
NC_046179.1:6233139-6235606	345.187	0.430968	0.0764459	5.63756	1.72478e-08	2.66845e-07	1.24557
NW_022656820.1:4880-12572	132.212	0.559334	0.0996805	5.61127	2.00848e-08	3.05545e-07	1.25595
NC_046177.1:6186408-6194133	813.999	-0.319839	0.0571587	-5.59563	2.19818e-08	3.48538e-07	1.18724
NC_046177.1:6444878-6457453	882.441	0.323256	0.0577828	5.59433	2.2147e-08	3.48538e-07	1.18724
NW_022656843.1:25422-29517	1084.07	-0.407357	0.0728548	-5.59135	2.25308e-08	3.38602e-07	1.26062
NC_046176.1:4389977-4392568	30.3445	-1.10562	0.197796	-5.5897	2.2746e-08	5.40213e-07	0.756216
NC_046174.1:5910087-5918039	497.774	0.323387	0.0578976	5.58551	2.33017e-08	3.48538e-07	1.24557
NW_022653545.1:17715-25975	429.17	0.465766	0.0834028	5.58454	2.34326e-08	3.48538e-07	1.26062
NC_046179.1:260394-261062	17.0144	-1.34661	0.24114	-5.58436	2.34562e-08	5.51018e-07	0.76062
NC_046183.1:1870244-1871488	21.7256	-1.2178	0.21824	-5.58011	2.4037e-08	5.74969e-07	0.739008
NC_046175.1:3159647-3165850	148.567	0.555197	0.0995837	5.57518	2.47267e-08	3.66809e-07	1.24557
NW_022654227.1:66106-85922	287.868	0.37894	0.068027	5.57043	2.54108e-08	3.92247e-07	1.18724
NW_022654156.1:6709-13618	396.187	-0.424425	0.0762275	-5.56788	2.5786e-08	3.80955e-07	1.24557
NC_046177.1:5734458-5744557	140.966	-0.620632	0.111562	-5.56313	2.64974e-08	4.07357e-07	1.18724
NW_022656861.1:83615-84590	30.6191	-0.930744	0.167467	-5.55777	2.73245e-08	6.30072e-07	0.76062
NC_046179.1:5799450-5818870	374.736	0.445849	0.0804049	5.54505	2.93864e-08	4.23752e-07	1.26062
NW_022654411.1:108606-110250	22.1513	-1.70834	0.308396	-5.53945	3.03422e-08	7.14766e-07	0.739008
NC_046179.1:6379965-6387460	1664.81	-0.380646	0.0689318	-5.52207	3.35033e-08	4.89562e-07	1.23901
NC_046179.1:5446635-5449345	67.5179	0.800149	0.145226	5.5097	3.59446e-08	5.16072e-07	1.25595
NW_022656829.1:7585-12183	197.763	0.527995	0.0958996	5.50571	3.67691e-08	5.51018e-07	1.18724
NC_046178.1:4323530-4328443	453.504	-0.459916	0.0836554	-5.49774	3.84693e-08	5.51018e-07	1.23901
NC_046183.1:3832828-3835616	45.7343	-0.864053	0.157239	-5.49518	3.90321e-08	8.72763e-07	0.76062
NC_046182.1:252460-258803	84.6912	-0.647339	0.118241	-5.47474	4.3815e-08	6.14268e-07	1.25595
NW_022655272.1:309-2860	100.351	-0.622462	0.114271	-5.44724	5.11568e-08	7.14766e-07	1.24557
NC_046175.1:3764590-3773677	316.591	0.514476	0.094589	5.43906	5.35614e-08	7.46536e-07	1.23901
NC_046181.1:5772305-5773457	128.094	-0.581026	0.106871	-5.43671	5.4272e-08	7.46342e-07	1.26062
NC_046182.1:4803509-4808240	215.401	0.489061	0.0899729	5.43564	5.4599e-08	7.58083e-07	1.23901
NC_046179.1:4772335-4778821	1301.67	-0.650161	0.119663	-5.43326	5.53334e-08	7.98719e-07	1.18724
NC_046175.1:828752-831538	146.206	0.687855	0.127063	5.41351	6.18012e-08	8.47074e-07	1.24557
NC_046178.1:1173778-1177734	285.44	0.483431	0.0895244	5.39999	6.66451e-08	8.99079e-07	1.25595
NC_046178.1:4417212-4429332	321.207	0.400707	0.0745242	5.37687	7.57923e-08	1.07758e-06	1.18724
NC_046174.1:7157517-7177891	2681.63	-0.466507	0.0871024	-5.35585	8.5156e-08	1.20196e-06	1.18724
NC_046176.1:8523938-8529061	541.926	0.597216	0.111735	5.34495	9.04403e-08	1.20196e-06	1.26062
NW_022653487.1:11022-12586	373.155	-0.547821	0.102611	-5.33881	9.35609e-08	1.24342e-06	1.25595
NC_046176.1:6066574-6070870	362.051	-0.506454	0.0948819	-5.33773	9.4115e-08	1.25654e-06	1.24557
NC_046183.1:3084418-3085516	17.6613	-1.21348	0.227708	-5.3291	9.87019e-08	2.13411e-06	0.739008
NC_046179.1:6339255-6348095	163.772	-0.401889	0.0755413	-5.32012	1.03697e-07	1.38665e-06	1.23901
NW_022657228.1:31231-32583	21.4276	1.32887	0.250449	5.30595	1.12088e-07	2.37288e-06	0.739008
NC_046174.1:5373022-5387432	1906.12	0.332964	0.0628404	5.29857	1.16715e-07	1.52834e-06	1.26062
NC_046176.1:8677386-8686210	112.712	0.492474	0.0930092	5.2949	1.19084e-07	1.55365e-06	1.26062
NC_046179.1:5550267-5563456	181.301	0.582456	0.11022	5.28448	1.26061e-07	1.72735e-06	1.18724
NC_046176.1:9139040-9157450	2177.27	-0.289465	0.0547788	-5.28426	1.26215e-07	1.64678e-06	1.25595
NC_046180.1:5891027-5902191	305.615	0.375826	0.0711359	5.28322	1.26934e-07	1.73304e-06	1.18724
NC_046179.1:4488650-4490407	120.08	0.693396	0.131339	5.27944	1.29578e-07	1.69855e-06	1.24557
NW_022655932.1:160-217	15.4379	1.663	0.315132	5.27716	1.31201e-07	2.68621e-06	0.756216
NC_046176.1:7559457-7561639	7.68804	1.81174	0.343554	5.27352	1.3383e-07	2.72127e-06	0.756216
NC_046175.1:13177235-13178472	397.382	-0.600541	0.113994	-5.26819	1.37775e-07	1.77174e-06	1.25595
NC_046175.1:414337-414573	132.035	-1.23483	0.234452	-5.26688	1.38765e-07	1.7929e-06	1.24557
NC_046175.1:3533308-3538066	93.9586	0.618713	0.117902	5.24768	1.54025e-07	1.99345e-06	1.23901
NC_046175.1:3123656-3126662	43.4519	0.849613	0.162225	5.23724	1.62993e-07	3.33434e-06	0.739008
NC_046182.1:5782962-5785022	20.2798	-1.04834	0.20028	-5.2344	1.65523e-07	3.37474e-06	0.739008
NC_046182.1:5104093-5117689	262.772	0.354896	0.067827	5.23237	1.67348e-07	2.21681e-06	1.18724
NC_046177.1:5334886-5338148	253.37	0.414506	0.0792442	5.23074	1.6883e-07	2.15429e-06	1.23901
NC_046178.1:1743175-1760277	357.262	0.375873	0.0718883	5.22857	1.7083e-07	2.15429e-06	1.26062
NW_022653805.1:2067-12897	164.256	0.550811	0.105358	5.22797	1.71384e-07	2.15429e-06	1.26062
NW_022656827.1:78-1918	60.0072	0.714007	0.136758	5.22095	1.78005e-07	2.21681e-06	1.26062
NC_046181.1:7461911-7482711	471.754	0.362259	0.0696697	5.19966	1.9965e-07	2.46911e-06	1.26062
NC_046182.1:5461097-5464037	62.4281	0.788103	0.151869	5.18935	2.11026e-07	2.64613e-06	1.23901
NC_046181.1:6132847-6144724	1024.13	0.645513	0.124539	5.18322	2.18093e-07	2.70165e-06	1.24557
NC_046183.1:2373054-2379744	131.898	0.483647	0.0934264	5.17677	2.25762e-07	2.77755e-06	1.24557
NC_046182.1:4404128-4408913	145.76	0.475512	0.0919975	5.16875	2.35671e-07	3.03156e-06	1.18724
NC_046179.1:3839977-3853999	538.879	0.534403	0.103637	5.1565	2.51602e-07	3.07449e-06	1.24557
NC_046179.1:6515039-6521957	1200.56	-0.430498	0.0836168	-5.14847	2.6262e-07	3.21521e-06	1.23901
NC_046178.1:1351543-1352096	69.9587	-0.766879	0.14934	-5.13512	2.81963e-07	3.56639e-06	1.18724
NC_046181.1:8450281-8450522	3.97671	3.57518	0.69785	5.12313	3.00507e-07	5.40079e-06	0.811135
NC_046180.1:5188408-5229285	3705.75	0.240616	0.0469888	5.1207	3.04406e-07	3.6275e-06	1.25595
NC_046177.1:7244316-7245063	26.5811	-1.13092	0.221345	-5.10933	3.233e-07	6.26045e-06	0.745565
NC_046183.1:1671185-1671244	11.6802	-1.55489	0.30558	-5.08831	3.61267e-07	6.79169e-06	0.76062
NC_046182.1:4218103-4237411	596.859	0.592065	0.116386	5.08707	3.63633e-07	4.37793e-06	1.23901
NW_022656024.1:1722-7937	1018.15	-0.371302	0.073008	-5.08577	3.66131e-07	4.56984e-06	1.18724
NC_046180.1:3786619-3795068	1584.24	-0.493978	0.0971752	-5.08337	3.7079e-07	4.61277e-06	1.18724
NC_046174.1:6329485-6331378	383.446	-0.617711	0.1217	-5.07571	3.86059e-07	4.55312e-06	1.26062
NC_046183.1:4328979-4329441	53.9158	-0.662274	0.130748	-5.06529	4.07774e-07	4.80373e-06	1.24557
NC_046180.1:2461232-2473615	381.586	0.376287	0.0742891	5.06518	4.08024e-07	4.81637e-06	1.23901
NC_046175.1:8243036-8265731	1641.15	0.278905	0.0550664	5.06489	4.08635e-07	4.77197e-06	1.26062
NC_046174.1:7422344-7423836	29.7697	-0.956832	0.18978	-5.04179	4.61198e-07	8.40275e-06	0.76062
NC_046178.1:3166557-3193650	1692.45	0.225007	0.044678	5.03618	4.74903e-07	5.54022e-06	1.24557
NC_046182.1:4498019-4500006	88.8441	0.539376	0.107113	5.03558	4.764e-07	5.56907e-06	1.23901
NC_046181.1:6168991-6174870	837.034	-0.316765	0.0633754	-4.99824	5.78566e-07	6.72002e-06	1.23901
NC_046181.1:5359471-5368213	357.583	0.419991	0.0841388	4.99164	5.98685e-07	6.79169e-06	1.26062
NC_046177.1:1355870-1358003	225.665	0.519043	0.104042	4.98881	6.07531e-07	6.95244e-06	1.24557
NC_046183.1:4558271-4566914	548.17	0.344711	0.069172	4.98339	6.24794e-07	7.06847e-06	1.25595
NC_046176.1:3273493-3278213	159.29	0.483818	0.0971154	4.98189	6.29676e-07	7.16041e-06	1.24557
NC_046182.1:5964548-5986258	2073.31	-0.34677	0.0696892	-4.97594	6.49316e-07	7.67386e-06	1.18724
NC_046180.1:9337544-9344251	215.648	0.40098	0.0806391	4.97252	6.6087e-07	7.40204e-06	1.26062
NC_046178.1:6275994-6278665	29.0366	-1.0269	0.206543	-4.97187	6.63087e-07	1.18495e-05	0.745565
NC_046183.1:3955300-3960634	195.935	0.500585	0.100714	4.97034	6.6834e-07	7.46224e-06	1.26062
NC_046175.1:3017340-3019867	48.0732	0.700218	0.141108	4.96229	6.9666e-07	1.24126e-05	0.739008
NC_046176.1:8458997-8471847	471.849	0.29333	0.059132	4.9606	7.02765e-07	8.27967e-06	1.18724
NC_046175.1:1665938-1666868	20.8009	-0.994093	0.200769	-4.95142	7.36756e-07	1.26797e-05	0.76062
NW_022655702.1:24774-37913	270.216	0.644113	0.130095	4.95109	7.37987e-07	8.56128e-06	1.18724
NC_046179.1:4898463-4901404	260.517	-0.401475	0.0810991	-4.95043	7.40514e-07	8.29005e-06	1.24557
NC_046180.1:5693603-5701038	824.534	0.412248	0.0833139	4.94813	7.49311e-07	8.40275e-06	1.23901
NC_046181.1:7800348-7802741	164.818	-0.427231	0.0863688	-4.94659	7.55261e-07	8.42143e-06	1.23901
NC_046175.1:11298323-11302452	192.262	1.40581	0.284406	4.94297	7.69423e-07	8.89867e-06	1.18724
NC_046183.1:4131807-4133146	35.3333	0.952116	0.192735	4.94002	7.81158e-07	1.26435e-05	0.811135
NC_046175.1:7786764-7789533	138.574	0.511353	0.103738	4.92928	8.25351e-07	8.96246e-06	1.26062
NC_046178.1:4673463-4675831	59.532	-0.673216	0.136688	-4.92519	8.4277e-07	9.23407e-06	1.24557
NC_046181.1:7106506-7114901	385.402	0.288599	0.0586515	4.92057	8.62917e-07	9.82967e-06	1.18724
NC_046176.1:6574818-6589987	871.587	0.342939	0.0697187	4.9189	8.70318e-07	9.39347e-06	1.26062
NC_046174.1:5359392-5371563	711.044	0.270745	0.0550598	4.91729	8.77496e-07	9.44234e-06	1.26062
NC_046174.1:11933116-11934709	27.0895	-0.8452	0.171961	-4.91507	8.8751e-07	1.50559e-05	0.756216
NC_046175.1:768803-772148	141.966	0.390508	0.0796153	4.90494	9.34573e-07	1.06139e-05	1.18724
NC_046174.1:5623228-5647993	796.278	0.309633	0.0632949	4.89191	9.98624e-07	1.06889e-05	1.25595
NC_046178.1:1142076-1152650	552.253	0.379666	0.0778169	4.87897	1.06644e-06	1.13806e-05	1.25595
NC_046178.1:5963455-5964887	52.6664	-0.682834	0.140067	-4.87507	1.08772e-06	1.15732e-05	1.25595
NC_046181.1:7798211-7798856	362.748	-0.404622	0.0830141	-4.87414	1.09284e-06	1.21917e-05	1.18724
NC_046183.1:3150396-3164906	568.574	0.275238	0.0565212	4.86964	1.11803e-06	1.19869e-05	1.23901
NC_046176.1:8473007-8483715	203.663	0.4039	0.0830673	4.86232	1.16016e-06	1.23655e-05	1.23901
NC_046174.1:5459015-5476586	755.253	0.311428	0.064118	4.85711	1.19114e-06	1.30952e-05	1.18724
NW_022656699.1:5549-15380	765.988	-0.40619	0.0837394	-4.85065	1.23059e-06	1.34507e-05	1.18724
NW_022657213.1:40115-43589	145.036	0.590449	0.121866	4.84505	1.26581e-06	1.37958e-05	1.18724
NC_046178.1:4346488-4348093	62.9228	-0.637575	0.131655	-4.84277	1.28044e-06	1.32683e-05	1.25595
NC_046175.1:9989006-9989835	199.413	-0.544483	0.11285	-4.82486	1.40103e-06	1.43927e-05	1.25595
NC_046174.1:2763852-2764487	53.1151	-0.823437	0.170732	-4.82299	1.41419e-06	1.46843e-05	1.23901
NW_022657228.1:24571-27584	29.029	0.865431	0.179736	4.81501	1.47196e-06	2.42364e-05	0.739008
NC_046176.1:9514315-9521875	770.196	-0.281834	0.0585364	-4.81468	1.47433e-06	1.52216e-05	1.23901
NW_022656802.1:23-5091	366.804	0.583074	0.121289	4.80732	1.52969e-06	1.5621e-05	1.24557
NW_022653898.1:17367-20307	658.465	0.389878	0.0811192	4.80624	1.53794e-06	1.56197e-05	1.25595
NW_022654497.1:593-3434	145.082	-0.86737	0.180515	-4.80498	1.54769e-06	1.57602e-05	1.24557
NC_046178.1:2674379-2677414	168.395	0.598957	0.124844	4.79764	1.60548e-06	1.70554e-05	1.18724
NC_046181.1:7100189-7105033	402.572	0.415012	0.0866055	4.79198	1.65143e-06	1.66306e-05	1.25595
NC_046175.1:8520819-8522610	13.483	-1.46342	0.305634	-4.78816	1.68319e-06	2.66053e-05	0.745565
NC_046174.1:6195664-6227962	1827.14	0.307654	0.0642926	4.78521	1.70811e-06	1.72476e-05	1.24557
NW_022653813.1:28921-37045	368.107	0.395699	0.0827193	4.78363	1.72156e-06	1.80854e-05	1.18724
NC_046175.1:688491-701549	157.341	0.362279	0.0758569	4.77582	1.78975e-06	1.78725e-05	1.25595
NC_046174.1:2908846-2909432	76.5093	-0.898734	0.188196	-4.77551	1.79251e-06	1.80854e-05	1.23901
NC_046178.1:1864927-1872639	226.14	0.389731	0.0817349	4.76824	1.85845e-06	1.85577e-05	1.24557
NC_046174.1:5277582-5283403	255.877	-0.370119	0.0776273	-4.7679	1.86155e-06	1.9448e-05	1.18724
NC_046181.1:5349878-5351751	38.2285	-0.86303	0.181866	-4.74542	2.08073e-06	3.14357e-05	0.756216
NC_046182.1:4927303-4942746	3162.76	-0.562321	0.118543	-4.74361	2.09945e-06	2.09591e-05	1.23901
NC_046177.1:7765254-7768312	29.7465	-0.874821	0.18457	-4.73978	2.13948e-06	3.03559e-05	0.811135
NC_046174.1:595605-597628	38.2252	-0.707433	0.149268	-4.73934	2.14421e-06	3.03559e-05	0.811135
NC_046175.1:3353067-3371530	592.533	0.299654	0.063255	4.73723	2.16654e-06	2.15694e-05	1.23901
NC_046177.1:5175966-5176011	14.1737	1.34519	0.283996	4.73664	2.17287e-06	3.31281e-05	0.745565
NC_046178.1:3150821-3154796	94.9502	0.473962	0.100317	4.72466	2.30505e-06	2.25768e-05	1.25595
NW_022654411.1:128963-133618	63.819	0.687537	0.145587	4.7225	2.32964e-06	2.26709e-05	1.26062
NC_046174.1:4218197-4220016	148.892	-0.476569	0.101001	-4.71845	2.3765e-06	2.31498e-05	1.25595
NC_046175.1:6659911-6689067	3680.92	-0.262165	0.0555783	-4.71703	2.39309e-06	2.43946e-05	1.18724
NC_046178.1:170824-171521	36.932	-1.25208	0.265505	-4.71585	2.40698e-06	3.62388e-05	0.745565
NC_046181.1:7515863-7530101	349.743	0.307609	0.0652477	4.71449	2.42321e-06	2.38625e-05	1.23901
NC_046183.1:2960254-3003804	1776	0.520386	0.110545	4.70744	2.50848e-06	2.52129e-05	1.18724
NC_046176.1:7848670-7851638	332.285	-0.413835	0.0879257	-4.70665	2.51827e-06	2.44661e-05	1.23901
NC_046175.1:806406-827386	1053.63	0.223572	0.0475043	4.70635	2.52191e-06	2.42767e-05	1.26062
NC_046178.1:4729045-4732239	2113.48	-0.315538	0.0670553	-4.70564	2.53072e-06	2.44661e-05	1.24557
NC_046183.1:2657129-2658843	198.842	0.534417	0.113658	4.70198	2.57649e-06	2.49649e-05	1.23901
NC_046179.1:3646726-3649051	66.9737	-0.546279	0.116313	-4.69663	2.64485e-06	2.51207e-05	1.26062
NC_046175.1:13518370-13520488	81.3415	-0.764819	0.162908	-4.6948	2.66872e-06	2.52129e-05	1.26062
NC_046175.1:1792497-1803005	683.323	0.353362	0.0753012	4.69264	2.69698e-06	2.67007e-05	1.18724
NW_022656858.1:24-17304	650.785	0.306203	0.0652943	4.68958	2.73764e-06	2.61075e-05	1.24557
NW_022656699.1:27-4311	820.834	-0.367848	0.078492	-4.68644	2.77994e-06	2.61251e-05	1.26062
NC_046178.1:1541801-1549831	419.205	0.364718	0.0778538	4.68466	2.80429e-06	2.75467e-05	1.18724
NW_022656459.1:33890-36564	493.152	-0.391695	0.083632	-4.68356	2.81939e-06	2.65245e-05	1.25595
NC_046175.1:3141581-3143078	51.1748	0.626811	0.133874	4.68211	2.83935e-06	2.78189e-05	1.18724
NC_046179.1:4224942-4226293	39.4935	0.734976	0.157013	4.68098	2.85507e-06	3.91191e-05	0.811135
NC_046181.1:6377839-6385825	3142.26	0.241399	0.0515944	4.67879	2.88574e-06	2.71606e-05	1.24557
NC_046175.1:7196478-7201438	92.0352	0.588502	0.125873	4.67538	2.93417e-06	2.72155e-05	1.26062
NC_046179.1:4937752-4941117	118.006	0.585158	0.125477	4.66347	3.10917e-06	2.87217e-05	1.25595
NC_046176.1:3678363-3678754	23.9331	-0.929236	0.199544	-4.65681	3.21153e-06	4.62823e-05	0.756216
NC_046179.1:4833928-4861013	3037.42	0.403103	0.0865644	4.65669	3.21338e-06	3.10016e-05	1.18724
NC_046182.1:6355875-6372094	821.314	0.296441	0.0637095	4.65302	3.27115e-06	3.00862e-05	1.25595
NC_046178.1:3673957-3680428	79.1666	0.566295	0.121709	4.65285	3.27372e-06	3.00862e-05	1.25595
NC_046176.1:9159932-9175246	576.184	-0.235131	0.050547	-4.65173	3.29159e-06	3.15949e-05	1.18724
NW_022656820.1:19211-22171	12.0166	1.35941	0.292601	4.64595	3.38509e-06	4.80347e-05	0.76062
NW_022656832.1:6042-16332	379.397	-0.292763	0.0633451	-4.62171	3.80597e-06	3.47414e-05	1.23901
NC_046175.1:3006088-3013510	170.762	0.414023	0.0895832	4.62166	3.80684e-06	3.42398e-05	1.26062
NC_046179.1:4770137-4770845	78.9461	-0.703717	0.152364	-4.61864	3.86258e-06	3.51695e-05	1.23901
NC_046175.1:3115702-3116898	59.12	0.812108	0.17604	4.6132	3.96524e-06	3.72111e-05	1.18724
NC_046178.1:3065965-3071453	144.012	0.447743	0.0970733	4.61242	3.98002e-06	3.55283e-05	1.26062
NC_046179.1:6510240-6513442	134.08	-0.493162	0.107104	-4.60451	4.13443e-06	3.67226e-05	1.26062
NC_046180.1:4430002-4434205	23.7096	0.882751	0.191755	4.60354	4.15361e-06	5.89958e-05	0.745565
NC_046182.1:4859269-4862105	234.295	-0.449339	0.0976172	-4.60307	4.16311e-06	3.70227e-05	1.25595
NC_046179.1:5105030-5110314	54.6411	0.69866	0.152129	4.59254	4.37878e-06	3.91805e-05	1.23901
NC_046181.1:4748904-4749954	68.6273	-0.983168	0.214525	-4.583	4.58359e-06	4.09122e-05	1.23901
NC_046180.1:1815076-1828264	1315.06	-0.260213	0.0568015	-4.58108	4.62572e-06	4.09699e-05	1.24557
NC_046182.1:5787708-5791858	65.7417	-0.613423	0.134045	-4.57623	4.73422e-06	4.35627e-05	1.18724
NC_046178.1:3890598-3905324	267.704	0.383909	0.0840136	4.56961	4.88636e-06	4.2711e-05	1.25595
NW_022653487.1:30348-37908	130.685	0.401484	0.0878597	4.56961	4.88638e-06	4.2711e-05	1.25595
NC_046176.1:7614348-7626496	619.366	-0.397095	0.0869022	-4.56945	4.8901e-06	4.29946e-05	1.24557
NC_046179.1:6184651-6184954	7.1988	-1.60857	0.352533	-4.5629	5.04527e-06	7.08252e-05	0.745565
NC_046182.1:4966330-4968651	107.169	0.643833	0.141211	4.55938	5.13054e-06	4.69808e-05	1.18724
NC_046183.1:2571833-2575091	42.7009	-0.712201	0.15627	-4.55749	5.17675e-06	7.09019e-05	0.76062
NC_046183.1:4125695-4130564	313.001	0.597739	0.131447	4.54737	5.43197e-06	4.72973e-05	1.24557
NC_046174.1:13696067-13703941	201.232	0.425057	0.0935095	4.5456	5.47797e-06	4.75829e-05	1.24557
NC_046178.1:1498919-1512041	3936.85	-0.488279	0.107539	-4.54048	5.61259e-06	4.85185e-05	1.24557
NC_046176.1:8688868-8694258	66.1432	0.553896	0.122186	4.53322	5.80909e-06	5.0097e-05	1.24557
NC_046176.1:8375374-8377914	47.0585	-0.646319	0.142722	-4.52852	5.93994e-06	8.04219e-05	0.76062
NC_046180.1:4325910-4327451	132.565	0.463264	0.10231	4.52803	5.95352e-06	5.122e-05	1.24557
NC_046180.1:3155173-3157951	160.038	-0.510034	0.112814	-4.52102	6.15413e-06	5.23833e-05	1.25595
NC_046177.1:5856828-5860188	45.7444	-0.658018	0.145785	-4.51362	6.37315e-06	8.07283e-05	0.811135
NC_046179.1:7250343-7254275	287.943	-0.357187	0.0791404	-4.51333	6.38177e-06	5.3991e-05	1.26062
NC_046174.1:6806085-6810378	176.634	0.441279	0.0977933	4.51236	6.4109e-06	5.73173e-05	1.18724
NC_046180.1:2103753-2114346	753.02	-0.350323	0.07772	-4.5075	6.55966e-06	5.55705e-05	1.25595
NW_022657280.1:29292-30269	40.8452	-0.957924	0.212988	-4.49755	6.87426e-06	9.13948e-05	0.76062
NC_046182.1:5433151-5435466	97.4617	-0.523777	0.116884	-4.48116	7.4239e-06	6.59068e-05	1.18724
NC_046175.1:7823491-7832585	822.065	0.327793	0.0732976	4.47209	7.74596e-06	6.57001e-05	1.24557
NC_046180.1:3617134-3622881	206.756	0.776626	0.173869	4.46673	7.94237e-06	6.70505e-05	1.24557
NC_046176.1:9613079-9618399	182.157	0.453105	0.101701	4.45526	8.37915e-06	6.99893e-05	1.25595
NC_046180.1:2346776-2362839	351.902	0.26201	0.05882	4.45443	8.41146e-06	7.36369e-05	1.18724
NC_046179.1:6416283-6417810	31.2252	-0.72093	0.161922	-4.45234	8.49408e-06	0.000104023	0.811135
NC_046181.1:6342143-6358603	2500.67	0.248211	0.0557647	4.45105	8.54509e-06	7.09019e-05	1.25595
NW_022656828.1:54535-61965	1137.16	0.747678	0.167988	4.45079	8.55553e-06	7.45529e-05	1.18724
NC_046179.1:4419784-4420093	12.5324	-1.11532	0.250644	-4.44983	8.59373e-06	0.00010478	0.811135
NW_022653545.1:34150-35111	28.2187	0.747701	0.16832	4.44213	8.90732e-06	0.000114805	0.76062
NC_046180.1:5054508-5057071	256.476	0.468325	0.105502	4.439	9.03789e-06	7.45529e-05	1.25595
NC_046179.1:6494915-6505601	684.125	0.328288	0.0741291	4.4286	9.48467e-06	7.85983e-05	1.24557
NC_046183.1:2416655-2420974	75.0924	0.549951	0.124544	4.4157	1.00682e-05	8.31114e-05	1.23901
NC_046174.1:4945159-4950555	194.034	-0.38544	0.0872913	-4.41556	1.0075e-05	8.19285e-05	1.26062
NW_022655686.1:52737-60036	247.356	0.370504	0.0840708	4.40705	1.04787e-05	8.58491e-05	1.24557
NC_046181.1:1065839-1067463	412.536	0.389506	0.0884907	4.40166	1.07426e-05	8.77928e-05	1.24557
NC_046175.1:7244575-7253037	2737.71	-0.681867	0.15499	-4.39941	1.08544e-05	8.77928e-05	1.25595
NC_046179.1:5400269-5402788	32.4557	0.796037	0.181141	4.39458	1.10988e-05	0.000142213	0.745565
NC_046176.1:9670193-9682084	1622.63	0.27263	0.0620517	4.3936	1.1149e-05	9.47509e-05	1.18724
NC_046180.1:3409139-3419342	736.785	0.263883	0.060064	4.39337	1.11609e-05	9.12994e-05	1.23901
NC_046177.1:5081802-5093751	970.493	0.353066	0.0804149	4.39056	1.1306e-05	9.58576e-05	1.18724
NW_022657375.1:85-2937	135.494	0.579166	0.131963	4.38885	1.1395e-05	9.61928e-05	1.18724
NC_046179.1:4869185-4878842	670.89	0.720224	0.164474	4.37896	1.19248e-05	9.6245e-05	1.23901
NW_022656843.1:7251-16107	1500.38	0.251824	0.0575329	4.37704	1.20302e-05	9.58576e-05	1.26062
NC_046178.1:3862513-3876240	549.996	0.486204	0.111208	4.37203	1.23094e-05	9.74289e-05	1.26062
NC_046174.1:8677604-8677736	9.30825	-1.45625	0.333145	-4.37123	1.23549e-05	0.000155403	0.756216
NC_046179.1:2764370-2764596	34.8034	-0.824083	0.188787	-4.36514	1.2704e-05	0.000160729	0.745565
NC_046179.1:3619442-3621577	27.9459	0.750054	0.171928	4.36262	1.28516e-05	0.000162256	0.745565
NC_046182.1:6301047-6301851	351.672	-0.585244	0.134253	-4.35926	1.30501e-05	0.000103062	1.26062
NC_046180.1:5543779-5544253	34.1892	-0.679923	0.155989	-4.35879	1.30782e-05	0.000164771	0.745565
NC_046180.1:4206923-4229713	1432.74	-0.235999	0.054145	-4.35865	1.30869e-05	0.000104692	1.23901
NC_046178.1:2005010-2006533	107.633	-0.410095	0.0942705	-4.35019	1.36018e-05	0.000107762	1.24557
NC_046176.1:8030087-8052339	1225.38	0.281376	0.0648329	4.34001	1.42475e-05	0.000112978	1.23901
NC_046176.1:7399342-7410603	83.0422	0.555668	0.128098	4.33785	1.43881e-05	0.000112383	1.26062
NC_046181.1:8084129-8085306	28.2833	-0.793697	0.182981	-4.3376	1.44049e-05	0.000175326	0.76062
NW_022656130.1:23485-24589	29.4666	-0.752988	0.173641	-4.33646	1.44797e-05	0.000166983	0.811135
NC_046174.1:3920107-3923924	98.2807	-0.733672	0.169215	-4.33574	1.45268e-05	0.000118915	1.18724
NW_022656481.1:8502-11442	581.249	-0.316071	0.0729043	-4.33542	1.4548e-05	0.000114858	1.23901
NC_046178.1:5434640-5440325	366.386	-0.508083	0.117317	-4.33086	1.48529e-05	0.000116757	1.23901
NW_022656852.1:14637-21360	406.372	0.388605	0.0897594	4.32941	1.49512e-05	0.000116196	1.25595
NC_046179.1:6138339-6141646	27.5762	0.78829	0.18219	4.32674	1.51334e-05	0.000183061	0.76062
NC_046182.1:7235977-7237442	27.0967	-0.815917	0.188643	-4.32519	1.52402e-05	0.000187691	0.745565
NC_046179.1:3569012-3590312	1787.94	-0.236977	0.0548416	-4.32112	1.55238e-05	0.000121503	1.23901
NW_022654227.1:147909-162769	204.858	0.461412	0.106936	4.31484	1.59719e-05	0.000122603	1.26062
NC_046176.1:7699986-7702356	91.1544	0.521585	0.12091	4.31383	1.60447e-05	0.000122897	1.26062
NC_046183.1:7489526-7490589	39.9458	-0.738146	0.171142	-4.31306	1.61011e-05	0.000194704	0.756216
NC_046174.1:6570543-6582754	1061.91	0.190482	0.0443413	4.29581	1.74057e-05	0.000140654	1.18724
NC_046180.1:4526619-4530258	214.317	0.507456	0.118179	4.29397	1.75505e-05	0.000136482	1.23901
NW_022656843.1:405-1964	61.13	0.609277	0.142089	4.28798	1.80304e-05	0.000138027	1.25595
NC_046176.1:9061574-9062129	29.2308	-0.988362	0.230585	-4.28633	1.8165e-05	0.000216574	0.756216
NC_046174.1:5185369-5189801	89.1287	0.470331	0.109836	4.28212	1.85125e-05	0.000141113	1.25595
NC_046175.1:7876356-7891716	409.463	0.335217	0.0784232	4.27446	1.91604e-05	0.000144892	1.26062
NC_046176.1:9833324-9839720	176.77	0.409025	0.096063	4.25788	2.06375e-05	0.000155403	1.26062
NW_022656101.1:17436-22874	176.13	-0.48233	0.113316	-4.25651	2.07646e-05	0.000156029	1.26062
NC_046174.1:4768766-4768848	39.0957	1.19024	0.27966	4.25601	2.08103e-05	0.000227657	0.811135
NC_046178.1:8755612-8757333	64.0867	0.737418	0.173393	4.25286	2.1106e-05	0.000158261	1.26062
NW_022656813.1:39211-39404	3.16594	-2.67734	0.630202	-4.24838	2.15321e-05	0.000249212	0.756216
NC_046174.1:6567435-6569442	77.4001	-0.467591	0.1102	-4.2431	2.2045e-05	0.000166781	1.23901
NW_022654227.1:107048-110938	160.274	0.51317	0.121015	4.24056	2.22964e-05	0.000174361	1.18724
NC_046182.1:5612281-5615464	315.92	-0.448661	0.105928	-4.23551	2.2803e-05	0.000170894	1.24557
NC_046176.1:6591919-6595212	62.0153	0.586985	0.138682	4.23261	2.30995e-05	0.000172757	1.24557
NC_046180.1:4286836-4296093	286.269	0.373084	0.088238	4.22815	2.35623e-05	0.000175692	1.23901
NC_046181.1:6833781-6838459	228.001	-0.404991	0.095794	-4.22773	2.36059e-05	0.000174361	1.25595
NW_022656049.1:2182-4149	54.1249	0.567534	0.134304	4.22573	2.38169e-05	0.000177227	1.23901
NC_046182.1:6688471-6690785	32.7831	0.710198	0.168351	4.21855	2.45882e-05	0.00028729	0.739008
NC_046180.1:4404810-4410538	481.411	0.274136	0.0651883	4.2053	2.60732e-05	0.000199607	1.18724
NC_046179.1:5775326-5798207	553.416	-0.226589	0.05396	-4.19921	2.67851e-05	0.000194697	1.26062
NC_046178.1:6463766-6465678	268.623	-0.591305	0.140865	-4.19766	2.69689e-05	0.000195963	1.25595
NC_046176.1:5948229-5950894	312.24	-0.324984	0.0774228	-4.19752	2.69856e-05	0.000206174	1.18724
NC_046182.1:4945951-4953145	357.783	0.334701	0.0797498	4.19689	2.7061e-05	0.000196233	1.25595
NC_046178.1:1113853-1115948	25.8284	-0.822832	0.196169	-4.19451	2.73461e-05	0.000290543	0.811135
NC_046174.1:7107138-7117291	366.289	0.240976	0.0575107	4.19011	2.78817e-05	0.000212164	1.18724
NC_046176.1:6517591-6517927	18.6178	0.985147	0.235528	4.18271	2.88054e-05	0.000330214	0.739008
NC_046180.1:3705866-3712995	344.153	-0.338975	0.0810634	-4.1816	2.89466e-05	0.000219384	1.18724
NC_046179.1:5084984-5087066	51.4791	0.564506	0.135049	4.18	2.9151e-05	0.000211862	1.24557
NC_046175.1:7763273-7770910	420.901	0.254508	0.0608961	4.17938	2.92306e-05	0.000221093	1.18724
NC_046174.1:5448331-5450617	71.9153	0.67745	0.162365	4.1724	3.01408e-05	0.000225721	1.18724
NC_046181.1:4805023-4805893	10.4974	1.49963	0.359427	4.17228	3.0157e-05	0.000343762	0.739008
NC_046174.1:12751433-12752383	70.819	-0.563446	0.135233	-4.16648	3.09345e-05	0.000223757	1.23901
NC_046174.1:6179311-6184812	631.688	-0.260577	0.0625544	-4.16561	3.10521e-05	0.00022407	1.23901
NW_022656832.1:24849-38013	191.97	0.363527	0.0873412	4.16215	3.15266e-05	0.00022407	1.25595
NC_046178.1:5676919-5679375	106.012	-0.602833	0.144927	-4.15957	3.18853e-05	0.000225332	1.26062
NC_046179.1:7244466-7248281	245.343	0.43794	0.10531	4.15856	3.20254e-05	0.000228457	1.23901
NC_046182.1:4020014-4023007	130.952	0.48114	0.1157	4.15852	3.20322e-05	0.00022775	1.24557
NC_046174.1:6799892-6803770	64.239	-0.49904	0.120041	-4.15724	3.22115e-05	0.000239332	1.18724
NC_046181.1:5850633-5855395	306.971	-0.458168	0.110568	-4.14377	3.41636e-05	0.000241475	1.24557
NW_022656861.1:1483-3380	135.494	-0.458673	0.110766	-4.14091	3.45935e-05	0.000245327	1.23901
NW_022657204.1:298-9263	270.645	0.320471	0.0775027	4.13496	3.5502e-05	0.000260202	1.18724
NC_046178.1:2761915-2765932	78.4667	0.624668	0.151115	4.13374	3.56911e-05	0.000248286	1.26062
NC_046182.1:4273981-4292614	553.557	0.311786	0.0754662	4.13146	3.60463e-05	0.000254138	1.23901
NC_046176.1:10092385-10092643	77.5277	-0.784612	0.19008	-4.12779	3.66271e-05	0.000257731	1.23901
NC_046181.1:4072291-4074288	88.972	0.475006	0.115285	4.12026	3.78445e-05	0.000276228	1.18724
NC_046174.1:5561139-5621446	4742.26	0.241866	0.0587072	4.11988	3.79077e-05	0.000276228	1.18724
NW_022653394.1:73872-77532	1172.81	-0.403571	0.0981986	-4.10974	3.96103e-05	0.0002739	1.25595
NC_046175.1:7293630-7297225	34.423	0.655379	0.160522	4.08279	4.44981e-05	0.000484593	0.745565
NC_046175.1:7290764-7292576	93.3249	0.487582	0.119486	4.08067	4.49065e-05	0.000310112	1.24557
NW_022657281.1:20575-20834	6.42713	-1.48214	0.363291	-4.07976	4.50818e-05	0.00045538	0.811135
NC_046182.1:5602577-5608624	100.876	-0.405412	0.0994067	-4.07831	4.53634e-05	0.000312668	1.24557
NC_046175.1:3462021-3468387	472.55	0.349916	0.0859129	4.07292	4.64281e-05	0.000316756	1.25595
NC_046180.1:4348346-4352855	214.717	0.607009	0.149131	4.0703	4.69524e-05	0.000322387	1.24557
NC_046175.1:16242597-16244256	28.7303	-0.835833	0.20539	-4.06949	4.71162e-05	0.000501345	0.756216
NC_046178.1:1875719-1909413	1015.77	-0.214508	0.0527672	-4.06518	4.79945e-05	0.000324989	1.26062
NC_046181.1:7379675-7402697	585.01	-0.305243	0.075095	-4.06475	4.80837e-05	0.00032828	1.24557
NC_046180.1:2379494-2386745	155.784	0.370076	0.0910573	4.06421	4.81954e-05	0.000326942	1.25595
NC_046181.1:5421655-5427200	119.681	0.608519	0.149813	4.06186	4.86841e-05	0.000329009	1.25595
NC_046182.1:4775499-4782254	415.483	0.29285	0.0721578	4.05846	4.93966e-05	0.000332566	1.25595
NC_046176.1:6148074-6150235	145.769	0.48011	0.118354	4.05657	4.97985e-05	0.000334642	1.25595
NC_046181.1:8773060-8774428	243.131	-1.04096	0.256826	-4.05318	5.05264e-05	0.000355838	1.18724
NW_022653898.1:37708-40915	121.315	0.42972	0.106196	4.04647	5.1996e-05	0.000350345	1.24557
NW_022656839.1:79676-87131	679.644	0.376549	0.0930763	4.04559	5.21909e-05	0.00034811	1.26062
NC_046182.1:5924968-5950312	1042.25	-0.223648	0.0553097	-4.04356	5.26456e-05	0.00035406	1.24557
NC_046174.1:6817282-6817751	15.9714	1.06267	0.263188	4.03769	5.39796e-05	0.000533574	0.811135
NC_046177.1:6381192-6390379	714.19	0.291903	0.0723592	4.03408	5.4817e-05	0.000367293	1.24557
NC_046179.1:4623714-4633581	335.804	0.357242	0.0887936	4.02329	5.73911e-05	0.000400455	1.18724
NC_046177.1:9363402-9365627	6.94336	-1.46448	0.364632	-4.01631	5.91169e-05	0.00061547	0.76062
NC_046182.1:5830829-5841778	527.825	-0.223879	0.0557469	-4.01599	5.91967e-05	0.000392631	1.25595
NC_046176.1:9441500-9442623	130.321	-0.60548	0.150794	-4.01528	5.93746e-05	0.000412771	1.18724
NC_046182.1:6306084-6335772	2227.33	0.194823	0.0485359	4.014	5.96977e-05	0.000399882	1.23901
NC_046175.1:3455889-3459145	149.502	0.483893	0.120647	4.01081	6.05101e-05	0.000399882	1.25595
NC_046180.1:2812052-2835197	711.203	0.199464	0.0497756	4.00727	6.14258e-05	0.000407784	1.24557
NC_046183.1:5169312-5171770	174.88	-0.686776	0.171607	-4.00202	6.28047e-05	0.000435816	1.18724
NC_046181.1:7617795-7618353	16.3476	-0.993813	0.249164	-3.98859	6.64683e-05	0.000691347	0.745565
NW_022657228.1:14123-21400	728.604	0.280126	0.0702827	3.9857	6.72814e-05	0.000440533	1.25595
NW_022656826.1:19737-24547	47.8881	0.562853	0.14128	3.98396	6.77762e-05	0.000693824	0.756216
NW_022657213.1:103864-105573	18.9271	0.895603	0.22499	3.98064	6.87297e-05	0.000716264	0.739008
NC_046182.1:5244045-5250900	66.7491	-0.539414	0.135573	-3.97878	6.92698e-05	0.000451044	1.26062
NC_046183.1:4887974-4890821	94.2204	-0.461552	0.11605	-3.97717	6.97392e-05	0.000459501	1.23901
NW_022656826.1:36491-44159	1105.23	0.534732	0.134515	3.97526	7.03025e-05	0.000456101	1.26062
NC_046179.1:4642952-4646408	270.761	0.410466	0.103263	3.97497	7.03894e-05	0.000482254	1.18724
NC_046176.1:9794849-9795395	18.1405	0.921522	0.231844	3.97475	7.04522e-05	0.000716279	0.756216
NC_046180.1:3893905-3896347	242.909	0.32295	0.0812964	3.9725	7.11237e-05	0.00046531	1.24557
NC_046183.1:5890344-5891377	17.7346	-0.81209	0.204519	-3.97074	7.16508e-05	0.000736599	0.739008
NC_046178.1:3131422-3131702	17.0508	-0.978859	0.246756	-3.96691	7.28104e-05	0.000740683	0.745565
NC_046179.1:5977839-6006411	1620.28	-0.209343	0.0528697	-3.9596	7.50759e-05	0.000491073	1.23901
NC_046174.1:4421778-4426904	1103.35	0.504033	0.127307	3.95918	7.52085e-05	0.000491073	1.23901
NC_046174.1:5904795-5906221	187.012	-0.70574	0.178358	-3.95686	7.59402e-05	0.000492353	1.24557
NC_046176.1:7333644-7334609	798.487	-0.467589	0.118264	-3.95377	7.69287e-05	0.000497867	1.24557
NW_022657280.1:82947-82980	10.6653	-1.13978	0.289565	-3.93618	8.27872e-05	0.000767612	0.811135
NC_046175.1:5059072-5060339	69.0662	-0.46114	0.11718	-3.93531	8.30886e-05	0.000529409	1.26062
NC_046175.1:7304272-7317213	153.816	0.364059	0.0925968	3.93166	8.43612e-05	0.000537596	1.25595
NC_046178.1:2144271-2152845	129.493	0.377519	0.0960528	3.93033	8.48284e-05	0.00053961	1.25595
NC_046183.1:4489698-4496276	304.915	0.464887	0.118625	3.91896	8.89326e-05	0.00056262	1.26062
NC_046178.1:1854493-1858855	99.5033	0.482101	0.123169	3.91413	9.07289e-05	0.000582156	1.23901
NC_046176.1:6416200-6429112	1346.23	-0.285774	0.0730126	-3.91404	9.07644e-05	0.000582156	1.23901
NW_022657213.1:186-3898	198.406	0.407327	0.104265	3.90664	9.35902e-05	0.000596065	1.24557
NC_046183.1:1573860-1573900	10.8401	-1.04418	0.267817	-3.89886	9.6645e-05	0.000963614	0.745565
NW_022656840.1:58-9126	492.113	0.290486	0.0745633	3.89583	9.78635e-05	0.000624312	1.23901
NW_022655826.1:30071-52739	4887.84	-0.276917	0.0711111	-3.89415	9.85448e-05	0.000624312	1.24557
NC_046183.1:4453785-4461993	128.256	-0.354768	0.0911096	-3.89386	9.86599e-05	0.000652308	1.18724
NC_046176.1:1715615-1716901	71.1414	0.689409	0.177222	3.89008	0.000100211	0.000633753	1.24557
NC_046176.1:6317063-6321488	501.004	0.267603	0.0688421	3.8872	0.000101408	0.000640202	1.24557
NC_046177.1:7900455-7901123	24.575	-1.14946	0.295828	-3.88556	0.000102096	0.000991253	0.76062
NC_046183.1:2891338-2909092	3636.19	-0.389939	0.100584	-3.87675	0.00010586	0.00066833	1.23901
NC_046181.1:5925570-5965967	1952.69	0.239407	0.0617746	3.87549	0.000106411	0.00066833	1.24557
NC_046174.1:6375402-6382640	76.8762	0.52228	0.13488	3.87219	0.000107861	0.0006762	1.24557
NC_046182.1:5528036-5560708	2641.27	0.286482	0.0739988	3.87143	0.000108197	0.000677129	1.24557
NC_046177.1:5866377-5875678	547.278	-0.309207	0.0799091	-3.86948	0.000109066	0.000683807	1.23901
NC_046183.1:2668392-2671868	67.5438	-0.511418	0.132276	-3.86631	0.000110494	0.000683807	1.25595
NC_046180.1:6033621-6035941	52.4129	0.631986	0.163721	3.86014	0.000113323	0.00070683	1.23901
NC_046179.1:5912121-5912282	11.5378	-1.01813	0.263912	-3.85782	0.000114403	0.00103645	0.811135
NC_046180.1:2844831-2891052	1140.91	0.182154	0.0472514	3.85499	0.000115733	0.000716264	1.24557
NC_046176.1:6709903-6710609	21.0913	-0.916689	0.237852	-3.85403	0.000116188	0.00114043	0.739008
NC_046178.1:9307164-9309386	40.9133	0.692609	0.179822	3.85163	0.000117335	0.00112912	0.756216
NC_046175.1:3670101-3673445	54.48	-0.585801	0.152115	-3.85104	0.000117617	0.000727939	1.23901
NC_046177.1:4431398-4461410	2226.96	0.273686	0.0710716	3.85084	0.000117712	0.000727939	1.23901
NC_046180.1:3281254-3285822	115.653	0.544197	0.141348	3.85006	0.00011809	0.000729033	1.23901
NW_022655702.1:81717-82899	14.116	1.06552	0.276849	3.84874	0.000118726	0.00113406	0.76062
NC_046181.1:3596981-3598187	157.342	-0.541067	0.140683	-3.84599	0.000120067	0.000736599	1.23901
NC_046179.1:7217132-7240436	2325.04	0.642842	0.167214	3.84442	0.000120837	0.000731954	1.26062
NC_046176.1:7972924-7990327	984.959	0.541384	0.14089	3.84261	0.000121732	0.000736599	1.25595
NC_046178.1:1602664-1622798	2714.43	0.280841	0.0731404	3.83976	0.000123155	0.00074613	1.24557
NC_046175.1:2346828-2350014	85.6858	0.393219	0.10244	3.83852	0.00012378	0.00074613	1.25595
NW_022656802.1:6383-8603	310.136	0.783795	0.204269	3.83708	0.000124508	0.00074613	1.26062
NW_022656854.1:23821-24802	11.1071	-1.02178	0.266335	-3.83646	0.000124822	0.00119509	0.745565
NC_046176.1:6661200-6661243	9.13886	-1.23666	0.322418	-3.83557	0.000125274	0.00120623	0.739008
NC_046182.1:6196941-6213163	381.982	-0.310735	0.0810246	-3.83507	0.000125528	0.000752955	1.25595
NW_022653813.1:11916-20730	1709.61	-0.437337	0.114312	-3.82581	0.000130341	0.000776321	1.26062
NC_046175.1:5438365-5439521	10.9061	-1.06693	0.279467	-3.81773	0.000134687	0.00118719	0.811135
NC_046183.1:2128038-2129740	68.6108	0.532163	0.139471	3.81557	0.000135867	0.000854961	1.18724
NC_046175.1:4575878-4576619	25.8865	-0.742523	0.194869	-3.81036	0.000138764	0.00129139	0.756216
NC_046177.1:4331636-4336364	546.833	0.376741	0.0989997	3.80548	0.000141529	0.000854803	1.23901
NC_046175.1:2239742-2245688	721.416	0.256249	0.0673838	3.80283	0.00014305	0.000853765	1.25595
NC_046179.1:6239623-6247394	991.863	0.268374	0.0707921	3.79101	0.000150034	0.000898404	1.24557
NC_046180.1:3298027-3305960	248.625	0.275843	0.0727817	3.79001	0.000150643	0.000905325	1.23901
NC_046183.1:4350411-4354850	33.4833	0.637724	0.168386	3.78729	0.000152302	0.00140417	0.756216
NC_046182.1:1337645-1338115	7.14307	-1.65968	0.43973	-3.77432	0.000160448	0.00146792	0.756216
NC_046182.1:7057142-7057805	60.4716	0.710696	0.188354	3.77319	0.000161171	0.00100087	1.18724
NC_046178.1:3467245-3469301	343.84	0.397943	0.105504	3.77183	0.000162055	0.000965576	1.24557
NC_046182.1:6570687-6570799	10.8492	1.09302	0.289823	3.77133	0.000162378	0.0014787	0.756216
NC_046176.1:6829516-6829809	11.3961	1.18983	0.315576	3.77034	0.000163027	0.00140346	0.811135
NC_046181.1:7591899-7596381	90.4979	0.53248	0.141277	3.76906	0.000163863	0.000978281	1.23901
NC_046178.1:2455666-2470229	3091.22	-0.218735	0.0580406	-3.76865	0.000164132	0.000968269	1.25595
NC_046178.1:6757529-6759210	502.282	-1.18206	0.313771	-3.76728	0.000165037	0.0010232	1.18724
NC_046176.1:4824864-4825421	9.26426	1.34758	0.358623	3.75765	0.000171519	0.00157716	0.739008
NC_046180.1:2452971-2454224	79.8342	0.435708	0.11598	3.75676	0.000172124	0.00106191	1.18724
NC_046181.1:8920294-8922382	46.5996	-0.533881	0.142296	-3.75192	0.000175488	0.00157195	0.76062
NC_046178.1:863287-867319	114.224	-0.562384	0.149998	-3.74927	0.000177348	0.00109058	1.18724
NC_046179.1:9568604-9569037	3.02142	-2.30619	0.615106	-3.74926	0.000177357	0.00157716	0.76062
NC_046181.1:6530902-6532234	36.1583	0.606177	0.161865	3.74496	0.000180424	0.00151924	0.811135
NC_046177.1:5325251-5331255	2236.8	0.464439	0.124027	3.74467	0.00018063	0.00105124	1.26062
NC_046183.1:7289664-7290144	13.6324	-0.975787	0.260694	-3.74303	0.000181812	0.00160667	0.76062
NC_046176.1:7360089-7363812	409.224	-0.271508	0.0725765	-3.74099	0.000183296	0.00107613	1.24557
NC_046180.1:3403703-3406579	106.97	0.484676	0.12978	3.7346	0.000188012	0.00114369	1.18724
NC_046174.1:6025647-6027043	86.825	0.476437	0.127583	3.73432	0.000188226	0.00114369	1.18724
NC_046180.1:1057376-1059197	28.9784	-0.849346	0.227481	-3.7337	0.00018869	0.00157716	0.811135
NC_046180.1:5333917-5335864	25.6718	0.72587	0.194499	3.732	0.000189964	0.00158126	0.811135
NC_046174.1:3968269-3969832	80.9097	-0.556716	0.149391	-3.72656	0.000194107	0.00112234	1.26062
NC_046175.1:2163844-2164242	56.2752	0.551788	0.148309	3.72053	0.000198807	0.00115457	1.23901
NW_022656823.1:7348-10256	62.4674	-0.55901	0.150291	-3.71951	0.000199609	0.00114369	1.26062
NC_046183.1:2664363-2666396	71.3359	-0.461858	0.12419	-3.71896	0.000200047	0.00114369	1.26062
NW_022653637.1:72087-73019	360.341	0.587262	0.158019	3.71639	0.00020209	0.00116558	1.24557
NC_046176.1:6832039-6836118	67.584	0.549026	0.14792	3.71165	0.000205915	0.00118386	1.24557
NC_046183.1:4865825-4872135	410.26	0.270694	0.0729759	3.70936	0.000207786	0.00118224	1.26062
NW_022654227.1:94728-103983	191.856	0.414783	0.112005	3.70325	0.000212854	0.00126758	1.18724
NC_046181.1:7164718-7214258	971.585	0.224249	0.0605581	3.70304	0.000213035	0.0012044	1.26062
NC_046176.1:10306273-10307721	30.5873	0.629093	0.169936	3.70195	0.000213947	0.00175451	0.811135
NC_046183.1:4149228-4150215	31.6343	0.800086	0.21626	3.69964	0.000215902	0.0018714	0.756216
NC_046178.1:980536-984974	188.083	-0.313941	0.0848956	-3.69796	0.000217338	0.00129034	1.18724
NC_046175.1:9613251-9614493	80.8412	-0.469254	0.126928	-3.69699	0.000218168	0.00124242	1.24557
NC_046177.1:6414769-6433486	808.318	0.255484	0.0691255	3.69594	0.000219075	0.00123923	1.25595
NC_046182.1:6673952-6684468	169.806	0.415407	0.112456	3.69397	0.00022078	0.00124493	1.25595
NC_046180.1:5377632-5378185	56.0461	0.560898	0.152063	3.68859	0.000225505	0.00126758	1.25595
NC_046176.1:7855954-7862599	58.1919	-0.512031	0.13905	-3.68235	0.000231095	0.0012929	1.25595
NW_022657213.1:51833-54767	524.937	-0.399694	0.108778	-3.67439	0.000238416	0.00132684	1.26062
NC_046176.1:7287432-7288113	8.54332	1.49466	0.407225	3.67036	0.000242213	0.00206925	0.756216
NC_046177.1:5341243-5358890	2425.66	0.268212	0.0730846	3.66988	0.000242664	0.00142283	1.18724
NC_046178.1:3325844-3328547	171.645	-0.367751	0.100256	-3.66813	0.000244332	0.00136269	1.25595
NC_046174.1:2401366-2404818	105.426	0.388125	0.105856	3.66654	0.000245853	0.0014393	1.18724
NC_046174.1:6725344-6756486	2960.29	-0.149762	0.0409009	-3.66159	0.000250656	0.00139579	1.25595
NC_046180.1:2122453-2139230	321.276	0.293855	0.0802863	3.66009	0.000252125	0.00146792	1.18724
NC_046175.1:7219650-7222605	109.467	-0.546187	0.149378	-3.65642	0.000255764	0.00148127	1.18724
NC_046174.1:6882999-6896198	372.462	0.254029	0.0695897	3.65038	0.000261854	0.00146665	1.23901
NC_046183.1:2083356-2084758	156.348	-0.649383	0.177964	-3.64897	0.000263296	0.00146792	1.23901
NC_046176.1:9684306-9689655	1195.76	0.289756	0.0794296	3.64796	0.00026433	0.00151924	1.18724
NC_046180.1:5079180-5080839	36.6464	-0.632382	0.173375	-3.64749	0.000264816	0.00223661	0.756216
NC_046175.1:3540021-3547127	267.026	0.263674	0.072324	3.64574	0.000266623	0.00147638	1.24557
NC_046182.1:5793500-5793559	7.92495	-1.11733	0.30653	-3.6451	0.000267284	0.0023002	0.739008
NC_046175.1:8227173-8229761	152.595	0.36802	0.101077	3.64099	0.000271597	0.00150494	1.23901
NC_046180.1:2062192-2064641	246.993	-0.266527	0.0732173	-3.64021	0.000272412	0.00150715	1.23901
NC_046179.1:5574549-5579770	89.7252	0.368519	0.101349	3.63613	0.000276767	0.00157716	1.18724
NC_046181.1:7722117-7723370	87.9213	-0.585408	0.161047	-3.63502	0.000277963	0.00151481	1.25595
NC_046174.1:1664880-1665044	28.6856	-0.757214	0.208755	-3.62729	0.000286408	0.00225198	0.811135
NC_046177.1:4398631-4429154	2150.04	0.17919	0.0494931	3.62051	0.000294024	0.00157716	1.26062
NC_046183.1:2008487-2013810	635.156	0.210702	0.0582087	3.61976	0.000294873	0.00159363	1.24557
NC_046178.1:6298474-6298778	8.66438	1.11712	0.308686	3.61896	0.000295785	0.002449	0.76062
NC_046175.1:3314677-3350021	4777.37	-0.285924	0.0790352	-3.61768	0.00029726	0.00158973	1.26062
NC_046174.1:4560893-4569107	608.446	-0.225612	0.0623966	-3.61577	0.000299452	0.00168777	1.18724
NC_046177.1:6857274-6858718	39.0342	-0.633866	0.175434	-3.61313	0.000302529	0.00250515	0.756216
NC_046177.1:5885051-5893741	5404.96	-0.367631	0.101886	-3.60826	0.000308257	0.00165905	1.24557
NC_046178.1:1096857-1100400	184.325	-0.39531	0.109591	-3.60714	0.000309596	0.00173717	1.18724
NC_046180.1:4328842-4346777	1795.7	0.259439	0.0719654	3.60506	0.000312085	0.00165905	1.26062
NC_046176.1:9271234-9272053	5.33817	1.45001	0.402316	3.60415	0.000313171	0.00258181	0.756216
NC_046183.1:3007289-3013671	109.796	0.406139	0.112794	3.60073	0.000317323	0.00171121	1.23901
NC_046182.1:4588474-4592861	214.499	0.316965	0.088101	3.59774	0.000320988	0.00178957	1.18724
NC_046175.1:7803944-7822361	1189.82	0.16958	0.0471383	3.59749	0.000321299	0.00178957	1.18724
NC_046177.1:3078186-3078761	916.786	-0.946627	0.263141	-3.59741	0.000321399	0.00172151	1.24557
NW_022657094.1:23171-24383	8.10162	1.49778	0.41643	3.5967	0.00032228	0.00262768	0.76062
NC_046180.1:3293179-3296214	35.1129	0.596259	0.165926	3.59353	0.000326229	0.00272882	0.739008
NW_022654559.1:2-5240	10011.3	-0.669415	0.18662	-3.58705	0.000334437	0.00176865	1.25595
NC_046176.1:7370474-7373926	41.8295	0.637944	0.177961	3.58474	0.000337409	0.00278734	0.745565
NC_046176.1:10393661-10398956	471.288	0.296363	0.0826785	3.58453	0.000337687	0.00178321	1.25595
NC_046178.1:5362550-5366382	155	-0.402821	0.112504	-3.58051	0.000342926	0.00180288	1.25595
NC_046178.1:3534281-3538128	1910.33	0.151758	0.0423931	3.57977	0.000343893	0.00180531	1.25595
NC_046174.1:3591554-3592121	13.6302	-0.976261	0.272984	-3.57626	0.000348543	0.00286752	0.745565
NC_046176.1:6322537-6326811	189.875	0.396498	0.110898	3.57534	0.000349768	0.00184603	1.24557
NW_022656802.1:65071-66163	54.6202	0.454197	0.127038	3.57529	0.000349843	0.00183385	1.25595
NC_046179.1:5757018-5770666	162.355	-0.292489	0.0819382	-3.56962	0.000357494	0.0018885	1.23901
NC_046176.1:9666387-9668594	691.923	-0.327776	0.0918656	-3.568	0.000359716	0.0018714	1.26062
NC_046181.1:5380337-5383495	101.714	0.341202	0.095722	3.56451	0.000364541	0.00199804	1.18724
NC_046174.1:6244042-6266048	1630.1	0.281802	0.0791594	3.55993	0.000370952	0.00195674	1.23901
NW_022653394.1:94770-95724	9.91817	-1.0666	0.299784	-3.5579	0.000373835	0.0030652	0.739008
NC_046180.1:2486583-2492832	92.908	-0.34277	0.096356	-3.55733	0.000374639	0.00196293	1.24557
NC_046174.1:5891454-5893553	137.749	0.390704	0.109882	3.55567	0.000377017	0.00198296	1.23901
NC_046179.1:4669068-4679321	1600.49	0.177622	0.050024	3.55075	0.000384141	0.00208732	1.18724
NC_046179.1:3831692-3838536	688.619	-0.304882	0.0858741	-3.55034	0.000384739	0.00200419	1.24557
NW_022654670.1:63110-63244	20.5692	-0.868832	0.244823	-3.54881	0.00038697	0.00307445	0.76062
NW_022656838.1:24620-26992	130.649	0.34625	0.0975791	3.54841	0.000387567	0.00200419	1.25595
NC_046175.1:3676917-3684563	772.532	0.38618	0.108929	3.54524	0.000392259	0.00202355	1.25595
NW_022654670.1:36801-43342	1444.73	-0.485822	0.137045	-3.54498	0.000392637	0.00205024	1.23901
NC_046178.1:2857571-2859457	27.3868	-0.592511	0.167219	-3.54332	0.000395119	0.00315323	0.756216
NC_046182.1:4342868-4361744	464.218	0.230331	0.0651747	3.53405	0.000409244	0.00220472	1.18724
NC_046183.1:2334673-2345598	274.586	0.369974	0.104698	3.53373	0.000409745	0.00211915	1.24557
NC_046178.1:8748697-8752518	306.024	0.302039	0.0855731	3.5296	0.000416182	0.00214935	1.24557
NC_046175.1:7908514-7910193	172.403	-0.382784	0.108561	-3.52597	0.00042193	0.00215794	1.25595
NC_046175.1:832565-835016	81.8468	0.613794	0.174205	3.52341	0.000426039	0.00217584	1.25595
NW_022655044.1:55-50838	3128.76	0.281194	0.0798267	3.52255	0.000427411	0.0021979	1.24557
NC_046183.1:852644-853233	44.1259	-1.02324	0.290509	-3.52223	0.000427929	0.00342246	0.745565
NC_046175.1:12305661-12305835	5.72506	1.43347	0.408057	3.51293	0.000443193	0.00354363	0.739008
NC_046178.1:524568-524752	48.6867	-0.826847	0.235541	-3.51041	0.000447413	0.00349354	0.76062
NC_046175.1:2381075-2384515	53.6138	0.501888	0.142984	3.51011	0.000447922	0.00226295	1.26062
NW_022656723.1:278-4181	87.0076	0.548855	0.156462	3.50791	0.000451647	0.00231174	1.23901
NC_046182.1:5053426-5055787	199.215	-0.325464	0.0927973	-3.50726	0.000452747	0.00230843	1.24557
NC_046180.1:6373391-6377634	150.707	-0.2957	0.0843431	-3.50592	0.000455027	0.00232248	1.23901
NC_046176.1:8951620-8954039	97.5907	0.594592	0.169747	3.50281	0.000460374	0.00231274	1.26062
NC_046175.1:8283923-8290419	131.73	-0.334453	0.0955023	-3.50204	0.000461711	0.002449	1.18724
NC_046178.1:1764219-1766299	91.8438	0.435029	0.124441	3.49587	0.000472524	0.0023671	1.26062
NC_046174.1:5671338-5692790	1512.62	-0.319042	0.0913928	-3.49088	0.000481428	0.00253227	1.18724
NW_022657037.1:10272-12722	97.7876	0.507219	0.145526	3.48541	0.000491382	0.00248702	1.23901
NC_046182.1:6006974-6015867	711.645	-0.3169	0.090939	-3.48476	0.000492582	0.00246291	1.25595
NC_046176.1:8225783-8226020	368.099	-0.280041	0.0803632	-3.48469	0.000492702	0.00245781	1.26062
NC_046178.1:3782039-3796634	512.019	0.21678	0.0623095	3.47908	0.000503134	0.00250515	1.25595
NC_046175.1:5361471-5361970	12.5931	-1.23468	0.355044	-3.47755	0.000506016	0.00389446	0.76062
NC_046180.1:8154109-8155603	365.482	0.251693	0.0724998	3.47165	0.000517279	0.00259633	1.23901
NC_046180.1:2238764-2244624	246.2	-0.336254	0.0968851	-3.47065	0.000519201	0.00270835	1.18724
NC_046177.1:5445116-5463651	1784.11	0.203482	0.0586592	3.46888	0.000522634	0.00258181	1.26062
NC_046179.1:4421122-4421892	22.9555	-0.623222	0.179763	-3.46691	0.000526486	0.00404673	0.76062
NC_046178.1:2407991-2412777	320.307	0.366543	0.105791	3.46479	0.00053064	0.00262384	1.25595
NW_022655686.1:71184-72091	40.7896	0.679512	0.19686	3.45176	0.000556948	0.00426691	0.756216
NW_022653997.1:41748-45875	153.409	-0.431441	0.124992	-3.45174	0.00055699	0.00272882	1.26062
NC_046182.1:5375988-5386770	162.53	-0.314063	0.0911404	-3.44592	0.000569122	0.00278443	1.26062
NW_022656846.1:108196-114423	99.7348	-0.46294	0.134466	-3.44279	0.000575736	0.00280907	1.26062
NC_046177.1:8005586-8010159	3758.94	-0.553061	0.160652	-3.44259	0.000576164	0.00284125	1.24557
NC_046183.1:3699206-3702732	64.383	0.410121	0.119312	3.43738	0.000587366	0.00288858	1.24557
NC_046178.1:4609253-4638067	3020.29	-0.213407	0.0620901	-3.43706	0.000588073	0.00301358	1.18724
NC_046174.1:13706299-13710173	132.577	-0.404435	0.117859	-3.43152	0.000600199	0.00294714	1.24557
NC_046174.1:600032-602062	83.7572	0.521494	0.152033	3.43015	0.000603253	0.00307445	1.18724
NC_046176.1:6738256-6739261	14.1293	1.0013	0.291948	3.42971	0.000604233	0.00461725	0.756216
NC_046182.1:6337212-6337999	88.5504	-0.591973	0.172675	-3.42826	0.000607464	0.00295065	1.25595
NC_046179.1:5565973-5568590	458.745	-0.25756	0.0751355	-3.42794	0.000608171	0.00294714	1.26062
NW_022653518.1:648-2886	50.5078	0.470074	0.13731	3.42345	0.000618307	0.00299925	1.25595
NW_022656845.1:50664-53432	84.7434	-0.417715	0.122113	-3.42072	0.000624547	0.00305848	1.23901
NW_022656879.1:26089-27229	62.0066	0.460866	0.13475	3.42017	0.000625825	0.00301627	1.26062
NC_046175.1:1672417-1673254	46.1786	-0.574137	0.168043	-3.41662	0.000634048	0.00488914	0.745565
NC_046183.1:4299713-4300600	7.30403	1.17375	0.344732	3.40482	0.000662074	0.00501407	0.756216
NC_046175.1:11250520-11253455	75.3471	0.423116	0.124453	3.3998	0.000674361	0.00326299	1.24557
NC_046183.1:4314716-4325485	428.504	0.251608	0.0740258	3.39892	0.000676515	0.00326903	1.24557
NC_046180.1:4402224-4403623	64.8039	0.566223	0.166641	3.39785	0.000679165	0.00329478	1.23901
NC_046183.1:3677837-3684350	209.937	0.306345	0.0902843	3.39311	0.000691038	0.00346608	1.18724
NC_046181.1:8161729-8164610	130.561	-0.33633	0.0992437	-3.38893	0.000701668	0.00334112	1.26062
NC_046175.1:8138921-8149216	580.938	0.239976	0.0708197	3.38855	0.000702636	0.00334126	1.26062
NW_022656861.1:81747-82436	110.369	-0.383131	0.113075	-3.38827	0.000703338	0.00351379	1.18724
NC_046175.1:4393778-4396440	143.383	-0.302553	0.0892981	-3.38813	0.00070372	0.0033544	1.25595
NC_046176.1:2821849-2827171	972.787	-0.279505	0.0825187	-3.38717	0.00070617	0.0033851	1.24557
NC_046175.1:3566065-3570962	163.488	0.332466	0.0981833	3.38618	0.000708726	0.00336125	1.26062
NC_046177.1:9535091-9535516	28.1309	-0.572021	0.169085	-3.38303	0.000716907	0.00540352	0.745565
NC_046178.1:3195078-3197323	44.0464	0.464656	0.137407	3.38161	0.000720619	0.00535078	0.76062
NC_046175.1:7371775-7377274	333.48	0.254313	0.0752969	3.37747	0.000731563	0.00349289	1.24557
NC_046175.1:12088148-12095396	88.6817	-0.740682	0.219326	-3.37709	0.000732573	0.00362631	1.18724
NC_046176.1:1708863-1709406	44.196	-0.690593	0.204824	-3.37164	0.000747227	0.00522913	0.811135
NC_046176.1:7578464-7580861	114.669	-0.339331	0.100652	-3.37132	0.00074809	0.00354363	1.24557
NC_046178.1:4733988-4734078	5.23193	-1.34559	0.399136	-3.37125	0.000748278	0.00550877	0.76062
NC_046179.1:8674958-8675278	6.39137	-1.27811	0.379124	-3.37122	0.000748357	0.00523042	0.811135
NC_046183.1:7116066-7116602	93.0511	-0.845537	0.25087	-3.37043	0.000750519	0.00352659	1.26062
NC_046180.1:7934213-7935101	10.0787	-1.0388	0.308293	-3.36951	0.000753013	0.00556092	0.756216
NW_022656802.1:12705-31383	1251.12	0.323451	0.0960313	3.36819	0.000756647	0.00354363	1.26062
NC_046176.1:6430594-6431088	28.4284	0.560568	0.166469	3.3674	0.000758808	0.00529011	0.811135
NC_046174.1:5694244-5724782	2191.68	0.163757	0.0486493	3.36607	0.000762482	0.00360707	1.24557
NC_046178.1:7943013-7944052	401.892	-0.353119	0.104946	-3.36478	0.000766035	0.00361913	1.24557
NC_046180.1:1748949-1755515	653.14	-0.244411	0.07276	-3.35913	0.000781874	0.0036403	1.26062
NC_046174.1:13454625-13464456	190.534	0.384793	0.114562	3.35883	0.000782723	0.00365305	1.25595
NC_046180.1:7773672-7774355	41.9077	0.809275	0.242332	3.33953	0.000839196	0.00575669	0.811135
NC_046180.1:5343423-5347445	54.3002	0.410866	0.123172	3.33571	0.000850809	0.00415718	1.18724
NC_046181.1:7140436-7141733	64.8843	-0.443018	0.133001	-3.33095	0.000865515	0.00407339	1.23901
NW_022656821.1:12173-15203	78.787	0.398995	0.119811	3.33019	0.000867869	0.00406825	1.24557
NC_046179.1:4398350-4400422	49.9467	0.589707	0.177164	3.32859	0.000872853	0.00409728	1.23901
NC_046178.1:4399777-4400616	14.0596	0.955461	0.287098	3.328	0.000874718	0.00634139	0.756216
NC_046175.1:2925483-2927202	24.9849	-0.791709	0.237933	-3.32744	0.000876475	0.00642138	0.745565
NW_022657065.1:39852-50643	244.192	0.327408	0.0984713	3.32491	0.000884458	0.00408588	1.26062
NC_046175.1:2329532-2343322	953.383	0.21333	0.0642268	3.32152	0.00089529	0.00414057	1.25595
NC_046181.1:7998660-8000110	34.269	-0.669097	0.201604	-3.31887	0.000903834	0.00613881	0.811135
NW_022656826.1:60165-60881	36.9372	0.663335	0.200308	3.31158	0.000927717	0.00680742	0.739008
NC_046181.1:7143599-7146084	808.858	-0.600188	0.181903	-3.29949	0.000968601	0.0045233	1.23901
NC_046175.1:7773841-7774860	31.2018	0.611822	0.185448	3.29915	0.000969774	0.00651473	0.811135
NC_046183.1:5897082-5897591	15.3332	-0.755691	0.229164	-3.29759	0.000975169	0.00692719	0.76062
NC_046178.1:9426075-9426500	39.2728	-0.832232	0.252647	-3.29404	0.000987572	0.00700687	0.76062
NC_046175.1:4666267-4667466	14.7384	-0.761515	0.231307	-3.29223	0.000993946	0.00707615	0.756216
NC_046180.1:7332480-7341315	293.731	0.229455	0.0697763	3.28843	0.00100747	0.00466799	1.24557
NW_022653394.1:8608-12402	267.05	-0.499932	0.152042	-3.28812	0.00100857	0.00469183	1.23901
NC_046176.1:10042738-10049024	65.8246	0.46382	0.141072	3.28782	0.00100966	0.00488914	1.18724
NC_046178.1:10007825-10009131	48.7069	0.550389	0.167851	3.27903	0.00104164	0.00737356	0.756216
NC_046183.1:2314897-2333065	385.63	0.284605	0.0869547	3.27303	0.001064	0.0051091	1.18724
NC_046182.1:5088475-5101978	735.435	-0.189689	0.0579576	-3.27289	0.00106454	0.0051091	1.18724
NC_046180.1:5876037-5880262	71.0844	0.34904	0.106696	3.27135	0.00107034	0.00493397	1.24557
NC_046175.1:7487967-7495065	139.903	0.334802	0.102432	3.26854	0.00108103	0.00497687	1.24557
NC_046177.1:6161911-6163706	7.2926	-1.07219	0.328104	-3.26783	0.00108376	0.00777407	0.739008
NC_046182.1:7848935-7850159	24.3623	0.75056	0.229732	3.26711	0.0010865	0.0075992	0.76062
NC_046180.1:3841984-3845483	64.2488	0.392116	0.120157	3.26335	0.00110102	0.005056	1.24557
NC_046183.1:4884114-4884500	16.6991	0.771391	0.236593	3.26042	0.00111248	0.00778928	0.756216
NW_022657094.1:2965-6336	146.149	-0.351209	0.107816	-3.25747	0.00112408	0.0051091	1.25595
NC_046178.1:4449533-4455888	202.843	0.26884	0.0825609	3.25626	0.00112889	0.00536349	1.18724
NC_046174.1:12193403-12202448	319.324	0.443076	0.136198	3.25318	0.00114122	0.00522913	1.23901
NC_046179.1:435085-435131	2.47791	2.25927	0.694988	3.25081	0.00115076	0.00756772	0.811135
NC_046182.1:4115884-4139148	487.775	0.164742	0.0507155	3.24835	0.00116076	0.00522913	1.26062
NC_046176.1:8419209-8428742	406.209	-0.34164	0.105201	-3.24749	0.00116427	0.00524873	1.25595
NC_046176.1:5657055-5657363	33.0991	-0.68594	0.211389	-3.24492	0.00117483	0.00810179	0.76062
NC_046177.1:5505566-5519333	226.359	-0.232687	0.0717613	-3.24252	0.00118478	0.00538119	1.23901
NC_046183.1:7547999-7550698	72.6786	-0.352563	0.108733	-3.24247	0.00118497	0.00538119	1.23901
NW_022656392.1:63-739	24.0071	-1.09828	0.339402	-3.23592	0.00121252	0.00854635	0.739008
NC_046179.1:3943030-3948538	677.706	-0.207243	0.064079	-3.23417	0.00121995	0.0054971	1.24557
NC_046178.1:1425745-1425897	4.07735	1.63731	0.506351	3.23355	0.00122262	0.00844096	0.756216
NC_046178.1:2082216-2089267	129.853	0.314293	0.0972184	3.23285	0.0012256	0.00550877	1.24557
NC_046178.1:4657388-4659341	164.983	0.429324	0.132985	3.22837	0.00124499	0.00554274	1.25595
NC_046182.1:5909010-5909997	43.1873	-0.50407	0.156261	-3.22582	0.00125614	0.00882308	0.739008
NC_046181.1:7588720-7589791	465.086	0.571193	0.177112	3.22505	0.00125952	0.00564014	1.24557
NC_046176.1:6734377-6734633	5.95143	-1.39424	0.432428	-3.22422	0.00126316	0.00885187	0.739008
NC_046183.1:4720450-4720481	28.2862	-0.708866	0.220112	-3.22048	0.00127975	0.00895784	0.739008
NC_046180.1:2169079-2200963	2889.12	-0.373386	0.116138	-3.21503	0.00130432	0.00575669	1.26062
NW_022656828.1:499-15067	194.17	0.352501	0.109778	3.21102	0.00132265	0.00592474	1.23901
NC_046180.1:5961067-5968722	296.779	0.231206	0.0720106	3.21072	0.00132403	0.00590699	1.24557
NC_046175.1:11324680-11328227	311.086	0.390542	0.12201	3.20091	0.00136993	0.00603881	1.25595
NC_046183.1:2829189-2831438	251.126	0.31685	0.0989889	3.20086	0.00137017	0.00602494	1.26062
NC_046176.1:6497004-6500125	146.42	-0.796423	0.248969	-3.19889	0.0013796	0.00610953	1.24557
NC_046182.1:6441704-6462666	1756.84	-0.251288	0.0785744	-3.19809	0.0013834	0.00606812	1.26062
NC_046181.1:7424748-7425726	12.4618	-0.883011	0.276113	-3.19801	0.0013838	0.00884523	0.811135
NC_046180.1:8276306-8279273	115.46	0.462027	0.144568	3.19591	0.0013939	0.00610666	1.26062
NC_046176.1:7375624-7377202	60.0108	-0.390821	0.122303	-3.1955	0.00139588	0.00618743	1.23901
NC_046180.1:3096660-3103425	495.44	0.25989	0.0813525	3.19462	0.00140014	0.00618528	1.24557
NC_046182.1:2860707-2862607	183.315	0.377414	0.11817	3.19382	0.00140405	0.00618743	1.24557
NC_046177.1:3266269-3266565	11.5211	-1.01448	0.317817	-3.19202	0.0014128	0.00978981	0.739008
NC_046174.1:4772584-4773884	35.1841	0.51206	0.160742	3.18561	0.0014445	0.00988543	0.745565
NC_046176.1:9229528-9235470	94.8949	0.42057	0.132066	3.18456	0.00144975	0.00640697	1.23901
NC_046183.1:3815980-3826469	369.78	-0.23765	0.0746849	-3.18204	0.0014624	0.00642101	1.24557
NC_046174.1:7719994-7722593	22.3251	-0.600624	0.188886	-3.17982	0.00147365	0.00988543	0.76062
NC_046175.1:4678495-4703547	1467.85	0.145741	0.045878	3.17671	0.00148956	0.00644646	1.26062
NC_046178.1:3607767-3620527	357.412	0.236761	0.0746215	3.17282	0.00150965	0.00651754	1.26062
NC_046175.1:4381643-4382198	11.4393	0.958918	0.30234	3.17166	0.00151573	0.010192	0.756216
NW_022656824.1:49344-58503	198.759	-0.390025	0.123249	-3.16453	0.00155336	0.00672307	1.25595
NC_046180.1:3683496-3696812	327.375	-0.225846	0.0713977	-3.16322	0.00156036	0.00674521	1.25595
NC_046182.1:5006144-5051075	1978.98	-0.159823	0.050549	-3.16175	0.00156823	0.00681922	1.24557
NW_022656872.1:83-3248	772.747	-0.254863	0.0806851	-3.15874	0.00158452	0.00682487	1.25595
NC_046177.1:458450-459688	987.537	-0.309228	0.0980068	-3.15516	0.00160409	0.00725653	1.18724
NC_046176.1:10324547-10339050	2275.69	0.211589	0.0671086	3.15294	0.00161634	0.00703171	1.23901
NC_046183.1:2832889-2840112	344.817	0.19297	0.0613074	3.14758	0.0016463	0.00710728	1.24557
NC_046175.1:7232517-7233397	22.3012	0.656718	0.208906	3.14361	0.0016688	0.0112668	0.745565
NC_046174.1:11740460-11740826	15.2758	-0.843444	0.268395	-3.14254	0.00167487	0.0112951	0.745565
NC_046183.1:4894427-4897370	35.8564	0.540106	0.172112	3.1381	0.00170045	0.011442	0.745565
NW_022656846.1:130204-134671	111.086	0.301887	0.0962085	3.13785	0.00170194	0.00736871	1.23901
NW_022654472.1:44496-45140	5.24567	1.63362	0.521171	3.13452	0.00172135	0.0107302	0.811135
NW_022656826.1:53190-58665	149.55	0.348276	0.111165	3.13297	0.00173047	0.00737356	1.25595
NC_046176.1:10409153-10429657	4262.41	0.193344	0.0617999	3.12854	0.00175678	0.00782559	1.18724
NC_046180.1:4388050-4397073	972.852	-0.204722	0.0654406	-3.12836	0.00175786	0.00756772	1.23901
NC_046182.1:2872725-2876435	100.237	0.324565	0.103815	3.12639	0.00176964	0.0075992	1.23901
NW_022656824.1:36087-45668	494.528	0.261237	0.0836331	3.12361	0.00178649	0.00794856	1.18724
NC_046174.1:4454722-4471505	1214.29	-0.529728	0.169611	-3.12319	0.00178902	0.00756772	1.26062
NC_046176.1:827517-827956	4.41116	-1.37371	0.440274	-3.12013	0.00180773	0.0120294	0.745565
NC_046177.1:2279420-2279574	104.872	-0.861765	0.276197	-3.12011	0.00180786	0.00771236	1.24557
NC_046178.1:2361132-2371291	1229.49	0.173421	0.0556335	3.1172	0.0018258	0.00771539	1.25595
NC_046174.1:11814442-11815959	40.4847	-0.462203	0.148285	-3.11699	0.0018271	0.0121989	0.739008
NC_046183.1:4141625-4144085	284.855	0.507636	0.163092	3.11258	0.00185461	0.00817474	1.18724
NW_022656861.1:6111-7699	19.5452	-0.772397	0.248199	-3.11201	0.0018582	0.0114799	0.811135
NC_046175.1:3813664-3814988	24.8632	-0.632017	0.20313	-3.1114	0.00186203	0.0121187	0.76062
NC_046177.1:5530938-5532395	49.0602	0.393635	0.126542	3.1107	0.00186642	0.0121912	0.756216
NC_046178.1:2881743-2901277	213.765	-0.22564	0.0725897	-3.10843	0.00188085	0.00796719	1.24557
NC_046182.1:4416060-4428648	5530.22	-0.483776	0.155707	-3.10696	0.00189022	0.00803239	1.23901
NC_046177.1:9715842-9715944	2.59621	-1.85776	0.598274	-3.1052	0.0019015	0.0126124	0.739008
NC_046174.1:261102-265980	384.254	-0.327909	0.105717	-3.10177	0.00192368	0.00803239	1.26062
NC_046174.1:13444278-13452876	118.207	-0.35706	0.115118	-3.10169	0.00192422	0.00805514	1.25595
NC_046181.1:7994265-7995312	89.9858	-0.636128	0.205145	-3.10087	0.00192952	0.00806788	1.25595
NC_046178.1:4723952-4724112	17.1432	0.645416	0.208206	3.09989	0.00193595	0.0127003	0.745565
NC_046179.1:3749525-3766415	434.535	-0.242627	0.078307	-3.09841	0.00194565	0.00817474	1.24557
NC_046177.1:7421991-7422149	3.07633	1.86796	0.602973	3.09792	0.00194883	0.0119597	0.811135
NC_046181.1:6861103-6873813	694.242	-0.176252	0.0570123	-3.09148	0.00199164	0.00825809	1.26062
NC_046178.1:2268200-2271383	32.245	-0.518488	0.16772	-3.09138	0.00199225	0.0121454	0.811135
NC_046179.1:5125262-5125697	50.4492	-0.515146	0.166759	-3.08917	0.00200715	0.00844792	1.23901
NC_046178.1:3996265-3996429	28.4242	0.683342	0.221361	3.087	0.00202186	0.012973	0.76062
NC_046176.1:8369705-8372411	13.8581	-0.853292	0.276686	-3.08397	0.00204257	0.0132983	0.745565
NC_046176.1:7271102-7273915	43.085	0.435562	0.141277	3.08304	0.00204898	0.0124092	0.811135
NC_046179.1:7388286-7390663	47.841	-0.444789	0.144326	-3.08183	0.00205729	0.0131575	0.76062
NC_046183.1:6335726-6340903	338.054	0.226641	0.0736209	3.07848	0.00208059	0.00869073	1.24557
NC_046182.1:6058655-6060689	36.5344	-0.521959	0.169674	-3.07625	0.00209622	0.0133585	0.76062
NC_046182.1:4430740-4469296	4097.12	0.196344	0.0638527	3.07496	0.00210533	0.00871127	1.25595
NC_046178.1:2948703-2950903	15.3145	-0.700885	0.228147	-3.07208	0.00212573	0.0138428	0.739008
NW_022655826.1:11845-14671	45.5848	-0.567044	0.184674	-3.07051	0.00213694	0.0136441	0.756216
NC_046180.1:1605769-1605825	1.30379	-2.95498	0.963669	-3.06639	0.00216664	0.0139552	0.745565
NC_046176.1:8969082-8994208	1233.57	0.182986	0.0597397	3.06306	0.00219089	0.00948018	1.18724
NC_046177.1:5076759-5077358	8.29804	1.12295	0.367113	3.05885	0.00222186	0.0139977	0.76062
NC_046174.1:1395679-1396115	39.982	-0.997541	0.326184	-3.05822	0.00222658	0.0140124	0.76062
NW_022654670.1:74149-77554	1040.73	-0.453769	0.148378	-3.05819	0.00222675	0.00916069	1.25595
NC_046181.1:6012723-6027032	458.067	0.18293	0.0598518	3.05638	0.0022403	0.00920583	1.25595
NC_046178.1:3360217-3373273	1016.28	0.301576	0.0986925	3.05572	0.00224521	0.00934139	1.23901
NC_046174.1:6349557-6356472	192.67	0.300802	0.0985463	3.0524	0.00227021	0.00978981	1.18724
NC_046176.1:8347994-8355071	284.187	0.249939	0.081908	3.05145	0.00227736	0.00940366	1.24557
NC_046178.1:4312417-4315838	190.667	0.275663	0.0903984	3.04943	0.00229278	0.00939987	1.25595
NC_046183.1:2346607-2347108	16.4718	0.874204	0.286778	3.04836	0.00230094	0.0145029	0.756216
NW_022656841.1:866-2024	10.4572	-0.912871	0.299592	-3.04705	0.00231102	0.0144975	0.76062
NC_046176.1:9780556-9791838	1400.53	-0.172326	0.0565615	-3.0467	0.00231365	0.00993186	1.18724
NC_046176.1:7733140-7747188	2188.16	-0.169064	0.055583	-3.04165	0.00235287	0.0095775	1.26062
NC_046175.1:3552294-3556950	113.544	0.388038	0.127586	3.04137	0.00235504	0.010098	1.18724
NC_046177.1:4519091-4530123	754.561	0.305892	0.100723	3.03697	0.00238968	0.00981125	1.24557
NC_046174.1:6797406-6798543	21.2047	-0.633496	0.20866	-3.03603	0.00239718	0.015396	0.739008
NC_046176.1:9809513-9810909	33.7611	-0.517829	0.170723	-3.03316	0.00242011	0.0142666	0.811135
NW_022656887.1:12373-14986	278.817	0.32904	0.108529	3.03183	0.00243077	0.0103874	1.18724
NW_022656869.1:58279-68828	478.05	0.26985	0.0892586	3.02324	0.0025008	0.0102518	1.23901
NC_046176.1:6523700-6526930	32.9744	0.495942	0.164064	3.02285	0.00250408	0.0159644	0.739008
NC_046181.1:8607997-8608317	15.0323	-0.925137	0.306341	-3.01996	0.00252808	0.0157838	0.756216
NC_046183.1:5898681-5899456	112.734	-0.804286	0.26736	-3.00825	0.00262754	0.0105628	1.26062
NC_046180.1:4425540-4426606	7.80735	1.27066	0.422971	3.00413	0.0026634	0.0164631	0.756216
NC_046183.1:3774894-3787276	442.088	-0.210314	0.0700168	-3.00376	0.00266668	0.010708	1.26062
NC_046179.1:2585797-2586349	1.35735	2.55994	0.852295	3.00359	0.00266817	0.0164238	0.76062
NC_046175.1:3716025-3719453	65.7771	0.41476	0.138115	3.00299	0.00267338	0.0108976	1.23901
NC_046182.1:6408545-6414355	1166.21	-0.293601	0.0978451	-3.00067	0.00269387	0.0109565	1.23901
NC_046183.1:2073974-2077581	111.988	-0.34199	0.114002	-2.99987	0.00270095	0.0109397	1.24557
NC_046178.1:3512894-3513867	7.66213	0.960209	0.321292	2.98859	0.00280268	0.0175188	0.739008
NC_046175.1:681685-685581	22.9717	-0.539203	0.180443	-2.98822	0.00280607	0.0174036	0.745565
NW_022656936.1:133-1297	166.98	-0.338019	0.113145	-2.98748	0.00281289	0.0113421	1.24557
NW_022653997.1:53894-63739	343.325	0.264774	0.0887835	2.98225	0.00286139	0.0115568	1.23901
NW_022656855.1:42831-46831	86.9284	0.368785	0.123708	2.98109	0.00287226	0.0115781	1.23901
NC_046176.1:9967120-9969356	197.815	0.327354	0.109911	2.97836	0.00289798	0.0116688	1.23901
NC_046177.1:2448921-2449674	114.415	-0.525803	0.176572	-2.97783	0.00290293	0.0115568	1.25595
NC_046179.1:13193-15416	46.8959	-0.601395	0.202183	-2.97452	0.0029345	0.0182302	0.739008
NW_022657123.1:85-3153	166.251	0.270295	0.0909092	2.97324	0.00294677	0.0118521	1.23901
NC_046178.1:1535703-1535910	18.6716	0.627943	0.211576	2.96794	0.00299807	0.0171443	0.811135
NW_022656851.1:56-976	17.2267	0.884729	0.29813	2.96759	0.00300143	0.0171458	0.811135
NC_046180.1:5142088-5158646	2462.8	0.1161	0.0391247	2.96744	0.00300288	0.0120294	1.23901
NC_046181.1:6361200-6363969	173.225	-0.227894	0.0769065	-2.96326	0.00304396	0.0120294	1.25595
NC_046178.1:384124-386454	21.2226	-0.56214	0.18977	-2.96221	0.00305438	0.018802	0.739008
NC_046176.1:7105390-7106217	139.504	-0.446163	0.150626	-2.96206	0.00305589	0.0120583	1.25595
NW_022656860.1:25172-31823	649.081	0.224093	0.0756845	2.96088	0.00306759	0.0126513	1.18724
NC_046175.1:213762-214041	8.59125	-0.937224	0.316575	-2.96052	0.00307124	0.0188866	0.739008
NC_046181.1:6875798-6901056	1367	-0.220304	0.0744751	-2.95809	0.00309548	0.0122352	1.24557
NC_046178.1:4504875-4509700	186.054	0.216584	0.0732611	2.95633	0.00311321	0.0122919	1.24557
NW_022656841.1:8199-16073	536.451	0.205034	0.0693598	2.95609	0.00311562	0.0122265	1.25595
NC_046176.1:7597163-7600523	1276.26	-0.246791	0.0836274	-2.95108	0.00316666	0.0130032	1.18724
NC_046181.1:8712517-8713168	19.0344	-0.583165	0.197893	-2.94687	0.00321005	0.0191746	0.756216
NC_046176.1:6717389-6719378	59.3673	0.463838	0.157411	2.94667	0.0032122	0.0125039	1.26062
NC_046174.1:4361373-4388134	824.853	0.158138	0.0537331	2.94304	0.00325011	0.0128161	1.23901
NC_046178.1:2316363-2345626	2581.89	0.175206	0.0596735	2.93608	0.00332386	0.0130642	1.23901
NW_022655702.1:46823-80602	739.353	0.205921	0.0702657	2.93061	0.00338302	0.0137277	1.18724
NW_022656805.1:11794-14225	25.2309	-0.595208	0.203164	-2.92969	0.00339302	0.0201837	0.745565
NC_046178.1:6983213-6984099	12.104	0.820815	0.280231	2.92906	0.00339989	0.0203314	0.739008
NW_022657310.1:5986-10934	403.968	-0.22632	0.077282	-2.9285	0.00340604	0.0131781	1.25595
NC_046177.1:6316013-6316330	14.819	-0.675933	0.231161	-2.92408	0.00345471	0.0205783	0.739008
NC_046182.1:6127823-6156699	1363.03	-0.253934	0.0869012	-2.9221	0.00347676	0.0133585	1.26062
NC_046176.1:10054884-10055301	197.19	-0.836491	0.286793	-2.91671	0.00353747	0.0136276	1.25595
NC_046175.1:8782355-8790899	285.944	0.192883	0.0661803	2.9145	0.00356258	0.0136441	1.26062
NC_046181.1:7531982-7562198	2791.62	0.149694	0.0513695	2.91406	0.00356757	0.0136993	1.25595
NC_046181.1:6284904-6309549	3083.71	0.164573	0.0564768	2.91399	0.0035684	0.0138452	1.23901
NW_022656820.1:773-1941	48.3704	0.453017	0.15548	2.91366	0.00357215	0.0209265	0.745565
NC_046180.1:2266916-2268447	8.62356	0.985951	0.338455	2.91309	0.00357871	0.0209446	0.745565
NC_046176.1:9840836-9842200	29.2438	0.540872	0.185728	2.91217	0.00358928	0.0211517	0.739008
NC_046179.1:2537700-2538961	25.9218	-0.561925	0.193063	-2.91058	0.00360757	0.0212147	0.739008
NC_046175.1:7472309-7472732	14.7087	-0.684127	0.235058	-2.91046	0.00360902	0.0198916	0.811135
NW_022655686.1:64368-69837	56.1994	0.485139	0.166816	2.90823	0.00363485	0.0139977	1.24557
NC_046174.1:43873-44834	30.9156	-0.536437	0.184751	-2.90356	0.00368944	0.0212147	0.756216
NC_046178.1:9310454-9312419	21.4257	0.572158	0.197078	2.9032	0.00369365	0.0201837	0.811135
NC_046183.1:3689795-3692343	7.88401	1.1023	0.380512	2.89687	0.00376903	0.0204962	0.811135
NW_022656802.1:35502-63233	2324.84	0.169717	0.0586665	2.8929	0.00381698	0.0145911	1.24557
NC_046175.1:11329516-11338698	502.226	-0.254574	0.0880093	-2.89259	0.00382084	0.0144775	1.26062
NW_022656512.1:22439-26395	46.4908	0.447483	0.154941	2.8881	0.00387581	0.0208903	0.811135
NW_022656887.1:16-9774	946.998	-0.197472	0.0684234	-2.88602	0.00390144	0.0155805	1.18724
NC_046178.1:1564208-1564395	32.8611	0.552496	0.19144	2.88601	0.00390163	0.0222748	0.756216
NC_046177.1:2316992-2319524	34.1553	-0.599646	0.207833	-2.88523	0.00391123	0.0222431	0.76062
NC_046177.1:9917219-9917931	16.133	-1.06831	0.370475	-2.88363	0.00393125	0.0228566	0.739008
NC_046183.1:6050891-6050992	3.1369	-1.63562	0.567456	-2.88238	0.00394682	0.0228977	0.739008
NW_022657116.1:334-3602	76.2382	0.342665	0.119087	2.87744	0.00400911	0.0151265	1.26062
NC_046175.1:4569072-4571367	122.945	-0.300056	0.10433	-2.87602	0.0040273	0.0159652	1.18724
NC_046175.1:3146255-3147866	174.305	-0.433578	0.150838	-2.87446	0.00404717	0.0153107	1.25595
NW_022655826.1:15876-29059	2016.86	-0.228168	0.0794548	-2.87167	0.00408308	0.0161187	1.18724
NW_022653394.1:85248-86185	10.372	-0.86161	0.300258	-2.86956	0.00411042	0.0235824	0.739008
NW_022656847.1:959-5631	171.776	0.32861	0.114652	2.86616	0.0041549	0.0156104	1.26062
NC_046177.1:9794707-9794911	4.65754	1.2722	0.443887	2.86603	0.00415649	0.023257	0.76062
NC_046183.1:2820300-2824984	269.462	0.365793	0.127673	2.86507	0.00416917	0.0156475	1.26062
NW_022654411.1:54967-56047	2.47138	1.83382	0.640308	2.86397	0.00418367	0.0235008	0.756216
NC_046175.1:6690094-6694990	243.426	0.253513	0.0885774	2.86205	0.00420904	0.0157805	1.26062
NW_022653727.1:13527-16100	152.232	-0.312147	0.109216	-2.85806	0.00426237	0.0159469	1.26062
NC_046179.1:6186848-6191629	119.343	-0.416809	0.145876	-2.85729	0.00427279	0.0160946	1.24557
NC_046178.1:4777452-4783787	103.306	0.320081	0.112049	2.85661	0.00428193	0.0159698	1.26062
NC_046175.1:15662362-15664876	74.6246	-0.355643	0.124526	-2.85598	0.00429037	0.0168491	1.18724
NC_046179.1:4881054-4895705	708.742	-0.176938	0.0619884	-2.85437	0.00431225	0.016066	1.26062
NC_046175.1:125-2498	46.7963	-0.774137	0.271313	-2.8533	0.00432681	0.0228976	0.811135
NW_022656822.1:1119-14758	1389.56	-0.460645	0.161472	-2.85279	0.00433375	0.0169796	1.18724
NW_022654610.1:12059-16201	130.834	-0.367356	0.128782	-2.85254	0.00433709	0.0169796	1.18724
NC_046178.1:3749404-3750487	37.4228	-0.441323	0.154919	-2.84873	0.00438936	0.0230961	0.811135
NC_046177.1:7997798-7997836	2.16794	-1.85084	0.65005	-2.84722	0.00441023	0.0250189	0.739008
NW_022654002.1:435-2637	105.598	0.323498	0.11371	2.84495	0.00444188	0.0173182	1.18724
NW_022653336.1:88-2284	58.7021	0.425921	0.149712	2.84494	0.00444193	0.0164631	1.26062
NC_046175.1:12376930-12394028	1353.5	0.188939	0.0664167	2.84476	0.00444449	0.0167425	1.23901
NW_022653898.1:5761-7839	16.1795	0.661545	0.232867	2.84088	0.00449896	0.0254322	0.739008
NC_046175.1:3386649-3386724	4.91244	-1.16854	0.411748	-2.838	0.00453975	0.0254322	0.745565
NC_046174.1:7007416-7036027	4966.68	0.144702	0.0510455	2.83476	0.00458599	0.0169796	1.25595
NC_046175.1:11310637-11313088	14.8515	-0.683454	0.241137	-2.8343	0.00459268	0.025813	0.739008
NC_046178.1:6492190-6493444	21.3224	-0.889538	0.313883	-2.83398	0.00459726	0.0258138	0.739008
NC_046183.1:4660009-4660834	14.0469	1.20208	0.424634	2.83087	0.00464215	0.0258138	0.745565
NW_022654411.1:7081-10333	76.1333	-0.342497	0.120996	-2.83064	0.00464543	0.0171105	1.26062
NC_046177.1:85920-86501	7.7666	-0.986997	0.348753	-2.83007	0.00465373	0.0254836	0.76062
NC_046180.1:3796077-3797015	444.05	-0.516794	0.182918	-2.82527	0.00472412	0.0175766	1.23901
NC_046175.1:3149419-3154294	277.795	0.258373	0.0915633	2.8218	0.00477556	0.0176563	1.24557
NC_046181.1:6962589-6999724	1291.87	-0.527867	0.187072	-2.82173	0.00477648	0.0184206	1.18724
NW_022654270.1:22398-27408	217.489	-0.383083	0.135767	-2.82162	0.00477822	0.0184206	1.18724
NC_046177.1:7433882-7434408	11.4087	1.07541	0.381306	2.82032	0.00479751	0.02684	0.739008
NC_046179.1:4181208-4182373	57.807	0.524654	0.186043	2.82007	0.00480129	0.0175755	1.26062
NC_046174.1:8088697-8090139	99.8331	-0.32323	0.114776	-2.81617	0.00485998	0.0186787	1.18724
NC_046176.1:10388807-10391325	607.288	-0.200956	0.0714622	-2.81206	0.0049225	0.0179638	1.26062
NC_046183.1:4510482-4528823	785.38	-0.147982	0.0526651	-2.80986	0.0049563	0.0189335	1.18724
NC_046180.1:5725912-5730517	1168.31	-0.24437	0.0870051	-2.80868	0.00497446	0.0181348	1.26062
NC_046180.1:5863088-5867260	21.0212	-0.534434	0.190353	-2.80759	0.00499132	0.0272387	0.756216
NC_046178.1:7633987-7640555	1481.91	0.236975	0.0844223	2.80702	0.00500025	0.0190517	1.18724
NC_046183.1:7723704-7724994	32.4714	-0.622926	0.221976	-2.80627	0.00501184	0.0256878	0.811135
NC_046177.1:4470328-4495534	561.517	-0.15383	0.0548395	-2.80509	0.00503031	0.0184656	1.24557
NC_046182.1:5740771-5741287	64.0575	-0.504896	0.180078	-2.80377	0.00505095	0.0184206	1.25595
NC_046180.1:6967758-7022767	8422.53	0.438327	0.156399	2.80262	0.00506901	0.019241	1.18724
NW_022654798.1:31412-34512	604.93	0.245621	0.0876447	2.80247	0.00507137	0.019241	1.18724
NC_046180.1:5559761-5567494	317.355	0.287782	0.102744	2.80096	0.00509513	0.0187453	1.23901
NW_022654227.1:62803-65057	42.987	0.582582	0.208057	2.8001	0.00510862	0.0283716	0.739008
NW_022656814.1:41-4652	573.436	-0.248617	0.0887927	-2.79997	0.0051107	0.0187835	1.23901
NC_046181.1:7582182-7585641	161.907	0.321536	0.11485	2.79961	0.00511646	0.0185386	1.26062
NC_046178.1:2874830-2875060	2.23813	-1.82778	0.653153	-2.7984	0.00513569	0.0282969	0.745565
NC_046182.1:6523280-6527994	88.097	0.346818	0.124102	2.79462	0.00519613	0.0189335	1.24557
NC_046178.1:2537252-2572093	2175.46	-0.296031	0.106002	-2.79269	0.0052271	0.0197288	1.18724
NC_046183.1:4900103-4906661	207.387	0.267998	0.0960086	2.7914	0.00524812	0.0190517	1.24557
NW_022656816.1:3428-3527	4.02507	1.27614	0.457422	2.78985	0.00527328	0.0285688	0.756216
NC_046182.1:5317900-5318503	7.75871	-0.972088	0.348482	-2.78949	0.00527914	0.0290794	0.739008
NW_022656841.1:116138-123175	276.671	0.258683	0.0927407	2.78932	0.00528191	0.0189836	1.26062
NC_046182.1:4618390-4622379	409.83	0.181513	0.0651386	2.78657	0.00532695	0.019241	1.24557
NW_022656867.1:508-6636	317.823	-0.243077	0.0872531	-2.78588	0.00533827	0.0193645	1.23901
NC_046179.1:4172749-4177825	139.52	0.268341	0.0963903	2.7839	0.00537094	0.019241	1.25595
NC_046174.1:6186044-6189786	221.58	0.220509	0.0792421	2.78272	0.00539049	0.0195344	1.23901
NC_046182.1:6438238-6439847	20.7515	-0.584383	0.210018	-2.78254	0.00539356	0.0290599	0.756216
NC_046175.1:8051759-8054809	16.6895	0.686901	0.247101	2.77984	0.00543858	0.0292229	0.756216
NC_046181.1:5528197-5533595	247.633	-0.390037	0.140348	-2.77907	0.00545145	0.0196317	1.24557
NC_046178.1:9613023-9617427	203.545	0.241139	0.08677	2.77906	0.00545163	0.0203127	1.18724
NW_022656812.1:13706-15221	46.4671	-0.374685	0.134911	-2.77727	0.00548173	0.0298506	0.739008
NW_022656821.1:20-5728	1169.84	-0.291522	0.105107	-2.77357	0.00554447	0.0205776	1.18724
NW_022656804.1:94-2563	499.365	-0.617192	0.222535	-2.77346	0.00554636	0.0198916	1.24557
NC_046183.1:7286236-7286375	4.59559	-1.27861	0.461132	-2.77277	0.00555816	0.0296242	0.756216
NC_046180.1:5929811-5946622	1209.76	0.515295	0.185883	2.77215	0.00556875	0.0199346	1.24557
NC_046180.1:2606962-2650960	1849.96	-0.220816	0.0796859	-2.77108	0.00558702	0.0199802	1.24557
NC_046179.1:3604692-3618344	1559.74	-0.132797	0.0479223	-2.77108	0.0055871	0.0206345	1.18724
NC_046178.1:352306-352761	55.2413	-0.673403	0.24306	-2.77052	0.00559664	0.0198741	1.26062
NC_046177.1:3076018-3076725	58.5006	-0.574841	0.207488	-2.77047	0.00559748	0.0198916	1.25595
NW_022656718.1:49-2499	136.246	-0.250189	0.0903336	-2.76961	0.00561238	0.020051	1.24557
NC_046180.1:7218531-7219880	360.148	-0.700861	0.253398	-2.76586	0.00567734	0.0202899	1.23901
NC_046175.1:7951511-7971382	907.302	-0.158965	0.057497	-2.76476	0.00569656	0.0201635	1.25595
NC_046177.1:4664625-4704453	2573.75	0.123822	0.0448037	2.76365	0.00571593	0.0201837	1.25595
NC_046179.1:5115790-5117273	338.803	-0.756022	0.273692	-2.76231	0.00573948	0.0210738	1.18724
NC_046182.1:5764397-5764821	1.45714	2.34516	0.849192	2.76163	0.00575129	0.0289418	0.811135
NC_046175.1:4857012-4859494	73.4879	0.353634	0.128332	2.75562	0.00585814	0.0204962	1.26062
NC_046179.1:5832893-5842015	105.278	0.285942	0.103843	2.7536	0.00589438	0.0205986	1.25595
NC_046176.1:8531060-8580342	3554.2	0.28499	0.103514	2.75315	0.00590254	0.0205854	1.26062
NW_022656828.1:73724-79418	107.678	-0.306076	0.111182	-2.75291	0.00590675	0.0205854	1.26062
NW_022654411.1:18223-22839	27.9162	0.645221	0.234406	2.75258	0.00591285	0.0295133	0.811135
NC_046182.1:5065506-5066347	16.2752	-0.639021	0.232165	-2.75245	0.00591517	0.0317211	0.745565
NW_022656840.1:10828-14406	98.3162	0.310313	0.112745	2.75235	0.00591684	0.0207884	1.24557
NC_046175.1:15574313-15574366	1.9567	-2.10515	0.765243	-2.75096	0.00594207	0.0296057	0.811135
NC_046180.1:1162787-1165871	206.641	-0.231794	0.0842617	-2.75088	0.00594361	0.0206533	1.26062
NC_046178.1:2630804-2631835	43.108	0.620074	0.225697	2.74738	0.00600737	0.031606	0.76062
NW_022654411.1:2611-5957	73.6242	-0.378751	0.137984	-2.74489	0.0060532	0.0212147	1.23901
NC_046177.1:3750323-3750471	7.45903	-0.940682	0.342824	-2.74392	0.00607096	0.0320125	0.756216
NC_046180.1:1839371-1839656	45.993	0.507383	0.18498	2.7429	0.00608983	0.0319545	0.76062
NC_046182.1:6563907-6567213	54.9263	0.383967	0.140063	2.7414	0.00611788	0.0213079	1.24557
NC_046174.1:7403660-7411199	254.464	-0.244916	0.0893483	-2.74114	0.00612264	0.0222748	1.18724
NC_046175.1:7175475-7178113	33.8321	0.457552	0.166998	2.73987	0.00614635	0.0304319	0.811135
NW_022657280.1:25572-27874	46.6136	0.416592	0.152341	2.7346	0.00624564	0.0334038	0.739008
NW_022657204.1:67874-70699	21.4221	0.595997	0.218074	2.733	0.00627595	0.0328599	0.756216
NW_022655826.1:75332-76625	123.82	-0.317183	0.116119	-2.73153	0.00630412	0.0228366	1.18724
NC_046181.1:5479436-5492184	326.773	0.249894	0.0915266	2.73029	0.00632784	0.0221131	1.23901
NC_046174.1:6174005-6176238	16.0116	-0.816436	0.299053	-2.73007	0.00633217	0.0335392	0.745565
NC_046183.1:2101168-2101233	27.1688	-0.6203	0.227263	-2.72944	0.00634424	0.0335736	0.745565
NC_046176.1:7307852-7319239	61.9822	-0.328795	0.120516	-2.72822	0.00636764	0.0219732	1.25595
NC_046175.1:3198094-3210350	1378.52	-0.282618	0.103729	-2.72458	0.0064384	0.022413	1.23901
NC_046181.1:7406979-7423228	533.87	-0.175878	0.0645887	-2.72305	0.00646817	0.022495	1.23901
NW_022654670.1:7746-13919	46.0096	-0.363052	0.13337	-2.72214	0.006486	0.0337449	0.756216
NC_046175.1:3748577-3750837	55.2989	-0.38813	0.142592	-2.72196	0.00648952	0.0225476	1.23901
NC_046177.1:3612408-3612718	2.37478	-1.75582	0.645067	-2.72192	0.00649043	0.0337449	0.756216
NC_046179.1:3079163-3079299	4.84905	-1.17602	0.432435	-2.71954	0.00653732	0.0342344	0.745565
NC_046179.1:4439727-4462917	2381.26	0.180374	0.0663361	2.7191	0.00654602	0.0234434	1.18724
NC_046175.1:8225302-8225592	6.09017	0.997957	0.367132	2.71825	0.00656283	0.0338348	0.76062
NC_046177.1:7984707-7985598	36.8868	-0.708825	0.260893	-2.71692	0.0065892	0.0323353	0.811135
NC_046183.1:3265097-3273572	61.1115	-0.374677	0.138009	-2.71488	0.00663	0.0228977	1.23901
NW_022656828.1:67628-71149	98.0068	-0.284729	0.104888	-2.71461	0.00663539	0.0228977	1.23901
NC_046183.1:3072601-3074045	127.795	-0.324646	0.119793	-2.71005	0.0067273	0.0228977	1.25595
NC_046176.1:5000974-5003561	258.499	-0.245974	0.0907707	-2.70984	0.00673162	0.0228977	1.25595
NW_022656826.1:45958-50051	799.465	0.437095	0.161308	2.70969	0.00673465	0.0231771	1.23901
NC_046175.1:7776650-7778742	19.9556	0.664056	0.24516	2.70867	0.00675539	0.0352843	0.745565
NW_022653637.1:34441-36943	12.8653	0.634812	0.234565	2.70633	0.00680306	0.0357247	0.739008
NC_046181.1:5494553-5496853	1554.75	-0.459442	0.169922	-2.70384	0.00685435	0.0232488	1.25595
NC_046180.1:3528394-3537840	956.223	0.162581	0.0602046	2.70047	0.00692409	0.0236717	1.23901
NW_022653637.1:48454-53778	34.7415	-0.454845	0.168468	-2.69989	0.00693624	0.03368	0.811135
NC_046180.1:3142335-3149745	268.498	0.216093	0.0801009	2.69776	0.0069807	0.0238276	1.23901
NC_046174.1:7924386-7926723	371.944	0.272056	0.100849	2.69765	0.00698314	0.0235086	1.26062
NC_046175.1:4881968-4916999	3031.64	0.10832	0.0401797	2.6959	0.0070198	0.0238276	1.24557
NC_046181.1:5819688-5849561	1711.16	-0.132125	0.0490138	-2.69566	0.00702493	0.0248294	1.18724
NC_046175.1:7280712-7281396	9.13911	-0.871263	0.323248	-2.69534	0.00703162	0.0339644	0.811135
NC_046180.1:2652364-2658904	426.076	-0.171261	0.0636221	-2.69185	0.0071057	0.0240738	1.24557
NC_046178.1:971957-973291	26.3183	0.71355	0.265166	2.69095	0.00712489	0.0367994	0.745565
NW_022656869.1:38887-47039	383.835	0.179558	0.0667349	2.69062	0.007132	0.0238968	1.26062
NC_046174.1:5900335-5903449	251.151	-0.37129	0.138008	-2.69035	0.0071378	0.0242877	1.23901
NC_046181.1:7752058-7752850	10.1296	-0.941161	0.349914	-2.68969	0.00715178	0.0362694	0.76062
NW_022656812.1:11142-12604	4.11168	-1.26987	0.472563	-2.6872	0.00720535	0.0373848	0.739008
NC_046175.1:9976307-9978897	137.504	0.439545	0.16365	2.68589	0.00723371	0.024591	1.23901
NC_046182.1:7759390-7759952	272.869	-0.333574	0.124247	-2.68477	0.00725808	0.0246507	1.23901
NC_046175.1:10691306-10691396	1.80114	-1.98042	0.737666	-2.68471	0.00725921	0.0369334	0.756216
NC_046178.1:2272656-2276043	437.91	-0.287435	0.107111	-2.68353	0.00728495	0.0247188	1.23901
NW_022653637.1:11003-11402	37.2125	-0.514712	0.192159	-2.67857	0.00739371	0.0381342	0.739008
NC_046182.1:3943449-3945408	182.227	-0.399685	0.149282	-2.67738	0.00741999	0.0247222	1.26062
NC_046177.1:7250588-7250692	2.01633	1.88464	0.704494	2.67516	0.00746935	0.0378081	0.756216
NW_022657035.1:24464-29316	1518.29	0.33624	0.125872	2.67128	0.00755622	0.0251057	1.26062
NW_022656821.1:47500-59334	1647.35	0.301726	0.112967	2.67093	0.0075642	0.0251088	1.26062
NC_046175.1:411704-412018	15.8874	0.80435	0.301234	2.67018	0.00758101	0.0388328	0.739008
NW_022656841.1:60587-81435	2249.76	0.173137	0.0648784	2.66863	0.00761603	0.0254836	1.24557
NC_046178.1:6446676-6455333	2050.52	-0.155663	0.0584161	-2.66472	0.00770522	0.0254836	1.26062
NC_046177.1:6070332-6075940	730.315	0.141684	0.0531859	2.66393	0.00772332	0.0255893	1.25595
NC_046181.1:5919568-5919867	12.4377	-1.06347	0.399862	-2.65959	0.00782347	0.0390349	0.756216
NC_046174.1:11973430-11974123	15.8317	-0.755462	0.284095	-2.65919	0.00783291	0.0394811	0.745565
NC_046179.1:4947322-4951137	139.346	-0.317321	0.119355	-2.65863	0.00784588	0.026205	1.23901
NC_046182.1:5805416-5808258	19.7588	-0.651292	0.244985	-2.6585	0.00784888	0.0389677	0.76062
NC_046179.1:7310665-7318197	392.299	-0.223506	0.0840772	-2.65835	0.00785253	0.0261132	1.24557
NC_046178.1:4085786-4086373	15.3342	-0.619962	0.233522	-2.65484	0.00793463	0.0394811	0.756216
NC_046175.1:14833428-14835032	117.494	-0.50713	0.191094	-2.65382	0.00795854	0.0275878	1.18724
NW_022654610.1:17786-18351	6.69792	-0.900756	0.339545	-2.65283	0.0079819	0.0376992	0.811135
NC_046174.1:7383175-7384192	10.9396	-0.784847	0.296195	-2.64977	0.00805476	0.0379462	0.811135
NC_046177.1:88007-88061	2.34043	-1.73274	0.654797	-2.64623	0.0081394	0.0382148	0.811135
NC_046176.1:8437610-8446406	1003.75	-0.225257	0.0852067	-2.64366	0.00820157	0.0272924	1.23901
NC_046175.1:12096444-12098464	226.529	-0.607543	0.229886	-2.64281	0.00822219	0.0270417	1.25595
NC_046181.1:8673245-8674337	232.966	-0.61935	0.234561	-2.64046	0.00827933	0.0285688	1.18724
NC_046178.1:1318002-1319016	6.63309	1.22765	0.465333	2.63822	0.00833422	0.0409172	0.76062
NC_046174.1:7222147-7223042	123.656	-0.45314	0.171783	-2.63787	0.0083429	0.0273632	1.25595
NW_022657065.1:22848-27453	110.311	0.311964	0.118636	2.6296	0.00854851	0.0279862	1.25595
NC_046178.1:1951034-1955712	233.88	-0.195475	0.0744097	-2.62701	0.00861384	0.0294544	1.18724
NW_022656821.1:19921-39473	1469.65	-0.103368	0.0393746	-2.62524	0.00865876	0.0286037	1.23901
NC_046176.1:11382-11587	59.674	-0.854868	0.326466	-2.61855	0.00883033	0.0289418	1.24557
NC_046177.1:4348409-4351253	2014.54	0.230717	0.0881688	2.61677	0.00887667	0.0290599	1.24557
NC_046175.1:1826763-1835191	646.482	0.132412	0.0506278	2.61541	0.00891213	0.0289096	1.26062
NC_046180.1:3106281-3111151	339.421	0.166619	0.0637097	2.61528	0.00891537	0.0291105	1.24557
NC_046181.1:8960834-8962021	3.85119	-1.24667	0.476731	-2.61504	0.00892177	0.0436309	0.756216
NC_046177.1:2893035-2893827	15.1658	-0.633964	0.242531	-2.61395	0.00895013	0.0437015	0.756216
NC_046178.1:3515638-3515684	4.10202	1.45262	0.555764	2.61374	0.00895583	0.0442086	0.745565
NC_046178.1:2162906-2164457	36.9424	-0.431135	0.164985	-2.61318	0.00897046	0.044517	0.739008
NC_046174.1:7146040-7154542	910.818	0.264798	0.101375	2.61206	0.00899996	0.0294622	1.23901
NW_022656861.1:111231-111597	34.121	-0.556809	0.213528	-2.60767	0.00911615	0.0441641	0.76062
NW_022657281.1:119-9207	429.292	0.429827	0.164907	2.60648	0.00914776	0.0296242	1.24557
NC_046175.1:756719-760970	105.309	0.318597	0.122234	2.60644	0.00914878	0.0295133	1.25595
NC_046179.1:667593-668244	2.686	-1.43992	0.552473	-2.60632	0.00915217	0.0442473	0.76062
NC_046175.1:1747566-1766800	3196.17	-0.284701	0.109306	-2.60462	0.00919763	0.0296057	1.25595
NC_046177.1:4314721-4315507	1.60784	2.06009	0.791187	2.6038	0.00921968	0.0446504	0.756216
NC_046176.1:6278811-6286543	540.224	-0.140631	0.0540279	-2.60293	0.0092431	0.0296057	1.26062
NC_046180.1:4810613-4815320	668.367	-0.147909	0.0568464	-2.60191	0.00927063	0.0300766	1.23901
NC_046174.1:11810031-11810482	29.2117	-0.483444	0.185848	-2.60129	0.00928736	0.0455094	0.745565
NC_046178.1:3374685-3398609	3590.53	0.111047	0.0427078	2.60015	0.00931841	0.0298506	1.25595
NC_046177.1:4561462-4562880	27.8777	0.483548	0.185993	2.59982	0.00932714	0.0450973	0.756216
NC_046178.1:406580-407417	29.1781	-0.47443	0.182727	-2.59639	0.00942084	0.0459575	0.745565
NC_046182.1:4504492-4513615	2059.5	0.286488	0.110374	2.59561	0.00944228	0.0317701	1.18724
NC_046179.1:5432775-5434605	47.3554	-0.392617	0.15164	-2.58914	0.00962157	0.0459575	0.76062
NC_046180.1:4563210-4595422	5552.96	0.339863	0.131275	2.58894	0.00962713	0.0310132	1.24557
NC_046179.1:4039053-4061083	385.645	0.206464	0.0797718	2.58819	0.00964824	0.0310535	1.24557
NC_046182.1:5862490-5865671	18.0427	-0.540149	0.208826	-2.5866	0.00969278	0.0461429	0.76062
NW_022656879.1:6954-7030	7.76384	-0.817821	0.316471	-2.58419	0.00976084	0.047072	0.745565
NC_046178.1:7949293-7953087	252.446	-0.178042	0.0689083	-2.58376	0.00977309	0.0311675	1.25595
NC_046174.1:4966038-4976992	1418.48	0.101333	0.0392403	2.58236	0.00981271	0.0327542	1.18724
NC_046177.1:6372477-6376761	464.682	-0.232804	0.0904193	-2.57472	0.0100321	0.0320883	1.24557
NW_022657401.1:93-4877	267.456	0.206979	0.0804443	2.57294	0.0100838	0.0323672	1.23901
NC_046176.1:7236758-7241996	196.792	-0.266264	0.103631	-2.56935	0.0101889	0.0326753	1.23901
NW_022656130.1:34419-42421	98.1806	0.287945	0.112119	2.56821	0.0102224	0.0327249	1.23901
NC_046178.1:2970993-2975327	166.462	-0.362656	0.141217	-2.56807	0.0102266	0.0338171	1.18724
NW_022656877.1:7034-9919	41.2975	-0.382178	0.148896	-2.56675	0.0102656	0.0459575	0.811135
NC_046178.1:3852239-3854063	34.3409	0.404961	0.1579	2.56466	0.0103276	0.0497205	0.739008
NW_022653394.1:87310-88506	46.7844	-0.397879	0.155179	-2.564	0.0103474	0.0486704	0.76062
NW_022656158.1:374-2564	241.229	-0.38811	0.151469	-2.56231	0.0103979	0.0327249	1.26062
NC_046183.1:5613828-5615252	32.9823	-0.490136	0.191419	-2.56054	0.0104509	0.0498321	0.745565
NW_022657213.1:6332-17962	549.361	-0.162948	0.0636548	-2.55987	0.0104711	0.0329815	1.25595
NC_046177.1:9487922-9489441	20.8522	0.549363	0.214775	2.55785	0.010532	0.0494209	0.76062
NC_046175.1:7453871-7459868	585.037	0.256684	0.100469	2.55485	0.0106232	0.0336212	1.24557
NC_046181.1:6191678-6209228	6412.82	-0.192884	0.0755734	-2.55227	0.0107024	0.0351348	1.18724
NW_022655586.1:39351-55802	892.643	0.186264	0.073087	2.54853	0.0108179	0.033978	1.24557
NC_046180.1:499011-499290	48.7751	-0.458352	0.179856	-2.54844	0.0108206	0.0478409	0.811135
NC_046183.1:1923534-1924793	98.3795	-0.354279	0.13902	-2.54841	0.0108215	0.0338171	1.25595
NC_046182.1:4363498-4391891	2835.33	0.219273	0.0861842	2.54424	0.0109516	0.033978	1.26062
NC_046180.1:3439981-3460997	1833.75	0.15807	0.0621384	2.54385	0.010964	0.0339868	1.26062
NC_046176.1:9197445-9203535	263.98	0.392381	0.154712	2.5362	0.0112062	0.0348064	1.25595
NC_046174.1:5086322-5090514	323.909	0.226838	0.0896072	2.53148	0.0113583	0.0354804	1.24557
NW_022654411.1:76547-76826	414.299	-0.672154	0.265725	-2.52951	0.0114223	0.0356492	1.24557
NC_046175.1:7912461-7920812	432.593	0.183937	0.072747	2.52845	0.0114567	0.0357247	1.24557
NW_022656824.1:16445-21235	213.278	-0.250699	0.0993094	-2.52442	0.011589	0.0357776	1.25595
NW_022656824.1:67243-78628	185.19	-0.202574	0.0802507	-2.52426	0.0115941	0.0359676	1.24557
NC_046177.1:5502150-5503850	200.854	-0.214188	0.0848728	-2.52363	0.0116148	0.0357957	1.25595
NC_046175.1:3444481-3454666	376.078	0.269375	0.106744	2.52356	0.0116172	0.0360083	1.24557
NW_022656797.1:89-5245	165.996	0.23558	0.0933947	2.52241	0.0116554	0.0357957	1.26062
NC_046176.1:7575931-7577045	79.0806	-0.32302	0.128086	-2.52189	0.0116725	0.0359424	1.25595
NC_046179.1:5893698-5906470	602.7	0.183533	0.0727858	2.52154	0.0116842	0.036345	1.23901
NW_022656817.1:6816-11544	797.827	-0.419775	0.166668	-2.51863	0.0117813	0.0379462	1.18724
NC_046181.1:7092801-7094768	139.132	0.280427	0.111623	2.51226	0.0119959	0.0370229	1.24557
NC_046181.1:384811-386173	675.962	0.160613	0.063946	2.5117	0.0120151	0.0372145	1.23901
NC_046183.1:4830596-4832163	1571.82	-0.755602	0.300841	-2.51163	0.0120175	0.0370578	1.24557
NW_022656884.1:5395-5714	64.4806	-0.555793	0.22133	-2.51115	0.012034	0.0385362	1.18724
NC_046176.1:9598381-9611514	1951.16	0.13996	0.0557443	2.51075	0.0120475	0.0385469	1.18724
NC_046182.1:3429052-3430189	66.659	-0.421866	0.168068	-2.5101	0.0120697	0.0385734	1.18724
NW_022656805.1:1973-5082	78.5601	-0.426838	0.170758	-2.49966	0.0124311	0.0380727	1.24557
NW_022653374.1:158-1935	91.4641	-0.551428	0.220846	-2.49689	0.0125289	0.0380727	1.25595
NC_046183.1:3237918-3239624	210.681	-0.200032	0.0802305	-2.49322	0.0126591	0.0387131	1.23901
NC_046174.1:6033616-6035943	69.6686	-0.273432	0.10971	-2.49231	0.0126917	0.0383088	1.26062
NC_046176.1:8610354-8612568	111.044	-0.303135	0.121676	-2.49132	0.0127269	0.0388328	1.23901
NC_046181.1:5385534-5390966	354.964	0.207775	0.0834392	2.49013	0.0127696	0.0402902	1.18724
NC_046175.1:2351059-2354420	74.6586	0.278923	0.112016	2.49002	0.0127735	0.0402902	1.18724
NC_046178.1:4161649-4170548	1067.95	-0.192713	0.0774367	-2.48866	0.0128226	0.0385734	1.26062
NC_046176.1:6809092-6812369	63.6954	-0.292672	0.117619	-2.4883	0.0128355	0.0404521	1.18724
NC_046180.1:5071977-5076833	70.4993	-0.306215	0.123156	-2.4864	0.0129045	0.0388328	1.25595
NC_046178.1:2815583-2825811	60.7269	-0.312592	0.125772	-2.48538	0.0129413	0.0393767	1.23901
NW_022656130.1:6439-11128	210.229	0.190745	0.0768577	2.4818	0.0130722	0.0396086	1.23901
NC_046182.1:5776638-5781167	239.441	-0.228953	0.0923461	-2.47929	0.0131643	0.0398544	1.23901
NC_046174.1:5228872-5235389	607.518	-0.440243	0.177585	-2.47905	0.0131734	0.0394811	1.25595
NC_046181.1:4104746-4111039	160.156	0.241109	0.0973359	2.47708	0.0132463	0.0394811	1.26062
NC_046182.1:5867925-5904378	1492.38	0.146395	0.0591478	2.47508	0.0133207	0.0418067	1.18724
NW_022654452.1:17086-29427	353.855	0.196083	0.0794468	2.4681	0.0135831	0.0409172	1.23901
NC_046174.1:5032267-5036056	52.3382	-0.34968	0.141897	-2.46432	0.0137273	0.0407103	1.26062
NC_046179.1:4208764-4210957	419.323	-0.76957	0.312721	-2.46088	0.0138596	0.0411529	1.25595
NW_022656825.1:3022-6438	705.569	-0.264078	0.107331	-2.46041	0.0138779	0.043304	1.18724
NC_046180.1:3514401-3526696	1665.84	0.156663	0.0637481	2.45753	0.0139897	0.043617	1.18724
NW_022653898.1:48485-49026	162.043	-0.359822	0.14662	-2.45412	0.0141229	0.0418651	1.25595
NC_046175.1:2903770-2908598	56.3636	0.505364	0.206109	2.45193	0.0142093	0.0419007	1.26062
NC_046181.1:6466133-6467848	68.9286	0.323297	0.131856	2.45188	0.014211	0.0419007	1.26062
NC_046183.1:2380937-2387234	182.522	0.219937	0.0897725	2.44994	0.0142882	0.0420933	1.26062
NC_046177.1:6612677-6620778	899.802	0.177381	0.0724229	2.44924	0.0143158	0.0426138	1.24557
NW_022656883.1:16-6028	3483.72	-0.48871	0.199648	-2.44786	0.0143709	0.0424596	1.25595
NC_046175.1:7348346-7360966	766.344	-0.205483	0.0841643	-2.44145	0.0146285	0.0436309	1.23901
NC_046174.1:2969453-2972716	320.346	-0.191745	0.078738	-2.43523	0.0148822	0.0457213	1.18724
NC_046183.1:3441141-3456488	672.614	0.119451	0.0490606	2.43477	0.0149014	0.0437736	1.25595
NC_046178.1:2595740-2612831	244.133	0.193502	0.0795164	2.43349	0.0149542	0.0443471	1.23901
NW_022656883.1:7737-10384	242.689	-0.418574	0.172185	-2.43096	0.0150591	0.0441641	1.25595
NC_046180.1:2529056-2533461	174.91	-0.23099	0.0950265	-2.43079	0.0150658	0.0459864	1.18724
NC_046177.1:6178585-6182743	155.001	0.250695	0.103342	2.42589	0.015271	0.0444736	1.26062
NW_022654452.1:7402-15661	576.166	0.159107	0.0656128	2.42494	0.0153109	0.044517	1.26062
NC_046180.1:3857279-3872167	556.512	-0.133386	0.0550381	-2.42353	0.0153706	0.0447839	1.25595
NC_046180.1:5491613-5503396	519.327	0.142018	0.0588288	2.4141	0.0157741	0.0456776	1.26062
NC_046180.1:7211955-7212807	391.914	-0.598768	0.248088	-2.41353	0.0157989	0.0458079	1.25595
NC_046178.1:3855514-3861282	83.3815	0.285297	0.118243	2.41281	0.01583	0.0457649	1.26062
NW_022656803.1:19113-23987	197.237	-0.446703	0.185265	-2.41116	0.0159019	0.0459575	1.25595
NC_046175.1:7926324-7930092	54.4322	-0.340133	0.141118	-2.41028	0.0159402	0.0462994	1.24557
NC_046176.1:9256730-9267740	290.697	0.196476	0.081526	2.40998	0.0159534	0.0462994	1.24557
NW_022656811.1:3956-6571	188.938	0.230461	0.0956381	2.40972	0.0159649	0.0462994	1.24557
NC_046182.1:6379493-6390602	822.658	0.201618	0.0836741	2.40956	0.0159717	0.0465268	1.23901
NW_022656805.1:15485-18585	96.5675	-0.280466	0.116413	-2.40923	0.0159863	0.0459864	1.26062
NC_046180.1:3258026-3263715	199.444	-0.214075	0.0889255	-2.40735	0.0160688	0.0484612	1.18724
NC_046182.1:4788378-4788507	83.879	-0.428619	0.178096	-2.40668	0.0160983	0.0468203	1.23901
NC_046181.1:1069358-1075668	3557.65	-0.168673	0.0701554	-2.40428	0.0162044	0.0465306	1.25595
NW_022657035.1:14695-17222	80.0818	0.26458	0.110266	2.39946	0.0164191	0.0468971	1.26062
NC_046178.1:4603905-4607848	75.2768	-0.265444	0.110653	-2.39887	0.0164456	0.047072	1.25595
NC_046175.1:1740744-1746062	300.823	0.201052	0.0839001	2.39632	0.0165605	0.0496669	1.18724
NC_046182.1:1735125-1736507	58.2858	-0.455742	0.190272	-2.39522	0.0166104	0.0475057	1.25595
NW_022656842.1:1879-7927	456.203	-0.229073	0.0957614	-2.39212	0.0167511	0.0476924	1.26062
NC_046175.1:6574991-6575343	2664.58	-0.708107	0.296342	-2.3895	0.0168715	0.048137	1.25595
NC_046183.1:6056819-6056854	106.108	-0.830311	0.34749	-2.38945	0.0168735	0.0486841	1.23901
NC_046181.1:6038488-6043582	83.1933	-0.271647	0.113967	-2.38357	0.0171456	0.0487634	1.25595
NC_046176.1:6538389-6548184	374.491	0.170563	0.0716264	2.38129	0.0172523	0.0496192	1.23901
NC_046183.1:3827532-3829024	145.522	-0.240911	0.101294	-2.37834	0.017391	0.0498597	1.23901
NC_046183.1:3937962-3941797	207.18	0.235396	0.0990306	2.377	0.0174541	0.0495619	1.25595
F0 DESeq2 Results
Cluster	baseMean	log2FoldChange	lfcSE	stat	pvalue	padj	weight
NW_022655586.1:22141-30814	1017.31	-0.632064	0.0623417	-10.1387	3.7198e-24	8.4707e-21	1.82242
NW_022654452.1:51798-60537	1433.53	0.53074	0.0550082	9.64837	4.99443e-22	5.70265e-19	1.8173
NC_046183.1:2388302-2393257	381.409	0.878157	0.094645	9.27843	1.71997e-20	1.30557e-17	1.82242
NW_022656878.1:39572-49816	188.917	0.841215	0.0947622	8.87711	6.86186e-19	3.93227e-16	1.81045
NC_046175.1:9689140-9689546	41.1435	-1.37321	0.165437	-8.30049	1.03681e-16	4.52947e-14	1.8999
NC_046178.1:4777452-4783787	79.9805	0.96267	0.119439	8.05994	7.63342e-16	2.70754e-13	1.95003
NW_022654559.1:2-5240	1209.2	-0.471432	0.0590859	-7.97876	1.47811e-15	4.84029e-13	1.81045
NC_046174.1:6135121-6143514	179.667	-0.598459	0.0773629	-7.73574	1.02806e-14	2.71122e-12	1.95003
NW_022656841.1:8199-16073	240.734	0.567493	0.0734919	7.72185	1.14657e-14	2.71122e-12	1.95003
NC_046179.1:4276719-4280061	149.51	0.767535	0.100777	7.61618	2.61296e-14	5.95022e-12	1.82242
NC_046175.1:3745445-3747219	425.433	0.841713	0.112186	7.50286	6.24423e-14	1.23995e-11	1.8999
NC_046176.1:8024929-8028582	361.474	-0.546027	0.0770732	-7.08453	1.39519e-12	2.53963e-10	1.8999
NC_046180.1:2668493-2699079	156.469	-0.569038	0.0845383	-6.73113	1.68355e-11	2.93004e-09	1.81045
NC_046175.1:7287300-7289466	131.227	-0.677794	0.100829	-6.72224	1.78953e-11	2.93004e-09	1.81045
NC_046176.1:7204514-7231270	1765.12	0.449472	0.0670109	6.70745	1.98054e-11	3.00671e-09	1.82242
NC_046177.1:4664625-4704453	2878.37	0.384425	0.0575972	6.67436	2.4831e-11	3.24214e-09	1.8999
NC_046182.1:1731402-1732538	73.8888	0.746907	0.111946	6.67201	2.52327e-11	3.24214e-09	1.8999
NC_046181.1:6178876-6188882	678.731	-0.365583	0.0559282	-6.53665	6.29101e-11	7.95881e-09	1.82242
NC_046183.1:4465468-4481452	2555.04	0.38756	0.0637463	6.07973	1.20384e-09	1.44284e-07	1.82242
NC_046176.1:10666577-10668645	140.93	-0.535969	0.0886882	-6.04329	1.50999e-09	1.64915e-07	1.8999
NC_046178.1:4087526-4095925	230.354	-0.529527	0.088159	-6.00651	1.89563e-09	1.97175e-07	1.8999
NC_046176.1:8334768-8346696	377.848	-0.367634	0.0618445	-5.9445	2.77308e-09	2.88936e-07	1.81045
NC_046181.1:8880448-8896334	1713.9	-0.22122	0.0373483	-5.92317	3.15794e-09	3.1473e-07	1.81045
NC_046181.1:6191678-6209228	1021.92	-0.272234	0.0461242	-5.90219	3.5871e-09	3.40355e-07	1.82242
NC_046179.1:6112916-6122502	883.55	0.353535	0.0600816	5.88424	3.99879e-09	3.65266e-07	1.8173
NW_022656841.1:116138-123175	99.5032	-0.585585	0.100091	-5.8505	4.90101e-09	4.29252e-07	1.82242
NC_046176.1:8838226-8881218	831.991	-0.27595	0.047714	-5.78342	7.3199e-09	6.19102e-07	1.8173
NC_046175.1:3575402-3584119	690.508	-0.396014	0.0688919	-5.74834	9.01249e-09	6.85005e-07	1.95003
NC_046181.1:6145848-6150214	342.838	0.419989	0.0733578	5.72521	1.03303e-08	8.1654e-07	1.81045
NC_046180.1:4304903-4324803	240.873	-0.397035	0.0696011	-5.70443	1.16734e-08	8.91942e-07	1.81045
NC_046177.1:458450-459688	199.761	-0.462483	0.0814209	-5.68015	1.34579e-08	9.91372e-07	1.8173
NC_046174.1:6329485-6331378	220.843	-0.47327	0.0839257	-5.63916	1.70884e-08	1.19585e-06	1.8173
NC_046179.1:7217132-7240436	1116.6	0.338972	0.060131	5.63723	1.72811e-08	1.19585e-06	1.8173
NC_046181.1:7026804-7027347	97.1089	0.799201	0.144165	5.54366	2.96207e-08	1.997e-06	1.81045
NC_046176.1:2821849-2827171	269.727	-0.453981	0.0828094	-5.48224	4.19977e-08	2.74017e-06	1.8173
NC_046181.1:8673245-8674337	39.4907	-0.941511	0.172569	-5.45585	4.874e-08	3.08307e-06	1.82242
NC_046180.1:4297231-4303511	166.031	0.524549	0.0964934	5.43611	5.44572e-08	3.35161e-06	1.82242
NC_046183.1:5230918-5236526	50.7986	0.879631	0.163307	5.38638	7.18916e-08	4.32031e-06	1.8173
NW_022656821.1:20-5728	218.205	-0.395747	0.0740128	-5.34701	8.94203e-08	5.22122e-06	1.82242
NC_046180.1:3632008-3635643	47.3629	0.725879	0.135846	5.34339	9.12254e-08	5.22779e-06	1.81045
NC_046178.1:4153461-4159674	607.405	0.597658	0.112687	5.30371	1.13474e-07	5.89004e-06	1.95003
NW_022656828.1:17174-30297	202.641	0.411384	0.0778164	5.2866	1.24607e-07	6.80074e-06	1.81045
NW_022656754.1:57-3520	2781.92	0.473451	0.0901512	5.25175	1.50664e-07	8.03162e-06	1.81045
NC_046182.1:5424917-5430643	313.151	0.382982	0.0731185	5.23783	1.62477e-07	8.06599e-06	1.8999
NC_046183.1:5999254-5999372	1205.01	0.406315	0.0775856	5.23698	1.63223e-07	8.31438e-06	1.81045
NC_046182.1:4538213-4580897	1467.69	0.201968	0.0387062	5.21798	1.80882e-07	8.58132e-06	1.82242
NC_046182.1:7618688-7625435	74.7659	0.624177	0.119672	5.21572	1.83102e-07	8.43206e-06	1.95003
NW_022657065.1:63124-67421	1175.11	-0.39217	0.0752351	-5.21259	1.86219e-07	8.43206e-06	1.95003
NC_046177.1:3823002-3848494	48035.6	0.383239	0.073727	5.19809	2.0135e-07	9.38375e-06	1.8173
NC_046179.1:4683366-4699335	239.215	-0.382508	0.0742779	-5.14968	2.60929e-07	1.11061e-05	1.95003
NC_046178.1:3399715-3415028	223.324	0.351754	0.0688598	5.10827	3.2513e-07	1.45174e-05	1.82242
NC_046177.1:4706342-4766126	1486.28	0.213598	0.0420681	5.07744	3.82545e-07	1.67996e-05	1.8173
NW_022655826.1:107934-114808	743.021	-0.272895	0.0539389	-5.05933	4.2074e-07	1.73403e-05	1.8999
NC_046175.1:1695714-1714735	315.543	-0.328053	0.0648705	-5.05705	4.25797e-07	1.7956e-05	1.82242
NC_046180.1:5682445-5691835	475.643	-0.29912	0.0597128	-5.0093	5.46274e-07	2.26177e-05	1.82242
NC_046176.1:7360089-7363812	85.7366	-0.616216	0.12314	-5.00418	5.60989e-07	2.28764e-05	1.8173
NC_046175.1:4573426-4574545	1040.53	0.289357	0.0579874	4.99	6.03778e-07	2.31377e-05	1.8999
NC_046176.1:7644107-7647194	395.805	0.503373	0.101234	4.97239	6.61323e-07	2.49059e-05	1.8999
NW_022657365.1:38028-41063	16.6948	1.47364	0.297025	4.96133	7.00136e-07	0.000236027	0.132369
NC_046180.1:4466624-4486857	9059.34	-0.362936	0.0736163	-4.9301	8.21869e-07	3.04276e-05	1.8999
NC_046174.1:5053930-5079544	853.338	-0.267376	0.0544637	-4.90924	9.14287e-07	3.47978e-05	1.8173
NC_046178.1:6249393-6254071	678.449	-0.291857	0.0598874	-4.87343	1.09676e-06	4.10584e-05	1.8173
NC_046176.1:8250645-8255845	8437.85	0.290335	0.0601517	4.82672	1.388e-06	5.01707e-05	1.82242
NC_046182.1:7871633-7874589	4798.86	0.292069	0.0605309	4.82512	1.39918e-06	4.92947e-05	1.8999
NC_046180.1:3084823-3094006	355.221	-0.359034	0.0746758	-4.8079	1.52527e-06	5.20575e-05	1.8999
NC_046174.1:14033-36173	34826.7	0.31983	0.0669589	4.7765	1.78368e-06	6.24891e-05	1.82242
NC_046175.1:4708218-4714775	1207.1	-0.293065	0.061608	-4.75693	1.96562e-06	6.68206e-05	1.82242
NC_046175.1:1747566-1766800	626.758	-0.272164	0.0573798	-4.7432	2.10367e-06	6.68206e-05	1.95003
NW_022654227.1:37124-55621	689.968	-0.231508	0.0488979	-4.73451	2.19582e-06	7.40201e-05	1.81045
NC_046183.1:5970765-5974635	680.799	0.408298	0.0864992	4.72025	2.3555e-06	7.74411e-05	1.81045
NC_046178.1:3622318-3633506	446.127	-0.331095	0.0703811	-4.70431	2.5472e-06	7.74411e-05	1.95003
NC_046179.1:1629977-1634421	113.564	0.456552	0.0970499	4.7043	2.54736e-06	8.22419e-05	1.81045
NW_022655686.1:71184-72091	19.079	1.05998	0.226737	4.67491	2.94085e-06	0.000788041	0.132369
NC_046175.1:4593305-4656622	2204.63	-0.246699	0.0529973	-4.65493	3.24089e-06	9.5794e-05	1.95003
NC_046175.1:2351059-2354420	41.0257	0.685939	0.148829	4.60891	4.04778e-06	0.000121119	1.8999
NW_022656806.1:544-5700	71.4024	0.576922	0.125494	4.59722	4.28172e-06	0.000132632	1.81045
NW_022656825.1:3022-6438	210.251	-0.318881	0.0694434	-4.59196	4.39107e-06	0.000134206	1.81045
NW_022655044.1:55-50838	829.839	-0.266011	0.0581643	-4.57344	4.79787e-06	0.000141892	1.82242
NC_046180.1:5725912-5730517	325.924	-0.349383	0.0764625	-4.56934	4.89272e-06	0.000137007	1.95003
NC_046182.1:6415940-6429544	351.246	0.286382	0.0628636	4.55561	5.22326e-06	0.000142513	1.95003
NC_046178.1:4323530-4328443	111.026	-0.462812	0.10174	-4.54896	5.39122e-06	0.000156431	1.81045
NC_046176.1:8588087-8608752	474.78	0.259188	0.0571933	4.53178	5.8488e-06	0.000167586	1.81045
NC_046176.1:8710815-8714017	1775.5	0.332323	0.0736146	4.51436	6.3509e-06	0.000171264	1.8999
NC_046180.1:4436481-4462768	1385.03	-0.269129	0.05973	-4.50576	6.61365e-06	0.00018488	1.81045
NC_046174.1:7243577-7257596	449.688	0.257146	0.0573053	4.4873	7.21301e-06	0.000189826	1.8999
NC_046181.1:6156352-6167740	926.217	-0.19249	0.0429979	-4.47672	7.57995e-06	0.000203642	1.8173
NC_046175.1:13177235-13178472	48.1635	-0.64024	0.143129	-4.47318	7.70637e-06	0.000200395	1.8999
NW_022657035.1:37751-42163	60.2471	0.575204	0.128754	4.46747	7.9151e-06	0.000207758	1.8173
NC_046175.1:4881968-4916999	810.629	-0.234742	0.0526029	-4.46253	8.09975e-06	0.000209599	1.82242
NC_046177.1:2219178-2232016	157143	0.337616	0.0757249	4.45846	8.25501e-06	0.00020428	1.95003
NC_046182.1:2872725-2876435	82.2607	0.512473	0.115337	4.44325	8.86097e-06	0.000223204	1.81045
NW_022655826.1:15876-29059	500.459	-0.240533	0.054207	-4.43731	9.10904e-06	0.000217816	1.95003
NC_046178.1:1625768-1673380	1366.93	-0.256445	0.0578264	-4.43473	9.21857e-06	0.000217986	1.95003
NC_046176.1:6328216-6363599	942.061	-0.179312	0.0405144	-4.42588	9.60488e-06	0.000236027	1.82242
NC_046181.1:8300139-8300243	10.9642	1.22347	0.277742	4.40506	1.05756e-05	0.00208945	0.151114
NC_046179.1:7319492-7341837	237.943	-0.294944	0.0670242	-4.40056	1.07973e-05	0.00025996	1.8173
NW_022656832.1:6042-16332	113.685	-0.416544	0.094762	-4.39569	1.10423e-05	0.00025996	1.8173
NC_046181.1:7143599-7146084	456.93	0.305436	0.0695505	4.39158	1.12531e-05	0.000261484	1.82242
NC_046180.1:2260967-2262016	30.2379	-0.774936	0.176501	-4.39054	1.13068e-05	0.00025996	1.8999
NW_022655800.1:5-1174	4737	0.278115	0.0634085	4.38609	1.15405e-05	0.00025996	1.8999
NC_046179.1:4183560-4183595	14.3583	-1.21719	0.277944	-4.37924	1.19092e-05	0.00230809	0.146664
NC_046174.1:4447933-4452605	133.63	-0.378381	0.086785	-4.35998	1.30072e-05	0.000279613	1.95003
NW_022653898.1:37708-40915	75.7009	0.528513	0.122016	4.33151	1.48089e-05	0.000315159	1.95003
NC_046179.1:4743457-4753969	289.389	-0.291013	0.0678611	-4.28836	1.79997e-05	0.000379271	1.95003
NC_046174.1:4433572-4444503	390.5	-0.288285	0.0675887	-4.26528	1.9965e-05	0.000416558	1.95003
NC_046174.1:5891454-5893553	81.9667	0.468067	0.109845	4.26114	2.03385e-05	0.000450922	1.8173
NW_022654857.1:23684-25634	26.5619	0.747073	0.175632	4.25363	2.10332e-05	0.00045987	1.82242
NW_022656699.1:5549-15380	180.383	-0.402864	0.0947509	-4.25182	2.12043e-05	0.00045987	1.82242
NC_046178.1:7943013-7944052	88.6647	-0.501833	0.118344	-4.24045	2.2307e-05	0.000480569	1.8173
NC_046178.1:1351543-1352096	44.3515	-0.742675	0.176511	-4.20753	2.58173e-05	0.000553082	1.81045
NC_046176.1:9282556-9306401	1295.2	0.350168	0.0834888	4.19419	2.73846e-05	0.000572111	1.82242
NC_046177.1:9142376-9154466	18749.1	0.35141	0.0838384	4.19152	2.77097e-05	0.000577431	1.81045
NW_022656101.1:7999-15826	880.698	0.237238	0.0566755	4.1859	2.84035e-05	0.000559699	1.95003
NC_046174.1:5140697-5166105	509.851	-0.277735	0.0664383	-4.18035	2.91063e-05	0.000598804	1.8173
NC_046182.1:4254649-4263068	130.82	0.45184	0.108607	4.16032	3.17808e-05	0.000634833	1.82242
NC_046183.1:14-898	41.469	0.752208	0.181213	4.15097	3.3107e-05	0.000629083	1.95003
NC_046176.1:21260-25259	85.5343	0.473485	0.114185	4.14664	3.37384e-05	0.000640832	1.8999
NC_046181.1:1069358-1075668	823.558	-0.198911	0.0479742	-4.14621	3.38018e-05	0.000634833	1.95003
NW_022653813.1:28921-37045	138.804	0.336749	0.0813999	4.13697	3.5192e-05	0.000692797	1.8173
NC_046179.1:4603278-4620482	419.426	-0.240588	0.0591541	-4.06714	4.75946e-05	0.000924565	1.81045
NC_046178.1:5689922-5695017	585.77	-0.20146	0.0496197	-4.06007	4.90573e-05	0.000938765	1.82242
NC_046182.1:4342868-4361744	221.96	0.315168	0.0778543	4.04818	5.16185e-05	0.000982301	1.8173
NC_046179.1:4560394-4566020	50.768	0.644424	0.159393	4.043	5.27721e-05	0.00099316	1.82242
NC_046176.1:4042486-4047362	377.047	0.237234	0.0587951	4.03492	5.46213e-05	0.00102161	1.8173
NC_046181.1:5540572-5571539	468.872	-0.201925	0.0500549	-4.03407	5.48187e-05	0.00102161	1.81045
NC_046175.1:6786631-6839782	1543.29	0.234526	0.058867	3.98399	6.77668e-05	0.00119375	1.8999
NC_046183.1:4217538-4218578	82.0303	0.453258	0.114446	3.96047	7.48036e-05	0.00137175	1.81045
NC_046176.1:8473007-8483715	74.952	-0.529204	0.133811	-3.95487	7.65776e-05	0.00139313	1.81045
NW_022656826.1:61891-73141	1460.79	-0.197437	0.0502009	-3.93293	8.39167e-05	0.00151463	1.81045
NC_046176.1:1804662-1806571	18.7638	1.27259	0.324154	3.92588	8.64137e-05	0.0115593	0.144299
NC_046175.1:3146255-3147866	51.0141	1.08798	0.277466	3.92113	8.81365e-05	0.00155584	1.82242
NC_046174.1:6439614-6499020	22171.6	0.134892	0.0344096	3.92018	8.84842e-05	0.00156021	1.81045
NW_022656101.1:42560-56897	803.516	0.311515	0.0797614	3.90558	9.39989e-05	0.00155584	1.95003
NC_046176.1:8247074-8248753	2397.95	0.378153	0.0974871	3.879	0.000104885	0.00169821	1.95003
NC_046181.1:5269992-5289833	997.069	0.733539	0.189156	3.87797	0.000105332	0.00169821	1.95003
NC_046176.1:8030087-8052339	389.061	-0.248164	0.0640703	-3.87331	0.000107368	0.00171802	1.95003
NC_046180.1:7865017-7865504	19.4956	0.828841	0.214433	3.86526	0.000110969	0.0135531	0.151114
NC_046174.1:7146040-7154542	214.38	-0.286233	0.0740864	-3.86351	0.000111771	0.00177514	1.95003
NC_046183.1:2954282-2955210	11.4379	1.10904	0.287824	3.8532	0.000116586	0.0144057	0.146664
NC_046183.1:3358415-3369269	294.594	0.519198	0.134913	3.84838	0.000118902	0.00200468	1.81045
NC_046182.1:5845761-5860864	228.58	-0.27455	0.0713604	-3.84738	0.000119389	0.00200468	1.8173
NC_046183.1:5169312-5171770	90.154	0.4615	0.119996	3.84595	0.000120088	0.00200928	1.81045
NC_046178.1:1713331-1721350	23677	0.250792	0.0653047	3.84034	0.000122866	0.00204087	1.81045
NC_046180.1:3653628-3661748	2334.87	0.35331	0.0926276	3.81431	0.000136564	0.00221175	1.8173
NC_046181.1:5584974-5621901	791.619	-0.185238	0.0486343	-3.8088	0.000139643	0.00217876	1.8999
NC_046177.1:4653762-4661085	941.435	0.182922	0.0481728	3.79722	0.00014633	0.00229808	1.82242
NC_046177.1:5464658-5471153	170.762	0.355182	0.0936754	3.79163	0.000149664	0.00229808	1.8999
NC_046180.1:2716936-2718329	63.9228	0.469423	0.123948	3.78725	0.000152322	0.00229808	1.8999
NW_022656826.1:27216-34089	224.167	-0.253697	0.0669894	-3.78713	0.000152399	0.00229808	1.8999
NC_046178.1:2455666-2470229	648.338	-0.223815	0.0592278	-3.77888	0.000157534	0.00243972	1.8173
NC_046174.1:5561139-5621446	1010.02	-0.168396	0.0445931	-3.77628	0.000159186	0.00243972	1.8173
NC_046178.1:4161649-4170548	219.349	-0.258632	0.06855	-3.7729	0.00016136	0.00245655	1.8173
NC_046183.1:7926343-7928036	9.53791	-1.44767	0.384252	-3.7675	0.000164888	0.0202584	0.135654
NW_022655826.1:30071-52739	1333.98	-0.204588	0.0543646	-3.76326	0.000167712	0.00252923	1.82242
NC_046181.1:4072291-4074288	51.3115	0.813855	0.216525	3.75872	0.000170788	0.00243972	1.95003
NC_046181.1:6228416-6239654	639.263	-0.203536	0.0542803	-3.74972	0.000177033	0.00265222	1.82242
NW_022656902.1:1670-1717	3.08022	-2.92091	0.780181	-3.74388	0.000181198	0.0205086	0.146664
NC_046177.1:4431398-4461410	530.299	-0.173574	0.0464515	-3.73667	0.000186474	0.00276515	1.8173
NC_046182.1:5006144-5051075	506.426	-0.256368	0.0686246	-3.7358	0.000187121	0.00267146	1.8999
NC_046174.1:5834394-5856537	545.255	-0.180986	0.0488457	-3.70527	0.000211168	0.00308251	1.82242
NC_046178.1:2287316-2315160	1026.21	0.319274	0.0863368	3.69801	0.000217296	0.0029835	1.95003
NC_046182.1:6023829-6029346	77.1227	-0.402082	0.108845	-3.69409	0.000220674	0.00318943	1.8173
NC_046177.1:5126117-5141248	453.377	-0.209125	0.0567031	-3.68807	0.000225962	0.00314379	1.8999
NW_022656802.1:6383-8603	134.362	0.470047	0.127801	3.67796	0.000235106	0.00337666	1.8173
NC_046176.1:7412614-7431612	247.501	0.280179	0.0765924	3.65805	0.000254137	0.00358726	1.82242
NC_046179.1:6349112-6352366	21.4908	-0.829053	0.226704	-3.65699	0.000255198	0.00358726	1.82242
NC_046175.1:4940078-4970678	380.512	-0.213694	0.0585422	-3.65026	0.00026198	0.00357655	1.8999
NW_022656802.1:65071-66163	21.0158	-0.826451	0.227407	-3.63425	0.000278796	0.00373607	1.8999
NC_046178.1:1764219-1766299	31.5073	0.615183	0.16949	3.62961	0.000283846	0.00388176	1.82242
NC_046179.1:4833928-4861013	875.838	-0.185437	0.0510969	-3.62913	0.000284376	0.00378762	1.8999
NC_046180.1:9092602-9098416	167.182	-0.382276	0.105337	-3.62907	0.000284448	0.00388176	1.8173
NC_046174.1:3968269-3969832	28.7455	0.629126	0.173398	3.62822	0.000285382	0.00388176	1.81045
NW_022656683.1:61-4584	31.6437	0.681506	0.187873	3.62749	0.00028619	0.00388176	1.81045
NC_046178.1:4943998-4947778	20.0933	-0.805447	0.222076	-3.62689	0.000286855	0.0289886	0.146664
NC_046182.1:4316348-4318864	39.4084	0.544933	0.150289	3.6259	0.000287952	0.003812	1.8999
NC_046174.1:12450056-12451165	60.4539	-0.434302	0.120431	-3.60624	0.000310667	0.00399175	1.8999
NW_022656843.1:47156-49737	1258.72	0.244784	0.0683418	3.58176	0.000341288	0.00454835	1.81045
NC_046178.1:2350125-2356742	197.656	-0.322551	0.0900872	-3.58043	0.000343026	0.00438175	1.8999
NW_022656821.1:62116-97005	514.779	-0.214088	0.0597997	-3.58009	0.000343475	0.00455105	1.81045
NC_046175.1:4867538-4879855	405.682	-0.206106	0.0579223	-3.55832	0.000373237	0.00484276	1.8173
NC_046179.1:4757756-4768362	397.691	-0.327269	0.0920626	-3.55485	0.000378194	0.00489782	1.81045
NC_046182.1:5727708-5729922	421.024	0.238172	0.0670459	3.55237	0.000381775	0.00478867	1.8999
NC_046177.1:6206266-6207917	1957.39	0.244229	0.068776	3.55108	0.00038365	0.00478867	1.8999
NW_022656838.1:43421-45115	7.41449	1.18269	0.333338	3.54801	0.000388152	0.0388794	0.132369
NC_046179.1:6131045-6137212	160.626	0.2859	0.0807909	3.53876	0.000402012	0.0051575	1.8173
NC_046175.1:10253003-10266628	15366.3	0.650388	0.184175	3.53136	0.000413434	0.00525961	1.82242
NC_046183.1:2211612-2214424	65.2073	-0.464381	0.131704	-3.52595	0.000421971	0.00532526	1.81045
NC_046177.1:5403894-5425751	519.712	-0.220267	0.0625072	-3.52387	0.000425299	0.00532526	1.8173
NC_046179.1:4648398-4667839	252.854	-0.257611	0.0731389	-3.52222	0.000427949	0.00532526	1.82242
NC_046180.1:3883354-3886571	59.6453	-0.467718	0.133021	-3.51613	0.000437889	0.00541934	1.82242
NC_046178.1:1441806-1447882	269.914	0.255917	0.0729081	3.51013	0.000447882	0.00529539	1.95003
NC_046175.1:6696235-6702122	129.541	-0.324295	0.0926217	-3.50129	0.000463014	0.00568446	1.82242
NC_046181.1:4805023-4805893	8.78601	1.54089	0.441464	3.49042	0.000482269	0.0418597	0.146664
NC_046180.1:4244727-4259657	372.204	-0.220211	0.0632211	-3.48319	0.000495477	0.00605065	1.8173
NC_046176.1:6287761-6315186	1348.88	0.337121	0.0968051	3.48247	0.000496816	0.00568446	1.95003
NC_046178.1:4723952-4724112	10.247	1.05101	0.302809	3.47087	0.000518766	0.0432879	0.151114
NC_046183.1:3774894-3787276	140.716	-0.290916	0.0842792	-3.45182	0.000556828	0.00630333	1.95003
NC_046182.1:5809399-5821402	243.147	-0.29855	0.0864943	-3.45167	0.000557119	0.00643878	1.8999
NC_046179.1:3719682-3729124	119.287	-0.341564	0.099032	-3.44903	0.0005626	0.00673856	1.82242
NC_046177.1:5363629-5402587	1298.43	-0.178183	0.0516803	-3.44779	0.000565198	0.00673856	1.82242
NC_046180.1:3421608-3437988	609.327	-0.242017	0.0703768	-3.43887	0.000584139	0.00692811	1.82242
NC_046176.1:7105390-7106217	19.7455	-0.802421	0.233574	-3.4354	0.000591674	0.0470095	0.151114
NC_046175.1:7670651-7676752	177.207	0.264735	0.0773039	3.42461	0.000615694	0.00728497	1.8173
NC_046178.1:2407991-2412777	130.171	0.337776	0.098715	3.42173	0.000622238	0.00732446	1.8173
NC_046177.1:4519091-4530123	305.365	0.223174	0.0655387	3.40523	0.000661087	0.00740528	1.8999
NC_046176.1:9961876-9963520	414.128	0.335207	0.0987416	3.39479	0.000686812	0.00803236	1.81045
NC_046180.1:3142335-3149745	70.9486	-0.37824	0.1119	-3.38015	0.00072446	0.00839786	1.8173
NC_046175.1:1715955-1736597	309.854	-0.244642	0.0725773	-3.37078	0.000749546	0.00861378	1.8173
NC_046175.1:2346828-2350014	45.2731	0.48308	0.143844	3.35835	0.000784093	0.00894589	1.8173
NC_046177.1:6219768-6229817	134.578	0.309056	0.0920325	3.35812	0.000784747	0.00861378	1.8999
NC_046181.1:1065839-1067463	283.337	0.254513	0.0758114	3.35718	0.000787407	0.00894589	1.8173
NW_022657204.1:49907-60786	2763.54	0.184075	0.0548503	3.35596	0.000790911	0.00897508	1.81045
NC_046183.1:4820366-4829294	123.854	0.319024	0.0951386	3.35325	0.00079868	0.00901859	1.81045
NC_046176.1:3169796-3171591	27.4773	0.657324	0.196449	3.34603	0.000819771	0.00919778	1.81045
NC_046181.1:8776620-8778422	26.7725	0.65782	0.19676	3.34326	0.000828012	0.00919778	1.82242
NC_046179.1:5574549-5579770	41.8181	-0.513374	0.154163	-3.33007	0.000868247	0.0095979	1.82242
NC_046179.1:6153834-6161690	67.3347	-0.396477	0.119375	-3.32126	0.000896117	0.00988587	1.8173
NC_046182.1:7612279-7615121	48.7343	-0.517916	0.156658	-3.30602	0.000946311	0.0102905	1.8173
NC_046174.1:6943193-6957112	207.322	0.255378	0.0772798	3.30458	0.000951184	0.00998892	1.8999
NC_046180.1:3802644-3825025	27691	0.435392	0.132169	3.29421	0.00098699	0.0102905	1.8999
NC_046183.1:4189982-4195282	646.43	0.264707	0.0804553	3.29011	0.00100147	0.0107572	1.82242
NC_046181.1:7286590-7287873	46.5188	-0.573883	0.174845	-3.28224	0.00102987	0.0106615	1.8999
NW_022654497.1:593-3434	65.433	0.491701	0.150367	3.26999	0.0010755	0.0115305	1.8173
NC_046176.1:9441500-9442623	56.972	-0.41361	0.126583	-3.2675	0.001085	0.0115456	1.82242
NC_046177.1:6274392-6281168	130.989	-0.319761	0.0979632	-3.2641	0.00109813	0.0116	1.81045
NC_046183.1:4900103-4906661	94.0538	0.386992	0.119057	3.25047	0.00115213	0.0116	1.8999
NW_022656563.1:5471-12969	187.648	-0.256335	0.0793447	-3.23065	0.00123509	0.0120226	1.95003
NC_046177.1:5866377-5875678	142.906	-0.252641	0.0782131	-3.23017	0.00123718	0.0120226	1.95003
NC_046179.1:4702988-4726042	667.403	-0.20664	0.0639962	-3.22895	0.00124247	0.0129457	1.81045
NW_022656563.1:63559-64160	49.3668	0.486235	0.151531	3.20882	0.00133279	0.0135531	1.82242
NW_022654798.1:8822-25142	503.885	-0.190698	0.0594394	-3.20827	0.00133537	0.0135531	1.8173
NC_046174.1:5172193-5177415	924.791	-0.303803	0.0948603	-3.20263	0.00136177	0.0138121	1.81045
NC_046176.1:6670893-6708587	1232.14	-0.146279	0.0457247	-3.19913	0.00137845	0.0135531	1.8999
NC_046177.1:2303030-2306218	39.3412	0.573841	0.179409	3.1985	0.00138142	0.0135531	1.8999
NC_046178.1:3523706-3529776	74.3951	0.364482	0.114276	3.18948	0.0014253	0.0143295	1.81045
NC_046176.1:9031948-9059149	584.003	-0.170475	0.0536493	-3.17758	0.0014851	0.0146813	1.8173
NC_046174.1:6244042-6266048	475.557	-0.205712	0.0647618	-3.17644	0.00149095	0.0139779	1.95003
NC_046175.1:2449034-2451774	24.8216	0.666966	0.211078	3.15981	0.00157873	0.0146079	1.95003
NC_046180.1:5322264-5328428	68.6267	0.44178	0.140143	3.15236	0.00161956	0.0158106	1.82242
NC_046174.1:4421778-4426904	620.343	0.235821	0.0748102	3.15226	0.00162011	0.0158106	1.8173
NC_046182.1:2851896-2855906	435.287	-0.222407	0.0706833	-3.14652	0.00165223	0.0155561	1.8999
NW_022655686.1:3979-10321	197.25	0.288988	0.0924891	3.12456	0.00178073	0.0164818	1.8999
NC_046183.1:3921928-3932688	58.5417	-0.399808	0.128079	-3.12157	0.00179891	0.016291	1.95003
NC_046178.1:8736240-8747278	183.458	-0.277182	0.0891701	-3.10846	0.00188064	0.0168875	1.95003
NC_046175.1:1547841-1549556	133.571	-0.296779	0.0956544	-3.10262	0.00191814	0.0182009	1.82242
NC_046180.1:5738929-5789760	1623.26	-0.123545	0.0398196	-3.10261	0.00191825	0.0182009	1.82242
NC_046176.1:8485215-8492641	71.8507	0.403885	0.130484	3.09528	0.00196628	0.0180462	1.8999
NW_022657213.1:51833-54767	84.6424	-0.396622	0.128251	-3.09254	0.00198452	0.0187237	1.82242
NC_046174.1:5284959-5300064	563.162	-0.204441	0.0661971	-3.08837	0.00201261	0.0189074	1.81045
NC_046180.1:2379494-2386745	82.073	0.391286	0.126869	3.08417	0.00204121	0.0190157	1.8173
NC_046177.1:6186408-6194133	233.496	-0.231948	0.075271	-3.0815	0.00205959	0.0190157	1.82242
NW_022656936.1:133-1297	25.3319	-0.585971	0.190289	-3.07937	0.00207439	0.0187237	1.8999
NC_046180.1:2914474-2982547	1233.22	-0.121344	0.0394968	-3.07224	0.00212456	0.0196372	1.81045
NC_046178.1:5702005-5704145	136.472	-0.291873	0.0951146	-3.06865	0.00215027	0.0190157	1.8999
NC_046179.1:4806845-4832879	682.736	-0.142468	0.0464483	-3.06724	0.00216048	0.0189074	1.95003
NC_046178.1:1706195-1711477	1029.06	0.263953	0.08687	3.03848	0.00237774	0.02141	1.8173
NC_046174.1:4992603-5009099	198.716	-0.223742	0.0736679	-3.03717	0.00238809	0.02141	1.82242
NW_022656839.1:19-20729	317.66	0.180027	0.0593525	3.03319	0.00241983	0.0215251	1.82242
NC_046183.1:4558271-4566914	130.921	-0.313	0.103354	-3.02842	0.0024584	0.0216987	1.82242
NC_046176.1:10388807-10391325	132.106	-0.272716	0.0901081	-3.02654	0.00247367	0.0209082	1.95003
NC_046176.1:8695890-8702906	149.772	-0.261629	0.0864522	-3.02629	0.00247577	0.0209082	1.95003
NC_046179.1:6270409-6278734	54.8057	0.382983	0.126785	3.02072	0.00252173	0.0215251	1.8999
NC_046174.1:6025647-6027043	43.9618	0.427686	0.141644	3.01944	0.00253246	0.0224132	1.81045
NW_022656512.1:22439-26395	26.9887	0.544859	0.180524	3.0182	0.00254278	0.0216119	1.8999
NC_046174.1:4391758-4409177	319.613	-0.196925	0.0653544	-3.01319	0.00258517	0.0227057	1.8173
NC_046176.1:7848670-7851638	47.2849	-0.40935	0.135862	-3.01297	0.00258702	0.0227207	1.81045
NC_046176.1:7253853-7270027	121.41	-0.308383	0.1027	-3.00275	0.00267552	0.0233439	1.81045
NW_022656708.1:73-4673	145.087	0.256143	0.0853119	3.00243	0.00267835	0.0233439	1.81045
NC_046177.1:5530938-5532395	41.1718	0.502843	0.168572	2.98297	0.0028547	0.0244685	1.82242
NC_046181.1:1089447-1090048	40.9068	0.960575	0.322759	2.97614	0.00291904	0.0246813	1.82242
NC_046179.1:6142795-6151479	107.84	-0.322945	0.108734	-2.97005	0.00297751	0.0250198	1.82242
NC_046179.1:4263668-4275308	345.157	0.28304	0.0953422	2.96867	0.00299089	0.0244685	1.8999
NC_046183.1:2643283-2651623	285.056	-0.203478	0.0686664	-2.96329	0.00304374	0.0254823	1.82242
NW_022657228.1:14123-21400	187.151	-0.243184	0.0821116	-2.96163	0.00306011	0.0244685	1.95003
NW_022656732.1:92-2738	148.743	0.248859	0.0840281	2.96162	0.00306027	0.0244685	1.95003
NC_046178.1:4329557-4340816	333.013	-0.224727	0.0760264	-2.9559	0.00311753	0.0246813	1.95003
NC_046175.1:8001210-8022960	33335.3	0.209241	0.0708199	2.95454	0.00313131	0.0246813	1.95003
NC_046176.1:1705863-1707764	56.5595	-0.392999	0.133308	-2.94805	0.00319785	0.0265122	1.82242
NC_046181.1:3596981-3598187	33.3338	-0.502189	0.170379	-2.94748	0.00320378	0.0265122	1.8173
NC_046174.1:7924386-7926723	118.498	-0.288523	0.0978899	-2.94743	0.00320431	0.0265122	1.8173
NC_046175.1:7244575-7253037	521.318	0.188156	0.0639234	2.94346	0.00324569	0.0259694	1.8999
NW_022656879.1:21662-23063	154.205	0.443365	0.15079	2.94028	0.00327912	0.0270332	1.8173
NW_022656047.1:18969-20229	33.5752	0.539607	0.184907	2.91825	0.00351999	0.0276575	1.8999
NC_046174.1:13454625-13464456	134.143	0.26258	0.0901652	2.91221	0.00358884	0.0280975	1.8999
NC_046174.1:5671338-5692790	774.339	0.139741	0.0480515	2.90816	0.00363565	0.0296577	1.81045
NC_046180.1:4348346-4352855	96.9075	0.302869	0.10457	2.89633	0.00377554	0.0304658	1.8173
NC_046180.1:4490116-4492420	144.996	-0.261093	0.0904835	-2.88553	0.00390752	0.0312217	1.82242
NC_046175.1:3462021-3468387	96.4262	-0.286814	0.099616	-2.8792	0.0039869	0.0306644	1.8999
NC_046174.1:5491553-5497233	67.6804	0.347724	0.120884	2.87651	0.00402096	0.030345	1.95003
NC_046181.1:7106506-7114901	192.931	0.221162	0.0769423	2.87438	0.00404818	0.0321202	1.82242
NC_046176.1:6393765-6401205	36.8273	-0.467293	0.163248	-2.86248	0.00420336	0.0330629	1.82242
NC_046181.1:7515863-7530101	102.527	-0.292432	0.102218	-2.86085	0.00422506	0.0330629	1.82242
NC_046182.1:6039864-6049771	71.8158	-0.383654	0.13411	-2.86074	0.00422654	0.0314504	1.95003
NC_046183.1:4358679-4365553	79.4837	-0.32005	0.111896	-2.86024	0.00423314	0.0331055	1.8173
NC_046178.1:2272656-2276043	93.4543	-0.332148	0.116366	-2.85434	0.00431265	0.0337394	1.81045
NC_046176.1:8405277-8408454	52.7032	0.362737	0.127344	2.84848	0.00439282	0.0340049	1.8173
NC_046181.1:5772305-5773457	26.4594	0.51095	0.179416	2.84786	0.00440145	0.0330629	1.8999
NC_046183.1:2820300-2824984	86.2291	0.316909	0.111325	2.84669	0.00441764	0.0326441	1.95003
NW_022653487.1:43743-50527	62.1957	0.359833	0.126524	2.84399	0.00445525	0.0342559	1.8173
NC_046176.1:6416200-6429112	273.31	-0.225526	0.079599	-2.83328	0.00460736	0.0350898	1.82242
NC_046177.1:1643376-1645535	21.4711	0.618178	0.218397	2.83052	0.00464725	0.0342559	1.8999
NC_046178.1:9280572-9295632	144.22	0.233263	0.082471	2.82842	0.00467782	0.0338612	1.95003
NC_046177.1:9139884-9140575	80.3102	0.353747	0.125228	2.82483	0.00473061	0.0346752	1.8999
NC_046174.1:8664291-8667155	21.6722	0.620401	0.219654	2.82445	0.00473619	0.035708	1.8173
NC_046179.1:5799450-5818870	167.462	0.246822	0.0874956	2.82096	0.004788	0.035708	1.82242
NC_046181.1:8860229-8862844	86.9876	-0.285121	0.101498	-2.80914	0.00496743	0.035708	1.8999
NC_046183.1:3415059-3416887	48.3577	-0.423146	0.150711	-2.80767	0.00499016	0.035708	1.8999
NC_046175.1:7348346-7360966	224.877	-0.256251	0.0912774	-2.80739	0.00499454	0.0354308	1.95003
NC_046174.1:2026923-2038843	153.95	-0.23361	0.0833973	-2.80117	0.00509177	0.0362283	1.8999
NW_022656827.1:20503-25893	124.095	0.26182	0.0935112	2.79987	0.00511224	0.035708	1.95003
NW_022653997.1:30467-32946	41.1463	0.450457	0.160964	2.79849	0.00513429	0.035708	1.95003
NW_022655586.1:3075-21101	701.561	-0.156817	0.0561369	-2.79348	0.00521445	0.0385575	1.81045
NW_022655686.1:25660-27585	78.3098	-0.296055	0.106075	-2.79099	0.00525467	0.0372659	1.8999
NC_046182.1:6655810-6662755	330.926	0.211056	0.0756689	2.78921	0.00528373	0.0388775	1.81045
NC_046178.1:2684603-2699639	476.65	-0.166135	0.0595741	-2.78872	0.00529165	0.0388775	1.81045
NC_046176.1:7542845-7557708	220.926	-0.242318	0.0870312	-2.78427	0.00536485	0.0391542	1.81045
NC_046182.1:5915661-5923144	129.211	0.274232	0.098707	2.77824	0.00546539	0.0385575	1.8999
NW_022653487.1:11022-12586	75.7668	-0.315094	0.113746	-2.77015	0.00560306	0.0401235	1.82242
NC_046180.1:3754490-3785103	382.78	0.151568	0.0547547	2.76813	0.00563793	0.0402466	1.82242
NC_046178.1:4935325-4941110	189.248	-0.268938	0.0971999	-2.76686	0.00565992	0.0391542	1.8999
NW_022656802.1:35502-63233	649.711	-0.161599	0.0584106	-2.76661	0.00566433	0.0391542	1.8999
NC_046181.1:7491620-7514041	240.182	-0.18771	0.0679309	-2.76325	0.00572281	0.0394337	1.8999
NC_046174.1:6316360-6319812	78.4112	0.299991	0.108821	2.75674	0.00583814	0.0416175	1.81045
NC_046176.1:6066574-6070870	80.8628	-0.330133	0.119775	-2.75629	0.00584615	0.0416175	1.81045
NC_046181.1:5300367-5311015	433.39	-0.174336	0.063299	-2.75418	0.00588402	0.0416175	1.82242
NW_022656827.1:65854-66463	98.632	0.273464	0.0993785	2.75174	0.00592788	0.0416634	1.82242
NC_046182.1:5417671-5423281	367.931	0.188875	0.0686451	2.75147	0.00593293	0.0416875	1.8173
NC_046174.1:5961395-5965131	25.0082	0.517101	0.188847	2.7382	0.00617763	0.0416634	1.8999
NC_046182.1:5338495-5346555	77.0094	0.30907	0.113008	2.73495	0.00623901	0.0432879	1.81045
NC_046181.1:5625399-5716445	2413.56	-0.107583	0.0393527	-2.73382	0.00626046	0.0432879	1.8173
NC_046181.1:6616746-6627189	65.2417	0.319034	0.116722	2.73328	0.0062707	0.0432879	1.8173
NW_022656843.1:7251-16107	546.561	0.140134	0.0513012	2.73159	0.00630294	0.0433871	1.81045
NC_046183.1:4392234-4406737	377.04	0.186117	0.0681634	2.73046	0.00632463	0.0433808	1.82242
NC_046175.1:2932618-2953505	338.941	-0.180705	0.066292	-2.72589	0.00641282	0.04388	1.81045
NW_022656866.1:20-856	2544.51	0.173893	0.0638231	2.72462	0.00643758	0.04388	1.82242
NC_046178.1:893635-940835	16339.2	0.429039	0.157827	2.71841	0.00655959	0.0432879	1.8999
NC_046176.1:9001047-9028990	440.483	-0.155191	0.0572485	-2.71083	0.00671154	0.0454792	1.8173
NC_046182.1:4970900-4995346	425.07	-0.153141	0.0565096	-2.71	0.00672836	0.0455438	1.81045
NC_046177.1:5835427-5855423	256.797	-0.210612	0.0778594	-2.70503	0.00682986	0.045777	1.81045
NC_046176.1:6728209-6728605	28.024	0.523249	0.19346	2.70468	0.00683693	0.0444467	1.8999
NC_046176.1:7385967-7391568	95.534	0.306946	0.113493	2.70453	0.00684008	0.045777	1.8173
NC_046176.1:9666387-9668594	146.244	-0.359287	0.133434	-2.69263	0.0070891	0.0455438	1.8999
NC_046182.1:4363498-4391891	880	-0.165847	0.0616506	-2.69012	0.00714269	0.0470095	1.82242
NC_046174.1:4410311-4420699	300.285	-0.205697	0.0766369	-2.68405	0.00727373	0.0455438	1.95003
NC_046180.1:8276306-8279273	55.6025	0.408509	0.15255	2.67787	0.00740913	0.0484829	1.82242
NC_046179.1:5598972-5629889	440.241	0.407615	0.152223	2.67775	0.00741177	0.0458691	1.95003
NC_046174.1:6968250-7006127	1966.7	0.171678	0.0641156	2.67764	0.00741433	0.0458691	1.95003
NW_022656858.1:24-17304	186.926	-0.203723	0.0762402	-2.67212	0.00753746	0.0493196	1.8173
NC_046179.1:5451482-5473121	252.258	-0.213284	0.0801711	-2.66036	0.00780569	0.0478728	1.95003
F1 DESeq2 Results
Cluster	baseMean	log2FoldChange	lfcSE	stat	pvalue	padj	weight
NC_046176.1:6665951-6666332	72.2495	-0.728949	0.129924	-5.61059	2.0164e-08	4.43057e-05	1.97609
NC_046175.1:2701442-2702883	20.909	1.41233	0.267367	5.28237	1.27525e-07	0.00074307	0.186292
NC_046176.1:7936949-7939178	78.0371	-0.72124	0.146986	-4.90687	9.25396e-07	0.00074307	1.97609
NC_046176.1:10409153-10429657	1482.21	0.190866	0.0394468	4.83858	1.30769e-06	0.00074307	1.95289
NC_046182.1:4313044-4315326	18.1779	1.31455	0.274969	4.78074	1.7465e-06	0.00509755	0.12397
NC_046177.1:6469136-6483053	389.816	0.352343	0.0758775	4.64358	3.42428e-06	0.00133422	1.91787
NC_046179.1:4463958-4466266	56.0992	0.727278	0.157507	4.61744	3.885e-06	0.00133422	1.95289
NC_046178.1:2728430-2760419	1194.98	0.169112	0.0367238	4.60497	4.12528e-06	0.00133422	1.91787
NC_046180.1:8276306-8279273	90.8753	-0.519031	0.1173	-4.42482	9.65239e-06	0.00260825	1.91787
NC_046175.1:2132168-2136513	579.613	-0.257669	0.0585232	-4.40286	1.06834e-05	0.00260825	1.97609
NC_046182.1:5704820-5719896	888.674	-0.196693	0.0449166	-4.37907	1.19186e-05	0.00278738	1.85661
NC_046179.1:3604692-3618344	851.649	-0.21845	0.0506815	-4.31024	1.63077e-05	0.00346714	1.85661
NC_046179.1:4669068-4679321	743.932	-0.213556	0.0516991	-4.13075	3.61585e-05	0.00618414	1.95289
NC_046174.1:7428846-7434232	734.306	-0.327179	0.0802897	-4.07498	4.60176e-05	0.00722236	1.97609
NC_046179.1:4603278-4620482	681.327	-0.212713	0.0531992	-3.99842	6.37655e-05	0.00994179	1.85661
NC_046178.1:5362550-5366382	125.622	-0.409289	0.104251	-3.926	8.63713e-05	0.0126246	1.85661
NC_046175.1:7287300-7289466	212.74	0.291321	0.0753692	3.86525	0.000110975	0.0143436	1.97609
NW_022653394.1:73872-77532	437.09	-0.278171	0.0720347	-3.86163	0.000112635	0.0146343	1.85661
NC_046177.1:5433100-5443665	1274.2	-0.207034	0.0545695	-3.79395	0.00014827	0.0173505	1.95289
NC_046178.1:6249393-6254071	1213.16	-0.244588	0.0652403	-3.74904	0.000177516	0.0193842	1.95289
NC_046178.1:5434640-5440325	163.916	-0.633893	0.169611	-3.73735	0.000185974	0.0193842	1.97609
NC_046175.1:9689140-9689546	91.8825	-0.447702	0.120045	-3.72945	0.000191895	0.0198492	1.77565
NC_046174.1:140168-141261	413.182	-0.382773	0.102714	-3.7266	0.000194083	0.0193842	1.97609
NC_046176.1:9684306-9689655	595.728	0.262926	0.0705719	3.72565	0.000194814	0.0198492	1.77565
NC_046183.1:4251501-4258736	147.655	0.357116	0.0968394	3.68771	0.000226283	0.0204919	1.91787
NC_046174.1:4410311-4420699	494.369	0.213375	0.058203	3.66604	0.000246331	0.0206127	1.95289
NC_046178.1:1351543-1352096	69.0735	0.595468	0.16261	3.66194	0.000250314	0.0206127	1.95289
NC_046180.1:3137057-3139955	128.977	0.384203	0.10588	3.62865	0.000284904	0.0248812	1.77565
NC_046176.1:9796677-9798971	132.523	0.544706	0.150914	3.60939	0.000306916	0.0258794	1.77565
NC_046180.1:3321136-3323221	183.165	-0.313542	0.0875714	-3.58042	0.000343041	0.0274414	1.77565
NC_046176.1:7467533-7533525	2078.2	-0.161395	0.0455093	-3.54641	0.000390515	0.0274414	1.95289
NW_022657280.1:35-1327	645.937	-0.2505	0.0707106	-3.54261	0.000396195	0.0284946	1.77565
NC_046181.1:5359471-5368213	138.286	0.438919	0.124074	3.53755	0.000403865	0.0274414	1.97609
NC_046175.1:4573426-4574545	1754.64	-0.31142	0.0881662	-3.53219	0.000412133	0.0274414	1.97609
NC_046175.1:3098893-3108740	128.007	0.341197	0.0969685	3.51863	0.000433777	0.0294643	1.77565
NC_046176.1:8523938-8529061	262.034	0.27259	0.0779493	3.49701	0.000470501	0.0294643	1.97609
NC_046174.1:6583923-6585294	111.171	-0.351236	0.100871	-3.48203	0.00049763	0.0299032	1.95289
NC_046177.1:4868230-4874235	1360.86	-0.276737	0.0798988	-3.46359	0.000533013	0.0317559	1.91787
NW_022656834.1:35103-37395	135.036	-0.332657	0.0965168	-3.44662	0.000567646	0.0318002	1.95289
NC_046183.1:2079490-2081719	48.8866	-0.489462	0.142099	-3.4445	0.000572108	0.0318002	1.95289
NC_046176.1:9441500-9442623	119.855	-0.456903	0.133153	-3.43143	0.000600419	0.033433	1.85661
NC_046178.1:2053939-2058587	192.431	-0.31189	0.091109	-3.42326	0.000618744	0.033433	1.95289
NW_022655586.1:15-895	65.3135	0.427521	0.12538	3.4098	0.000650115	0.0342288	1.91787
NW_022656869.1:49906-55127	235.742	-0.269401	0.0794586	-3.39046	0.000697751	0.035902	1.91787
NC_046178.1:8694022-8706193	302.165	0.296364	0.0876402	3.38161	0.000720636	0.0383081	1.77565
NC_046174.1:5053930-5079544	1525.49	0.179985	0.053333	3.37474	0.000738857	0.0371722	1.91787
NW_022656835.1:15678-18697	145.076	-0.371901	0.111266	-3.34244	0.000830457	0.0388242	1.97609
NW_022656049.1:6190-9212	337.649	-0.252774	0.0761543	-3.31923	0.000902648	0.0443337	1.77565
NC_046175.1:4881968-4916999	1398.89	0.189844	0.0574315	3.30557	0.000947838	0.0443337	1.85661
NW_022653727.1:3599-3954	106.05	-0.427843	0.129759	-3.29722	0.000976474	0.0443337	1.97609
NC_046179.1:4743457-4753969	505.729	0.184895	0.0562824	3.28514	0.00101933	0.0467426	1.85661
NC_046180.1:4865643-4868634	289.806	-0.231315	0.0705601	-3.27827	0.00104447	0.0469746	1.85661
NC_046177.1:6391789-6399191	132.783	0.288767	0.0881784	3.27481	0.00105734	0.0487835	1.77565
