# Supplementary material for: Daphnia magna egg piRNA cluster expression profiles change as mothers age
Source: BMC Genomics. 2022 Jun 8;23:429. doi: 10.1186/s12864-022-08660-z (PMC9175491; doi:10.1186/s12864-022-08660-z)
Supplement: Supplementary file 11 — Additional file 11: File S3. Bed format file of all predicted piRNA cluster loci. [file 12864_2022_8660_MOESM11_ESM.txt]

##File S3.
##Chromsome	Start	Finish	piRNA_cluster	Differential_expression_direction
NC_046174.1	22	1004	NC_046174.1:22-1004	Not_DE
NC_046174.1	2050	11785	NC_046174.1:2050-11785	Not_DE
NC_046174.1	13392	13591	NC_046174.1:13392-13591	Not_DE
NC_046174.1	14033	36173	NC_046174.1:14033-36173	Upregulated_F0_5th_clutch
NC_046174.1	39228	39726	NC_046174.1:39228-39726	Not_DE
NC_046174.1	40865	42186	NC_046174.1:40865-42186	Not_DE
NC_046174.1	43873	44834	NC_046174.1:43873-44834	Upregulated_Eggs_1st_clutch
NC_046174.1	140168	141261	NC_046174.1:140168-141261	Upregulated_F1_1st_clutch
NC_046174.1	147881	155780	NC_046174.1:147881-155780	Not_DE
NC_046174.1	161959	162953	NC_046174.1:161959-162953	Not_DE
NC_046174.1	193035	193256	NC_046174.1:193035-193256	Not_DE
NC_046174.1	211964	213830	NC_046174.1:211964-213830	Not_DE
NC_046174.1	261102	265980	NC_046174.1:261102-265980	Upregulated_Eggs_1st_clutch
NC_046174.1	372516	373159	NC_046174.1:372516-373159	Not_DE
NC_046174.1	381205	381610	NC_046174.1:381205-381610	Not_DE
NC_046174.1	382912	384011	NC_046174.1:382912-384011	Not_DE
NC_046174.1	460549	460593	NC_046174.1:460549-460593	Not_DE
NC_046174.1	468497	468733	NC_046174.1:468497-468733	Not_DE
NC_046174.1	476393	476644	NC_046174.1:476393-476644	Not_DE
NC_046174.1	498548	498824	NC_046174.1:498548-498824	Not_DE
NC_046174.1	516031	516140	NC_046174.1:516031-516140	Not_DE
NC_046174.1	595605	597628	NC_046174.1:595605-597628	Upregulated_Eggs_1st_clutch
NC_046174.1	600032	602062	NC_046174.1:600032-602062	Upregulated_Eggs_5th_clutch
NC_046174.1	687251	687327	NC_046174.1:687251-687327	Not_DE
NC_046174.1	786697	786730	NC_046174.1:786697-786730	Not_DE
NC_046174.1	948028	948673	NC_046174.1:948028-948673	Not_DE
NC_046174.1	999142	999836	NC_046174.1:999142-999836	Not_DE
NC_046174.1	1046898	1047773	NC_046174.1:1046898-1047773	Not_DE
NC_046174.1	1055141	1055212	NC_046174.1:1055141-1055212	Not_DE
NC_046174.1	1103360	1104784	NC_046174.1:1103360-1104784	Not_DE
NC_046174.1	1194610	1194675	NC_046174.1:1194610-1194675	Not_DE
NC_046174.1	1395679	1396115	NC_046174.1:1395679-1396115	Upregulated_Eggs_1st_clutch
NC_046174.1	1420999	1421035	NC_046174.1:1420999-1421035	Not_DE
NC_046174.1	1537698	1537937	NC_046174.1:1537698-1537937	Not_DE
NC_046174.1	1586828	1589229	NC_046174.1:1586828-1589229	Not_DE
NC_046174.1	1657301	1658924	NC_046174.1:1657301-1658924	Not_DE
NC_046174.1	1664880	1665044	NC_046174.1:1664880-1665044	Upregulated_Eggs_1st_clutch
NC_046174.1	1666095	1666132	NC_046174.1:1666095-1666132	Not_DE
NC_046174.1	1680506	1681355	NC_046174.1:1680506-1681355	Not_DE
NC_046174.1	1718208	1718671	NC_046174.1:1718208-1718671	Not_DE
NC_046174.1	2026923	2038843	NC_046174.1:2026923-2038843	Upregulated_Eggs_5th_clutch
NC_046174.1	2026923	2038843	NC_046174.1:2026923-2038843	Upregulated_F0_1st_clutch
NC_046174.1	2047692	2052088	NC_046174.1:2047692-2052088	Not_DE
NC_046174.1	2141113	2141782	NC_046174.1:2141113-2141782	Not_DE
NC_046174.1	2186818	2186987	NC_046174.1:2186818-2186987	Not_DE
NC_046174.1	2275440	2275737	NC_046174.1:2275440-2275737	Not_DE
NC_046174.1	2287175	2287531	NC_046174.1:2287175-2287531	Not_DE
NC_046174.1	2395305	2396094	NC_046174.1:2395305-2396094	Not_DE
NC_046174.1	2398914	2400174	NC_046174.1:2398914-2400174	Not_DE
NC_046174.1	2401366	2404818	NC_046174.1:2401366-2404818	Upregulated_Eggs_5th_clutch
NC_046174.1	2453348	2454373	NC_046174.1:2453348-2454373	Not_DE
NC_046174.1	2458878	2459402	NC_046174.1:2458878-2459402	Not_DE
NC_046174.1	2573679	2573729	NC_046174.1:2573679-2573729	Not_DE
NC_046174.1	2659237	2659271	NC_046174.1:2659237-2659271	Not_DE
NC_046174.1	2684124	2685153	NC_046174.1:2684124-2685153	Not_DE
NC_046174.1	2763852	2764487	NC_046174.1:2763852-2764487	Upregulated_Eggs_1st_clutch
NC_046174.1	2841979	2842771	NC_046174.1:2841979-2842771	Not_DE
NC_046174.1	2894113	2894198	NC_046174.1:2894113-2894198	Not_DE
NC_046174.1	2906071	2906696	NC_046174.1:2906071-2906696	Not_DE
NC_046174.1	2908846	2909432	NC_046174.1:2908846-2909432	Upregulated_Eggs_1st_clutch
NC_046174.1	2969453	2972716	NC_046174.1:2969453-2972716	Upregulated_Eggs_1st_clutch
NC_046174.1	3049364	3050068	NC_046174.1:3049364-3050068	Not_DE
NC_046174.1	3131726	3132673	NC_046174.1:3131726-3132673	Not_DE
NC_046174.1	3244350	3244557	NC_046174.1:3244350-3244557	Not_DE
NC_046174.1	3251314	3252735	NC_046174.1:3251314-3252735	Not_DE
NC_046174.1	3254820	3255961	NC_046174.1:3254820-3255961	Not_DE
NC_046174.1	3286927	3287454	NC_046174.1:3286927-3287454	Not_DE
NC_046174.1	3331120	3331190	NC_046174.1:3331120-3331190	Not_DE
NC_046174.1	3337920	3337969	NC_046174.1:3337920-3337969	Upregulated_Eggs_1st_clutch
NC_046174.1	3340250	3340306	NC_046174.1:3340250-3340306	Not_DE
NC_046174.1	3384669	3384719	NC_046174.1:3384669-3384719	Not_DE
NC_046174.1	3398034	3398803	NC_046174.1:3398034-3398803	Not_DE
NC_046174.1	3444758	3445352	NC_046174.1:3444758-3445352	Not_DE
NC_046174.1	3480767	3480832	NC_046174.1:3480767-3480832	Not_DE
NC_046174.1	3484023	3484537	NC_046174.1:3484023-3484537	Not_DE
NC_046174.1	3591554	3592121	NC_046174.1:3591554-3592121	Upregulated_Eggs_1st_clutch
NC_046174.1	3698171	3698577	NC_046174.1:3698171-3698577	Not_DE
NC_046174.1	3701142	3701979	NC_046174.1:3701142-3701979	Not_DE
NC_046174.1	3725483	3725568	NC_046174.1:3725483-3725568	Not_DE
NC_046174.1	3907330	3912119	NC_046174.1:3907330-3912119	Not_DE
NC_046174.1	3920107	3923924	NC_046174.1:3920107-3923924	Upregulated_Eggs_1st_clutch
NC_046174.1	3968269	3969832	NC_046174.1:3968269-3969832	Upregulated_Eggs_1st_clutch
NC_046174.1	3968269	3969832	NC_046174.1:3968269-3969832	Upregulated_F0_5th_clutch
NC_046174.1	3972477	3972828	NC_046174.1:3972477-3972828	Not_DE
NC_046174.1	4086789	4087367	NC_046174.1:4086789-4087367	Not_DE
NC_046174.1	4101772	4101819	NC_046174.1:4101772-4101819	Not_DE
NC_046174.1	4213579	4213754	NC_046174.1:4213579-4213754	Not_DE
NC_046174.1	4218197	4220016	NC_046174.1:4218197-4220016	Upregulated_Eggs_1st_clutch
NC_046174.1	4296790	4315319	NC_046174.1:4296790-4315319	Upregulated_Eggs_5th_clutch
NC_046174.1	4348539	4355130	NC_046174.1:4348539-4355130	Not_DE
NC_046174.1	4356148	4360278	NC_046174.1:4356148-4360278	Not_DE
NC_046174.1	4361373	4388134	NC_046174.1:4361373-4388134	Upregulated_Eggs_5th_clutch
NC_046174.1	4391758	4409177	NC_046174.1:4391758-4409177	Upregulated_F0_1st_clutch
NC_046174.1	4410311	4420699	NC_046174.1:4410311-4420699	Upregulated_F0_1st_clutch
NC_046174.1	4410311	4420699	NC_046174.1:4410311-4420699	Upregulated_F1_5th_clutch
NC_046174.1	4421778	4426904	NC_046174.1:4421778-4426904	Upregulated_Eggs_5th_clutch
NC_046174.1	4421778	4426904	NC_046174.1:4421778-4426904	Upregulated_F0_5th_clutch
NC_046174.1	4433572	4444503	NC_046174.1:4433572-4444503	Upregulated_F0_1st_clutch
NC_046174.1	4447933	4452605	NC_046174.1:4447933-4452605	Upregulated_F0_1st_clutch
NC_046174.1	4454722	4471505	NC_046174.1:4454722-4471505	Upregulated_Eggs_1st_clutch
NC_046174.1	4522508	4523020	NC_046174.1:4522508-4523020	Not_DE
NC_046174.1	4539208	4540550	NC_046174.1:4539208-4540550	Not_DE
NC_046174.1	4557497	4557694	NC_046174.1:4557497-4557694	Not_DE
NC_046174.1	4560893	4569107	NC_046174.1:4560893-4569107	Upregulated_Eggs_1st_clutch
NC_046174.1	4570591	4580242	NC_046174.1:4570591-4580242	Not_DE
NC_046174.1	4581260	4606201	NC_046174.1:4581260-4606201	Not_DE
NC_046174.1	4633938	4634260	NC_046174.1:4633938-4634260	Not_DE
NC_046174.1	4635870	4636849	NC_046174.1:4635870-4636849	Not_DE
NC_046174.1	4766041	4766314	NC_046174.1:4766041-4766314	Not_DE
NC_046174.1	4768766	4768848	NC_046174.1:4768766-4768848	Upregulated_Eggs_5th_clutch
NC_046174.1	4769966	4770077	NC_046174.1:4769966-4770077	Not_DE
NC_046174.1	4771207	4771458	NC_046174.1:4771207-4771458	Not_DE
NC_046174.1	4772584	4773884	NC_046174.1:4772584-4773884	Upregulated_Eggs_5th_clutch
NC_046174.1	4826083	4826149	NC_046174.1:4826083-4826149	Not_DE
NC_046174.1	4827355	4828047	NC_046174.1:4827355-4828047	Not_DE
NC_046174.1	4915319	4919899	NC_046174.1:4915319-4919899	Not_DE
NC_046174.1	4921189	4925825	NC_046174.1:4921189-4925825	Not_DE
NC_046174.1	4936885	4938549	NC_046174.1:4936885-4938549	Not_DE
NC_046174.1	4943133	4944111	NC_046174.1:4943133-4944111	Not_DE
NC_046174.1	4945159	4950555	NC_046174.1:4945159-4950555	Upregulated_Eggs_1st_clutch
NC_046174.1	4952235	4953193	NC_046174.1:4952235-4953193	Upregulated_Eggs_1st_clutch
NC_046174.1	4954701	4959641	NC_046174.1:4954701-4959641	Not_DE
NC_046174.1	4961690	4964773	NC_046174.1:4961690-4964773	Not_DE
NC_046174.1	4966038	4976992	NC_046174.1:4966038-4976992	Upregulated_Eggs_5th_clutch
NC_046174.1	4978236	4980409	NC_046174.1:4978236-4980409	Not_DE
NC_046174.1	4981796	4986455	NC_046174.1:4981796-4986455	Not_DE
NC_046174.1	4988151	4991389	NC_046174.1:4988151-4991389	Not_DE
NC_046174.1	4992603	5009099	NC_046174.1:4992603-5009099	Upregulated_Eggs_1st_clutch
NC_046174.1	4992603	5009099	NC_046174.1:4992603-5009099	Upregulated_F0_1st_clutch
NC_046174.1	5010266	5019102	NC_046174.1:5010266-5019102	Not_DE
NC_046174.1	5022335	5027756	NC_046174.1:5022335-5027756	Not_DE
NC_046174.1	5028865	5031196	NC_046174.1:5028865-5031196	Not_DE
NC_046174.1	5032267	5036056	NC_046174.1:5032267-5036056	Upregulated_Eggs_1st_clutch
NC_046174.1	5041776	5045044	NC_046174.1:5041776-5045044	Not_DE
NC_046174.1	5046969	5048691	NC_046174.1:5046969-5048691	Not_DE
NC_046174.1	5053930	5079544	NC_046174.1:5053930-5079544	Upregulated_F0_1st_clutch
NC_046174.1	5053930	5079544	NC_046174.1:5053930-5079544	Upregulated_F1_5th_clutch
NC_046174.1	5086322	5090514	NC_046174.1:5086322-5090514	Upregulated_Eggs_5th_clutch
NC_046174.1	5091568	5098340	NC_046174.1:5091568-5098340	Not_DE
NC_046174.1	5101531	5121636	NC_046174.1:5101531-5121636	Upregulated_Eggs_5th_clutch
NC_046174.1	5122717	5123137	NC_046174.1:5122717-5123137	Not_DE
NC_046174.1	5140697	5166105	NC_046174.1:5140697-5166105	Upregulated_Eggs_5th_clutch
NC_046174.1	5140697	5166105	NC_046174.1:5140697-5166105	Upregulated_F0_1st_clutch
NC_046174.1	5167310	5170976	NC_046174.1:5167310-5170976	Not_DE
NC_046174.1	5172193	5177415	NC_046174.1:5172193-5177415	Upregulated_F0_1st_clutch
NC_046174.1	5178910	5180507	NC_046174.1:5178910-5180507	Not_DE
NC_046174.1	5181687	5184204	NC_046174.1:5181687-5184204	Not_DE
NC_046174.1	5185369	5189801	NC_046174.1:5185369-5189801	Upregulated_Eggs_5th_clutch
NC_046174.1	5191456	5192109	NC_046174.1:5191456-5192109	Not_DE
NC_046174.1	5193269	5194440	NC_046174.1:5193269-5194440	Not_DE
NC_046174.1	5198993	5201601	NC_046174.1:5198993-5201601	Not_DE
NC_046174.1	5209418	5213046	NC_046174.1:5209418-5213046	Not_DE
NC_046174.1	5228872	5235389	NC_046174.1:5228872-5235389	Upregulated_Eggs_1st_clutch
NC_046174.1	5237283	5239906	NC_046174.1:5237283-5239906	Not_DE
NC_046174.1	5241380	5260133	NC_046174.1:5241380-5260133	Not_DE
NC_046174.1	5261306	5270571	NC_046174.1:5261306-5270571	Not_DE
NC_046174.1	5271956	5273839	NC_046174.1:5271956-5273839	Not_DE
NC_046174.1	5277582	5283403	NC_046174.1:5277582-5283403	Upregulated_Eggs_1st_clutch
NC_046174.1	5284959	5300064	NC_046174.1:5284959-5300064	Upregulated_F0_1st_clutch
NC_046174.1	5301500	5302093	NC_046174.1:5301500-5302093	Not_DE
NC_046174.1	5309770	5309801	NC_046174.1:5309770-5309801	Not_DE
NC_046174.1	5345350	5357491	NC_046174.1:5345350-5357491	Not_DE
NC_046174.1	5359392	5371563	NC_046174.1:5359392-5371563	Upregulated_Eggs_5th_clutch
NC_046174.1	5373022	5387432	NC_046174.1:5373022-5387432	Upregulated_Eggs_5th_clutch
NC_046174.1	5388483	5392852	NC_046174.1:5388483-5392852	Not_DE
NC_046174.1	5400764	5404653	NC_046174.1:5400764-5404653	Not_DE
NC_046174.1	5410710	5447046	NC_046174.1:5410710-5447046	Not_DE
NC_046174.1	5448331	5450617	NC_046174.1:5448331-5450617	Upregulated_Eggs_5th_clutch
NC_046174.1	5454036	5457562	NC_046174.1:5454036-5457562	Not_DE
NC_046174.1	5459015	5476586	NC_046174.1:5459015-5476586	Upregulated_Eggs_5th_clutch
NC_046174.1	5483689	5487287	NC_046174.1:5483689-5487287	Not_DE
NC_046174.1	5491553	5497233	NC_046174.1:5491553-5497233	Upregulated_F0_5th_clutch
NC_046174.1	5533058	5554340	NC_046174.1:5533058-5554340	Not_DE
NC_046174.1	5555942	5559999	NC_046174.1:5555942-5559999	Upregulated_Eggs_1st_clutch
NC_046174.1	5561139	5621446	NC_046174.1:5561139-5621446	Upregulated_Eggs_5th_clutch
NC_046174.1	5561139	5621446	NC_046174.1:5561139-5621446	Upregulated_F0_1st_clutch
NC_046174.1	5623228	5647993	NC_046174.1:5623228-5647993	Upregulated_Eggs_5th_clutch
NC_046174.1	5649486	5649968	NC_046174.1:5649486-5649968	Not_DE
NC_046174.1	5651618	5651784	NC_046174.1:5651618-5651784	Not_DE
NC_046174.1	5658004	5659283	NC_046174.1:5658004-5659283	Not_DE
NC_046174.1	5671338	5692790	NC_046174.1:5671338-5692790	Upregulated_Eggs_1st_clutch
NC_046174.1	5671338	5692790	NC_046174.1:5671338-5692790	Upregulated_F0_5th_clutch
NC_046174.1	5694244	5724782	NC_046174.1:5694244-5724782	Upregulated_Eggs_5th_clutch
NC_046174.1	5726967	5749868	NC_046174.1:5726967-5749868	Not_DE
NC_046174.1	5755444	5756021	NC_046174.1:5755444-5756021	Not_DE
NC_046174.1	5758343	5800824	NC_046174.1:5758343-5800824	Not_DE
NC_046174.1	5801846	5832130	NC_046174.1:5801846-5832130	Not_DE
NC_046174.1	5834394	5856537	NC_046174.1:5834394-5856537	Upregulated_F0_1st_clutch
NC_046174.1	5857729	5869158	NC_046174.1:5857729-5869158	Not_DE
NC_046174.1	5875639	5880053	NC_046174.1:5875639-5880053	Not_DE
NC_046174.1	5883444	5887888	NC_046174.1:5883444-5887888	Not_DE
NC_046174.1	5891454	5893553	NC_046174.1:5891454-5893553	Upregulated_Eggs_5th_clutch
NC_046174.1	5891454	5893553	NC_046174.1:5891454-5893553	Upregulated_F0_5th_clutch
NC_046174.1	5897176	5898871	NC_046174.1:5897176-5898871	Not_DE
NC_046174.1	5900335	5903449	NC_046174.1:5900335-5903449	Upregulated_Eggs_1st_clutch
NC_046174.1	5904795	5906221	NC_046174.1:5904795-5906221	Upregulated_Eggs_1st_clutch
NC_046174.1	5910087	5918039	NC_046174.1:5910087-5918039	Upregulated_Eggs_5th_clutch
NC_046174.1	5920696	5934377	NC_046174.1:5920696-5934377	Not_DE
NC_046174.1	5936503	5939654	NC_046174.1:5936503-5939654	Not_DE
NC_046174.1	5940714	5943810	NC_046174.1:5940714-5943810	Upregulated_Eggs_1st_clutch
NC_046174.1	5948058	5950839	NC_046174.1:5948058-5950839	Not_DE
NC_046174.1	5961395	5965131	NC_046174.1:5961395-5965131	Upregulated_F0_5th_clutch
NC_046174.1	6025647	6027043	NC_046174.1:6025647-6027043	Upregulated_Eggs_5th_clutch
NC_046174.1	6025647	6027043	NC_046174.1:6025647-6027043	Upregulated_F0_5th_clutch
NC_046174.1	6028278	6032578	NC_046174.1:6028278-6032578	Not_DE
NC_046174.1	6033616	6035943	NC_046174.1:6033616-6035943	Upregulated_Eggs_1st_clutch
NC_046174.1	6045098	6050078	NC_046174.1:6045098-6050078	Not_DE
NC_046174.1	6051148	6055125	NC_046174.1:6051148-6055125	Not_DE
NC_046174.1	6056186	6059456	NC_046174.1:6056186-6059456	Not_DE
NC_046174.1	6060730	6062545	NC_046174.1:6060730-6062545	Not_DE
NC_046174.1	6123193	6129679	NC_046174.1:6123193-6129679	Not_DE
NC_046174.1	6132660	6134023	NC_046174.1:6132660-6134023	Not_DE
NC_046174.1	6135121	6143514	NC_046174.1:6135121-6143514	Upregulated_F0_1st_clutch
NC_046174.1	6144857	6153422	NC_046174.1:6144857-6153422	Not_DE
NC_046174.1	6155323	6158775	NC_046174.1:6155323-6158775	Not_DE
NC_046174.1	6160316	6161954	NC_046174.1:6160316-6161954	Not_DE
NC_046174.1	6163609	6164610	NC_046174.1:6163609-6164610	Not_DE
NC_046174.1	6165730	6172990	NC_046174.1:6165730-6172990	Not_DE
NC_046174.1	6174005	6176238	NC_046174.1:6174005-6176238	Upregulated_Eggs_1st_clutch
NC_046174.1	6179311	6184812	NC_046174.1:6179311-6184812	Upregulated_Eggs_1st_clutch
NC_046174.1	6186044	6189786	NC_046174.1:6186044-6189786	Upregulated_Eggs_5th_clutch
NC_046174.1	6195664	6227962	NC_046174.1:6195664-6227962	Upregulated_Eggs_5th_clutch
NC_046174.1	6230046	6231819	NC_046174.1:6230046-6231819	Not_DE
NC_046174.1	6233360	6239383	NC_046174.1:6233360-6239383	Upregulated_Eggs_5th_clutch
NC_046174.1	6244042	6266048	NC_046174.1:6244042-6266048	Upregulated_Eggs_5th_clutch
NC_046174.1	6244042	6266048	NC_046174.1:6244042-6266048	Upregulated_F0_1st_clutch
NC_046174.1	6268086	6268706	NC_046174.1:6268086-6268706	Not_DE
NC_046174.1	6270494	6270623	NC_046174.1:6270494-6270623	Not_DE
NC_046174.1	6271890	6287913	NC_046174.1:6271890-6287913	Not_DE
NC_046174.1	6289231	6315314	NC_046174.1:6289231-6315314	Not_DE
NC_046174.1	6316360	6319812	NC_046174.1:6316360-6319812	Upregulated_F0_5th_clutch
NC_046174.1	6324364	6325187	NC_046174.1:6324364-6325187	Not_DE
NC_046174.1	6326204	6328228	NC_046174.1:6326204-6328228	Not_DE
NC_046174.1	6329485	6331378	NC_046174.1:6329485-6331378	Upregulated_Eggs_1st_clutch
NC_046174.1	6329485	6331378	NC_046174.1:6329485-6331378	Upregulated_F0_1st_clutch
NC_046174.1	6333185	6348146	NC_046174.1:6333185-6348146	Not_DE
NC_046174.1	6349557	6356472	NC_046174.1:6349557-6356472	Upregulated_Eggs_5th_clutch
NC_046174.1	6358275	6369531	NC_046174.1:6358275-6369531	Not_DE
NC_046174.1	6370688	6371241	NC_046174.1:6370688-6371241	Not_DE
NC_046174.1	6375402	6382640	NC_046174.1:6375402-6382640	Upregulated_Eggs_5th_clutch
NC_046174.1	6434358	6434943	NC_046174.1:6434358-6434943	Not_DE
NC_046174.1	6438439	6438558	NC_046174.1:6438439-6438558	Not_DE
NC_046174.1	6439614	6499020	NC_046174.1:6439614-6499020	Upregulated_F0_5th_clutch
NC_046174.1	6548582	6548738	NC_046174.1:6548582-6548738	Not_DE
NC_046174.1	6553988	6555628	NC_046174.1:6553988-6555628	Not_DE
NC_046174.1	6562694	6566202	NC_046174.1:6562694-6566202	Not_DE
NC_046174.1	6567435	6569442	NC_046174.1:6567435-6569442	Upregulated_Eggs_1st_clutch
NC_046174.1	6570543	6582754	NC_046174.1:6570543-6582754	Upregulated_Eggs_5th_clutch
NC_046174.1	6583923	6585294	NC_046174.1:6583923-6585294	Upregulated_F1_1st_clutch
NC_046174.1	6588488	6597652	NC_046174.1:6588488-6597652	Not_DE
NC_046174.1	6604540	6605116	NC_046174.1:6604540-6605116	Not_DE
NC_046174.1	6671829	6673009	NC_046174.1:6671829-6673009	Not_DE
NC_046174.1	6684642	6695761	NC_046174.1:6684642-6695761	Upregulated_Eggs_5th_clutch
NC_046174.1	6697258	6717836	NC_046174.1:6697258-6717836	Not_DE
NC_046174.1	6722960	6723665	NC_046174.1:6722960-6723665	Not_DE
NC_046174.1	6725344	6756486	NC_046174.1:6725344-6756486	Upregulated_Eggs_1st_clutch
NC_046174.1	6758151	6766753	NC_046174.1:6758151-6766753	Not_DE
NC_046174.1	6797406	6798543	NC_046174.1:6797406-6798543	Upregulated_Eggs_1st_clutch
NC_046174.1	6799892	6803770	NC_046174.1:6799892-6803770	Upregulated_Eggs_1st_clutch
NC_046174.1	6806085	6810378	NC_046174.1:6806085-6810378	Upregulated_Eggs_5th_clutch
NC_046174.1	6811467	6813832	NC_046174.1:6811467-6813832	Not_DE
NC_046174.1	6817282	6817751	NC_046174.1:6817282-6817751	Upregulated_Eggs_5th_clutch
NC_046174.1	6819771	6821820	NC_046174.1:6819771-6821820	Not_DE
NC_046174.1	6882999	6896198	NC_046174.1:6882999-6896198	Upregulated_Eggs_5th_clutch
NC_046174.1	6897379	6899341	NC_046174.1:6897379-6899341	Not_DE
NC_046174.1	6900358	6902801	NC_046174.1:6900358-6902801	Not_DE
NC_046174.1	6904642	6906702	NC_046174.1:6904642-6906702	Not_DE
NC_046174.1	6908112	6908268	NC_046174.1:6908112-6908268	Not_DE
NC_046174.1	6913796	6914716	NC_046174.1:6913796-6914716	Not_DE
NC_046174.1	6919584	6920418	NC_046174.1:6919584-6920418	Not_DE
NC_046174.1	6935914	6935982	NC_046174.1:6935914-6935982	Not_DE
NC_046174.1	6937304	6938277	NC_046174.1:6937304-6938277	Not_DE
NC_046174.1	6939346	6939919	NC_046174.1:6939346-6939919	Not_DE
NC_046174.1	6943193	6957112	NC_046174.1:6943193-6957112	Upregulated_Eggs_5th_clutch
NC_046174.1	6943193	6957112	NC_046174.1:6943193-6957112	Upregulated_F0_5th_clutch
NC_046174.1	6968250	7006127	NC_046174.1:6968250-7006127	Upregulated_F0_5th_clutch
NC_046174.1	7007416	7036027	NC_046174.1:7007416-7036027	Upregulated_Eggs_5th_clutch
NC_046174.1	7078866	7079099	NC_046174.1:7078866-7079099	Not_DE
NC_046174.1	7080199	7099880	NC_046174.1:7080199-7099880	Not_DE
NC_046174.1	7101583	7106048	NC_046174.1:7101583-7106048	Not_DE
NC_046174.1	7107138	7117291	NC_046174.1:7107138-7117291	Upregulated_Eggs_5th_clutch
NC_046174.1	7120879	7123264	NC_046174.1:7120879-7123264	Not_DE
NC_046174.1	7124353	7137401	NC_046174.1:7124353-7137401	Not_DE
NC_046174.1	7139843	7144245	NC_046174.1:7139843-7144245	Not_DE
NC_046174.1	7146040	7154542	NC_046174.1:7146040-7154542	Upregulated_Eggs_5th_clutch
NC_046174.1	7146040	7154542	NC_046174.1:7146040-7154542	Upregulated_F0_1st_clutch
NC_046174.1	7157517	7177891	NC_046174.1:7157517-7177891	Upregulated_Eggs_1st_clutch
NC_046174.1	7179139	7208071	NC_046174.1:7179139-7208071	Not_DE
NC_046174.1	7209098	7215706	NC_046174.1:7209098-7215706	Not_DE
NC_046174.1	7218007	7218396	NC_046174.1:7218007-7218396	Not_DE
NC_046174.1	7222147	7223042	NC_046174.1:7222147-7223042	Upregulated_Eggs_1st_clutch
NC_046174.1	7224463	7240977	NC_046174.1:7224463-7240977	Not_DE
NC_046174.1	7243577	7257596	NC_046174.1:7243577-7257596	Upregulated_F0_5th_clutch
NC_046174.1	7260994	7279269	NC_046174.1:7260994-7279269	Not_DE
NC_046174.1	7383175	7384192	NC_046174.1:7383175-7384192	Upregulated_Eggs_1st_clutch
NC_046174.1	7387894	7402381	NC_046174.1:7387894-7402381	Not_DE
NC_046174.1	7403660	7411199	NC_046174.1:7403660-7411199	Upregulated_Eggs_1st_clutch
NC_046174.1	7412533	7414360	NC_046174.1:7412533-7414360	Not_DE
NC_046174.1	7422344	7423836	NC_046174.1:7422344-7423836	Upregulated_Eggs_1st_clutch
NC_046174.1	7428846	7434232	NC_046174.1:7428846-7434232	Upregulated_F1_1st_clutch
NC_046174.1	7436071	7437048	NC_046174.1:7436071-7437048	Not_DE
NC_046174.1	7439314	7440355	NC_046174.1:7439314-7440355	Not_DE
NC_046174.1	7448164	7448635	NC_046174.1:7448164-7448635	Not_DE
NC_046174.1	7450140	7450716	NC_046174.1:7450140-7450716	Not_DE
NC_046174.1	7453317	7508160	NC_046174.1:7453317-7508160	Not_DE
NC_046174.1	7544244	7552569	NC_046174.1:7544244-7552569	Not_DE
NC_046174.1	7641441	7646140	NC_046174.1:7641441-7646140	Not_DE
NC_046174.1	7650150	7650383	NC_046174.1:7650150-7650383	Not_DE
NC_046174.1	7719994	7722593	NC_046174.1:7719994-7722593	Upregulated_Eggs_1st_clutch
NC_046174.1	7919640	7923319	NC_046174.1:7919640-7923319	Not_DE
NC_046174.1	7924386	7926723	NC_046174.1:7924386-7926723	Upregulated_Eggs_5th_clutch
NC_046174.1	7924386	7926723	NC_046174.1:7924386-7926723	Upregulated_F0_1st_clutch
NC_046174.1	7927813	7928484	NC_046174.1:7927813-7928484	Not_DE
NC_046174.1	7929674	7932034	NC_046174.1:7929674-7932034	Not_DE
NC_046174.1	7936015	7938312	NC_046174.1:7936015-7938312	Not_DE
NC_046174.1	7943437	7943651	NC_046174.1:7943437-7943651	Not_DE
NC_046174.1	8088697	8090139	NC_046174.1:8088697-8090139	Upregulated_Eggs_1st_clutch
NC_046174.1	8094795	8098660	NC_046174.1:8094795-8098660	Not_DE
NC_046174.1	8217989	8218926	NC_046174.1:8217989-8218926	Not_DE
NC_046174.1	8486598	8488163	NC_046174.1:8486598-8488163	Not_DE
NC_046174.1	8497288	8497476	NC_046174.1:8497288-8497476	Not_DE
NC_046174.1	8626400	8628090	NC_046174.1:8626400-8628090	Not_DE
NC_046174.1	8660140	8660437	NC_046174.1:8660140-8660437	Not_DE
NC_046174.1	8662665	8662840	NC_046174.1:8662665-8662840	Not_DE
NC_046174.1	8664291	8667155	NC_046174.1:8664291-8667155	Upregulated_F0_5th_clutch
NC_046174.1	8677604	8677736	NC_046174.1:8677604-8677736	Upregulated_Eggs_1st_clutch
NC_046174.1	8680961	8683782	NC_046174.1:8680961-8683782	Not_DE
NC_046174.1	8900941	8901863	NC_046174.1:8900941-8901863	Not_DE
NC_046174.1	8913513	8913624	NC_046174.1:8913513-8913624	Not_DE
NC_046174.1	8940758	8941078	NC_046174.1:8940758-8941078	Not_DE
NC_046174.1	8948573	8948898	NC_046174.1:8948573-8948898	Not_DE
NC_046174.1	9097293	9097324	NC_046174.1:9097293-9097324	Not_DE
NC_046174.1	9157318	9158449	NC_046174.1:9157318-9158449	Not_DE
NC_046174.1	9254223	9256005	NC_046174.1:9254223-9256005	Not_DE
NC_046174.1	9259316	9260822	NC_046174.1:9259316-9260822	Not_DE
NC_046174.1	9301773	9302734	NC_046174.1:9301773-9302734	Not_DE
NC_046174.1	9394263	9394715	NC_046174.1:9394263-9394715	Not_DE
NC_046174.1	9396142	9396345	NC_046174.1:9396142-9396345	Not_DE
NC_046174.1	9579435	9579811	NC_046174.1:9579435-9579811	Not_DE
NC_046174.1	9634146	9639366	NC_046174.1:9634146-9639366	Not_DE
NC_046174.1	10138752	10139333	NC_046174.1:10138752-10139333	Not_DE
NC_046174.1	10428180	10429373	NC_046174.1:10428180-10429373	Not_DE
NC_046174.1	10430628	10430773	NC_046174.1:10430628-10430773	Not_DE
NC_046174.1	10633580	10633767	NC_046174.1:10633580-10633767	Not_DE
NC_046174.1	10686156	10687133	NC_046174.1:10686156-10687133	Upregulated_Eggs_1st_clutch
NC_046174.1	10693518	10694230	NC_046174.1:10693518-10694230	Not_DE
NC_046174.1	10776439	10777436	NC_046174.1:10776439-10777436	Upregulated_Eggs_1st_clutch
NC_046174.1	10782099	10782385	NC_046174.1:10782099-10782385	Not_DE
NC_046174.1	10936595	10937398	NC_046174.1:10936595-10937398	Not_DE
NC_046174.1	10976748	10977229	NC_046174.1:10976748-10977229	Not_DE
NC_046174.1	11019106	11019677	NC_046174.1:11019106-11019677	Not_DE
NC_046174.1	11151733	11151789	NC_046174.1:11151733-11151789	Not_DE
NC_046174.1	11362333	11362846	NC_046174.1:11362333-11362846	Not_DE
NC_046174.1	11573138	11577172	NC_046174.1:11573138-11577172	Upregulated_Eggs_1st_clutch
NC_046174.1	11589166	11590004	NC_046174.1:11589166-11590004	Not_DE
NC_046174.1	11740460	11740826	NC_046174.1:11740460-11740826	Upregulated_Eggs_1st_clutch
NC_046174.1	11743238	11744070	NC_046174.1:11743238-11744070	Not_DE
NC_046174.1	11810031	11810482	NC_046174.1:11810031-11810482	Upregulated_Eggs_1st_clutch
NC_046174.1	11814442	11815959	NC_046174.1:11814442-11815959	Upregulated_Eggs_1st_clutch
NC_046174.1	11817498	11818407	NC_046174.1:11817498-11818407	Not_DE
NC_046174.1	11821297	11826064	NC_046174.1:11821297-11826064	Not_DE
NC_046174.1	11930700	11931108	NC_046174.1:11930700-11931108	Not_DE
NC_046174.1	11933116	11934709	NC_046174.1:11933116-11934709	Upregulated_Eggs_1st_clutch
NC_046174.1	11956157	11965711	NC_046174.1:11956157-11965711	Not_DE
NC_046174.1	11966830	11967634	NC_046174.1:11966830-11967634	Not_DE
NC_046174.1	11969387	11971536	NC_046174.1:11969387-11971536	Not_DE
NC_046174.1	11973430	11974123	NC_046174.1:11973430-11974123	Upregulated_Eggs_1st_clutch
NC_046174.1	12157933	12157966	NC_046174.1:12157933-12157966	Not_DE
NC_046174.1	12193403	12202448	NC_046174.1:12193403-12202448	Upregulated_Eggs_5th_clutch
NC_046174.1	12203934	12204387	NC_046174.1:12203934-12204387	Not_DE
NC_046174.1	12445337	12445696	NC_046174.1:12445337-12445696	Not_DE
NC_046174.1	12450056	12451165	NC_046174.1:12450056-12451165	Upregulated_F0_1st_clutch
NC_046174.1	12572258	12572856	NC_046174.1:12572258-12572856	Not_DE
NC_046174.1	12749044	12749902	NC_046174.1:12749044-12749902	Not_DE
NC_046174.1	12751433	12752383	NC_046174.1:12751433-12752383	Upregulated_Eggs_1st_clutch
NC_046174.1	12757728	12758578	NC_046174.1:12757728-12758578	Not_DE
NC_046174.1	12912158	12912383	NC_046174.1:12912158-12912383	Not_DE
NC_046174.1	12914034	12916381	NC_046174.1:12914034-12916381	Not_DE
NC_046174.1	13083655	13084928	NC_046174.1:13083655-13084928	Not_DE
NC_046174.1	13089122	13091547	NC_046174.1:13089122-13091547	Not_DE
NC_046174.1	13108100	13108177	NC_046174.1:13108100-13108177	Not_DE
NC_046174.1	13154831	13154911	NC_046174.1:13154831-13154911	Not_DE
NC_046174.1	13332245	13332648	NC_046174.1:13332245-13332648	Not_DE
NC_046174.1	13336018	13336342	NC_046174.1:13336018-13336342	Not_DE
NC_046174.1	13374801	13374867	NC_046174.1:13374801-13374867	Not_DE
NC_046174.1	13375967	13394158	NC_046174.1:13375967-13394158	Not_DE
NC_046174.1	13396051	13409366	NC_046174.1:13396051-13409366	Not_DE
NC_046174.1	13412404	13415992	NC_046174.1:13412404-13415992	Not_DE
NC_046174.1	13418069	13442519	NC_046174.1:13418069-13442519	Not_DE
NC_046174.1	13444278	13452876	NC_046174.1:13444278-13452876	Upregulated_Eggs_1st_clutch
NC_046174.1	13454625	13464456	NC_046174.1:13454625-13464456	Upregulated_Eggs_5th_clutch
NC_046174.1	13454625	13464456	NC_046174.1:13454625-13464456	Upregulated_F0_5th_clutch
NC_046174.1	13465910	13470115	NC_046174.1:13465910-13470115	Not_DE
NC_046174.1	13492987	13494171	NC_046174.1:13492987-13494171	Not_DE
NC_046174.1	13532179	13533375	NC_046174.1:13532179-13533375	Not_DE
NC_046174.1	13535199	13535521	NC_046174.1:13535199-13535521	Not_DE
NC_046174.1	13689946	13694462	NC_046174.1:13689946-13694462	Not_DE
NC_046174.1	13696067	13703941	NC_046174.1:13696067-13703941	Upregulated_Eggs_5th_clutch
NC_046174.1	13706299	13710173	NC_046174.1:13706299-13710173	Upregulated_Eggs_1st_clutch
NC_046174.1	13804710	13805485	NC_046174.1:13804710-13805485	Not_DE
NC_046174.1	13942356	13942491	NC_046174.1:13942356-13942491	Not_DE
NC_046174.1	14002418	14003353	NC_046174.1:14002418-14003353	Not_DE
NC_046175.1	125	2498	NC_046175.1:125-2498	Upregulated_Eggs_1st_clutch
NC_046175.1	4028	4157	NC_046175.1:4028-4157	Not_DE
NC_046175.1	6807	7194	NC_046175.1:6807-7194	Not_DE
NC_046175.1	50972	52041	NC_046175.1:50972-52041	Not_DE
NC_046175.1	80604	80641	NC_046175.1:80604-80641	Not_DE
NC_046175.1	132419	132788	NC_046175.1:132419-132788	Not_DE
NC_046175.1	213762	214041	NC_046175.1:213762-214041	Upregulated_Eggs_1st_clutch
NC_046175.1	322303	323330	NC_046175.1:322303-323330	Not_DE
NC_046175.1	408924	409469	NC_046175.1:408924-409469	Not_DE
NC_046175.1	411704	412018	NC_046175.1:411704-412018	Upregulated_Eggs_5th_clutch
NC_046175.1	414337	414573	NC_046175.1:414337-414573	Upregulated_Eggs_1st_clutch
NC_046175.1	586691	587519	NC_046175.1:586691-587519	Not_DE
NC_046175.1	596483	596891	NC_046175.1:596483-596891	Not_DE
NC_046175.1	598500	601275	NC_046175.1:598500-601275	Not_DE
NC_046175.1	678879	679253	NC_046175.1:678879-679253	Not_DE
NC_046175.1	681685	685581	NC_046175.1:681685-685581	Upregulated_Eggs_1st_clutch
NC_046175.1	687176	687232	NC_046175.1:687176-687232	Not_DE
NC_046175.1	688491	701549	NC_046175.1:688491-701549	Upregulated_Eggs_5th_clutch
NC_046175.1	703823	716184	NC_046175.1:703823-716184	Not_DE
NC_046175.1	717653	717930	NC_046175.1:717653-717930	Not_DE
NC_046175.1	720101	733654	NC_046175.1:720101-733654	Not_DE
NC_046175.1	752785	754028	NC_046175.1:752785-754028	Not_DE
NC_046175.1	756719	760970	NC_046175.1:756719-760970	Upregulated_Eggs_5th_clutch
NC_046175.1	762847	763637	NC_046175.1:762847-763637	Not_DE
NC_046175.1	768803	772148	NC_046175.1:768803-772148	Upregulated_Eggs_5th_clutch
NC_046175.1	773758	774216	NC_046175.1:773758-774216	Not_DE
NC_046175.1	782002	782594	NC_046175.1:782002-782594	Not_DE
NC_046175.1	785599	785996	NC_046175.1:785599-785996	Not_DE
NC_046175.1	790701	791177	NC_046175.1:790701-791177	Not_DE
NC_046175.1	793029	796707	NC_046175.1:793029-796707	Not_DE
NC_046175.1	797752	799951	NC_046175.1:797752-799951	Not_DE
NC_046175.1	802202	803506	NC_046175.1:802202-803506	Not_DE
NC_046175.1	806406	827386	NC_046175.1:806406-827386	Upregulated_Eggs_5th_clutch
NC_046175.1	828752	831538	NC_046175.1:828752-831538	Upregulated_Eggs_5th_clutch
NC_046175.1	832565	835016	NC_046175.1:832565-835016	Upregulated_Eggs_5th_clutch
NC_046175.1	836963	841037	NC_046175.1:836963-841037	Not_DE
NC_046175.1	844340	844817	NC_046175.1:844340-844817	Not_DE
NC_046175.1	849943	850049	NC_046175.1:849943-850049	Not_DE
NC_046175.1	953140	953445	NC_046175.1:953140-953445	Not_DE
NC_046175.1	955328	957815	NC_046175.1:955328-957815	Not_DE
NC_046175.1	1258988	1259473	NC_046175.1:1258988-1259473	Not_DE
NC_046175.1	1406398	1406844	NC_046175.1:1406398-1406844	Not_DE
NC_046175.1	1410043	1410352	NC_046175.1:1410043-1410352	Not_DE
NC_046175.1	1416225	1417769	NC_046175.1:1416225-1417769	Not_DE
NC_046175.1	1448432	1450463	NC_046175.1:1448432-1450463	Not_DE
NC_046175.1	1451687	1452070	NC_046175.1:1451687-1452070	Not_DE
NC_046175.1	1456738	1457153	NC_046175.1:1456738-1457153	Not_DE
NC_046175.1	1547841	1549556	NC_046175.1:1547841-1549556	Upregulated_F0_1st_clutch
NC_046175.1	1550672	1554898	NC_046175.1:1550672-1554898	Not_DE
NC_046175.1	1660887	1663263	NC_046175.1:1660887-1663263	Not_DE
NC_046175.1	1665938	1666868	NC_046175.1:1665938-1666868	Upregulated_Eggs_1st_clutch
NC_046175.1	1668299	1669158	NC_046175.1:1668299-1669158	Not_DE
NC_046175.1	1672417	1673254	NC_046175.1:1672417-1673254	Upregulated_Eggs_1st_clutch
NC_046175.1	1681903	1688337	NC_046175.1:1681903-1688337	Not_DE
NC_046175.1	1689551	1694681	NC_046175.1:1689551-1694681	Not_DE
NC_046175.1	1695714	1714735	NC_046175.1:1695714-1714735	Upregulated_Eggs_5th_clutch
NC_046175.1	1695714	1714735	NC_046175.1:1695714-1714735	Upregulated_F0_1st_clutch
NC_046175.1	1715955	1736597	NC_046175.1:1715955-1736597	Upregulated_Eggs_5th_clutch
NC_046175.1	1715955	1736597	NC_046175.1:1715955-1736597	Upregulated_F0_1st_clutch
NC_046175.1	1738139	1738619	NC_046175.1:1738139-1738619	Not_DE
NC_046175.1	1740744	1746062	NC_046175.1:1740744-1746062	Upregulated_Eggs_5th_clutch
NC_046175.1	1747566	1766800	NC_046175.1:1747566-1766800	Upregulated_Eggs_1st_clutch
NC_046175.1	1747566	1766800	NC_046175.1:1747566-1766800	Upregulated_F0_1st_clutch
NC_046175.1	1771606	1774075	NC_046175.1:1771606-1774075	Not_DE
NC_046175.1	1778163	1778249	NC_046175.1:1778163-1778249	Not_DE
NC_046175.1	1780031	1790673	NC_046175.1:1780031-1790673	Not_DE
NC_046175.1	1792497	1803005	NC_046175.1:1792497-1803005	Upregulated_Eggs_5th_clutch
NC_046175.1	1826763	1835191	NC_046175.1:1826763-1835191	Upregulated_Eggs_5th_clutch
NC_046175.1	1839110	1841194	NC_046175.1:1839110-1841194	Not_DE
NC_046175.1	2125795	2128520	NC_046175.1:2125795-2128520	Not_DE
NC_046175.1	2132168	2136513	NC_046175.1:2132168-2136513	Upregulated_Eggs_1st_clutch
NC_046175.1	2132168	2136513	NC_046175.1:2132168-2136513	Upregulated_F1_1st_clutch
NC_046175.1	2139831	2149686	NC_046175.1:2139831-2149686	Not_DE
NC_046175.1	2163844	2164242	NC_046175.1:2163844-2164242	Upregulated_Eggs_5th_clutch
NC_046175.1	2174229	2178497	NC_046175.1:2174229-2178497	Not_DE
NC_046175.1	2180317	2197175	NC_046175.1:2180317-2197175	Not_DE
NC_046175.1	2239742	2245688	NC_046175.1:2239742-2245688	Upregulated_Eggs_5th_clutch
NC_046175.1	2250225	2328122	NC_046175.1:2250225-2328122	Not_DE
NC_046175.1	2329532	2343322	NC_046175.1:2329532-2343322	Upregulated_Eggs_5th_clutch
NC_046175.1	2346828	2350014	NC_046175.1:2346828-2350014	Upregulated_Eggs_5th_clutch
NC_046175.1	2346828	2350014	NC_046175.1:2346828-2350014	Upregulated_F0_5th_clutch
NC_046175.1	2351059	2354420	NC_046175.1:2351059-2354420	Upregulated_Eggs_5th_clutch
NC_046175.1	2351059	2354420	NC_046175.1:2351059-2354420	Upregulated_F0_5th_clutch
NC_046175.1	2359268	2360449	NC_046175.1:2359268-2360449	Not_DE
NC_046175.1	2365286	2368508	NC_046175.1:2365286-2368508	Not_DE
NC_046175.1	2381075	2384515	NC_046175.1:2381075-2384515	Upregulated_Eggs_5th_clutch
NC_046175.1	2385787	2415827	NC_046175.1:2385787-2415827	Upregulated_Eggs_5th_clutch
NC_046175.1	2422254	2425285	NC_046175.1:2422254-2425285	Not_DE
NC_046175.1	2428140	2431540	NC_046175.1:2428140-2431540	Not_DE
NC_046175.1	2433077	2442714	NC_046175.1:2433077-2442714	Not_DE
NC_046175.1	2444410	2447623	NC_046175.1:2444410-2447623	Not_DE
NC_046175.1	2449034	2451774	NC_046175.1:2449034-2451774	Upregulated_F0_5th_clutch
NC_046175.1	2655056	2655994	NC_046175.1:2655056-2655994	Not_DE
NC_046175.1	2657296	2657980	NC_046175.1:2657296-2657980	Not_DE
NC_046175.1	2701442	2702883	NC_046175.1:2701442-2702883	Upregulated_F1_5th_clutch
NC_046175.1	2706518	2712969	NC_046175.1:2706518-2712969	Not_DE
NC_046175.1	2722048	2722229	NC_046175.1:2722048-2722229	Not_DE
NC_046175.1	2842715	2849924	NC_046175.1:2842715-2849924	Not_DE
NC_046175.1	2903770	2908598	NC_046175.1:2903770-2908598	Upregulated_Eggs_5th_clutch
NC_046175.1	2912958	2915886	NC_046175.1:2912958-2915886	Not_DE
NC_046175.1	2921833	2923310	NC_046175.1:2921833-2923310	Not_DE
NC_046175.1	2925483	2927202	NC_046175.1:2925483-2927202	Upregulated_Eggs_1st_clutch
NC_046175.1	2928640	2929524	NC_046175.1:2928640-2929524	Upregulated_Eggs_1st_clutch
NC_046175.1	2932618	2953505	NC_046175.1:2932618-2953505	Upregulated_F0_1st_clutch
NC_046175.1	3000910	3002544	NC_046175.1:3000910-3002544	Not_DE
NC_046175.1	3006088	3013510	NC_046175.1:3006088-3013510	Upregulated_Eggs_5th_clutch
NC_046175.1	3014699	3016159	NC_046175.1:3014699-3016159	Not_DE
NC_046175.1	3017340	3019867	NC_046175.1:3017340-3019867	Upregulated_Eggs_5th_clutch
NC_046175.1	3021216	3032823	NC_046175.1:3021216-3032823	Upregulated_Eggs_5th_clutch
NC_046175.1	3036138	3036438	NC_046175.1:3036138-3036438	Not_DE
NC_046175.1	3047190	3047297	NC_046175.1:3047190-3047297	Not_DE
NC_046175.1	3048582	3048939	NC_046175.1:3048582-3048939	Not_DE
NC_046175.1	3049968	3050156	NC_046175.1:3049968-3050156	Not_DE
NC_046175.1	3051446	3070421	NC_046175.1:3051446-3070421	Not_DE
NC_046175.1	3081398	3084169	NC_046175.1:3081398-3084169	Upregulated_Eggs_1st_clutch
NC_046175.1	3098893	3108740	NC_046175.1:3098893-3108740	Upregulated_Eggs_5th_clutch
NC_046175.1	3098893	3108740	NC_046175.1:3098893-3108740	Upregulated_F1_5th_clutch
NC_046175.1	3109777	3114393	NC_046175.1:3109777-3114393	Not_DE
NC_046175.1	3115702	3116898	NC_046175.1:3115702-3116898	Upregulated_Eggs_5th_clutch
NC_046175.1	3123656	3126662	NC_046175.1:3123656-3126662	Upregulated_Eggs_5th_clutch
NC_046175.1	3137786	3137900	NC_046175.1:3137786-3137900	Not_DE
NC_046175.1	3139010	3140222	NC_046175.1:3139010-3140222	Not_DE
NC_046175.1	3141581	3143078	NC_046175.1:3141581-3143078	Upregulated_Eggs_5th_clutch
NC_046175.1	3146255	3147866	NC_046175.1:3146255-3147866	Upregulated_Eggs_1st_clutch
NC_046175.1	3146255	3147866	NC_046175.1:3146255-3147866	Upregulated_F0_5th_clutch
NC_046175.1	3149419	3154294	NC_046175.1:3149419-3154294	Upregulated_Eggs_5th_clutch
NC_046175.1	3159647	3165850	NC_046175.1:3159647-3165850	Upregulated_Eggs_5th_clutch
NC_046175.1	3167523	3171741	NC_046175.1:3167523-3171741	Upregulated_Eggs_5th_clutch
NC_046175.1	3173684	3175973	NC_046175.1:3173684-3175973	Not_DE
NC_046175.1	3181853	3182284	NC_046175.1:3181853-3182284	Not_DE
NC_046175.1	3183441	3184433	NC_046175.1:3183441-3184433	Not_DE
NC_046175.1	3186081	3187221	NC_046175.1:3186081-3187221	Not_DE
NC_046175.1	3189166	3191177	NC_046175.1:3189166-3191177	Not_DE
NC_046175.1	3194557	3195798	NC_046175.1:3194557-3195798	Not_DE
NC_046175.1	3198094	3210350	NC_046175.1:3198094-3210350	Upregulated_Eggs_1st_clutch
NC_046175.1	3243389	3243478	NC_046175.1:3243389-3243478	Not_DE
NC_046175.1	3257063	3283798	NC_046175.1:3257063-3283798	Not_DE
NC_046175.1	3306473	3308295	NC_046175.1:3306473-3308295	Not_DE
NC_046175.1	3311407	3311635	NC_046175.1:3311407-3311635	Not_DE
NC_046175.1	3314677	3350021	NC_046175.1:3314677-3350021	Upregulated_Eggs_1st_clutch
NC_046175.1	3353067	3371530	NC_046175.1:3353067-3371530	Upregulated_Eggs_5th_clutch
NC_046175.1	3372852	3380004	NC_046175.1:3372852-3380004	Not_DE
NC_046175.1	3383237	3385067	NC_046175.1:3383237-3385067	Not_DE
NC_046175.1	3386649	3386724	NC_046175.1:3386649-3386724	Upregulated_Eggs_1st_clutch
NC_046175.1	3405643	3436611	NC_046175.1:3405643-3436611	Not_DE
NC_046175.1	3439730	3440578	NC_046175.1:3439730-3440578	Not_DE
NC_046175.1	3442652	3442899	NC_046175.1:3442652-3442899	Not_DE
NC_046175.1	3444481	3454666	NC_046175.1:3444481-3454666	Upregulated_Eggs_5th_clutch
NC_046175.1	3455889	3459145	NC_046175.1:3455889-3459145	Upregulated_Eggs_5th_clutch
NC_046175.1	3462021	3468387	NC_046175.1:3462021-3468387	Upregulated_Eggs_5th_clutch
NC_046175.1	3462021	3468387	NC_046175.1:3462021-3468387	Upregulated_F0_1st_clutch
NC_046175.1	3481071	3482485	NC_046175.1:3481071-3482485	Not_DE
NC_046175.1	3491972	3492488	NC_046175.1:3491972-3492488	Not_DE
NC_046175.1	3495166	3495255	NC_046175.1:3495166-3495255	Not_DE
NC_046175.1	3496820	3501473	NC_046175.1:3496820-3501473	Not_DE
NC_046175.1	3509378	3510071	NC_046175.1:3509378-3510071	Not_DE
NC_046175.1	3511482	3512643	NC_046175.1:3511482-3512643	Not_DE
NC_046175.1	3523170	3531618	NC_046175.1:3523170-3531618	Not_DE
NC_046175.1	3533308	3538066	NC_046175.1:3533308-3538066	Upregulated_Eggs_5th_clutch
NC_046175.1	3540021	3547127	NC_046175.1:3540021-3547127	Upregulated_Eggs_5th_clutch
NC_046175.1	3548472	3549223	NC_046175.1:3548472-3549223	Not_DE
NC_046175.1	3552294	3556950	NC_046175.1:3552294-3556950	Upregulated_Eggs_5th_clutch
NC_046175.1	3566065	3570962	NC_046175.1:3566065-3570962	Upregulated_Eggs_5th_clutch
NC_046175.1	3572387	3573945	NC_046175.1:3572387-3573945	Not_DE
NC_046175.1	3575402	3584119	NC_046175.1:3575402-3584119	Upregulated_Eggs_1st_clutch
NC_046175.1	3575402	3584119	NC_046175.1:3575402-3584119	Upregulated_F0_1st_clutch
NC_046175.1	3621224	3621316	NC_046175.1:3621224-3621316	Not_DE
NC_046175.1	3622363	3632794	NC_046175.1:3622363-3632794	Not_DE
NC_046175.1	3652359	3656886	NC_046175.1:3652359-3656886	Not_DE
NC_046175.1	3660894	3668657	NC_046175.1:3660894-3668657	Not_DE
NC_046175.1	3670101	3673445	NC_046175.1:3670101-3673445	Upregulated_Eggs_1st_clutch
NC_046175.1	3675432	3675831	NC_046175.1:3675432-3675831	Not_DE
NC_046175.1	3676917	3684563	NC_046175.1:3676917-3684563	Upregulated_Eggs_5th_clutch
NC_046175.1	3686695	3690543	NC_046175.1:3686695-3690543	Not_DE
NC_046175.1	3691905	3693058	NC_046175.1:3691905-3693058	Not_DE
NC_046175.1	3694434	3695997	NC_046175.1:3694434-3695997	Not_DE
NC_046175.1	3697647	3698547	NC_046175.1:3697647-3698547	Not_DE
NC_046175.1	3700410	3704721	NC_046175.1:3700410-3704721	Not_DE
NC_046175.1	3712836	3714496	NC_046175.1:3712836-3714496	Not_DE
NC_046175.1	3716025	3719453	NC_046175.1:3716025-3719453	Upregulated_Eggs_5th_clutch
NC_046175.1	3721347	3721461	NC_046175.1:3721347-3721461	Not_DE
NC_046175.1	3727945	3733305	NC_046175.1:3727945-3733305	Not_DE
NC_046175.1	3735895	3737590	NC_046175.1:3735895-3737590	Not_DE
NC_046175.1	3739332	3739532	NC_046175.1:3739332-3739532	Not_DE
NC_046175.1	3741061	3743166	NC_046175.1:3741061-3743166	Not_DE
NC_046175.1	3745445	3747219	NC_046175.1:3745445-3747219	Upregulated_F0_5th_clutch
NC_046175.1	3748577	3750837	NC_046175.1:3748577-3750837	Upregulated_Eggs_1st_clutch
NC_046175.1	3756478	3757788	NC_046175.1:3756478-3757788	Not_DE
NC_046175.1	3761087	3761671	NC_046175.1:3761087-3761671	Not_DE
NC_046175.1	3764590	3773677	NC_046175.1:3764590-3773677	Upregulated_Eggs_5th_clutch
NC_046175.1	3778227	3787732	NC_046175.1:3778227-3787732	Upregulated_Eggs_5th_clutch
NC_046175.1	3791537	3797726	NC_046175.1:3791537-3797726	Upregulated_Eggs_5th_clutch
NC_046175.1	3798932	3804051	NC_046175.1:3798932-3804051	Upregulated_Eggs_5th_clutch
NC_046175.1	3813664	3814988	NC_046175.1:3813664-3814988	Upregulated_Eggs_1st_clutch
NC_046175.1	3868143	3870333	NC_046175.1:3868143-3870333	Not_DE
NC_046175.1	3872738	3873962	NC_046175.1:3872738-3873962	Not_DE
NC_046175.1	4004625	4005265	NC_046175.1:4004625-4005265	Not_DE
NC_046175.1	4216459	4216534	NC_046175.1:4216459-4216534	Not_DE
NC_046175.1	4279645	4279915	NC_046175.1:4279645-4279915	Not_DE
NC_046175.1	4322091	4322191	NC_046175.1:4322091-4322191	Not_DE
NC_046175.1	4381643	4382198	NC_046175.1:4381643-4382198	Upregulated_Eggs_5th_clutch
NC_046175.1	4383397	4383623	NC_046175.1:4383397-4383623	Not_DE
NC_046175.1	4393778	4396440	NC_046175.1:4393778-4396440	Upregulated_Eggs_1st_clutch
NC_046175.1	4430528	4430573	NC_046175.1:4430528-4430573	Not_DE
NC_046175.1	4435129	4437264	NC_046175.1:4435129-4437264	Not_DE
NC_046175.1	4565917	4566314	NC_046175.1:4565917-4566314	Not_DE
NC_046175.1	4569072	4571367	NC_046175.1:4569072-4571367	Upregulated_Eggs_1st_clutch
NC_046175.1	4573426	4574545	NC_046175.1:4573426-4574545	Upregulated_F0_5th_clutch
NC_046175.1	4573426	4574545	NC_046175.1:4573426-4574545	Upregulated_F1_1st_clutch
NC_046175.1	4575878	4576619	NC_046175.1:4575878-4576619	Upregulated_Eggs_1st_clutch
NC_046175.1	4593305	4656622	NC_046175.1:4593305-4656622	Upregulated_F0_1st_clutch
NC_046175.1	4658097	4661330	NC_046175.1:4658097-4661330	Not_DE
NC_046175.1	4662334	4662543	NC_046175.1:4662334-4662543	Not_DE
NC_046175.1	4666267	4667466	NC_046175.1:4666267-4667466	Upregulated_Eggs_1st_clutch
NC_046175.1	4678495	4703547	NC_046175.1:4678495-4703547	Upregulated_Eggs_5th_clutch
NC_046175.1	4708218	4714775	NC_046175.1:4708218-4714775	Upregulated_F0_1st_clutch
NC_046175.1	4723698	4748305	NC_046175.1:4723698-4748305	Not_DE
NC_046175.1	4752526	4754655	NC_046175.1:4752526-4754655	Not_DE
NC_046175.1	4758081	4765453	NC_046175.1:4758081-4765453	Not_DE
NC_046175.1	4776402	4778299	NC_046175.1:4776402-4778299	Not_DE
NC_046175.1	4836779	4836823	NC_046175.1:4836779-4836823	Not_DE
NC_046175.1	4857012	4859494	NC_046175.1:4857012-4859494	Upregulated_Eggs_5th_clutch
NC_046175.1	4867538	4879855	NC_046175.1:4867538-4879855	Upregulated_F0_1st_clutch
NC_046175.1	4881968	4916999	NC_046175.1:4881968-4916999	Upregulated_Eggs_5th_clutch
NC_046175.1	4881968	4916999	NC_046175.1:4881968-4916999	Upregulated_F0_1st_clutch
NC_046175.1	4881968	4916999	NC_046175.1:4881968-4916999	Upregulated_F1_5th_clutch
NC_046175.1	4919664	4930498	NC_046175.1:4919664-4930498	Not_DE
NC_046175.1	4931646	4933835	NC_046175.1:4931646-4933835	Not_DE
NC_046175.1	4936594	4936697	NC_046175.1:4936594-4936697	Not_DE
NC_046175.1	4940078	4970678	NC_046175.1:4940078-4970678	Upregulated_F0_1st_clutch
NC_046175.1	4999544	4999616	NC_046175.1:4999544-4999616	Not_DE
NC_046175.1	5002400	5011281	NC_046175.1:5002400-5011281	Upregulated_Eggs_5th_clutch
NC_046175.1	5019818	5046314	NC_046175.1:5019818-5046314	Upregulated_Eggs_5th_clutch
NC_046175.1	5048219	5057466	NC_046175.1:5048219-5057466	Not_DE
NC_046175.1	5059072	5060339	NC_046175.1:5059072-5060339	Upregulated_Eggs_1st_clutch
NC_046175.1	5070820	5070875	NC_046175.1:5070820-5070875	Not_DE
NC_046175.1	5299835	5300416	NC_046175.1:5299835-5300416	Not_DE
NC_046175.1	5302228	5302561	NC_046175.1:5302228-5302561	Not_DE
NC_046175.1	5361471	5361970	NC_046175.1:5361471-5361970	Upregulated_Eggs_1st_clutch
NC_046175.1	5438365	5439521	NC_046175.1:5438365-5439521	Upregulated_Eggs_1st_clutch
NC_046175.1	5516683	5517406	NC_046175.1:5516683-5517406	Not_DE
NC_046175.1	5547277	5547494	NC_046175.1:5547277-5547494	Not_DE
NC_046175.1	5583200	5585310	NC_046175.1:5583200-5585310	Not_DE
NC_046175.1	5874184	5874514	NC_046175.1:5874184-5874514	Not_DE
NC_046175.1	5917815	5920398	NC_046175.1:5917815-5920398	Not_DE
NC_046175.1	5932101	5936375	NC_046175.1:5932101-5936375	Not_DE
NC_046175.1	5996340	5996630	NC_046175.1:5996340-5996630	Not_DE
NC_046175.1	6111705	6112845	NC_046175.1:6111705-6112845	Not_DE
NC_046175.1	6113855	6115146	NC_046175.1:6113855-6115146	Not_DE
NC_046175.1	6353194	6353793	NC_046175.1:6353194-6353793	Not_DE
NC_046175.1	6574991	6575343	NC_046175.1:6574991-6575343	Upregulated_Eggs_1st_clutch
NC_046175.1	6607190	6608951	NC_046175.1:6607190-6608951	Not_DE
NC_046175.1	6643988	6644582	NC_046175.1:6643988-6644582	Not_DE
NC_046175.1	6659911	6689067	NC_046175.1:6659911-6689067	Upregulated_Eggs_1st_clutch
NC_046175.1	6690094	6694990	NC_046175.1:6690094-6694990	Upregulated_Eggs_5th_clutch
NC_046175.1	6696235	6702122	NC_046175.1:6696235-6702122	Upregulated_F0_1st_clutch
NC_046175.1	6703244	6722068	NC_046175.1:6703244-6722068	Not_DE
NC_046175.1	6723176	6724187	NC_046175.1:6723176-6724187	Not_DE
NC_046175.1	6727060	6727151	NC_046175.1:6727060-6727151	Not_DE
NC_046175.1	6737488	6740189	NC_046175.1:6737488-6740189	Not_DE
NC_046175.1	6741442	6774834	NC_046175.1:6741442-6774834	Upregulated_Eggs_5th_clutch
NC_046175.1	6786631	6839782	NC_046175.1:6786631-6839782	Upregulated_F0_5th_clutch
NC_046175.1	6840785	6843422	NC_046175.1:6840785-6843422	Not_DE
NC_046175.1	6844543	6856604	NC_046175.1:6844543-6856604	Upregulated_Eggs_5th_clutch
NC_046175.1	6858342	6863339	NC_046175.1:6858342-6863339	Upregulated_Eggs_5th_clutch
NC_046175.1	6864788	6877954	NC_046175.1:6864788-6877954	Not_DE
NC_046175.1	7050020	7055555	NC_046175.1:7050020-7055555	Not_DE
NC_046175.1	7057988	7063656	NC_046175.1:7057988-7063656	Not_DE
NC_046175.1	7070415	7104409	NC_046175.1:7070415-7104409	Not_DE
NC_046175.1	7149687	7149945	NC_046175.1:7149687-7149945	Not_DE
NC_046175.1	7175475	7178113	NC_046175.1:7175475-7178113	Upregulated_Eggs_5th_clutch
NC_046175.1	7179143	7187204	NC_046175.1:7179143-7187204	Not_DE
NC_046175.1	7188643	7188858	NC_046175.1:7188643-7188858	Not_DE
NC_046175.1	7190298	7190456	NC_046175.1:7190298-7190456	Not_DE
NC_046175.1	7191912	7193576	NC_046175.1:7191912-7193576	Not_DE
NC_046175.1	7195032	7195275	NC_046175.1:7195032-7195275	Not_DE
NC_046175.1	7196478	7201438	NC_046175.1:7196478-7201438	Upregulated_Eggs_5th_clutch
NC_046175.1	7203276	7203515	NC_046175.1:7203276-7203515	Not_DE
NC_046175.1	7219650	7222605	NC_046175.1:7219650-7222605	Upregulated_Eggs_1st_clutch
NC_046175.1	7232517	7233397	NC_046175.1:7232517-7233397	Upregulated_Eggs_5th_clutch
NC_046175.1	7235435	7241482	NC_046175.1:7235435-7241482	Not_DE
NC_046175.1	7242658	7243210	NC_046175.1:7242658-7243210	Not_DE
NC_046175.1	7244575	7253037	NC_046175.1:7244575-7253037	Upregulated_Eggs_1st_clutch
NC_046175.1	7244575	7253037	NC_046175.1:7244575-7253037	Upregulated_F0_5th_clutch
NC_046175.1	7254462	7255502	NC_046175.1:7254462-7255502	Not_DE
NC_046175.1	7260628	7263221	NC_046175.1:7260628-7263221	Not_DE
NC_046175.1	7271848	7279560	NC_046175.1:7271848-7279560	Not_DE
NC_046175.1	7280712	7281396	NC_046175.1:7280712-7281396	Upregulated_Eggs_1st_clutch
NC_046175.1	7283523	7284705	NC_046175.1:7283523-7284705	Not_DE
NC_046175.1	7287300	7289466	NC_046175.1:7287300-7289466	Upregulated_F0_1st_clutch
NC_046175.1	7287300	7289466	NC_046175.1:7287300-7289466	Upregulated_F1_5th_clutch
NC_046175.1	7290764	7292576	NC_046175.1:7290764-7292576	Upregulated_Eggs_5th_clutch
NC_046175.1	7293630	7297225	NC_046175.1:7293630-7297225	Upregulated_Eggs_5th_clutch
NC_046175.1	7298701	7300266	NC_046175.1:7298701-7300266	Not_DE
NC_046175.1	7301540	7302515	NC_046175.1:7301540-7302515	Upregulated_Eggs_1st_clutch
NC_046175.1	7304272	7317213	NC_046175.1:7304272-7317213	Upregulated_Eggs_5th_clutch
NC_046175.1	7318904	7321749	NC_046175.1:7318904-7321749	Upregulated_Eggs_5th_clutch
NC_046175.1	7322886	7333082	NC_046175.1:7322886-7333082	Upregulated_Eggs_5th_clutch
NC_046175.1	7334670	7338807	NC_046175.1:7334670-7338807	Not_DE
NC_046175.1	7340231	7346065	NC_046175.1:7340231-7346065	Not_DE
NC_046175.1	7348346	7360966	NC_046175.1:7348346-7360966	Upregulated_Eggs_1st_clutch
NC_046175.1	7348346	7360966	NC_046175.1:7348346-7360966	Upregulated_F0_1st_clutch
NC_046175.1	7362495	7364771	NC_046175.1:7362495-7364771	Not_DE
NC_046175.1	7365800	7370770	NC_046175.1:7365800-7370770	Not_DE
NC_046175.1	7371775	7377274	NC_046175.1:7371775-7377274	Upregulated_Eggs_5th_clutch
NC_046175.1	7413411	7415257	NC_046175.1:7413411-7415257	Not_DE
NC_046175.1	7416403	7427576	NC_046175.1:7416403-7427576	Upregulated_Eggs_5th_clutch
NC_046175.1	7428893	7438553	NC_046175.1:7428893-7438553	Not_DE
NC_046175.1	7440094	7442559	NC_046175.1:7440094-7442559	Upregulated_Eggs_5th_clutch
NC_046175.1	7443749	7444343	NC_046175.1:7443749-7444343	Not_DE
NC_046175.1	7453871	7459868	NC_046175.1:7453871-7459868	Upregulated_Eggs_5th_clutch
NC_046175.1	7463487	7463978	NC_046175.1:7463487-7463978	Not_DE
NC_046175.1	7465702	7467553	NC_046175.1:7465702-7467553	Not_DE
NC_046175.1	7472309	7472732	NC_046175.1:7472309-7472732	Upregulated_Eggs_1st_clutch
NC_046175.1	7473865	7476360	NC_046175.1:7473865-7476360	Not_DE
NC_046175.1	7479207	7482230	NC_046175.1:7479207-7482230	Not_DE
NC_046175.1	7484841	7486114	NC_046175.1:7484841-7486114	Not_DE
NC_046175.1	7487967	7495065	NC_046175.1:7487967-7495065	Upregulated_Eggs_5th_clutch
NC_046175.1	7496220	7500161	NC_046175.1:7496220-7500161	Not_DE
NC_046175.1	7626178	7626247	NC_046175.1:7626178-7626247	Not_DE
NC_046175.1	7655472	7655554	NC_046175.1:7655472-7655554	Not_DE
NC_046175.1	7670651	7676752	NC_046175.1:7670651-7676752	Upregulated_F0_5th_clutch
NC_046175.1	7737068	7738969	NC_046175.1:7737068-7738969	Not_DE
NC_046175.1	7742393	7742500	NC_046175.1:7742393-7742500	Not_DE
NC_046175.1	7743697	7745480	NC_046175.1:7743697-7745480	Not_DE
NC_046175.1	7748798	7748878	NC_046175.1:7748798-7748878	Not_DE
NC_046175.1	7753165	7762114	NC_046175.1:7753165-7762114	Not_DE
NC_046175.1	7763273	7770910	NC_046175.1:7763273-7770910	Upregulated_Eggs_5th_clutch
NC_046175.1	7773841	7774860	NC_046175.1:7773841-7774860	Upregulated_Eggs_5th_clutch
NC_046175.1	7776650	7778742	NC_046175.1:7776650-7778742	Upregulated_Eggs_5th_clutch
NC_046175.1	7786764	7789533	NC_046175.1:7786764-7789533	Upregulated_Eggs_5th_clutch
NC_046175.1	7790648	7791594	NC_046175.1:7790648-7791594	Upregulated_Eggs_5th_clutch
NC_046175.1	7799014	7802734	NC_046175.1:7799014-7802734	Not_DE
NC_046175.1	7803944	7822361	NC_046175.1:7803944-7822361	Upregulated_Eggs_5th_clutch
NC_046175.1	7823491	7832585	NC_046175.1:7823491-7832585	Upregulated_Eggs_5th_clutch
NC_046175.1	7834392	7842973	NC_046175.1:7834392-7842973	Not_DE
NC_046175.1	7846933	7848082	NC_046175.1:7846933-7848082	Not_DE
NC_046175.1	7858040	7862954	NC_046175.1:7858040-7862954	Not_DE
NC_046175.1	7874786	7875201	NC_046175.1:7874786-7875201	Not_DE
NC_046175.1	7876356	7891716	NC_046175.1:7876356-7891716	Upregulated_Eggs_5th_clutch
NC_046175.1	7893366	7901333	NC_046175.1:7893366-7901333	Not_DE
NC_046175.1	7902599	7906882	NC_046175.1:7902599-7906882	Not_DE
NC_046175.1	7908514	7910193	NC_046175.1:7908514-7910193	Upregulated_Eggs_1st_clutch
NC_046175.1	7912461	7920812	NC_046175.1:7912461-7920812	Upregulated_Eggs_5th_clutch
NC_046175.1	7926324	7930092	NC_046175.1:7926324-7930092	Upregulated_Eggs_1st_clutch
NC_046175.1	7931295	7931604	NC_046175.1:7931295-7931604	Not_DE
NC_046175.1	7935581	7935951	NC_046175.1:7935581-7935951	Not_DE
NC_046175.1	7938263	7938379	NC_046175.1:7938263-7938379	Not_DE
NC_046175.1	7944454	7950317	NC_046175.1:7944454-7950317	Upregulated_Eggs_1st_clutch
NC_046175.1	7951511	7971382	NC_046175.1:7951511-7971382	Upregulated_Eggs_1st_clutch
NC_046175.1	7973102	7976135	NC_046175.1:7973102-7976135	Not_DE
NC_046175.1	7979133	7988181	NC_046175.1:7979133-7988181	Not_DE
NC_046175.1	7989546	7996326	NC_046175.1:7989546-7996326	Not_DE
NC_046175.1	7998665	8000065	NC_046175.1:7998665-8000065	Not_DE
NC_046175.1	8001210	8022960	NC_046175.1:8001210-8022960	Upregulated_F0_5th_clutch
NC_046175.1	8042499	8047558	NC_046175.1:8042499-8047558	Not_DE
NC_046175.1	8048680	8050176	NC_046175.1:8048680-8050176	Not_DE
NC_046175.1	8051759	8054809	NC_046175.1:8051759-8054809	Upregulated_Eggs_5th_clutch
NC_046175.1	8056284	8056541	NC_046175.1:8056284-8056541	Not_DE
NC_046175.1	8063700	8064371	NC_046175.1:8063700-8064371	Not_DE
NC_046175.1	8065515	8079034	NC_046175.1:8065515-8079034	Not_DE
NC_046175.1	8080054	8094913	NC_046175.1:8080054-8094913	Not_DE
NC_046175.1	8095960	8101570	NC_046175.1:8095960-8101570	Upregulated_Eggs_5th_clutch
NC_046175.1	8103133	8135623	NC_046175.1:8103133-8135623	Not_DE
NC_046175.1	8138921	8149216	NC_046175.1:8138921-8149216	Upregulated_Eggs_5th_clutch
NC_046175.1	8153893	8158308	NC_046175.1:8153893-8158308	Upregulated_Eggs_5th_clutch
NC_046175.1	8161426	8167653	NC_046175.1:8161426-8167653	Not_DE
NC_046175.1	8168800	8175712	NC_046175.1:8168800-8175712	Not_DE
NC_046175.1	8177299	8190306	NC_046175.1:8177299-8190306	Upregulated_Eggs_5th_clutch
NC_046175.1	8191611	8193065	NC_046175.1:8191611-8193065	Not_DE
NC_046175.1	8195186	8202143	NC_046175.1:8195186-8202143	Upregulated_Eggs_5th_clutch
NC_046175.1	8217324	8217422	NC_046175.1:8217324-8217422	Not_DE
NC_046175.1	8222357	8222423	NC_046175.1:8222357-8222423	Not_DE
NC_046175.1	8225302	8225592	NC_046175.1:8225302-8225592	Upregulated_Eggs_5th_clutch
NC_046175.1	8227173	8229761	NC_046175.1:8227173-8229761	Upregulated_Eggs_5th_clutch
NC_046175.1	8232287	8232973	NC_046175.1:8232287-8232973	Not_DE
NC_046175.1	8235707	8236617	NC_046175.1:8235707-8236617	Not_DE
NC_046175.1	8243036	8265731	NC_046175.1:8243036-8265731	Upregulated_Eggs_5th_clutch
NC_046175.1	8267554	8269165	NC_046175.1:8267554-8269165	Not_DE
NC_046175.1	8271115	8281107	NC_046175.1:8271115-8281107	Not_DE
NC_046175.1	8283923	8290419	NC_046175.1:8283923-8290419	Upregulated_Eggs_1st_clutch
NC_046175.1	8294956	8295402	NC_046175.1:8294956-8295402	Not_DE
NC_046175.1	8299940	8301871	NC_046175.1:8299940-8301871	Not_DE
NC_046175.1	8466510	8466575	NC_046175.1:8466510-8466575	Not_DE
NC_046175.1	8468599	8469141	NC_046175.1:8468599-8469141	Not_DE
NC_046175.1	8476201	8478279	NC_046175.1:8476201-8478279	Not_DE
NC_046175.1	8479644	8499979	NC_046175.1:8479644-8499979	Not_DE
NC_046175.1	8518428	8518561	NC_046175.1:8518428-8518561	Not_DE
NC_046175.1	8520819	8522610	NC_046175.1:8520819-8522610	Upregulated_Eggs_1st_clutch
NC_046175.1	8628963	8629037	NC_046175.1:8628963-8629037	Not_DE
NC_046175.1	8635021	8636491	NC_046175.1:8635021-8636491	Not_DE
NC_046175.1	8641056	8644036	NC_046175.1:8641056-8644036	Not_DE
NC_046175.1	8646275	8646874	NC_046175.1:8646275-8646874	Not_DE
NC_046175.1	8655505	8656903	NC_046175.1:8655505-8656903	Not_DE
NC_046175.1	8658805	8659926	NC_046175.1:8658805-8659926	Not_DE
NC_046175.1	8676998	8677350	NC_046175.1:8676998-8677350	Not_DE
NC_046175.1	8782355	8790899	NC_046175.1:8782355-8790899	Upregulated_Eggs_5th_clutch
NC_046175.1	8791951	8792368	NC_046175.1:8791951-8792368	Not_DE
NC_046175.1	8814963	8826346	NC_046175.1:8814963-8826346	Not_DE
NC_046175.1	8901698	8902287	NC_046175.1:8901698-8902287	Not_DE
NC_046175.1	8919842	8920004	NC_046175.1:8919842-8920004	Not_DE
NC_046175.1	8926222	8936043	NC_046175.1:8926222-8936043	Not_DE
NC_046175.1	9198567	9198856	NC_046175.1:9198567-9198856	Not_DE
NC_046175.1	9289542	9290400	NC_046175.1:9289542-9290400	Not_DE
NC_046175.1	9330651	9330785	NC_046175.1:9330651-9330785	Not_DE
NC_046175.1	9362772	9362822	NC_046175.1:9362772-9362822	Not_DE
NC_046175.1	9608073	9608966	NC_046175.1:9608073-9608966	Not_DE
NC_046175.1	9613251	9614493	NC_046175.1:9613251-9614493	Upregulated_Eggs_1st_clutch
NC_046175.1	9616214	9618191	NC_046175.1:9616214-9618191	Not_DE
NC_046175.1	9689140	9689546	NC_046175.1:9689140-9689546	Upregulated_Eggs_1st_clutch
NC_046175.1	9689140	9689546	NC_046175.1:9689140-9689546	Upregulated_F0_1st_clutch
NC_046175.1	9689140	9689546	NC_046175.1:9689140-9689546	Upregulated_F1_1st_clutch
NC_046175.1	9701637	9702844	NC_046175.1:9701637-9702844	Not_DE
NC_046175.1	9705251	9705642	NC_046175.1:9705251-9705642	Not_DE
NC_046175.1	9739862	9739936	NC_046175.1:9739862-9739936	Not_DE
NC_046175.1	9891868	9893569	NC_046175.1:9891868-9893569	Not_DE
NC_046175.1	9976307	9978897	NC_046175.1:9976307-9978897	Upregulated_Eggs_5th_clutch
NC_046175.1	9980127	9980395	NC_046175.1:9980127-9980395	Not_DE
NC_046175.1	9989006	9989835	NC_046175.1:9989006-9989835	Upregulated_Eggs_1st_clutch
NC_046175.1	10050347	10051265	NC_046175.1:10050347-10051265	Not_DE
NC_046175.1	10052834	10053152	NC_046175.1:10052834-10053152	Not_DE
NC_046175.1	10157287	10157461	NC_046175.1:10157287-10157461	Not_DE
NC_046175.1	10200179	10200378	NC_046175.1:10200179-10200378	Not_DE
NC_046175.1	10208554	10209021	NC_046175.1:10208554-10209021	Not_DE
NC_046175.1	10212316	10212423	NC_046175.1:10212316-10212423	Not_DE
NC_046175.1	10253003	10266628	NC_046175.1:10253003-10266628	Upregulated_F0_5th_clutch
NC_046175.1	10307184	10307237	NC_046175.1:10307184-10307237	Not_DE
NC_046175.1	10408637	10412555	NC_046175.1:10408637-10412555	Not_DE
NC_046175.1	10577855	10578146	NC_046175.1:10577855-10578146	Not_DE
NC_046175.1	10676360	10676806	NC_046175.1:10676360-10676806	Not_DE
NC_046175.1	10680103	10680948	NC_046175.1:10680103-10680948	Not_DE
NC_046175.1	10689440	10690144	NC_046175.1:10689440-10690144	Not_DE
NC_046175.1	10691306	10691396	NC_046175.1:10691306-10691396	Upregulated_Eggs_1st_clutch
NC_046175.1	10798361	10800399	NC_046175.1:10798361-10800399	Not_DE
NC_046175.1	10869130	10869712	NC_046175.1:10869130-10869712	Not_DE
NC_046175.1	10887573	10889196	NC_046175.1:10887573-10889196	Not_DE
NC_046175.1	10928647	10929989	NC_046175.1:10928647-10929989	Not_DE
NC_046175.1	10943056	10944011	NC_046175.1:10943056-10944011	Not_DE
NC_046175.1	11103124	11103842	NC_046175.1:11103124-11103842	Not_DE
NC_046175.1	11115522	11116044	NC_046175.1:11115522-11116044	Not_DE
NC_046175.1	11123066	11124578	NC_046175.1:11123066-11124578	Not_DE
NC_046175.1	11234662	11235490	NC_046175.1:11234662-11235490	Not_DE
NC_046175.1	11245558	11249235	NC_046175.1:11245558-11249235	Not_DE
NC_046175.1	11250520	11253455	NC_046175.1:11250520-11253455	Upregulated_Eggs_5th_clutch
NC_046175.1	11254653	11257090	NC_046175.1:11254653-11257090	Not_DE
NC_046175.1	11258213	11260909	NC_046175.1:11258213-11260909	Not_DE
NC_046175.1	11265361	11271704	NC_046175.1:11265361-11271704	Upregulated_Eggs_5th_clutch
NC_046175.1	11272984	11284390	NC_046175.1:11272984-11284390	Not_DE
NC_046175.1	11285440	11297168	NC_046175.1:11285440-11297168	Not_DE
NC_046175.1	11298323	11302452	NC_046175.1:11298323-11302452	Upregulated_Eggs_5th_clutch
NC_046175.1	11303596	11303887	NC_046175.1:11303596-11303887	Not_DE
NC_046175.1	11306903	11308138	NC_046175.1:11306903-11308138	Not_DE
NC_046175.1	11310637	11313088	NC_046175.1:11310637-11313088	Upregulated_Eggs_1st_clutch
NC_046175.1	11315066	11323399	NC_046175.1:11315066-11323399	Not_DE
NC_046175.1	11324680	11328227	NC_046175.1:11324680-11328227	Upregulated_Eggs_5th_clutch
NC_046175.1	11329516	11338698	NC_046175.1:11329516-11338698	Upregulated_Eggs_1st_clutch
NC_046175.1	11339867	11346917	NC_046175.1:11339867-11346917	Not_DE
NC_046175.1	11395403	11396472	NC_046175.1:11395403-11396472	Not_DE
NC_046175.1	11399266	11399610	NC_046175.1:11399266-11399610	Not_DE
NC_046175.1	11490654	11491996	NC_046175.1:11490654-11491996	Not_DE
NC_046175.1	11524733	11527645	NC_046175.1:11524733-11527645	Not_DE
NC_046175.1	11629473	11630883	NC_046175.1:11629473-11630883	Not_DE
NC_046175.1	11641433	11645556	NC_046175.1:11641433-11645556	Not_DE
NC_046175.1	11651257	11651876	NC_046175.1:11651257-11651876	Not_DE
NC_046175.1	11654565	11655021	NC_046175.1:11654565-11655021	Not_DE
NC_046175.1	11656099	11656313	NC_046175.1:11656099-11656313	Not_DE
NC_046175.1	11765942	11767488	NC_046175.1:11765942-11767488	Not_DE
NC_046175.1	11924651	11925162	NC_046175.1:11924651-11925162	Not_DE
NC_046175.1	12012453	12013898	NC_046175.1:12012453-12013898	Not_DE
NC_046175.1	12015229	12015669	NC_046175.1:12015229-12015669	Not_DE
NC_046175.1	12017177	12018018	NC_046175.1:12017177-12018018	Not_DE
NC_046175.1	12021254	12023060	NC_046175.1:12021254-12023060	Not_DE
NC_046175.1	12082456	12082489	NC_046175.1:12082456-12082489	Not_DE
NC_046175.1	12088148	12095396	NC_046175.1:12088148-12095396	Upregulated_Eggs_1st_clutch
NC_046175.1	12096444	12098464	NC_046175.1:12096444-12098464	Upregulated_Eggs_1st_clutch
NC_046175.1	12099895	12102134	NC_046175.1:12099895-12102134	Not_DE
NC_046175.1	12110153	12110473	NC_046175.1:12110153-12110473	Not_DE
NC_046175.1	12145320	12146281	NC_046175.1:12145320-12146281	Not_DE
NC_046175.1	12265547	12266290	NC_046175.1:12265547-12266290	Not_DE
NC_046175.1	12305661	12305835	NC_046175.1:12305661-12305835	Upregulated_Eggs_5th_clutch
NC_046175.1	12376930	12394028	NC_046175.1:12376930-12394028	Upregulated_Eggs_5th_clutch
NC_046175.1	12400159	12418499	NC_046175.1:12400159-12418499	Upregulated_Eggs_5th_clutch
NC_046175.1	12430461	12431183	NC_046175.1:12430461-12431183	Not_DE
NC_046175.1	12445219	12446470	NC_046175.1:12445219-12446470	Not_DE
NC_046175.1	12526522	12526984	NC_046175.1:12526522-12526984	Not_DE
NC_046175.1	12539663	12540411	NC_046175.1:12539663-12540411	Not_DE
NC_046175.1	12591586	12592106	NC_046175.1:12591586-12592106	Not_DE
NC_046175.1	12697528	12698243	NC_046175.1:12697528-12698243	Not_DE
NC_046175.1	12758983	12759708	NC_046175.1:12758983-12759708	Not_DE
NC_046175.1	12938715	12938850	NC_046175.1:12938715-12938850	Not_DE
NC_046175.1	12964820	12965773	NC_046175.1:12964820-12965773	Not_DE
NC_046175.1	13077723	13077828	NC_046175.1:13077723-13077828	Not_DE
NC_046175.1	13094335	13094399	NC_046175.1:13094335-13094399	Not_DE
NC_046175.1	13177235	13178472	NC_046175.1:13177235-13178472	Upregulated_Eggs_1st_clutch
NC_046175.1	13177235	13178472	NC_046175.1:13177235-13178472	Upregulated_F0_1st_clutch
NC_046175.1	13188387	13191128	NC_046175.1:13188387-13191128	Not_DE
NC_046175.1	13196736	13196898	NC_046175.1:13196736-13196898	Not_DE
NC_046175.1	13201415	13202509	NC_046175.1:13201415-13202509	Not_DE
NC_046175.1	13438120	13439200	NC_046175.1:13438120-13439200	Not_DE
NC_046175.1	13514817	13515433	NC_046175.1:13514817-13515433	Not_DE
NC_046175.1	13516759	13517183	NC_046175.1:13516759-13517183	Not_DE
NC_046175.1	13518370	13520488	NC_046175.1:13518370-13520488	Upregulated_Eggs_1st_clutch
NC_046175.1	13720349	13723412	NC_046175.1:13720349-13723412	Not_DE
NC_046175.1	13954805	13955961	NC_046175.1:13954805-13955961	Not_DE
NC_046175.1	14046127	14046284	NC_046175.1:14046127-14046284	Not_DE
NC_046175.1	14047813	14049017	NC_046175.1:14047813-14049017	Not_DE
NC_046175.1	14144223	14144261	NC_046175.1:14144223-14144261	Not_DE
NC_046175.1	14247279	14248178	NC_046175.1:14247279-14248178	Not_DE
NC_046175.1	14290706	14290849	NC_046175.1:14290706-14290849	Not_DE
NC_046175.1	14325270	14325572	NC_046175.1:14325270-14325572	Not_DE
NC_046175.1	14419641	14421044	NC_046175.1:14419641-14421044	Not_DE
NC_046175.1	14500929	14504799	NC_046175.1:14500929-14504799	Not_DE
NC_046175.1	14508577	14509516	NC_046175.1:14508577-14509516	Not_DE
NC_046175.1	14512804	14513040	NC_046175.1:14512804-14513040	Not_DE
NC_046175.1	14676873	14676935	NC_046175.1:14676873-14676935	Not_DE
NC_046175.1	14826831	14830311	NC_046175.1:14826831-14830311	Not_DE
NC_046175.1	14833428	14835032	NC_046175.1:14833428-14835032	Upregulated_Eggs_1st_clutch
NC_046175.1	14911059	14912047	NC_046175.1:14911059-14912047	Not_DE
NC_046175.1	14916297	14916724	NC_046175.1:14916297-14916724	Not_DE
NC_046175.1	14942230	14943116	NC_046175.1:14942230-14943116	Not_DE
NC_046175.1	14944516	14945827	NC_046175.1:14944516-14945827	Not_DE
NC_046175.1	14949657	14951889	NC_046175.1:14949657-14951889	Not_DE
NC_046175.1	14959913	14960413	NC_046175.1:14959913-14960413	Not_DE
NC_046175.1	14961419	14963417	NC_046175.1:14961419-14963417	Not_DE
NC_046175.1	14968743	14968929	NC_046175.1:14968743-14968929	Not_DE
NC_046175.1	14970938	14970974	NC_046175.1:14970938-14970974	Not_DE
NC_046175.1	15059131	15063073	NC_046175.1:15059131-15063073	Not_DE
NC_046175.1	15064534	15064657	NC_046175.1:15064534-15064657	Not_DE
NC_046175.1	15067248	15067629	NC_046175.1:15067248-15067629	Not_DE
NC_046175.1	15277509	15279680	NC_046175.1:15277509-15279680	Upregulated_Eggs_1st_clutch
NC_046175.1	15336543	15338116	NC_046175.1:15336543-15338116	Not_DE
NC_046175.1	15343923	15343955	NC_046175.1:15343923-15343955	Not_DE
NC_046175.1	15370292	15370680	NC_046175.1:15370292-15370680	Not_DE
NC_046175.1	15417037	15417764	NC_046175.1:15417037-15417764	Not_DE
NC_046175.1	15567413	15568003	NC_046175.1:15567413-15568003	Not_DE
NC_046175.1	15570772	15572529	NC_046175.1:15570772-15572529	Not_DE
NC_046175.1	15574313	15574366	NC_046175.1:15574313-15574366	Upregulated_Eggs_1st_clutch
NC_046175.1	15577304	15578250	NC_046175.1:15577304-15578250	Not_DE
NC_046175.1	15580285	15581235	NC_046175.1:15580285-15581235	Not_DE
NC_046175.1	15619773	15619860	NC_046175.1:15619773-15619860	Not_DE
NC_046175.1	15662362	15664876	NC_046175.1:15662362-15664876	Upregulated_Eggs_1st_clutch
NC_046175.1	15726212	15727695	NC_046175.1:15726212-15727695	Not_DE
NC_046175.1	15785713	15786257	NC_046175.1:15785713-15786257	Not_DE
NC_046175.1	15794406	15795102	NC_046175.1:15794406-15795102	Not_DE
NC_046175.1	15950031	15951190	NC_046175.1:15950031-15951190	Not_DE
NC_046175.1	15998084	15998785	NC_046175.1:15998084-15998785	Not_DE
NC_046175.1	16016618	16017451	NC_046175.1:16016618-16017451	Not_DE
NC_046175.1	16087871	16087914	NC_046175.1:16087871-16087914	Not_DE
NC_046175.1	16164925	16165583	NC_046175.1:16164925-16165583	Not_DE
NC_046175.1	16242597	16244256	NC_046175.1:16242597-16244256	Upregulated_Eggs_1st_clutch
NC_046175.1	16245324	16245763	NC_046175.1:16245324-16245763	Not_DE
NC_046175.1	16273644	16275375	NC_046175.1:16273644-16275375	Not_DE
NC_046176.1	4477	7217	NC_046176.1:4477-7217	Not_DE
NC_046176.1	11382	11587	NC_046176.1:11382-11587	Upregulated_Eggs_1st_clutch
NC_046176.1	14887	15895	NC_046176.1:14887-15895	Not_DE
NC_046176.1	20025	20241	NC_046176.1:20025-20241	Not_DE
NC_046176.1	21260	25259	NC_046176.1:21260-25259	Upregulated_F0_5th_clutch
NC_046176.1	26776	28464	NC_046176.1:26776-28464	Not_DE
NC_046176.1	69216	69860	NC_046176.1:69216-69860	Not_DE
NC_046176.1	71059	71470	NC_046176.1:71059-71470	Not_DE
NC_046176.1	74807	77517	NC_046176.1:74807-77517	Not_DE
NC_046176.1	236445	241560	NC_046176.1:236445-241560	Not_DE
NC_046176.1	272137	272186	NC_046176.1:272137-272186	Not_DE
NC_046176.1	273451	274084	NC_046176.1:273451-274084	Not_DE
NC_046176.1	280833	280871	NC_046176.1:280833-280871	Not_DE
NC_046176.1	370788	371291	NC_046176.1:370788-371291	Not_DE
NC_046176.1	423074	423124	NC_046176.1:423074-423124	Not_DE
NC_046176.1	566829	566998	NC_046176.1:566829-566998	Not_DE
NC_046176.1	655361	655750	NC_046176.1:655361-655750	Not_DE
NC_046176.1	657901	658627	NC_046176.1:657901-658627	Not_DE
NC_046176.1	690670	692654	NC_046176.1:690670-692654	Not_DE
NC_046176.1	757237	757707	NC_046176.1:757237-757707	Not_DE
NC_046176.1	796247	796965	NC_046176.1:796247-796965	Not_DE
NC_046176.1	827517	827956	NC_046176.1:827517-827956	Upregulated_Eggs_1st_clutch
NC_046176.1	839943	841245	NC_046176.1:839943-841245	Not_DE
NC_046176.1	967935	968267	NC_046176.1:967935-968267	Not_DE
NC_046176.1	1098466	1099273	NC_046176.1:1098466-1099273	Not_DE
NC_046176.1	1396821	1397823	NC_046176.1:1396821-1397823	Not_DE
NC_046176.1	1416232	1420036	NC_046176.1:1416232-1420036	Not_DE
NC_046176.1	1427312	1428595	NC_046176.1:1427312-1428595	Not_DE
NC_046176.1	1429768	1432156	NC_046176.1:1429768-1432156	Not_DE
NC_046176.1	1433779	1434554	NC_046176.1:1433779-1434554	Not_DE
NC_046176.1	1486462	1487203	NC_046176.1:1486462-1487203	Not_DE
NC_046176.1	1516022	1517579	NC_046176.1:1516022-1517579	Not_DE
NC_046176.1	1698254	1698787	NC_046176.1:1698254-1698787	Not_DE
NC_046176.1	1705863	1707764	NC_046176.1:1705863-1707764	Upregulated_F0_1st_clutch
NC_046176.1	1708863	1709406	NC_046176.1:1708863-1709406	Upregulated_Eggs_1st_clutch
NC_046176.1	1715615	1716901	NC_046176.1:1715615-1716901	Upregulated_Eggs_5th_clutch
NC_046176.1	1804662	1806571	NC_046176.1:1804662-1806571	Upregulated_F0_5th_clutch
NC_046176.1	1843255	1844160	NC_046176.1:1843255-1844160	Not_DE
NC_046176.1	1846480	1848342	NC_046176.1:1846480-1848342	Not_DE
NC_046176.1	1849644	1850037	NC_046176.1:1849644-1850037	Not_DE
NC_046176.1	1914082	1914642	NC_046176.1:1914082-1914642	Not_DE
NC_046176.1	2062101	2062856	NC_046176.1:2062101-2062856	Not_DE
NC_046176.1	2105271	2105365	NC_046176.1:2105271-2105365	Not_DE
NC_046176.1	2180833	2182401	NC_046176.1:2180833-2182401	Not_DE
NC_046176.1	2286562	2287033	NC_046176.1:2286562-2287033	Not_DE
NC_046176.1	2346334	2346619	NC_046176.1:2346334-2346619	Not_DE
NC_046176.1	2431440	2431497	NC_046176.1:2431440-2431497	Not_DE
NC_046176.1	2548470	2548653	NC_046176.1:2548470-2548653	Not_DE
NC_046176.1	2550143	2550912	NC_046176.1:2550143-2550912	Not_DE
NC_046176.1	2553366	2553484	NC_046176.1:2553366-2553484	Not_DE
NC_046176.1	2655095	2655333	NC_046176.1:2655095-2655333	Not_DE
NC_046176.1	2710284	2710379	NC_046176.1:2710284-2710379	Not_DE
NC_046176.1	2821849	2827171	NC_046176.1:2821849-2827171	Upregulated_Eggs_1st_clutch
NC_046176.1	2821849	2827171	NC_046176.1:2821849-2827171	Upregulated_F0_1st_clutch
NC_046176.1	2891148	2891436	NC_046176.1:2891148-2891436	Not_DE
NC_046176.1	2939893	2940001	NC_046176.1:2939893-2940001	Not_DE
NC_046176.1	2955232	2955286	NC_046176.1:2955232-2955286	Not_DE
NC_046176.1	3161222	3161993	NC_046176.1:3161222-3161993	Not_DE
NC_046176.1	3169796	3171591	NC_046176.1:3169796-3171591	Upregulated_F0_5th_clutch
NC_046176.1	3273493	3278213	NC_046176.1:3273493-3278213	Upregulated_Eggs_5th_clutch
NC_046176.1	3365226	3365358	NC_046176.1:3365226-3365358	Not_DE
NC_046176.1	3387601	3389317	NC_046176.1:3387601-3389317	Not_DE
NC_046176.1	3614695	3615081	NC_046176.1:3614695-3615081	Not_DE
NC_046176.1	3636417	3638881	NC_046176.1:3636417-3638881	Not_DE
NC_046176.1	3678363	3678754	NC_046176.1:3678363-3678754	Upregulated_Eggs_1st_clutch
NC_046176.1	3809499	3809666	NC_046176.1:3809499-3809666	Not_DE
NC_046176.1	3812441	3814466	NC_046176.1:3812441-3814466	Not_DE
NC_046176.1	3882561	3884716	NC_046176.1:3882561-3884716	Not_DE
NC_046176.1	3976443	3977047	NC_046176.1:3976443-3977047	Not_DE
NC_046176.1	4042486	4047362	NC_046176.1:4042486-4047362	Upregulated_F0_5th_clutch
NC_046176.1	4090486	4090655	NC_046176.1:4090486-4090655	Not_DE
NC_046176.1	4127054	4127130	NC_046176.1:4127054-4127130	Not_DE
NC_046176.1	4389977	4392568	NC_046176.1:4389977-4392568	Upregulated_Eggs_1st_clutch
NC_046176.1	4824864	4825421	NC_046176.1:4824864-4825421	Upregulated_Eggs_5th_clutch
NC_046176.1	4842651	4842740	NC_046176.1:4842651-4842740	Not_DE
NC_046176.1	4846456	4846783	NC_046176.1:4846456-4846783	Not_DE
NC_046176.1	4952493	4955035	NC_046176.1:4952493-4955035	Not_DE
NC_046176.1	5000974	5003561	NC_046176.1:5000974-5003561	Upregulated_Eggs_1st_clutch
NC_046176.1	5084667	5084863	NC_046176.1:5084667-5084863	Not_DE
NC_046176.1	5653589	5654618	NC_046176.1:5653589-5654618	Not_DE
NC_046176.1	5657055	5657363	NC_046176.1:5657055-5657363	Upregulated_Eggs_1st_clutch
NC_046176.1	5709094	5709626	NC_046176.1:5709094-5709626	Not_DE
NC_046176.1	5896253	5896893	NC_046176.1:5896253-5896893	Not_DE
NC_046176.1	5899737	5899941	NC_046176.1:5899737-5899941	Not_DE
NC_046176.1	5948229	5950894	NC_046176.1:5948229-5950894	Upregulated_Eggs_1st_clutch
NC_046176.1	5952056	5954822	NC_046176.1:5952056-5954822	Not_DE
NC_046176.1	5960768	5960949	NC_046176.1:5960768-5960949	Not_DE
NC_046176.1	5962558	5963274	NC_046176.1:5962558-5963274	Not_DE
NC_046176.1	6066574	6070870	NC_046176.1:6066574-6070870	Upregulated_Eggs_1st_clutch
NC_046176.1	6066574	6070870	NC_046176.1:6066574-6070870	Upregulated_F0_1st_clutch
NC_046176.1	6144040	6145968	NC_046176.1:6144040-6145968	Not_DE
NC_046176.1	6148074	6150235	NC_046176.1:6148074-6150235	Upregulated_Eggs_5th_clutch
NC_046176.1	6278811	6286543	NC_046176.1:6278811-6286543	Upregulated_Eggs_1st_clutch
NC_046176.1	6287761	6315186	NC_046176.1:6287761-6315186	Upregulated_F0_5th_clutch
NC_046176.1	6317063	6321488	NC_046176.1:6317063-6321488	Upregulated_Eggs_5th_clutch
NC_046176.1	6322537	6326811	NC_046176.1:6322537-6326811	Upregulated_Eggs_5th_clutch
NC_046176.1	6328216	6363599	NC_046176.1:6328216-6363599	Upregulated_F0_1st_clutch
NC_046176.1	6364640	6367840	NC_046176.1:6364640-6367840	Not_DE
NC_046176.1	6370315	6381232	NC_046176.1:6370315-6381232	Not_DE
NC_046176.1	6382786	6384100	NC_046176.1:6382786-6384100	Not_DE
NC_046176.1	6386183	6386742	NC_046176.1:6386183-6386742	Not_DE
NC_046176.1	6388383	6392544	NC_046176.1:6388383-6392544	Not_DE
NC_046176.1	6393765	6401205	NC_046176.1:6393765-6401205	Upregulated_F0_1st_clutch
NC_046176.1	6402321	6403743	NC_046176.1:6402321-6403743	Not_DE
NC_046176.1	6404749	6411864	NC_046176.1:6404749-6411864	Not_DE
NC_046176.1	6413149	6414116	NC_046176.1:6413149-6414116	Not_DE
NC_046176.1	6416200	6429112	NC_046176.1:6416200-6429112	Upregulated_Eggs_1st_clutch
NC_046176.1	6416200	6429112	NC_046176.1:6416200-6429112	Upregulated_F0_1st_clutch
NC_046176.1	6430594	6431088	NC_046176.1:6430594-6431088	Upregulated_Eggs_5th_clutch
NC_046176.1	6432377	6438702	NC_046176.1:6432377-6438702	Not_DE
NC_046176.1	6440643	6444924	NC_046176.1:6440643-6444924	Not_DE
NC_046176.1	6497004	6500125	NC_046176.1:6497004-6500125	Upregulated_Eggs_1st_clutch
NC_046176.1	6501362	6509320	NC_046176.1:6501362-6509320	Not_DE
NC_046176.1	6510704	6516344	NC_046176.1:6510704-6516344	Not_DE
NC_046176.1	6517591	6517927	NC_046176.1:6517591-6517927	Upregulated_Eggs_5th_clutch
NC_046176.1	6523700	6526930	NC_046176.1:6523700-6526930	Upregulated_Eggs_5th_clutch
NC_046176.1	6528080	6536871	NC_046176.1:6528080-6536871	Not_DE
NC_046176.1	6538389	6548184	NC_046176.1:6538389-6548184	Upregulated_Eggs_5th_clutch
NC_046176.1	6550727	6565555	NC_046176.1:6550727-6565555	Not_DE
NC_046176.1	6567189	6569683	NC_046176.1:6567189-6569683	Not_DE
NC_046176.1	6570990	6573488	NC_046176.1:6570990-6573488	Not_DE
NC_046176.1	6574818	6589987	NC_046176.1:6574818-6589987	Upregulated_Eggs_5th_clutch
NC_046176.1	6591919	6595212	NC_046176.1:6591919-6595212	Upregulated_Eggs_5th_clutch
NC_046176.1	6596439	6596804	NC_046176.1:6596439-6596804	Not_DE
NC_046176.1	6598320	6598782	NC_046176.1:6598320-6598782	Upregulated_Eggs_5th_clutch
NC_046176.1	6646307	6647980	NC_046176.1:6646307-6647980	Not_DE
NC_046176.1	6661200	6661243	NC_046176.1:6661200-6661243	Upregulated_Eggs_1st_clutch
NC_046176.1	6664029	6664560	NC_046176.1:6664029-6664560	Not_DE
NC_046176.1	6665951	6666332	NC_046176.1:6665951-6666332	Upregulated_F1_1st_clutch
NC_046176.1	6668823	6669753	NC_046176.1:6668823-6669753	Not_DE
NC_046176.1	6670893	6708587	NC_046176.1:6670893-6708587	Upregulated_F0_1st_clutch
NC_046176.1	6709903	6710609	NC_046176.1:6709903-6710609	Upregulated_Eggs_1st_clutch
NC_046176.1	6717389	6719378	NC_046176.1:6717389-6719378	Upregulated_Eggs_5th_clutch
NC_046176.1	6720426	6720924	NC_046176.1:6720426-6720924	Not_DE
NC_046176.1	6723387	6724546	NC_046176.1:6723387-6724546	Not_DE
NC_046176.1	6726304	6727091	NC_046176.1:6726304-6727091	Not_DE
NC_046176.1	6728209	6728605	NC_046176.1:6728209-6728605	Upregulated_F0_5th_clutch
NC_046176.1	6731016	6732818	NC_046176.1:6731016-6732818	Not_DE
NC_046176.1	6734377	6734633	NC_046176.1:6734377-6734633	Upregulated_Eggs_1st_clutch
NC_046176.1	6738256	6739261	NC_046176.1:6738256-6739261	Upregulated_Eggs_5th_clutch
NC_046176.1	6750641	6750965	NC_046176.1:6750641-6750965	Not_DE
NC_046176.1	6756659	6756985	NC_046176.1:6756659-6756985	Not_DE
NC_046176.1	6772573	6773897	NC_046176.1:6772573-6773897	Not_DE
NC_046176.1	6809092	6812369	NC_046176.1:6809092-6812369	Upregulated_Eggs_1st_clutch
NC_046176.1	6815081	6817752	NC_046176.1:6815081-6817752	Not_DE
NC_046176.1	6818965	6820960	NC_046176.1:6818965-6820960	Not_DE
NC_046176.1	6825434	6826159	NC_046176.1:6825434-6826159	Not_DE
NC_046176.1	6829516	6829809	NC_046176.1:6829516-6829809	Upregulated_Eggs_5th_clutch
NC_046176.1	6832039	6836118	NC_046176.1:6832039-6836118	Upregulated_Eggs_5th_clutch
NC_046176.1	6839989	6840986	NC_046176.1:6839989-6840986	Not_DE
NC_046176.1	6842116	6844656	NC_046176.1:6842116-6844656	Not_DE
NC_046176.1	6846661	6847729	NC_046176.1:6846661-6847729	Not_DE
NC_046176.1	6855372	6869408	NC_046176.1:6855372-6869408	Not_DE
NC_046176.1	6912740	6913465	NC_046176.1:6912740-6913465	Not_DE
NC_046176.1	6959660	6962424	NC_046176.1:6959660-6962424	Not_DE
NC_046176.1	7056560	7092801	NC_046176.1:7056560-7092801	Not_DE
NC_046176.1	7095919	7096088	NC_046176.1:7095919-7096088	Not_DE
NC_046176.1	7105390	7106217	NC_046176.1:7105390-7106217	Upregulated_Eggs_1st_clutch
NC_046176.1	7105390	7106217	NC_046176.1:7105390-7106217	Upregulated_F0_1st_clutch
NC_046176.1	7108382	7108959	NC_046176.1:7108382-7108959	Upregulated_Eggs_5th_clutch
NC_046176.1	7113364	7115448	NC_046176.1:7113364-7115448	Not_DE
NC_046176.1	7116828	7117379	NC_046176.1:7116828-7117379	Not_DE
NC_046176.1	7121926	7122513	NC_046176.1:7121926-7122513	Not_DE
NC_046176.1	7123552	7126748	NC_046176.1:7123552-7126748	Not_DE
NC_046176.1	7128228	7128298	NC_046176.1:7128228-7128298	Not_DE
NC_046176.1	7133549	7145645	NC_046176.1:7133549-7145645	Not_DE
NC_046176.1	7150240	7151103	NC_046176.1:7150240-7151103	Not_DE
NC_046176.1	7152620	7153207	NC_046176.1:7152620-7153207	Not_DE
NC_046176.1	7154787	7202943	NC_046176.1:7154787-7202943	Not_DE
NC_046176.1	7204514	7231270	NC_046176.1:7204514-7231270	Upregulated_F0_5th_clutch
NC_046176.1	7232323	7235528	NC_046176.1:7232323-7235528	Not_DE
NC_046176.1	7236758	7241996	NC_046176.1:7236758-7241996	Upregulated_Eggs_1st_clutch
NC_046176.1	7244766	7252772	NC_046176.1:7244766-7252772	Not_DE
NC_046176.1	7253853	7270027	NC_046176.1:7253853-7270027	Upregulated_Eggs_5th_clutch
NC_046176.1	7253853	7270027	NC_046176.1:7253853-7270027	Upregulated_F0_1st_clutch
NC_046176.1	7271102	7273915	NC_046176.1:7271102-7273915	Upregulated_Eggs_5th_clutch
NC_046176.1	7276021	7276495	NC_046176.1:7276021-7276495	Not_DE
NC_046176.1	7278577	7280799	NC_046176.1:7278577-7280799	Not_DE
NC_046176.1	7282073	7286085	NC_046176.1:7282073-7286085	Not_DE
NC_046176.1	7287432	7288113	NC_046176.1:7287432-7288113	Upregulated_Eggs_5th_clutch
NC_046176.1	7290271	7293928	NC_046176.1:7290271-7293928	Not_DE
NC_046176.1	7294943	7297598	NC_046176.1:7294943-7297598	Not_DE
NC_046176.1	7301858	7301951	NC_046176.1:7301858-7301951	Not_DE
NC_046176.1	7307852	7319239	NC_046176.1:7307852-7319239	Upregulated_Eggs_1st_clutch
NC_046176.1	7320383	7322753	NC_046176.1:7320383-7322753	Not_DE
NC_046176.1	7333644	7334609	NC_046176.1:7333644-7334609	Upregulated_Eggs_1st_clutch
NC_046176.1	7349349	7349965	NC_046176.1:7349349-7349965	Not_DE
NC_046176.1	7360089	7363812	NC_046176.1:7360089-7363812	Upregulated_Eggs_1st_clutch
NC_046176.1	7360089	7363812	NC_046176.1:7360089-7363812	Upregulated_F0_1st_clutch
NC_046176.1	7365340	7365905	NC_046176.1:7365340-7365905	Not_DE
NC_046176.1	7367237	7367705	NC_046176.1:7367237-7367705	Not_DE
NC_046176.1	7368892	7368958	NC_046176.1:7368892-7368958	Not_DE
NC_046176.1	7370474	7373926	NC_046176.1:7370474-7373926	Upregulated_Eggs_5th_clutch
NC_046176.1	7375624	7377202	NC_046176.1:7375624-7377202	Upregulated_Eggs_1st_clutch
NC_046176.1	7378217	7383418	NC_046176.1:7378217-7383418	Upregulated_Eggs_5th_clutch
NC_046176.1	7385967	7391568	NC_046176.1:7385967-7391568	Upregulated_F0_5th_clutch
NC_046176.1	7392810	7392892	NC_046176.1:7392810-7392892	Not_DE
NC_046176.1	7399342	7410603	NC_046176.1:7399342-7410603	Upregulated_Eggs_5th_clutch
NC_046176.1	7412614	7431612	NC_046176.1:7412614-7431612	Upregulated_F0_5th_clutch
NC_046176.1	7437675	7465651	NC_046176.1:7437675-7465651	Not_DE
NC_046176.1	7467533	7533525	NC_046176.1:7467533-7533525	Upregulated_F1_1st_clutch
NC_046176.1	7542845	7557708	NC_046176.1:7542845-7557708	Upregulated_F0_1st_clutch
NC_046176.1	7559457	7561639	NC_046176.1:7559457-7561639	Upregulated_Eggs_5th_clutch
NC_046176.1	7562658	7562843	NC_046176.1:7562658-7562843	Not_DE
NC_046176.1	7564566	7564650	NC_046176.1:7564566-7564650	Not_DE
NC_046176.1	7565677	7567508	NC_046176.1:7565677-7567508	Not_DE
NC_046176.1	7572029	7572578	NC_046176.1:7572029-7572578	Not_DE
NC_046176.1	7575931	7577045	NC_046176.1:7575931-7577045	Upregulated_Eggs_1st_clutch
NC_046176.1	7578464	7580861	NC_046176.1:7578464-7580861	Upregulated_Eggs_1st_clutch
NC_046176.1	7589865	7594493	NC_046176.1:7589865-7594493	Not_DE
NC_046176.1	7597163	7600523	NC_046176.1:7597163-7600523	Upregulated_Eggs_1st_clutch
NC_046176.1	7603141	7603258	NC_046176.1:7603141-7603258	Not_DE
NC_046176.1	7604405	7612784	NC_046176.1:7604405-7612784	Not_DE
NC_046176.1	7614348	7626496	NC_046176.1:7614348-7626496	Upregulated_Eggs_1st_clutch
NC_046176.1	7630584	7632842	NC_046176.1:7630584-7632842	Not_DE
NC_046176.1	7633917	7642982	NC_046176.1:7633917-7642982	Not_DE
NC_046176.1	7644107	7647194	NC_046176.1:7644107-7647194	Upregulated_F0_5th_clutch
NC_046176.1	7649544	7649764	NC_046176.1:7649544-7649764	Not_DE
NC_046176.1	7652330	7656080	NC_046176.1:7652330-7656080	Not_DE
NC_046176.1	7658520	7660533	NC_046176.1:7658520-7660533	Not_DE
NC_046176.1	7662115	7668103	NC_046176.1:7662115-7668103	Not_DE
NC_046176.1	7670006	7684233	NC_046176.1:7670006-7684233	Not_DE
NC_046176.1	7685357	7691275	NC_046176.1:7685357-7691275	Not_DE
NC_046176.1	7692861	7696995	NC_046176.1:7692861-7696995	Not_DE
NC_046176.1	7699986	7702356	NC_046176.1:7699986-7702356	Upregulated_Eggs_5th_clutch
NC_046176.1	7703437	7729063	NC_046176.1:7703437-7729063	Not_DE
NC_046176.1	7733140	7747188	NC_046176.1:7733140-7747188	Upregulated_Eggs_1st_clutch
NC_046176.1	7749585	7769033	NC_046176.1:7749585-7769033	Upregulated_Eggs_5th_clutch
NC_046176.1	7810558	7810644	NC_046176.1:7810558-7810644	Not_DE
NC_046176.1	7815716	7820587	NC_046176.1:7815716-7820587	Upregulated_Eggs_5th_clutch
NC_046176.1	7838414	7845331	NC_046176.1:7838414-7845331	Not_DE
NC_046176.1	7848670	7851638	NC_046176.1:7848670-7851638	Upregulated_Eggs_1st_clutch
NC_046176.1	7848670	7851638	NC_046176.1:7848670-7851638	Upregulated_F0_1st_clutch
NC_046176.1	7852927	7854874	NC_046176.1:7852927-7854874	Not_DE
NC_046176.1	7855954	7862599	NC_046176.1:7855954-7862599	Upregulated_Eggs_1st_clutch
NC_046176.1	7865394	7894370	NC_046176.1:7865394-7894370	Not_DE
NC_046176.1	7908427	7909051	NC_046176.1:7908427-7909051	Not_DE
NC_046176.1	7910757	7912179	NC_046176.1:7910757-7912179	Not_DE
NC_046176.1	7915547	7932057	NC_046176.1:7915547-7932057	Not_DE
NC_046176.1	7936949	7939178	NC_046176.1:7936949-7939178	Upregulated_F1_1st_clutch
NC_046176.1	7943546	7951800	NC_046176.1:7943546-7951800	Not_DE
NC_046176.1	7954731	7956149	NC_046176.1:7954731-7956149	Not_DE
NC_046176.1	7961283	7967530	NC_046176.1:7961283-7967530	Not_DE
NC_046176.1	7972924	7990327	NC_046176.1:7972924-7990327	Upregulated_Eggs_5th_clutch
NC_046176.1	7999986	8000292	NC_046176.1:7999986-8000292	Not_DE
NC_046176.1	8001331	8004706	NC_046176.1:8001331-8004706	Not_DE
NC_046176.1	8008230	8010067	NC_046176.1:8008230-8010067	Not_DE
NC_046176.1	8015096	8016510	NC_046176.1:8015096-8016510	Not_DE
NC_046176.1	8017943	8021295	NC_046176.1:8017943-8021295	Upregulated_Eggs_5th_clutch
NC_046176.1	8024929	8028582	NC_046176.1:8024929-8028582	Upregulated_F0_1st_clutch
NC_046176.1	8030087	8052339	NC_046176.1:8030087-8052339	Upregulated_Eggs_5th_clutch
NC_046176.1	8030087	8052339	NC_046176.1:8030087-8052339	Upregulated_F0_1st_clutch
NC_046176.1	8053496	8101429	NC_046176.1:8053496-8101429	Upregulated_Eggs_5th_clutch
NC_046176.1	8103036	8113407	NC_046176.1:8103036-8113407	Upregulated_Eggs_5th_clutch
NC_046176.1	8154329	8204989	NC_046176.1:8154329-8204989	Upregulated_Eggs_5th_clutch
NC_046176.1	8206845	8213295	NC_046176.1:8206845-8213295	Not_DE
NC_046176.1	8225783	8226020	NC_046176.1:8225783-8226020	Upregulated_Eggs_1st_clutch
NC_046176.1	8238556	8239336	NC_046176.1:8238556-8239336	Not_DE
NC_046176.1	8247074	8248753	NC_046176.1:8247074-8248753	Upregulated_F0_5th_clutch
NC_046176.1	8250645	8255845	NC_046176.1:8250645-8255845	Upregulated_F0_5th_clutch
NC_046176.1	8259396	8261801	NC_046176.1:8259396-8261801	Not_DE
NC_046176.1	8269119	8269928	NC_046176.1:8269119-8269928	Not_DE
NC_046176.1	8272093	8273184	NC_046176.1:8272093-8273184	Not_DE
NC_046176.1	8274350	8274617	NC_046176.1:8274350-8274617	Not_DE
NC_046176.1	8277352	8278993	NC_046176.1:8277352-8278993	Not_DE
NC_046176.1	8283764	8290083	NC_046176.1:8283764-8290083	Not_DE
NC_046176.1	8291342	8291508	NC_046176.1:8291342-8291508	Not_DE
NC_046176.1	8295416	8297649	NC_046176.1:8295416-8297649	Not_DE
NC_046176.1	8298906	8299754	NC_046176.1:8298906-8299754	Not_DE
NC_046176.1	8301862	8303801	NC_046176.1:8301862-8303801	Not_DE
NC_046176.1	8305698	8310202	NC_046176.1:8305698-8310202	Not_DE
NC_046176.1	8314209	8315062	NC_046176.1:8314209-8315062	Not_DE
NC_046176.1	8322803	8322858	NC_046176.1:8322803-8322858	Not_DE
NC_046176.1	8325242	8325505	NC_046176.1:8325242-8325505	Not_DE
NC_046176.1	8329870	8330447	NC_046176.1:8329870-8330447	Not_DE
NC_046176.1	8334768	8346696	NC_046176.1:8334768-8346696	Upregulated_F0_1st_clutch
NC_046176.1	8347994	8355071	NC_046176.1:8347994-8355071	Upregulated_Eggs_5th_clutch
NC_046176.1	8357555	8361550	NC_046176.1:8357555-8361550	Not_DE
NC_046176.1	8362615	8363379	NC_046176.1:8362615-8363379	Not_DE
NC_046176.1	8365940	8367615	NC_046176.1:8365940-8367615	Not_DE
NC_046176.1	8369705	8372411	NC_046176.1:8369705-8372411	Upregulated_Eggs_1st_clutch
NC_046176.1	8375374	8377914	NC_046176.1:8375374-8377914	Upregulated_Eggs_1st_clutch
NC_046176.1	8379013	8379930	NC_046176.1:8379013-8379930	Not_DE
NC_046176.1	8381802	8384413	NC_046176.1:8381802-8384413	Not_DE
NC_046176.1	8387615	8399419	NC_046176.1:8387615-8399419	Not_DE
NC_046176.1	8400817	8403702	NC_046176.1:8400817-8403702	Not_DE
NC_046176.1	8405277	8408454	NC_046176.1:8405277-8408454	Upregulated_F0_5th_clutch
NC_046176.1	8412112	8415770	NC_046176.1:8412112-8415770	Not_DE
NC_046176.1	8416878	8417802	NC_046176.1:8416878-8417802	Not_DE
NC_046176.1	8419209	8428742	NC_046176.1:8419209-8428742	Upregulated_Eggs_1st_clutch
NC_046176.1	8430051	8433164	NC_046176.1:8430051-8433164	Not_DE
NC_046176.1	8437610	8446406	NC_046176.1:8437610-8446406	Upregulated_Eggs_1st_clutch
NC_046176.1	8448293	8454623	NC_046176.1:8448293-8454623	Not_DE
NC_046176.1	8458997	8471847	NC_046176.1:8458997-8471847	Upregulated_Eggs_5th_clutch
NC_046176.1	8473007	8483715	NC_046176.1:8473007-8483715	Upregulated_Eggs_5th_clutch
NC_046176.1	8473007	8483715	NC_046176.1:8473007-8483715	Upregulated_F0_1st_clutch
NC_046176.1	8485215	8492641	NC_046176.1:8485215-8492641	Upregulated_Eggs_5th_clutch
NC_046176.1	8485215	8492641	NC_046176.1:8485215-8492641	Upregulated_F0_5th_clutch
NC_046176.1	8519601	8522696	NC_046176.1:8519601-8522696	Not_DE
NC_046176.1	8523938	8529061	NC_046176.1:8523938-8529061	Upregulated_Eggs_5th_clutch
NC_046176.1	8523938	8529061	NC_046176.1:8523938-8529061	Upregulated_F1_5th_clutch
NC_046176.1	8531060	8580342	NC_046176.1:8531060-8580342	Upregulated_Eggs_5th_clutch
NC_046176.1	8583006	8583104	NC_046176.1:8583006-8583104	Not_DE
NC_046176.1	8588087	8608752	NC_046176.1:8588087-8608752	Upregulated_F0_5th_clutch
NC_046176.1	8610354	8612568	NC_046176.1:8610354-8612568	Upregulated_Eggs_1st_clutch
NC_046176.1	8632463	8633685	NC_046176.1:8632463-8633685	Not_DE
NC_046176.1	8635643	8636749	NC_046176.1:8635643-8636749	Not_DE
NC_046176.1	8641889	8641978	NC_046176.1:8641889-8641978	Not_DE
NC_046176.1	8644394	8644838	NC_046176.1:8644394-8644838	Not_DE
NC_046176.1	8656109	8657626	NC_046176.1:8656109-8657626	Not_DE
NC_046176.1	8660890	8665913	NC_046176.1:8660890-8665913	Not_DE
NC_046176.1	8667523	8669333	NC_046176.1:8667523-8669333	Not_DE
NC_046176.1	8672114	8673224	NC_046176.1:8672114-8673224	Not_DE
NC_046176.1	8677386	8686210	NC_046176.1:8677386-8686210	Upregulated_Eggs_5th_clutch
NC_046176.1	8688868	8694258	NC_046176.1:8688868-8694258	Upregulated_Eggs_5th_clutch
NC_046176.1	8695890	8702906	NC_046176.1:8695890-8702906	Upregulated_F0_1st_clutch
NC_046176.1	8704360	8709668	NC_046176.1:8704360-8709668	Not_DE
NC_046176.1	8710815	8714017	NC_046176.1:8710815-8714017	Upregulated_F0_5th_clutch
NC_046176.1	8717181	8752039	NC_046176.1:8717181-8752039	Upregulated_Eggs_5th_clutch
NC_046176.1	8757854	8758653	NC_046176.1:8757854-8758653	Not_DE
NC_046176.1	8762283	8808144	NC_046176.1:8762283-8808144	Upregulated_Eggs_5th_clutch
NC_046176.1	8809641	8836939	NC_046176.1:8809641-8836939	Upregulated_Eggs_5th_clutch
NC_046176.1	8838226	8881218	NC_046176.1:8838226-8881218	Upregulated_F0_1st_clutch
NC_046176.1	8887109	8897662	NC_046176.1:8887109-8897662	Upregulated_Eggs_5th_clutch
NC_046176.1	8899008	8945087	NC_046176.1:8899008-8945087	Upregulated_Eggs_5th_clutch
NC_046176.1	8951620	8954039	NC_046176.1:8951620-8954039	Upregulated_Eggs_5th_clutch
NC_046176.1	8956686	8960742	NC_046176.1:8956686-8960742	Not_DE
NC_046176.1	8969082	8994208	NC_046176.1:8969082-8994208	Upregulated_Eggs_5th_clutch
NC_046176.1	9001047	9028990	NC_046176.1:9001047-9028990	Upregulated_F0_1st_clutch
NC_046176.1	9030387	9030741	NC_046176.1:9030387-9030741	Not_DE
NC_046176.1	9031948	9059149	NC_046176.1:9031948-9059149	Upregulated_F0_1st_clutch
NC_046176.1	9061574	9062129	NC_046176.1:9061574-9062129	Upregulated_Eggs_1st_clutch
NC_046176.1	9063138	9072683	NC_046176.1:9063138-9072683	Not_DE
NC_046176.1	9075928	9088555	NC_046176.1:9075928-9088555	Not_DE
NC_046176.1	9090999	9094488	NC_046176.1:9090999-9094488	Not_DE
NC_046176.1	9100026	9100343	NC_046176.1:9100026-9100343	Not_DE
NC_046176.1	9104392	9113392	NC_046176.1:9104392-9113392	Not_DE
NC_046176.1	9120313	9128261	NC_046176.1:9120313-9128261	Not_DE
NC_046176.1	9130591	9131537	NC_046176.1:9130591-9131537	Not_DE
NC_046176.1	9132723	9133011	NC_046176.1:9132723-9133011	Not_DE
NC_046176.1	9134946	9137687	NC_046176.1:9134946-9137687	Not_DE
NC_046176.1	9139040	9157450	NC_046176.1:9139040-9157450	Upregulated_Eggs_1st_clutch
NC_046176.1	9159932	9175246	NC_046176.1:9159932-9175246	Upregulated_Eggs_1st_clutch
NC_046176.1	9180258	9193747	NC_046176.1:9180258-9193747	Not_DE
NC_046176.1	9197445	9203535	NC_046176.1:9197445-9203535	Upregulated_Eggs_5th_clutch
NC_046176.1	9206362	9227395	NC_046176.1:9206362-9227395	Not_DE
NC_046176.1	9229528	9235470	NC_046176.1:9229528-9235470	Upregulated_Eggs_5th_clutch
NC_046176.1	9238875	9249358	NC_046176.1:9238875-9249358	Not_DE
NC_046176.1	9250386	9254026	NC_046176.1:9250386-9254026	Not_DE
NC_046176.1	9256730	9267740	NC_046176.1:9256730-9267740	Upregulated_Eggs_5th_clutch
NC_046176.1	9271234	9272053	NC_046176.1:9271234-9272053	Upregulated_Eggs_5th_clutch
NC_046176.1	9273311	9281441	NC_046176.1:9273311-9281441	Not_DE
NC_046176.1	9282556	9306401	NC_046176.1:9282556-9306401	Upregulated_F0_5th_clutch
NC_046176.1	9381485	9381786	NC_046176.1:9381485-9381786	Not_DE
NC_046176.1	9441500	9442623	NC_046176.1:9441500-9442623	Upregulated_Eggs_1st_clutch
NC_046176.1	9441500	9442623	NC_046176.1:9441500-9442623	Upregulated_F0_1st_clutch
NC_046176.1	9441500	9442623	NC_046176.1:9441500-9442623	Upregulated_F1_1st_clutch
NC_046176.1	9448725	9449703	NC_046176.1:9448725-9449703	Not_DE
NC_046176.1	9482829	9488309	NC_046176.1:9482829-9488309	Upregulated_Eggs_5th_clutch
NC_046176.1	9489408	9513270	NC_046176.1:9489408-9513270	Not_DE
NC_046176.1	9514315	9521875	NC_046176.1:9514315-9521875	Upregulated_Eggs_1st_clutch
NC_046176.1	9560056	9562184	NC_046176.1:9560056-9562184	Not_DE
NC_046176.1	9598381	9611514	NC_046176.1:9598381-9611514	Upregulated_Eggs_5th_clutch
NC_046176.1	9613079	9618399	NC_046176.1:9613079-9618399	Upregulated_Eggs_5th_clutch
NC_046176.1	9619829	9664275	NC_046176.1:9619829-9664275	Not_DE
NC_046176.1	9666387	9668594	NC_046176.1:9666387-9668594	Upregulated_Eggs_1st_clutch
NC_046176.1	9666387	9668594	NC_046176.1:9666387-9668594	Upregulated_F0_1st_clutch
NC_046176.1	9670193	9682084	NC_046176.1:9670193-9682084	Upregulated_Eggs_5th_clutch
NC_046176.1	9684306	9689655	NC_046176.1:9684306-9689655	Upregulated_Eggs_5th_clutch
NC_046176.1	9684306	9689655	NC_046176.1:9684306-9689655	Upregulated_F1_5th_clutch
NC_046176.1	9690792	9696678	NC_046176.1:9690792-9696678	Not_DE
NC_046176.1	9700044	9721838	NC_046176.1:9700044-9721838	Not_DE
NC_046176.1	9723995	9735657	NC_046176.1:9723995-9735657	Not_DE
NC_046176.1	9738177	9738264	NC_046176.1:9738177-9738264	Not_DE
NC_046176.1	9752292	9753796	NC_046176.1:9752292-9753796	Not_DE
NC_046176.1	9754828	9760545	NC_046176.1:9754828-9760545	Not_DE
NC_046176.1	9778960	9779320	NC_046176.1:9778960-9779320	Not_DE
NC_046176.1	9780556	9791838	NC_046176.1:9780556-9791838	Upregulated_Eggs_1st_clutch
NC_046176.1	9794849	9795395	NC_046176.1:9794849-9795395	Upregulated_Eggs_5th_clutch
NC_046176.1	9796677	9798971	NC_046176.1:9796677-9798971	Upregulated_F1_5th_clutch
NC_046176.1	9800896	9802342	NC_046176.1:9800896-9802342	Not_DE
NC_046176.1	9806157	9806702	NC_046176.1:9806157-9806702	Not_DE
NC_046176.1	9809513	9810909	NC_046176.1:9809513-9810909	Upregulated_Eggs_1st_clutch
NC_046176.1	9812075	9814148	NC_046176.1:9812075-9814148	Not_DE
NC_046176.1	9816703	9816772	NC_046176.1:9816703-9816772	Not_DE
NC_046176.1	9821871	9831333	NC_046176.1:9821871-9831333	Upregulated_Eggs_5th_clutch
NC_046176.1	9833324	9839720	NC_046176.1:9833324-9839720	Upregulated_Eggs_5th_clutch
NC_046176.1	9840836	9842200	NC_046176.1:9840836-9842200	Upregulated_Eggs_5th_clutch
NC_046176.1	9843322	9856010	NC_046176.1:9843322-9856010	Not_DE
NC_046176.1	9871018	9871067	NC_046176.1:9871018-9871067	Not_DE
NC_046176.1	9936967	9958702	NC_046176.1:9936967-9958702	Not_DE
NC_046176.1	9961876	9963520	NC_046176.1:9961876-9963520	Upregulated_F0_5th_clutch
NC_046176.1	9967120	9969356	NC_046176.1:9967120-9969356	Upregulated_Eggs_5th_clutch
NC_046176.1	10029792	10031580	NC_046176.1:10029792-10031580	Not_DE
NC_046176.1	10037590	10041247	NC_046176.1:10037590-10041247	Not_DE
NC_046176.1	10042738	10049024	NC_046176.1:10042738-10049024	Upregulated_Eggs_5th_clutch
NC_046176.1	10054884	10055301	NC_046176.1:10054884-10055301	Upregulated_Eggs_1st_clutch
NC_046176.1	10063234	10064084	NC_046176.1:10063234-10064084	Not_DE
NC_046176.1	10092385	10092643	NC_046176.1:10092385-10092643	Upregulated_Eggs_1st_clutch
NC_046176.1	10175694	10177024	NC_046176.1:10175694-10177024	Not_DE
NC_046176.1	10191465	10195319	NC_046176.1:10191465-10195319	Not_DE
NC_046176.1	10238510	10239015	NC_046176.1:10238510-10239015	Not_DE
NC_046176.1	10245257	10247780	NC_046176.1:10245257-10247780	Not_DE
NC_046176.1	10306273	10307721	NC_046176.1:10306273-10307721	Upregulated_Eggs_5th_clutch
NC_046176.1	10308826	10309095	NC_046176.1:10308826-10309095	Not_DE
NC_046176.1	10324547	10339050	NC_046176.1:10324547-10339050	Upregulated_Eggs_5th_clutch
NC_046176.1	10377583	10386290	NC_046176.1:10377583-10386290	Not_DE
NC_046176.1	10387687	10387749	NC_046176.1:10387687-10387749	Not_DE
NC_046176.1	10388807	10391325	NC_046176.1:10388807-10391325	Upregulated_Eggs_1st_clutch
NC_046176.1	10388807	10391325	NC_046176.1:10388807-10391325	Upregulated_F0_1st_clutch
NC_046176.1	10393661	10398956	NC_046176.1:10393661-10398956	Upregulated_Eggs_5th_clutch
NC_046176.1	10409153	10429657	NC_046176.1:10409153-10429657	Upregulated_Eggs_5th_clutch
NC_046176.1	10409153	10429657	NC_046176.1:10409153-10429657	Upregulated_F1_5th_clutch
NC_046176.1	10434548	10435229	NC_046176.1:10434548-10435229	Not_DE
NC_046176.1	10439710	10440255	NC_046176.1:10439710-10440255	Not_DE
NC_046176.1	10443073	10444106	NC_046176.1:10443073-10444106	Not_DE
NC_046176.1	10453508	10453604	NC_046176.1:10453508-10453604	Not_DE
NC_046176.1	10520028	10520164	NC_046176.1:10520028-10520164	Not_DE
NC_046176.1	10528576	10528786	NC_046176.1:10528576-10528786	Not_DE
NC_046176.1	10666577	10668645	NC_046176.1:10666577-10668645	Upregulated_F0_1st_clutch
NC_046177.1	49903	50263	NC_046177.1:49903-50263	Not_DE
NC_046177.1	85920	86501	NC_046177.1:85920-86501	Upregulated_Eggs_1st_clutch
NC_046177.1	88007	88061	NC_046177.1:88007-88061	Upregulated_Eggs_1st_clutch
NC_046177.1	122752	123093	NC_046177.1:122752-123093	Not_DE
NC_046177.1	154072	154364	NC_046177.1:154072-154364	Not_DE
NC_046177.1	155577	155688	NC_046177.1:155577-155688	Not_DE
NC_046177.1	180191	182313	NC_046177.1:180191-182313	Not_DE
NC_046177.1	190551	191569	NC_046177.1:190551-191569	Upregulated_Eggs_1st_clutch
NC_046177.1	225050	225935	NC_046177.1:225050-225935	Not_DE
NC_046177.1	261928	262517	NC_046177.1:261928-262517	Not_DE
NC_046177.1	370519	370595	NC_046177.1:370519-370595	Not_DE
NC_046177.1	379804	383945	NC_046177.1:379804-383945	Not_DE
NC_046177.1	422256	422664	NC_046177.1:422256-422664	Not_DE
NC_046177.1	423702	424546	NC_046177.1:423702-424546	Not_DE
NC_046177.1	458450	459688	NC_046177.1:458450-459688	Upregulated_Eggs_1st_clutch
NC_046177.1	458450	459688	NC_046177.1:458450-459688	Upregulated_F0_1st_clutch
NC_046177.1	543236	543346	NC_046177.1:543236-543346	Not_DE
NC_046177.1	727131	728670	NC_046177.1:727131-728670	Not_DE
NC_046177.1	772718	772942	NC_046177.1:772718-772942	Upregulated_Eggs_1st_clutch
NC_046177.1	785857	786009	NC_046177.1:785857-786009	Not_DE
NC_046177.1	789034	789482	NC_046177.1:789034-789482	Not_DE
NC_046177.1	815143	815646	NC_046177.1:815143-815646	Not_DE
NC_046177.1	909718	910542	NC_046177.1:909718-910542	Not_DE
NC_046177.1	934225	935014	NC_046177.1:934225-935014	Not_DE
NC_046177.1	972124	972170	NC_046177.1:972124-972170	Not_DE
NC_046177.1	981037	981971	NC_046177.1:981037-981971	Not_DE
NC_046177.1	1221078	1221733	NC_046177.1:1221078-1221733	Not_DE
NC_046177.1	1355870	1358003	NC_046177.1:1355870-1358003	Upregulated_Eggs_5th_clutch
NC_046177.1	1473553	1474466	NC_046177.1:1473553-1474466	Not_DE
NC_046177.1	1553953	1554350	NC_046177.1:1553953-1554350	Not_DE
NC_046177.1	1616420	1616635	NC_046177.1:1616420-1616635	Not_DE
NC_046177.1	1643376	1645535	NC_046177.1:1643376-1645535	Upregulated_F0_5th_clutch
NC_046177.1	1691300	1691762	NC_046177.1:1691300-1691762	Not_DE
NC_046177.1	1861934	1862326	NC_046177.1:1861934-1862326	Not_DE
NC_046177.1	1863831	1864586	NC_046177.1:1863831-1864586	Not_DE
NC_046177.1	1882161	1882646	NC_046177.1:1882161-1882646	Not_DE
NC_046177.1	1930993	1931795	NC_046177.1:1930993-1931795	Not_DE
NC_046177.1	2099557	2100071	NC_046177.1:2099557-2100071	Not_DE
NC_046177.1	2132312	2132738	NC_046177.1:2132312-2132738	Not_DE
NC_046177.1	2182709	2183138	NC_046177.1:2182709-2183138	Not_DE
NC_046177.1	2194956	2195025	NC_046177.1:2194956-2195025	Not_DE
NC_046177.1	2208821	2210556	NC_046177.1:2208821-2210556	Not_DE
NC_046177.1	2219178	2232016	NC_046177.1:2219178-2232016	Upregulated_F0_5th_clutch
NC_046177.1	2248832	2249361	NC_046177.1:2248832-2249361	Not_DE
NC_046177.1	2277732	2277899	NC_046177.1:2277732-2277899	Not_DE
NC_046177.1	2279420	2279574	NC_046177.1:2279420-2279574	Upregulated_Eggs_1st_clutch
NC_046177.1	2295011	2295609	NC_046177.1:2295011-2295609	Not_DE
NC_046177.1	2303030	2306218	NC_046177.1:2303030-2306218	Upregulated_F0_5th_clutch
NC_046177.1	2316992	2319524	NC_046177.1:2316992-2319524	Upregulated_Eggs_1st_clutch
NC_046177.1	2395139	2396989	NC_046177.1:2395139-2396989	Not_DE
NC_046177.1	2448921	2449674	NC_046177.1:2448921-2449674	Upregulated_Eggs_1st_clutch
NC_046177.1	2525203	2525771	NC_046177.1:2525203-2525771	Not_DE
NC_046177.1	2567483	2567736	NC_046177.1:2567483-2567736	Not_DE
NC_046177.1	2676785	2677115	NC_046177.1:2676785-2677115	Not_DE
NC_046177.1	2753144	2754095	NC_046177.1:2753144-2754095	Upregulated_Eggs_1st_clutch
NC_046177.1	2893035	2893827	NC_046177.1:2893035-2893827	Upregulated_Eggs_1st_clutch
NC_046177.1	2993270	2993503	NC_046177.1:2993270-2993503	Not_DE
NC_046177.1	2995178	3003667	NC_046177.1:2995178-3003667	Upregulated_Eggs_5th_clutch
NC_046177.1	3076018	3076725	NC_046177.1:3076018-3076725	Upregulated_Eggs_1st_clutch
NC_046177.1	3078186	3078761	NC_046177.1:3078186-3078761	Upregulated_Eggs_1st_clutch
NC_046177.1	3190300	3191755	NC_046177.1:3190300-3191755	Not_DE
NC_046177.1	3266269	3266565	NC_046177.1:3266269-3266565	Upregulated_Eggs_1st_clutch
NC_046177.1	3339994	3344424	NC_046177.1:3339994-3344424	Not_DE
NC_046177.1	3427060	3427443	NC_046177.1:3427060-3427443	Not_DE
NC_046177.1	3429042	3429702	NC_046177.1:3429042-3429702	Not_DE
NC_046177.1	3612408	3612718	NC_046177.1:3612408-3612718	Upregulated_Eggs_1st_clutch
NC_046177.1	3642784	3643125	NC_046177.1:3642784-3643125	Not_DE
NC_046177.1	3689215	3689999	NC_046177.1:3689215-3689999	Not_DE
NC_046177.1	3750323	3750471	NC_046177.1:3750323-3750471	Upregulated_Eggs_1st_clutch
NC_046177.1	3818573	3818789	NC_046177.1:3818573-3818789	Not_DE
NC_046177.1	3823002	3848494	NC_046177.1:3823002-3848494	Upregulated_F0_5th_clutch
NC_046177.1	3852875	3853974	NC_046177.1:3852875-3853974	Not_DE
NC_046177.1	3873928	3874732	NC_046177.1:3873928-3874732	Not_DE
NC_046177.1	3992429	3993388	NC_046177.1:3992429-3993388	Not_DE
NC_046177.1	4068789	4070746	NC_046177.1:4068789-4070746	Not_DE
NC_046177.1	4078729	4080023	NC_046177.1:4078729-4080023	Not_DE
NC_046177.1	4096624	4096932	NC_046177.1:4096624-4096932	Not_DE
NC_046177.1	4207075	4208445	NC_046177.1:4207075-4208445	Not_DE
NC_046177.1	4211744	4211776	NC_046177.1:4211744-4211776	Not_DE
NC_046177.1	4217706	4220516	NC_046177.1:4217706-4220516	Not_DE
NC_046177.1	4225582	4225710	NC_046177.1:4225582-4225710	Not_DE
NC_046177.1	4232002	4232968	NC_046177.1:4232002-4232968	Not_DE
NC_046177.1	4236690	4237939	NC_046177.1:4236690-4237939	Not_DE
NC_046177.1	4309824	4310753	NC_046177.1:4309824-4310753	Not_DE
NC_046177.1	4314721	4315507	NC_046177.1:4314721-4315507	Upregulated_Eggs_5th_clutch
NC_046177.1	4318835	4329572	NC_046177.1:4318835-4329572	Not_DE
NC_046177.1	4331636	4336364	NC_046177.1:4331636-4336364	Upregulated_Eggs_5th_clutch
NC_046177.1	4340162	4345236	NC_046177.1:4340162-4345236	Not_DE
NC_046177.1	4348409	4351253	NC_046177.1:4348409-4351253	Upregulated_Eggs_5th_clutch
NC_046177.1	4380497	4380955	NC_046177.1:4380497-4380955	Not_DE
NC_046177.1	4384836	4396976	NC_046177.1:4384836-4396976	Not_DE
NC_046177.1	4398631	4429154	NC_046177.1:4398631-4429154	Upregulated_Eggs_5th_clutch
NC_046177.1	4431398	4461410	NC_046177.1:4431398-4461410	Upregulated_Eggs_5th_clutch
NC_046177.1	4431398	4461410	NC_046177.1:4431398-4461410	Upregulated_F0_1st_clutch
NC_046177.1	4463273	4463343	NC_046177.1:4463273-4463343	Not_DE
NC_046177.1	4470328	4495534	NC_046177.1:4470328-4495534	Upregulated_Eggs_1st_clutch
NC_046177.1	4512105	4512226	NC_046177.1:4512105-4512226	Not_DE
NC_046177.1	4519091	4530123	NC_046177.1:4519091-4530123	Upregulated_Eggs_5th_clutch
NC_046177.1	4519091	4530123	NC_046177.1:4519091-4530123	Upregulated_F0_5th_clutch
NC_046177.1	4531405	4532411	NC_046177.1:4531405-4532411	Not_DE
NC_046177.1	4550652	4551740	NC_046177.1:4550652-4551740	Not_DE
NC_046177.1	4553361	4555899	NC_046177.1:4553361-4555899	Not_DE
NC_046177.1	4557180	4558293	NC_046177.1:4557180-4558293	Not_DE
NC_046177.1	4561462	4562880	NC_046177.1:4561462-4562880	Upregulated_Eggs_5th_clutch
NC_046177.1	4653762	4661085	NC_046177.1:4653762-4661085	Upregulated_F0_5th_clutch
NC_046177.1	4664625	4704453	NC_046177.1:4664625-4704453	Upregulated_Eggs_5th_clutch
NC_046177.1	4664625	4704453	NC_046177.1:4664625-4704453	Upregulated_F0_5th_clutch
NC_046177.1	4706342	4766126	NC_046177.1:4706342-4766126	Upregulated_F0_5th_clutch
NC_046177.1	4827448	4828822	NC_046177.1:4827448-4828822	Not_DE
NC_046177.1	4868230	4874235	NC_046177.1:4868230-4874235	Upregulated_F1_1st_clutch
NC_046177.1	4882431	4889940	NC_046177.1:4882431-4889940	Not_DE
NC_046177.1	4902479	4905518	NC_046177.1:4902479-4905518	Not_DE
NC_046177.1	4906827	4907061	NC_046177.1:4906827-4907061	Not_DE
NC_046177.1	4910722	4918778	NC_046177.1:4910722-4918778	Not_DE
NC_046177.1	4921178	4933434	NC_046177.1:4921178-4933434	Not_DE
NC_046177.1	4934535	4953388	NC_046177.1:4934535-4953388	Not_DE
NC_046177.1	4954893	4959748	NC_046177.1:4954893-4959748	Not_DE
NC_046177.1	4991532	4994765	NC_046177.1:4991532-4994765	Not_DE
NC_046177.1	5007718	5008554	NC_046177.1:5007718-5008554	Not_DE
NC_046177.1	5012123	5012268	NC_046177.1:5012123-5012268	Not_DE
NC_046177.1	5070648	5072326	NC_046177.1:5070648-5072326	Not_DE
NC_046177.1	5076759	5077358	NC_046177.1:5076759-5077358	Upregulated_Eggs_5th_clutch
NC_046177.1	5081802	5093751	NC_046177.1:5081802-5093751	Upregulated_Eggs_5th_clutch
NC_046177.1	5095447	5108574	NC_046177.1:5095447-5108574	Upregulated_Eggs_5th_clutch
NC_046177.1	5111281	5124049	NC_046177.1:5111281-5124049	Upregulated_Eggs_5th_clutch
NC_046177.1	5126117	5141248	NC_046177.1:5126117-5141248	Upregulated_F0_1st_clutch
NC_046177.1	5143428	5162473	NC_046177.1:5143428-5162473	Not_DE
NC_046177.1	5168854	5172002	NC_046177.1:5168854-5172002	Not_DE
NC_046177.1	5175966	5176011	NC_046177.1:5175966-5176011	Upregulated_Eggs_5th_clutch
NC_046177.1	5177326	5185473	NC_046177.1:5177326-5185473	Not_DE
NC_046177.1	5186857	5197117	NC_046177.1:5186857-5197117	Not_DE
NC_046177.1	5199967	5202237	NC_046177.1:5199967-5202237	Not_DE
NC_046177.1	5206726	5214996	NC_046177.1:5206726-5214996	Not_DE
NC_046177.1	5218818	5219441	NC_046177.1:5218818-5219441	Not_DE
NC_046177.1	5270662	5297263	NC_046177.1:5270662-5297263	Not_DE
NC_046177.1	5301654	5324203	NC_046177.1:5301654-5324203	Not_DE
NC_046177.1	5325251	5331255	NC_046177.1:5325251-5331255	Upregulated_Eggs_5th_clutch
NC_046177.1	5332793	5333795	NC_046177.1:5332793-5333795	Not_DE
NC_046177.1	5334886	5338148	NC_046177.1:5334886-5338148	Upregulated_Eggs_5th_clutch
NC_046177.1	5341243	5358890	NC_046177.1:5341243-5358890	Upregulated_Eggs_5th_clutch
NC_046177.1	5363629	5402587	NC_046177.1:5363629-5402587	Upregulated_F0_1st_clutch
NC_046177.1	5403894	5425751	NC_046177.1:5403894-5425751	Upregulated_F0_1st_clutch
NC_046177.1	5426977	5432096	NC_046177.1:5426977-5432096	Not_DE
NC_046177.1	5433100	5443665	NC_046177.1:5433100-5443665	Upregulated_F1_1st_clutch
NC_046177.1	5445116	5463651	NC_046177.1:5445116-5463651	Upregulated_Eggs_5th_clutch
NC_046177.1	5464658	5471153	NC_046177.1:5464658-5471153	Upregulated_F0_5th_clutch
NC_046177.1	5481596	5481695	NC_046177.1:5481596-5481695	Not_DE
NC_046177.1	5484262	5485663	NC_046177.1:5484262-5485663	Not_DE
NC_046177.1	5487164	5488943	NC_046177.1:5487164-5488943	Not_DE
NC_046177.1	5494310	5494880	NC_046177.1:5494310-5494880	Not_DE
NC_046177.1	5502150	5503850	NC_046177.1:5502150-5503850	Upregulated_Eggs_1st_clutch
NC_046177.1	5505566	5519333	NC_046177.1:5505566-5519333	Upregulated_Eggs_1st_clutch
NC_046177.1	5530938	5532395	NC_046177.1:5530938-5532395	Upregulated_Eggs_5th_clutch
NC_046177.1	5530938	5532395	NC_046177.1:5530938-5532395	Upregulated_F0_5th_clutch
NC_046177.1	5554786	5554873	NC_046177.1:5554786-5554873	Not_DE
NC_046177.1	5558395	5559127	NC_046177.1:5558395-5559127	Not_DE
NC_046177.1	5566512	5566640	NC_046177.1:5566512-5566640	Not_DE
NC_046177.1	5568209	5573174	NC_046177.1:5568209-5573174	Not_DE
NC_046177.1	5574652	5576564	NC_046177.1:5574652-5576564	Not_DE
NC_046177.1	5577823	5590979	NC_046177.1:5577823-5590979	Not_DE
NC_046177.1	5592014	5633275	NC_046177.1:5592014-5633275	Upregulated_Eggs_5th_clutch
NC_046177.1	5640865	5646640	NC_046177.1:5640865-5646640	Not_DE
NC_046177.1	5709670	5710104	NC_046177.1:5709670-5710104	Not_DE
NC_046177.1	5711437	5720049	NC_046177.1:5711437-5720049	Not_DE
NC_046177.1	5721077	5722319	NC_046177.1:5721077-5722319	Not_DE
NC_046177.1	5725889	5731440	NC_046177.1:5725889-5731440	Not_DE
NC_046177.1	5734458	5744557	NC_046177.1:5734458-5744557	Upregulated_Eggs_1st_clutch
NC_046177.1	5745602	5746816	NC_046177.1:5745602-5746816	Not_DE
NC_046177.1	5750467	5750614	NC_046177.1:5750467-5750614	Not_DE
NC_046177.1	5758189	5760424	NC_046177.1:5758189-5760424	Not_DE
NC_046177.1	5762269	5763873	NC_046177.1:5762269-5763873	Not_DE
NC_046177.1	5771811	5789456	NC_046177.1:5771811-5789456	Not_DE
NC_046177.1	5791171	5797008	NC_046177.1:5791171-5797008	Not_DE
NC_046177.1	5798016	5801320	NC_046177.1:5798016-5801320	Not_DE
NC_046177.1	5807778	5831649	NC_046177.1:5807778-5831649	Not_DE
NC_046177.1	5835427	5855423	NC_046177.1:5835427-5855423	Upregulated_F0_1st_clutch
NC_046177.1	5856828	5860188	NC_046177.1:5856828-5860188	Upregulated_Eggs_1st_clutch
NC_046177.1	5866377	5875678	NC_046177.1:5866377-5875678	Upregulated_Eggs_1st_clutch
NC_046177.1	5866377	5875678	NC_046177.1:5866377-5875678	Upregulated_F0_1st_clutch
NC_046177.1	5876717	5882933	NC_046177.1:5876717-5882933	Not_DE
NC_046177.1	5885051	5893741	NC_046177.1:5885051-5893741	Upregulated_Eggs_1st_clutch
NC_046177.1	5895549	5897145	NC_046177.1:5895549-5897145	Not_DE
NC_046177.1	5898212	5898869	NC_046177.1:5898212-5898869	Not_DE
NC_046177.1	5906013	5906992	NC_046177.1:5906013-5906992	Not_DE
NC_046177.1	5908549	5910672	NC_046177.1:5908549-5910672	Not_DE
NC_046177.1	5982373	5984053	NC_046177.1:5982373-5984053	Not_DE
NC_046177.1	6064265	6068280	NC_046177.1:6064265-6068280	Not_DE
NC_046177.1	6070332	6075940	NC_046177.1:6070332-6075940	Upregulated_Eggs_5th_clutch
NC_046177.1	6156959	6157198	NC_046177.1:6156959-6157198	Not_DE
NC_046177.1	6161911	6163706	NC_046177.1:6161911-6163706	Upregulated_Eggs_1st_clutch
NC_046177.1	6172304	6175054	NC_046177.1:6172304-6175054	Not_DE
NC_046177.1	6178585	6182743	NC_046177.1:6178585-6182743	Upregulated_Eggs_5th_clutch
NC_046177.1	6186408	6194133	NC_046177.1:6186408-6194133	Upregulated_Eggs_1st_clutch
NC_046177.1	6186408	6194133	NC_046177.1:6186408-6194133	Upregulated_F0_1st_clutch
NC_046177.1	6195201	6199447	NC_046177.1:6195201-6199447	Not_DE
NC_046177.1	6201158	6202209	NC_046177.1:6201158-6202209	Not_DE
NC_046177.1	6206266	6207917	NC_046177.1:6206266-6207917	Upregulated_F0_5th_clutch
NC_046177.1	6210789	6216575	NC_046177.1:6210789-6216575	Upregulated_Eggs_5th_clutch
NC_046177.1	6217735	6217823	NC_046177.1:6217735-6217823	Not_DE
NC_046177.1	6219768	6229817	NC_046177.1:6219768-6229817	Upregulated_F0_5th_clutch
NC_046177.1	6232930	6233845	NC_046177.1:6232930-6233845	Not_DE
NC_046177.1	6236375	6236849	NC_046177.1:6236375-6236849	Not_DE
NC_046177.1	6239679	6240933	NC_046177.1:6239679-6240933	Not_DE
NC_046177.1	6247570	6247735	NC_046177.1:6247570-6247735	Not_DE
NC_046177.1	6255571	6259536	NC_046177.1:6255571-6259536	Not_DE
NC_046177.1	6260779	6260978	NC_046177.1:6260779-6260978	Not_DE
NC_046177.1	6263766	6272676	NC_046177.1:6263766-6272676	Not_DE
NC_046177.1	6274392	6281168	NC_046177.1:6274392-6281168	Upregulated_F0_1st_clutch
NC_046177.1	6316013	6316330	NC_046177.1:6316013-6316330	Upregulated_Eggs_1st_clutch
NC_046177.1	6329429	6330107	NC_046177.1:6329429-6330107	Not_DE
NC_046177.1	6343034	6369418	NC_046177.1:6343034-6369418	Not_DE
NC_046177.1	6372477	6376761	NC_046177.1:6372477-6376761	Upregulated_Eggs_1st_clutch
NC_046177.1	6379334	6379441	NC_046177.1:6379334-6379441	Not_DE
NC_046177.1	6381192	6390379	NC_046177.1:6381192-6390379	Upregulated_Eggs_5th_clutch
NC_046177.1	6391789	6399191	NC_046177.1:6391789-6399191	Upregulated_Eggs_5th_clutch
NC_046177.1	6391789	6399191	NC_046177.1:6391789-6399191	Upregulated_F1_5th_clutch
NC_046177.1	6400965	6402158	NC_046177.1:6400965-6402158	Not_DE
NC_046177.1	6411257	6412548	NC_046177.1:6411257-6412548	Not_DE
NC_046177.1	6414769	6433486	NC_046177.1:6414769-6433486	Upregulated_Eggs_5th_clutch
NC_046177.1	6435020	6439514	NC_046177.1:6435020-6439514	Upregulated_Eggs_5th_clutch
NC_046177.1	6444878	6457453	NC_046177.1:6444878-6457453	Upregulated_Eggs_5th_clutch
NC_046177.1	6469136	6483053	NC_046177.1:6469136-6483053	Upregulated_Eggs_5th_clutch
NC_046177.1	6469136	6483053	NC_046177.1:6469136-6483053	Upregulated_F1_5th_clutch
NC_046177.1	6486549	6498897	NC_046177.1:6486549-6498897	Not_DE
NC_046177.1	6503907	6511743	NC_046177.1:6503907-6511743	Not_DE
NC_046177.1	6601014	6603558	NC_046177.1:6601014-6603558	Not_DE
NC_046177.1	6612677	6620778	NC_046177.1:6612677-6620778	Upregulated_Eggs_5th_clutch
NC_046177.1	6661394	6670661	NC_046177.1:6661394-6670661	Not_DE
NC_046177.1	6676477	6676960	NC_046177.1:6676477-6676960	Not_DE
NC_046177.1	6685247	6686014	NC_046177.1:6685247-6686014	Not_DE
NC_046177.1	6852270	6853302	NC_046177.1:6852270-6853302	Upregulated_Eggs_1st_clutch
NC_046177.1	6857274	6858718	NC_046177.1:6857274-6858718	Upregulated_Eggs_1st_clutch
NC_046177.1	6861166	6861476	NC_046177.1:6861166-6861476	Not_DE
NC_046177.1	6932041	6933847	NC_046177.1:6932041-6933847	Not_DE
NC_046177.1	6939708	6940237	NC_046177.1:6939708-6940237	Not_DE
NC_046177.1	6949653	6949962	NC_046177.1:6949653-6949962	Not_DE
NC_046177.1	7056675	7058649	NC_046177.1:7056675-7058649	Not_DE
NC_046177.1	7169924	7170303	NC_046177.1:7169924-7170303	Not_DE
NC_046177.1	7171600	7171711	NC_046177.1:7171600-7171711	Not_DE
NC_046177.1	7173142	7173307	NC_046177.1:7173142-7173307	Not_DE
NC_046177.1	7230241	7232096	NC_046177.1:7230241-7232096	Not_DE
NC_046177.1	7244316	7245063	NC_046177.1:7244316-7245063	Upregulated_Eggs_1st_clutch
NC_046177.1	7250588	7250692	NC_046177.1:7250588-7250692	Upregulated_Eggs_5th_clutch
NC_046177.1	7288823	7288855	NC_046177.1:7288823-7288855	Not_DE
NC_046177.1	7421991	7422149	NC_046177.1:7421991-7422149	Upregulated_Eggs_5th_clutch
NC_046177.1	7423701	7426014	NC_046177.1:7423701-7426014	Not_DE
NC_046177.1	7427289	7428624	NC_046177.1:7427289-7428624	Not_DE
NC_046177.1	7433882	7434408	NC_046177.1:7433882-7434408	Upregulated_Eggs_5th_clutch
NC_046177.1	7717889	7718094	NC_046177.1:7717889-7718094	Not_DE
NC_046177.1	7737592	7737768	NC_046177.1:7737592-7737768	Not_DE
NC_046177.1	7746142	7747227	NC_046177.1:7746142-7747227	Not_DE
NC_046177.1	7765254	7768312	NC_046177.1:7765254-7768312	Upregulated_Eggs_1st_clutch
NC_046177.1	7900455	7901123	NC_046177.1:7900455-7901123	Upregulated_Eggs_1st_clutch
NC_046177.1	7968839	7969225	NC_046177.1:7968839-7969225	Not_DE
NC_046177.1	7984707	7985598	NC_046177.1:7984707-7985598	Upregulated_Eggs_1st_clutch
NC_046177.1	7987542	7988359	NC_046177.1:7987542-7988359	Not_DE
NC_046177.1	7997798	7997836	NC_046177.1:7997798-7997836	Upregulated_Eggs_1st_clutch
NC_046177.1	7998922	8000594	NC_046177.1:7998922-8000594	Upregulated_Eggs_1st_clutch
NC_046177.1	8005586	8010159	NC_046177.1:8005586-8010159	Upregulated_Eggs_1st_clutch
NC_046177.1	8024775	8025122	NC_046177.1:8024775-8025122	Not_DE
NC_046177.1	8026684	8027214	NC_046177.1:8026684-8027214	Not_DE
NC_046177.1	8028422	8028802	NC_046177.1:8028422-8028802	Not_DE
NC_046177.1	8098428	8100563	NC_046177.1:8098428-8100563	Not_DE
NC_046177.1	8217799	8217995	NC_046177.1:8217799-8217995	Not_DE
NC_046177.1	8220564	8221177	NC_046177.1:8220564-8221177	Not_DE
NC_046177.1	8386844	8387031	NC_046177.1:8386844-8387031	Not_DE
NC_046177.1	8419401	8420243	NC_046177.1:8419401-8420243	Not_DE
NC_046177.1	8469965	8470146	NC_046177.1:8469965-8470146	Not_DE
NC_046177.1	8547673	8548043	NC_046177.1:8547673-8548043	Not_DE
NC_046177.1	8591451	8593726	NC_046177.1:8591451-8593726	Not_DE
NC_046177.1	8641875	8642688	NC_046177.1:8641875-8642688	Not_DE
NC_046177.1	8885250	8886330	NC_046177.1:8885250-8886330	Not_DE
NC_046177.1	8926550	8926672	NC_046177.1:8926550-8926672	Not_DE
NC_046177.1	8996904	8997428	NC_046177.1:8996904-8997428	Not_DE
NC_046177.1	9010228	9011954	NC_046177.1:9010228-9011954	Not_DE
NC_046177.1	9013065	9013160	NC_046177.1:9013065-9013160	Not_DE
NC_046177.1	9139884	9140575	NC_046177.1:9139884-9140575	Upregulated_F0_5th_clutch
NC_046177.1	9142376	9154466	NC_046177.1:9142376-9154466	Upregulated_F0_5th_clutch
NC_046177.1	9155652	9156592	NC_046177.1:9155652-9156592	Not_DE
NC_046177.1	9251220	9251505	NC_046177.1:9251220-9251505	Not_DE
NC_046177.1	9296452	9299846	NC_046177.1:9296452-9299846	Not_DE
NC_046177.1	9335348	9335777	NC_046177.1:9335348-9335777	Not_DE
NC_046177.1	9342718	9343407	NC_046177.1:9342718-9343407	Not_DE
NC_046177.1	9363402	9365627	NC_046177.1:9363402-9365627	Upregulated_Eggs_1st_clutch
NC_046177.1	9379216	9380080	NC_046177.1:9379216-9380080	Not_DE
NC_046177.1	9401302	9402198	NC_046177.1:9401302-9402198	Not_DE
NC_046177.1	9420412	9421513	NC_046177.1:9420412-9421513	Not_DE
NC_046177.1	9440253	9440783	NC_046177.1:9440253-9440783	Not_DE
NC_046177.1	9445532	9447832	NC_046177.1:9445532-9447832	Not_DE
NC_046177.1	9459059	9459235	NC_046177.1:9459059-9459235	Not_DE
NC_046177.1	9487922	9489441	NC_046177.1:9487922-9489441	Upregulated_Eggs_5th_clutch
NC_046177.1	9535091	9535516	NC_046177.1:9535091-9535516	Upregulated_Eggs_1st_clutch
NC_046177.1	9592244	9592978	NC_046177.1:9592244-9592978	Not_DE
NC_046177.1	9659931	9660060	NC_046177.1:9659931-9660060	Not_DE
NC_046177.1	9692816	9693005	NC_046177.1:9692816-9693005	Not_DE
NC_046177.1	9715842	9715944	NC_046177.1:9715842-9715944	Upregulated_Eggs_1st_clutch
NC_046177.1	9717339	9717669	NC_046177.1:9717339-9717669	Not_DE
NC_046177.1	9728656	9728899	NC_046177.1:9728656-9728899	Not_DE
NC_046177.1	9738318	9740057	NC_046177.1:9738318-9740057	Not_DE
NC_046177.1	9746950	9747589	NC_046177.1:9746950-9747589	Not_DE
NC_046177.1	9769406	9769576	NC_046177.1:9769406-9769576	Not_DE
NC_046177.1	9773055	9773815	NC_046177.1:9773055-9773815	Not_DE
NC_046177.1	9794707	9794911	NC_046177.1:9794707-9794911	Upregulated_Eggs_5th_clutch
NC_046177.1	9798471	9799568	NC_046177.1:9798471-9799568	Not_DE
NC_046177.1	9852006	9852670	NC_046177.1:9852006-9852670	Not_DE
NC_046177.1	9860359	9860696	NC_046177.1:9860359-9860696	Not_DE
NC_046177.1	9861818	9862303	NC_046177.1:9861818-9862303	Not_DE
NC_046177.1	9877971	9880219	NC_046177.1:9877971-9880219	Not_DE
NC_046177.1	9883861	9886530	NC_046177.1:9883861-9886530	Not_DE
NC_046177.1	9917219	9917931	NC_046177.1:9917219-9917931	Upregulated_Eggs_1st_clutch
NC_046177.1	9950259	9950735	NC_046177.1:9950259-9950735	Not_DE
NC_046177.1	9993046	9993696	NC_046177.1:9993046-9993696	Not_DE
NC_046178.1	106954	107002	NC_046178.1:106954-107002	Not_DE
NC_046178.1	170824	171521	NC_046178.1:170824-171521	Upregulated_Eggs_1st_clutch
NC_046178.1	268355	268839	NC_046178.1:268355-268839	Not_DE
NC_046178.1	352306	352761	NC_046178.1:352306-352761	Upregulated_Eggs_1st_clutch
NC_046178.1	380747	380946	NC_046178.1:380747-380946	Not_DE
NC_046178.1	384124	386454	NC_046178.1:384124-386454	Upregulated_Eggs_1st_clutch
NC_046178.1	406580	407417	NC_046178.1:406580-407417	Upregulated_Eggs_1st_clutch
NC_046178.1	462539	463020	NC_046178.1:462539-463020	Not_DE
NC_046178.1	524568	524752	NC_046178.1:524568-524752	Upregulated_Eggs_1st_clutch
NC_046178.1	685765	686713	NC_046178.1:685765-686713	Not_DE
NC_046178.1	741208	741756	NC_046178.1:741208-741756	Not_DE
NC_046178.1	745044	747080	NC_046178.1:745044-747080	Not_DE
NC_046178.1	860378	860484	NC_046178.1:860378-860484	Not_DE
NC_046178.1	863287	867319	NC_046178.1:863287-867319	Upregulated_Eggs_1st_clutch
NC_046178.1	870482	883758	NC_046178.1:870482-883758	Not_DE
NC_046178.1	893635	940835	NC_046178.1:893635-940835	Upregulated_F0_5th_clutch
NC_046178.1	971957	973291	NC_046178.1:971957-973291	Upregulated_Eggs_5th_clutch
NC_046178.1	980536	984974	NC_046178.1:980536-984974	Upregulated_Eggs_1st_clutch
NC_046178.1	986087	987004	NC_046178.1:986087-987004	Not_DE
NC_046178.1	994473	994698	NC_046178.1:994473-994698	Not_DE
NC_046178.1	1064931	1065920	NC_046178.1:1064931-1065920	Not_DE
NC_046178.1	1087713	1095663	NC_046178.1:1087713-1095663	Not_DE
NC_046178.1	1096857	1100400	NC_046178.1:1096857-1100400	Upregulated_Eggs_1st_clutch
NC_046178.1	1107249	1108236	NC_046178.1:1107249-1108236	Not_DE
NC_046178.1	1113853	1115948	NC_046178.1:1113853-1115948	Upregulated_Eggs_1st_clutch
NC_046178.1	1124728	1128513	NC_046178.1:1124728-1128513	Not_DE
NC_046178.1	1130178	1130669	NC_046178.1:1130178-1130669	Not_DE
NC_046178.1	1131930	1140866	NC_046178.1:1131930-1140866	Not_DE
NC_046178.1	1142076	1152650	NC_046178.1:1142076-1152650	Upregulated_Eggs_5th_clutch
NC_046178.1	1155368	1169357	NC_046178.1:1155368-1169357	Upregulated_Eggs_5th_clutch
NC_046178.1	1173778	1177734	NC_046178.1:1173778-1177734	Upregulated_Eggs_5th_clutch
NC_046178.1	1178772	1215694	NC_046178.1:1178772-1215694	Upregulated_Eggs_5th_clutch
NC_046178.1	1216791	1217649	NC_046178.1:1216791-1217649	Not_DE
NC_046178.1	1225380	1225982	NC_046178.1:1225380-1225982	Not_DE
NC_046178.1	1235365	1235401	NC_046178.1:1235365-1235401	Not_DE
NC_046178.1	1240525	1240927	NC_046178.1:1240525-1240927	Not_DE
NC_046178.1	1242092	1242559	NC_046178.1:1242092-1242559	Not_DE
NC_046178.1	1244269	1244701	NC_046178.1:1244269-1244701	Not_DE
NC_046178.1	1251934	1252003	NC_046178.1:1251934-1252003	Not_DE
NC_046178.1	1256855	1258124	NC_046178.1:1256855-1258124	Not_DE
NC_046178.1	1261139	1261684	NC_046178.1:1261139-1261684	Not_DE
NC_046178.1	1277456	1299731	NC_046178.1:1277456-1299731	Not_DE
NC_046178.1	1301144	1316359	NC_046178.1:1301144-1316359	Not_DE
NC_046178.1	1318002	1319016	NC_046178.1:1318002-1319016	Upregulated_Eggs_5th_clutch
NC_046178.1	1320231	1334729	NC_046178.1:1320231-1334729	Not_DE
NC_046178.1	1335812	1337881	NC_046178.1:1335812-1337881	Not_DE
NC_046178.1	1339339	1346942	NC_046178.1:1339339-1346942	Not_DE
NC_046178.1	1351543	1352096	NC_046178.1:1351543-1352096	Upregulated_Eggs_1st_clutch
NC_046178.1	1351543	1352096	NC_046178.1:1351543-1352096	Upregulated_F0_1st_clutch
NC_046178.1	1351543	1352096	NC_046178.1:1351543-1352096	Upregulated_F1_5th_clutch
NC_046178.1	1353502	1354371	NC_046178.1:1353502-1354371	Not_DE
NC_046178.1	1355777	1357447	NC_046178.1:1355777-1357447	Not_DE
NC_046178.1	1358896	1361441	NC_046178.1:1358896-1361441	Not_DE
NC_046178.1	1363422	1378895	NC_046178.1:1363422-1378895	Upregulated_Eggs_5th_clutch
NC_046178.1	1380115	1382573	NC_046178.1:1380115-1382573	Not_DE
NC_046178.1	1389728	1391778	NC_046178.1:1389728-1391778	Upregulated_Eggs_5th_clutch
NC_046178.1	1393329	1423988	NC_046178.1:1393329-1423988	Upregulated_Eggs_5th_clutch
NC_046178.1	1425745	1425897	NC_046178.1:1425745-1425897	Upregulated_Eggs_5th_clutch
NC_046178.1	1427768	1440463	NC_046178.1:1427768-1440463	Upregulated_Eggs_5th_clutch
NC_046178.1	1441806	1447882	NC_046178.1:1441806-1447882	Upregulated_F0_5th_clutch
NC_046178.1	1456131	1468703	NC_046178.1:1456131-1468703	Not_DE
NC_046178.1	1471461	1476320	NC_046178.1:1471461-1476320	Not_DE
NC_046178.1	1478997	1480733	NC_046178.1:1478997-1480733	Not_DE
NC_046178.1	1484498	1492841	NC_046178.1:1484498-1492841	Not_DE
NC_046178.1	1498919	1512041	NC_046178.1:1498919-1512041	Upregulated_Eggs_1st_clutch
NC_046178.1	1516649	1516743	NC_046178.1:1516649-1516743	Not_DE
NC_046178.1	1535703	1535910	NC_046178.1:1535703-1535910	Upregulated_Eggs_5th_clutch
NC_046178.1	1536931	1538990	NC_046178.1:1536931-1538990	Not_DE
NC_046178.1	1540129	1540260	NC_046178.1:1540129-1540260	Not_DE
NC_046178.1	1541801	1549831	NC_046178.1:1541801-1549831	Upregulated_Eggs_5th_clutch
NC_046178.1	1551012	1554024	NC_046178.1:1551012-1554024	Not_DE
NC_046178.1	1561042	1561325	NC_046178.1:1561042-1561325	Not_DE
NC_046178.1	1564208	1564395	NC_046178.1:1564208-1564395	Upregulated_Eggs_5th_clutch
NC_046178.1	1567771	1601243	NC_046178.1:1567771-1601243	Upregulated_Eggs_5th_clutch
NC_046178.1	1602664	1622798	NC_046178.1:1602664-1622798	Upregulated_Eggs_5th_clutch
NC_046178.1	1625768	1673380	NC_046178.1:1625768-1673380	Upregulated_F0_1st_clutch
NC_046178.1	1675980	1678192	NC_046178.1:1675980-1678192	Not_DE
NC_046178.1	1681009	1686797	NC_046178.1:1681009-1686797	Not_DE
NC_046178.1	1689545	1690031	NC_046178.1:1689545-1690031	Not_DE
NC_046178.1	1691052	1691221	NC_046178.1:1691052-1691221	Not_DE
NC_046178.1	1699319	1700357	NC_046178.1:1699319-1700357	Not_DE
NC_046178.1	1706195	1711477	NC_046178.1:1706195-1711477	Upregulated_F0_5th_clutch
NC_046178.1	1713331	1721350	NC_046178.1:1713331-1721350	Upregulated_F0_5th_clutch
NC_046178.1	1727333	1728498	NC_046178.1:1727333-1728498	Not_DE
NC_046178.1	1739582	1740786	NC_046178.1:1739582-1740786	Not_DE
NC_046178.1	1743175	1760277	NC_046178.1:1743175-1760277	Upregulated_Eggs_5th_clutch
NC_046178.1	1764219	1766299	NC_046178.1:1764219-1766299	Upregulated_Eggs_5th_clutch
NC_046178.1	1764219	1766299	NC_046178.1:1764219-1766299	Upregulated_F0_5th_clutch
NC_046178.1	1770794	1772977	NC_046178.1:1770794-1772977	Not_DE
NC_046178.1	1774874	1776626	NC_046178.1:1774874-1776626	Not_DE
NC_046178.1	1783190	1791982	NC_046178.1:1783190-1791982	Not_DE
NC_046178.1	1796164	1796578	NC_046178.1:1796164-1796578	Not_DE
NC_046178.1	1824938	1850185	NC_046178.1:1824938-1850185	Not_DE
NC_046178.1	1854493	1858855	NC_046178.1:1854493-1858855	Upregulated_Eggs_5th_clutch
NC_046178.1	1864927	1872639	NC_046178.1:1864927-1872639	Upregulated_Eggs_5th_clutch
NC_046178.1	1874321	1874364	NC_046178.1:1874321-1874364	Not_DE
NC_046178.1	1875719	1909413	NC_046178.1:1875719-1909413	Upregulated_Eggs_1st_clutch
NC_046178.1	1951034	1955712	NC_046178.1:1951034-1955712	Upregulated_Eggs_1st_clutch
NC_046178.1	1956896	1996310	NC_046178.1:1956896-1996310	Not_DE
NC_046178.1	2005010	2006533	NC_046178.1:2005010-2006533	Upregulated_Eggs_1st_clutch
NC_046178.1	2028108	2028822	NC_046178.1:2028108-2028822	Not_DE
NC_046178.1	2053939	2058587	NC_046178.1:2053939-2058587	Upregulated_F1_1st_clutch
NC_046178.1	2059610	2066821	NC_046178.1:2059610-2066821	Not_DE
NC_046178.1	2074922	2081130	NC_046178.1:2074922-2081130	Not_DE
NC_046178.1	2082216	2089267	NC_046178.1:2082216-2089267	Upregulated_Eggs_5th_clutch
NC_046178.1	2114539	2142986	NC_046178.1:2114539-2142986	Upregulated_Eggs_5th_clutch
NC_046178.1	2144271	2152845	NC_046178.1:2144271-2152845	Upregulated_Eggs_5th_clutch
NC_046178.1	2154435	2156779	NC_046178.1:2154435-2156779	Not_DE
NC_046178.1	2158840	2159499	NC_046178.1:2158840-2159499	Not_DE
NC_046178.1	2161025	2161146	NC_046178.1:2161025-2161146	Not_DE
NC_046178.1	2162906	2164457	NC_046178.1:2162906-2164457	Upregulated_Eggs_1st_clutch
NC_046178.1	2197114	2198107	NC_046178.1:2197114-2198107	Not_DE
NC_046178.1	2199242	2201465	NC_046178.1:2199242-2201465	Not_DE
NC_046178.1	2204639	2207915	NC_046178.1:2204639-2207915	Not_DE
NC_046178.1	2209149	2238167	NC_046178.1:2209149-2238167	Not_DE
NC_046178.1	2240010	2259605	NC_046178.1:2240010-2259605	Not_DE
NC_046178.1	2268200	2271383	NC_046178.1:2268200-2271383	Upregulated_Eggs_1st_clutch
NC_046178.1	2272656	2276043	NC_046178.1:2272656-2276043	Upregulated_Eggs_1st_clutch
NC_046178.1	2272656	2276043	NC_046178.1:2272656-2276043	Upregulated_F0_1st_clutch
NC_046178.1	2278707	2281565	NC_046178.1:2278707-2281565	Not_DE
NC_046178.1	2283362	2285989	NC_046178.1:2283362-2285989	Not_DE
NC_046178.1	2287316	2315160	NC_046178.1:2287316-2315160	Upregulated_F0_5th_clutch
NC_046178.1	2316363	2345626	NC_046178.1:2316363-2345626	Upregulated_Eggs_5th_clutch
NC_046178.1	2350125	2356742	NC_046178.1:2350125-2356742	Upregulated_F0_1st_clutch
NC_046178.1	2361132	2371291	NC_046178.1:2361132-2371291	Upregulated_Eggs_5th_clutch
NC_046178.1	2394383	2394418	NC_046178.1:2394383-2394418	Not_DE
NC_046178.1	2396751	2399142	NC_046178.1:2396751-2399142	Not_DE
NC_046178.1	2402246	2403397	NC_046178.1:2402246-2403397	Not_DE
NC_046178.1	2407991	2412777	NC_046178.1:2407991-2412777	Upregulated_Eggs_5th_clutch
NC_046178.1	2407991	2412777	NC_046178.1:2407991-2412777	Upregulated_F0_5th_clutch
NC_046178.1	2447210	2450363	NC_046178.1:2447210-2450363	Upregulated_Eggs_5th_clutch
NC_046178.1	2455666	2470229	NC_046178.1:2455666-2470229	Upregulated_Eggs_1st_clutch
NC_046178.1	2455666	2470229	NC_046178.1:2455666-2470229	Upregulated_F0_1st_clutch
NC_046178.1	2474284	2475706	NC_046178.1:2474284-2475706	Not_DE
NC_046178.1	2478155	2479008	NC_046178.1:2478155-2479008	Not_DE
NC_046178.1	2480781	2486289	NC_046178.1:2480781-2486289	Not_DE
NC_046178.1	2487435	2489578	NC_046178.1:2487435-2489578	Not_DE
NC_046178.1	2530209	2532675	NC_046178.1:2530209-2532675	Not_DE
NC_046178.1	2537252	2572093	NC_046178.1:2537252-2572093	Upregulated_Eggs_1st_clutch
NC_046178.1	2573503	2591053	NC_046178.1:2573503-2591053	Not_DE
NC_046178.1	2593650	2594725	NC_046178.1:2593650-2594725	Not_DE
NC_046178.1	2595740	2612831	NC_046178.1:2595740-2612831	Upregulated_Eggs_5th_clutch
NC_046178.1	2614128	2629418	NC_046178.1:2614128-2629418	Not_DE
NC_046178.1	2630804	2631835	NC_046178.1:2630804-2631835	Upregulated_Eggs_5th_clutch
NC_046178.1	2633042	2633260	NC_046178.1:2633042-2633260	Not_DE
NC_046178.1	2634708	2650836	NC_046178.1:2634708-2650836	Not_DE
NC_046178.1	2652639	2653387	NC_046178.1:2652639-2653387	Not_DE
NC_046178.1	2674379	2677414	NC_046178.1:2674379-2677414	Upregulated_Eggs_5th_clutch
NC_046178.1	2684603	2699639	NC_046178.1:2684603-2699639	Upregulated_F0_1st_clutch
NC_046178.1	2707465	2710131	NC_046178.1:2707465-2710131	Not_DE
NC_046178.1	2728430	2760419	NC_046178.1:2728430-2760419	Upregulated_F1_5th_clutch
NC_046178.1	2761915	2765932	NC_046178.1:2761915-2765932	Upregulated_Eggs_5th_clutch
NC_046178.1	2767057	2772475	NC_046178.1:2767057-2772475	Not_DE
NC_046178.1	2773557	2778282	NC_046178.1:2773557-2778282	Not_DE
NC_046178.1	2781495	2787492	NC_046178.1:2781495-2787492	Not_DE
NC_046178.1	2789767	2790163	NC_046178.1:2789767-2790163	Not_DE
NC_046178.1	2795062	2796686	NC_046178.1:2795062-2796686	Not_DE
NC_046178.1	2798077	2801182	NC_046178.1:2798077-2801182	Not_DE
NC_046178.1	2812141	2814452	NC_046178.1:2812141-2814452	Not_DE
NC_046178.1	2815583	2825811	NC_046178.1:2815583-2825811	Upregulated_Eggs_1st_clutch
NC_046178.1	2830370	2831155	NC_046178.1:2830370-2831155	Not_DE
NC_046178.1	2842018	2849527	NC_046178.1:2842018-2849527	Not_DE
NC_046178.1	2850854	2852365	NC_046178.1:2850854-2852365	Upregulated_Eggs_1st_clutch
NC_046178.1	2853496	2854248	NC_046178.1:2853496-2854248	Not_DE
NC_046178.1	2857571	2859457	NC_046178.1:2857571-2859457	Upregulated_Eggs_1st_clutch
NC_046178.1	2860493	2860849	NC_046178.1:2860493-2860849	Not_DE
NC_046178.1	2862258	2862970	NC_046178.1:2862258-2862970	Not_DE
NC_046178.1	2870879	2870939	NC_046178.1:2870879-2870939	Not_DE
NC_046178.1	2874830	2875060	NC_046178.1:2874830-2875060	Upregulated_Eggs_1st_clutch
NC_046178.1	2877494	2877649	NC_046178.1:2877494-2877649	Not_DE
NC_046178.1	2881743	2901277	NC_046178.1:2881743-2901277	Upregulated_Eggs_1st_clutch
NC_046178.1	2902931	2903571	NC_046178.1:2902931-2903571	Not_DE
NC_046178.1	2906050	2906645	NC_046178.1:2906050-2906645	Not_DE
NC_046178.1	2915631	2916211	NC_046178.1:2915631-2916211	Not_DE
NC_046178.1	2920433	2923902	NC_046178.1:2920433-2923902	Not_DE
NC_046178.1	2925161	2926493	NC_046178.1:2925161-2926493	Not_DE
NC_046178.1	2933858	2938012	NC_046178.1:2933858-2938012	Not_DE
NC_046178.1	2939211	2941242	NC_046178.1:2939211-2941242	Not_DE
NC_046178.1	2946488	2947347	NC_046178.1:2946488-2947347	Not_DE
NC_046178.1	2948703	2950903	NC_046178.1:2948703-2950903	Upregulated_Eggs_1st_clutch
NC_046178.1	2957081	2957319	NC_046178.1:2957081-2957319	Not_DE
NC_046178.1	2958909	2960483	NC_046178.1:2958909-2960483	Not_DE
NC_046178.1	2966926	2967191	NC_046178.1:2966926-2967191	Not_DE
NC_046178.1	2970993	2975327	NC_046178.1:2970993-2975327	Upregulated_Eggs_1st_clutch
NC_046178.1	2986194	2988105	NC_046178.1:2986194-2988105	Not_DE
NC_046178.1	2989442	2989568	NC_046178.1:2989442-2989568	Not_DE
NC_046178.1	2991052	2997433	NC_046178.1:2991052-2997433	Not_DE
NC_046178.1	3001070	3002731	NC_046178.1:3001070-3002731	Not_DE
NC_046178.1	3006186	3007044	NC_046178.1:3006186-3007044	Not_DE
NC_046178.1	3009310	3009875	NC_046178.1:3009310-3009875	Not_DE
NC_046178.1	3015137	3018104	NC_046178.1:3015137-3018104	Not_DE
NC_046178.1	3019534	3022541	NC_046178.1:3019534-3022541	Not_DE
NC_046178.1	3035597	3035649	NC_046178.1:3035597-3035649	Not_DE
NC_046178.1	3037445	3040378	NC_046178.1:3037445-3040378	Not_DE
NC_046178.1	3065965	3071453	NC_046178.1:3065965-3071453	Upregulated_Eggs_5th_clutch
NC_046178.1	3073549	3077669	NC_046178.1:3073549-3077669	Not_DE
NC_046178.1	3078820	3086079	NC_046178.1:3078820-3086079	Not_DE
NC_046178.1	3095165	3102317	NC_046178.1:3095165-3102317	Not_DE
NC_046178.1	3103977	3105340	NC_046178.1:3103977-3105340	Not_DE
NC_046178.1	3106797	3113173	NC_046178.1:3106797-3113173	Not_DE
NC_046178.1	3115904	3118053	NC_046178.1:3115904-3118053	Not_DE
NC_046178.1	3119259	3128139	NC_046178.1:3119259-3128139	Upregulated_Eggs_1st_clutch
NC_046178.1	3131422	3131702	NC_046178.1:3131422-3131702	Upregulated_Eggs_1st_clutch
NC_046178.1	3136179	3139955	NC_046178.1:3136179-3139955	Not_DE
NC_046178.1	3142428	3148255	NC_046178.1:3142428-3148255	Not_DE
NC_046178.1	3150821	3154796	NC_046178.1:3150821-3154796	Upregulated_Eggs_5th_clutch
NC_046178.1	3166557	3193650	NC_046178.1:3166557-3193650	Upregulated_Eggs_5th_clutch
NC_046178.1	3195078	3197323	NC_046178.1:3195078-3197323	Upregulated_Eggs_5th_clutch
NC_046178.1	3200620	3213887	NC_046178.1:3200620-3213887	Upregulated_Eggs_5th_clutch
NC_046178.1	3214954	3216783	NC_046178.1:3214954-3216783	Not_DE
NC_046178.1	3220804	3231019	NC_046178.1:3220804-3231019	Not_DE
NC_046178.1	3232066	3234874	NC_046178.1:3232066-3234874	Not_DE
NC_046178.1	3242642	3243420	NC_046178.1:3242642-3243420	Not_DE
NC_046178.1	3265005	3265753	NC_046178.1:3265005-3265753	Not_DE
NC_046178.1	3267700	3270216	NC_046178.1:3267700-3270216	Not_DE
NC_046178.1	3274029	3274320	NC_046178.1:3274029-3274320	Not_DE
NC_046178.1	3286462	3288114	NC_046178.1:3286462-3288114	Not_DE
NC_046178.1	3325844	3328547	NC_046178.1:3325844-3328547	Upregulated_Eggs_1st_clutch
NC_046178.1	3339336	3341023	NC_046178.1:3339336-3341023	Not_DE
NC_046178.1	3342174	3347383	NC_046178.1:3342174-3347383	Not_DE
NC_046178.1	3351028	3358231	NC_046178.1:3351028-3358231	Not_DE
NC_046178.1	3360217	3373273	NC_046178.1:3360217-3373273	Upregulated_Eggs_5th_clutch
NC_046178.1	3374685	3398609	NC_046178.1:3374685-3398609	Upregulated_Eggs_5th_clutch
NC_046178.1	3399715	3415028	NC_046178.1:3399715-3415028	Upregulated_Eggs_5th_clutch
NC_046178.1	3399715	3415028	NC_046178.1:3399715-3415028	Upregulated_F0_5th_clutch
NC_046178.1	3416494	3417573	NC_046178.1:3416494-3417573	Not_DE
NC_046178.1	3467245	3469301	NC_046178.1:3467245-3469301	Upregulated_Eggs_5th_clutch
NC_046178.1	3470718	3473787	NC_046178.1:3470718-3473787	Upregulated_Eggs_5th_clutch
NC_046178.1	3475288	3479659	NC_046178.1:3475288-3479659	Upregulated_Eggs_5th_clutch
NC_046178.1	3481563	3486846	NC_046178.1:3481563-3486846	Not_DE
NC_046178.1	3499183	3506427	NC_046178.1:3499183-3506427	Not_DE
NC_046178.1	3507613	3511368	NC_046178.1:3507613-3511368	Not_DE
NC_046178.1	3512894	3513867	NC_046178.1:3512894-3513867	Upregulated_Eggs_5th_clutch
NC_046178.1	3515638	3515684	NC_046178.1:3515638-3515684	Upregulated_Eggs_5th_clutch
NC_046178.1	3518126	3518900	NC_046178.1:3518126-3518900	Not_DE
NC_046178.1	3523706	3529776	NC_046178.1:3523706-3529776	Upregulated_F0_5th_clutch
NC_046178.1	3531999	3532093	NC_046178.1:3531999-3532093	Not_DE
NC_046178.1	3534281	3538128	NC_046178.1:3534281-3538128	Upregulated_Eggs_5th_clutch
NC_046178.1	3539362	3604897	NC_046178.1:3539362-3604897	Upregulated_Eggs_5th_clutch
NC_046178.1	3607767	3620527	NC_046178.1:3607767-3620527	Upregulated_Eggs_5th_clutch
NC_046178.1	3622318	3633506	NC_046178.1:3622318-3633506	Upregulated_Eggs_1st_clutch
NC_046178.1	3622318	3633506	NC_046178.1:3622318-3633506	Upregulated_F0_1st_clutch
NC_046178.1	3634634	3637786	NC_046178.1:3634634-3637786	Upregulated_Eggs_5th_clutch
NC_046178.1	3639313	3657315	NC_046178.1:3639313-3657315	Not_DE
NC_046178.1	3669714	3672556	NC_046178.1:3669714-3672556	Not_DE
NC_046178.1	3673957	3680428	NC_046178.1:3673957-3680428	Upregulated_Eggs_5th_clutch
NC_046178.1	3684181	3692656	NC_046178.1:3684181-3692656	Not_DE
NC_046178.1	3697602	3698146	NC_046178.1:3697602-3698146	Not_DE
NC_046178.1	3701266	3710761	NC_046178.1:3701266-3710761	Not_DE
NC_046178.1	3714817	3726822	NC_046178.1:3714817-3726822	Not_DE
NC_046178.1	3728084	3732521	NC_046178.1:3728084-3732521	Upregulated_Eggs_5th_clutch
NC_046178.1	3736460	3738661	NC_046178.1:3736460-3738661	Not_DE
NC_046178.1	3740391	3740538	NC_046178.1:3740391-3740538	Not_DE
NC_046178.1	3749404	3750487	NC_046178.1:3749404-3750487	Upregulated_Eggs_1st_clutch
NC_046178.1	3752682	3753053	NC_046178.1:3752682-3753053	Not_DE
NC_046178.1	3754319	3755237	NC_046178.1:3754319-3755237	Not_DE
NC_046178.1	3757544	3758160	NC_046178.1:3757544-3758160	Not_DE
NC_046178.1	3761061	3761739	NC_046178.1:3761061-3761739	Not_DE
NC_046178.1	3769599	3772042	NC_046178.1:3769599-3772042	Not_DE
NC_046178.1	3782039	3796634	NC_046178.1:3782039-3796634	Upregulated_Eggs_5th_clutch
NC_046178.1	3829671	3834666	NC_046178.1:3829671-3834666	Not_DE
NC_046178.1	3839692	3843701	NC_046178.1:3839692-3843701	Not_DE
NC_046178.1	3844763	3850805	NC_046178.1:3844763-3850805	Not_DE
NC_046178.1	3852239	3854063	NC_046178.1:3852239-3854063	Upregulated_Eggs_5th_clutch
NC_046178.1	3855514	3861282	NC_046178.1:3855514-3861282	Upregulated_Eggs_5th_clutch
NC_046178.1	3862513	3876240	NC_046178.1:3862513-3876240	Upregulated_Eggs_5th_clutch
NC_046178.1	3879719	3880016	NC_046178.1:3879719-3880016	Not_DE
NC_046178.1	3882699	3889375	NC_046178.1:3882699-3889375	Not_DE
NC_046178.1	3890598	3905324	NC_046178.1:3890598-3905324	Upregulated_Eggs_5th_clutch
NC_046178.1	3909101	3915805	NC_046178.1:3909101-3915805	Not_DE
NC_046178.1	3918550	3919913	NC_046178.1:3918550-3919913	Not_DE
NC_046178.1	3921247	3921360	NC_046178.1:3921247-3921360	Not_DE
NC_046178.1	3924538	3930190	NC_046178.1:3924538-3930190	Not_DE
NC_046178.1	3933683	3934314	NC_046178.1:3933683-3934314	Not_DE
NC_046178.1	3936154	3941570	NC_046178.1:3936154-3941570	Not_DE
NC_046178.1	3944463	3944774	NC_046178.1:3944463-3944774	Not_DE
NC_046178.1	3945983	3947349	NC_046178.1:3945983-3947349	Not_DE
NC_046178.1	3963263	3963383	NC_046178.1:3963263-3963383	Not_DE
NC_046178.1	3991730	3992503	NC_046178.1:3991730-3992503	Not_DE
NC_046178.1	3993782	3994615	NC_046178.1:3993782-3994615	Not_DE
NC_046178.1	3996265	3996429	NC_046178.1:3996265-3996429	Upregulated_Eggs_5th_clutch
NC_046178.1	4002514	4003227	NC_046178.1:4002514-4003227	Not_DE
NC_046178.1	4034100	4038438	NC_046178.1:4034100-4038438	Not_DE
NC_046178.1	4041612	4047450	NC_046178.1:4041612-4047450	Not_DE
NC_046178.1	4049221	4053300	NC_046178.1:4049221-4053300	Not_DE
NC_046178.1	4056451	4057428	NC_046178.1:4056451-4057428	Not_DE
NC_046178.1	4058979	4061867	NC_046178.1:4058979-4061867	Not_DE
NC_046178.1	4070596	4073148	NC_046178.1:4070596-4073148	Not_DE
NC_046178.1	4075075	4078971	NC_046178.1:4075075-4078971	Not_DE
NC_046178.1	4080295	4082565	NC_046178.1:4080295-4082565	Not_DE
NC_046178.1	4085786	4086373	NC_046178.1:4085786-4086373	Upregulated_Eggs_1st_clutch
NC_046178.1	4087526	4095925	NC_046178.1:4087526-4095925	Upregulated_F0_1st_clutch
NC_046178.1	4097833	4102738	NC_046178.1:4097833-4102738	Not_DE
NC_046178.1	4103775	4104170	NC_046178.1:4103775-4104170	Not_DE
NC_046178.1	4107491	4109162	NC_046178.1:4107491-4109162	Not_DE
NC_046178.1	4110985	4111150	NC_046178.1:4110985-4111150	Not_DE
NC_046178.1	4112954	4115332	NC_046178.1:4112954-4115332	Upregulated_Eggs_5th_clutch
NC_046178.1	4121412	4128081	NC_046178.1:4121412-4128081	Not_DE
NC_046178.1	4129295	4132086	NC_046178.1:4129295-4132086	Not_DE
NC_046178.1	4140114	4141307	NC_046178.1:4140114-4141307	Not_DE
NC_046178.1	4142535	4144680	NC_046178.1:4142535-4144680	Not_DE
NC_046178.1	4153461	4159674	NC_046178.1:4153461-4159674	Upregulated_F0_5th_clutch
NC_046178.1	4161649	4170548	NC_046178.1:4161649-4170548	Upregulated_Eggs_1st_clutch
NC_046178.1	4161649	4170548	NC_046178.1:4161649-4170548	Upregulated_F0_1st_clutch
NC_046178.1	4174962	4188406	NC_046178.1:4174962-4188406	Upregulated_Eggs_5th_clutch
NC_046178.1	4191392	4201220	NC_046178.1:4191392-4201220	Not_DE
NC_046178.1	4202340	4206291	NC_046178.1:4202340-4206291	Not_DE
NC_046178.1	4207601	4228907	NC_046178.1:4207601-4228907	Not_DE
NC_046178.1	4232789	4232929	NC_046178.1:4232789-4232929	Not_DE
NC_046178.1	4235120	4235708	NC_046178.1:4235120-4235708	Not_DE
NC_046178.1	4237347	4249328	NC_046178.1:4237347-4249328	Not_DE
NC_046178.1	4250695	4265082	NC_046178.1:4250695-4265082	Not_DE
[truncated: 2,782 more rows]
