# Supplementary material for: Daphnia magna egg piRNA cluster expression profiles change as mothers age
Source: BMC Genomics. 2022 Jun 8;23:429. doi: 10.1186/s12864-022-08660-z (PMC9175491; doi:10.1186/s12864-022-08660-z)
Supplement: Supplementary file 12 — Additional file 12: File S4. Bed format file of all RepeatMasker annotated regions within piRNA clusters input to differential expression. [file 12864_2022_8660_MOESM12_ESM.txt]

##File S4.
##Scaffold	PiRNA_Start	PiRNA_End	PiRNA_Name Repeat_Start	Repeat_End	RepeatMasker_Name	Family	Length_of_Overlap
NC_046174.1	22	1004	NC_046174.1:22-1004	9	145	rnd-5_family-3005	Unknown	123
NC_046174.1	22	1004	NC_046174.1:22-1004	144	360	rnd-5_family-72	LTR/Pao	216
NC_046174.1	22	1004	NC_046174.1:22-1004	531	701	rnd-5_family-72	LTR/Pao	170
NC_046174.1	22	1004	NC_046174.1:22-1004	711	1155	rnd-5_family-5805	Unknown	293
NC_046174.1	2050	11785	NC_046174.1:2050-11785	2035	2427	ltr-1_family-163	LTR/Unknown	377
NC_046174.1	2050	11785	NC_046174.1:2050-11785	3802	6211	Gypsy-13_DPu-I	LTR/Gypsy	2409
NC_046174.1	2050	11785	NC_046174.1:2050-11785	6235	7474	ltr-1_family-169	LTR/Gypsy	1239
NC_046174.1	2050	11785	NC_046174.1:2050-11785	7376	7491	Tx1-3_PM	LINE/L1-Tx1	115
NC_046174.1	2050	11785	NC_046174.1:2050-11785	7415	7547	Jockey-3_DGri	LINE/I-Jockey	132
NC_046174.1	2050	11785	NC_046174.1:2050-11785	7770	7869	ltr-1_family-158	LTR	99
NC_046174.1	2050	11785	NC_046174.1:2050-11785	7801	7968	ltr-1_family-169	LTR/Gypsy	167
NC_046174.1	2050	11785	NC_046174.1:2050-11785	10793	11273	rnd-5_family-598	LTR/Pao	480
NC_046174.1	2050	11785	NC_046174.1:2050-11785	11276	12602	rnd-1_family-60	DNA/Maverick	509
NC_046174.1	13392	13591	NC_046174.1:13392-13591	13261	13417	rnd-1_family-142	Unknown	25
NC_046174.1	14033	36173	NC_046174.1:14033-36173	14829	15178	Copia-38_DPu-LTR	LTR/Copia	349
NC_046174.1	14033	36173	NC_046174.1:14033-36173	17275	17557	rnd-5_family-2886	Unknown	282
NC_046174.1	14033	36173	NC_046174.1:14033-36173	17563	17717	rnd-1_family-549	Unknown	154
NC_046174.1	14033	36173	NC_046174.1:14033-36173	18750	19164	rnd-5_family-2886	Unknown	414
NC_046174.1	14033	36173	NC_046174.1:14033-36173	19458	19597	rnd-4_family-576	Unknown	139
NC_046174.1	14033	36173	NC_046174.1:14033-36173	22395	22479	rnd-1_family-126	Unknown	84
NC_046174.1	14033	36173	NC_046174.1:14033-36173	27454	27623	rnd-1_family-263	Unknown	169
NC_046174.1	14033	36173	NC_046174.1:14033-36173	28753	28983	rnd-1_family-374	Unknown	230
NC_046174.1	14033	36173	NC_046174.1:14033-36173	28924	29061	rnd-1_family-539	Unknown	137
NC_046174.1	14033	36173	NC_046174.1:14033-36173	29081	29126	rnd-1_family-11	Unknown	45
NC_046174.1	14033	36173	NC_046174.1:14033-36173	29473	29518	rnd-1_family-11	Unknown	45
NC_046174.1	14033	36173	NC_046174.1:14033-36173	29673	29831	rnd-5_family-24	Unknown	158
NC_046174.1	14033	36173	NC_046174.1:14033-36173	30227	30967	rnd-5_family-24	Unknown	740
NC_046174.1	14033	36173	NC_046174.1:14033-36173	32129	32212	REP-6_LMi	Unknown	83
NC_046174.1	14033	36173	NC_046174.1:14033-36173	32410	32521	rnd-5_family-1956	Unknown	111
NC_046174.1	14033	36173	NC_046174.1:14033-36173	16007	17238	Utopia-1_DPu	LINE/R2-NeSL	1231
NC_046174.1	40865	42186	NC_046174.1:40865-42186	42141	42210	rnd-5_family-1492	DNA/MULE-MuDR	45
NC_046174.1	43873	44834	NC_046174.1:43873-44834	43780	44504	rnd-1_family-143	Unknown	631
NC_046174.1	43873	44834	NC_046174.1:43873-44834	44488	44630	rnd-1_family-399	Unknown	142
NC_046174.1	43873	44834	NC_046174.1:43873-44834	44619	44747	rnd-1_family-212	Unknown	128
NC_046174.1	43873	44834	NC_046174.1:43873-44834	44759	44850	rnd-4_family-1468	Unknown	75
NC_046174.1	140168	141261	NC_046174.1:140168-141261	140017	140732	rnd-1_family-16	Unknown	564
NC_046174.1	140168	141261	NC_046174.1:140168-141261	140690	140941	rnd-1_family-444	Unknown	251
NC_046174.1	140168	141261	NC_046174.1:140168-141261	140825	141273	rnd-1_family-382	Unknown	436
NC_046174.1	140168	141261	NC_046174.1:140168-141261	141222	141474	rnd-1_family-92	Unknown	39
NC_046174.1	147881	155780	NC_046174.1:147881-155780	147650	152401	Copia-18_DPu-I	LTR/Copia	4520
NC_046174.1	147881	155780	NC_046174.1:147881-155780	152401	152681	ltr-1_family-117	LTR/Copia	280
NC_046174.1	147881	155780	NC_046174.1:147881-155780	152692	152851	rnd-2_family-150	Unknown	159
NC_046174.1	161959	162953	NC_046174.1:161959-162953	160494	162700	rnd-4_family-271	Unknown	741
NC_046174.1	161959	162953	NC_046174.1:161959-162953	162801	162842	BEL-8_CSa-I	LTR/Pao	41
NC_046174.1	193035	193256	NC_046174.1:193035-193256	192978	193182	rnd-1_family-81	Unknown	147
NC_046174.1	211964	213830	NC_046174.1:211964-213830	209239	212467	rnd-4_family-271	Unknown	503
NC_046174.1	211964	213830	NC_046174.1:211964-213830	213138	213399	rnd-4_family-271	Unknown	261
NC_046174.1	211964	213830	NC_046174.1:211964-213830	213412	213643	rnd-4_family-271	Unknown	231
NC_046174.1	211964	213830	NC_046174.1:211964-213830	213656	213810	rnd-4_family-271	Unknown	154
NC_046174.1	261102	265980	NC_046174.1:261102-265980	260945	262141	rnd-4_family-271	Unknown	1039
NC_046174.1	261102	265980	NC_046174.1:261102-265980	262521	262567	rnd-5_family-7258	Unknown	46
NC_046174.1	261102	265980	NC_046174.1:261102-265980	265491	265558	Gypsy-22_PBa-I	LTR/Gypsy	67
NC_046174.1	372516	373159	NC_046174.1:372516-373159	370205	373905	rnd-4_family-271	Unknown	643
NC_046174.1	381205	381610	NC_046174.1:381205-381610	378931	381878	rnd-4_family-271	Unknown	405
NC_046174.1	382912	384011	NC_046174.1:382912-384011	383033	385524	rnd-4_family-271	Unknown	978
NC_046174.1	476393	476644	NC_046174.1:476393-476644	476295	476682	rnd-1_family-22	LTR/Gypsy	251
NC_046174.1	516031	516140	NC_046174.1:516031-516140	515153	516286	rnd-4_family-271	Unknown	109
NC_046174.1	595605	597628	NC_046174.1:595605-597628	594301	597148	rnd-4_family-951	LINE/R2-NeSL	1543
NC_046174.1	595605	597628	NC_046174.1:595605-597628	597149	598846	rnd-1_family-22	LTR/Gypsy	479
NC_046174.1	600032	602062	NC_046174.1:600032-602062	601447	601525	ltr-1_family-198	LTR/Unknown	78
NC_046174.1	600032	602062	NC_046174.1:600032-602062	601527	602262	ltr-1_family-199	LTR/Unknown	535
NC_046174.1	687251	687327	NC_046174.1:687251-687327	686996	687654	rnd-4_family-255	LINE/R2-NeSL	76
NC_046174.1	948028	948673	NC_046174.1:948028-948673	948417	948901	ltr-1_family-138	LTR/Pao	256
NC_046174.1	999142	999836	NC_046174.1:999142-999836	999524	1000174	rnd-1_family-216	Unknown	312
NC_046174.1	999142	999836	NC_046174.1:999142-999836	998801	999531	rnd-1_family-87	Unknown	389
NC_046174.1	1046898	1047773	NC_046174.1:1046898-1047773	1047059	1047167	rnd-5_family-2274	Unknown	108
NC_046174.1	1046898	1047773	NC_046174.1:1046898-1047773	1047702	1047767	rnd-5_family-1257	Unknown	65
NC_046174.1	1103360	1104784	NC_046174.1:1103360-1104784	1103453	1103487	Helitron-1N1_HM	RC/Helitron	34
NC_046174.1	1103360	1104784	NC_046174.1:1103360-1104784	1103814	1103879	rnd-5_family-1257	Unknown	65
NC_046174.1	1103360	1104784	NC_046174.1:1103360-1104784	1104713	1104963	rnd-5_family-664	Unknown	71
NC_046174.1	1395679	1396115	NC_046174.1:1395679-1396115	1395424	1395914	rnd-4_family-255	LINE/R2-NeSL	235
NC_046174.1	1395679	1396115	NC_046174.1:1395679-1396115	1395663	1397214	rnd-1_family-87	Unknown	436
NC_046174.1	1537698	1537937	NC_046174.1:1537698-1537937	1537603	1538124	rnd-1_family-137	Unknown	239
NC_046174.1	1657301	1658924	NC_046174.1:1657301-1658924	1656071	1658960	rnd-4_family-271	Unknown	1623
NC_046174.1	1664880	1665044	NC_046174.1:1664880-1665044	1664847	1665300	ltr-1_family-138	LTR/Pao	164
NC_046174.1	1666095	1666132	NC_046174.1:1666095-1666132	1665945	1666291	ltr-1_family-138	LTR/Pao	37
NC_046174.1	2026923	2038843	NC_046174.1:2026923-2038843	2026776	2029234	rnd-4_family-899	LINE/I	2311
NC_046174.1	2026923	2038843	NC_046174.1:2026923-2038843	2029377	2029455	rnd-4_family-899	LINE/I	78
NC_046174.1	2026923	2038843	NC_046174.1:2026923-2038843	2029467	2030238	rnd-5_family-537	Unknown	771
NC_046174.1	2026923	2038843	NC_046174.1:2026923-2038843	2035219	2035306	Gypsy-54_CQ-I	LTR/Gypsy	87
NC_046174.1	2026923	2038843	NC_046174.1:2026923-2038843	2035860	2036527	I-1_DP	LINE/I	667
NC_046174.1	2026923	2038843	NC_046174.1:2026923-2038843	2036974	2038363	I-1_DP	LINE/I	1389
NC_046174.1	2047692	2052088	NC_046174.1:2047692-2052088	2048166	2048654	DIRS-6_DPu	LTR/DIRS	488
NC_046174.1	2047692	2052088	NC_046174.1:2047692-2052088	2048896	2051345	DIRS-6_DPu	LTR/DIRS	2449
NC_046174.1	2047692	2052088	NC_046174.1:2047692-2052088	2051448	2051905	DIRS-5_DPu	LTR/DIRS	457
NC_046174.1	2141113	2141782	NC_046174.1:2141113-2141782	2141068	2141299	rnd-1_family-92	Unknown	186
NC_046174.1	2186818	2186987	NC_046174.1:2186818-2186987	2186675	2186894	rnd-1_family-4	Unknown	76
NC_046174.1	2186818	2186987	NC_046174.1:2186818-2186987	2186709	2186974	rnd-1_family-0	Unknown	156
NC_046174.1	2186818	2186987	NC_046174.1:2186818-2186987	2186760	2187039	rnd-1_family-12	LINE/R2-NeSL	169
NC_046174.1	2401366	2404818	NC_046174.1:2401366-2404818	2401240	2401418	ltr-1_family-138	LTR/Pao	52
NC_046174.1	2401366	2404818	NC_046174.1:2401366-2404818	2401504	2401947	rnd-1_family-4	Unknown	443
NC_046174.1	2401366	2404818	NC_046174.1:2401366-2404818	2404187	2404308	rnd-1_family-161	Unknown	121
NC_046174.1	2401366	2404818	NC_046174.1:2401366-2404818	2404409	2404789	rnd-1_family-143	Unknown	380
NC_046174.1	2401366	2404818	NC_046174.1:2401366-2404818	2404528	2404860	rnd-2_family-42	Unknown	290
NC_046174.1	2458878	2459402	NC_046174.1:2458878-2459402	2458850	2459156	rnd-1_family-1	LINE/R2-NeSL	278
NC_046174.1	2458878	2459402	NC_046174.1:2458878-2459402	2459157	2459284	rnd-1_family-3	Unknown	127
NC_046174.1	2458878	2459402	NC_046174.1:2458878-2459402	2459302	2459475	rnd-1_family-48	Unknown	100
NC_046174.1	2573679	2573729	NC_046174.1:2573679-2573729	2573688	2573911	rnd-1_family-1	LINE/R2-NeSL	41
NC_046174.1	2684124	2685153	NC_046174.1:2684124-2685153	2683892	2684401	rnd-1_family-137	Unknown	277
NC_046174.1	2684124	2685153	NC_046174.1:2684124-2685153	2684630	2684771	rnd-1_family-353	Unknown	141
NC_046174.1	2684124	2685153	NC_046174.1:2684124-2685153	2684947	2685428	rnd-1_family-353	Unknown	206
NC_046174.1	2763852	2764487	NC_046174.1:2763852-2764487	2763847	2764050	rnd-1_family-5	Unknown	198
NC_046174.1	2841979	2842771	NC_046174.1:2841979-2842771	2842228	2842360	ltr-1_family-138	LTR/Pao	132
NC_046174.1	2906071	2906696	NC_046174.1:2906071-2906696	2905887	2906308	rnd-1_family-4	Unknown	237
NC_046174.1	2906071	2906696	NC_046174.1:2906071-2906696	2906307	2906343	rnd-5_family-6322	Unknown	36
NC_046174.1	2906071	2906696	NC_046174.1:2906071-2906696	2906361	2906579	rnd-1_family-35	Unknown	218
NC_046174.1	2906071	2906696	NC_046174.1:2906071-2906696	2906584	2906640	rnd-1_family-35	Unknown	56
NC_046174.1	2908846	2909432	NC_046174.1:2908846-2909432	2908714	2909253	rnd-1_family-137	Unknown	407
NC_046174.1	2908846	2909432	NC_046174.1:2908846-2909432	2908729	2909491	rnd-1_family-22	LTR/Gypsy	586
NC_046174.1	2969453	2972716	NC_046174.1:2969453-2972716	2969399	2971938	rnd-5_family-134	LTR/Pao	2485
NC_046174.1	2969453	2972716	NC_046174.1:2969453-2972716	2971964	2971991	rnd-5_family-134	LTR/Pao	27
NC_046174.1	2969453	2972716	NC_046174.1:2969453-2972716	2971994	2972920	ltr-1_family-62	LTR/Unknown	722
NC_046174.1	3049364	3050068	NC_046174.1:3049364-3050068	3049538	3049631	rnd-1_family-456	Unknown	93
NC_046174.1	3049364	3050068	NC_046174.1:3049364-3050068	3050031	3050248	rnd-1_family-35	Unknown	37
NC_046174.1	3131726	3132673	NC_046174.1:3131726-3132673	3131726	3132404	rnd-1_family-22	LTR/Gypsy	678
NC_046174.1	3131726	3132673	NC_046174.1:3131726-3132673	3132238	3132689	rnd-1_family-145	Unknown	435
NC_046174.1	3131726	3132673	NC_046174.1:3131726-3132673	3132297	3132690	rnd-1_family-137	Unknown	376
NC_046174.1	3251314	3252735	NC_046174.1:3251314-3252735	3251282	3251682	rnd-2_family-42	Unknown	368
NC_046174.1	3251314	3252735	NC_046174.1:3251314-3252735	3251413	3252289	rnd-1_family-143	Unknown	876
NC_046174.1	3251314	3252735	NC_046174.1:3251314-3252735	3252285	3253054	rnd-1_family-212	Unknown	450
NC_046174.1	3254820	3255961	NC_046174.1:3254820-3255961	3254882	3254990	rnd-1_family-22	LTR/Gypsy	108
NC_046174.1	3254820	3255961	NC_046174.1:3254820-3255961	3255325	3255910	rnd-1_family-137	Unknown	585
NC_046174.1	3254820	3255961	NC_046174.1:3254820-3255961	3255459	3255947	rnd-1_family-145	Unknown	488
NC_046174.1	3254820	3255961	NC_046174.1:3254820-3255961	3255948	3256319	rnd-1_family-22	LTR/Gypsy	13
NC_046174.1	3337920	3337969	NC_046174.1:3337920-3337969	3337792	3337944	rnd-1_family-21	Unknown	24
NC_046174.1	3337920	3337969	NC_046174.1:3337920-3337969	3337953	3338190	rnd-1_family-21	Unknown	16
NC_046174.1	3340250	3340306	NC_046174.1:3340250-3340306	3339330	3340406	rnd-4_family-255	LINE/R2-NeSL	56
NC_046174.1	3398034	3398803	NC_046174.1:3398034-3398803	3397894	3398602	rnd-1_family-22	LTR/Gypsy	568
NC_046174.1	3398034	3398803	NC_046174.1:3398034-3398803	3398436	3398886	rnd-1_family-145	Unknown	367
NC_046174.1	3444758	3445352	NC_046174.1:3444758-3445352	3444715	3444938	rnd-1_family-81	Unknown	180
NC_046174.1	3444758	3445352	NC_046174.1:3444758-3445352	3444938	3445255	rnd-1_family-315	Unknown	317
NC_046174.1	3444758	3445352	NC_046174.1:3444758-3445352	3445252	3445497	rnd-1_family-8	LTR/Gypsy	100
NC_046174.1	3484023	3484537	NC_046174.1:3484023-3484537	3483985	3484352	rnd-1_family-22	LTR/Gypsy	329
NC_046174.1	3484023	3484537	NC_046174.1:3484023-3484537	3484373	3484864	rnd-1_family-145	Unknown	164
NC_046174.1	3484023	3484537	NC_046174.1:3484023-3484537	3484450	3484989	rnd-1_family-137	Unknown	87
NC_046174.1	3591554	3592121	NC_046174.1:3591554-3592121	3591555	3591719	rnd-1_family-22	LTR/Gypsy	164
NC_046174.1	3591554	3592121	NC_046174.1:3591554-3592121	3591720	3591917	rnd-4_family-951	LINE/R2-NeSL	197
NC_046174.1	3591554	3592121	NC_046174.1:3591554-3592121	3591918	3592142	rnd-1_family-22	LTR/Gypsy	203
NC_046174.1	3591554	3592121	NC_046174.1:3591554-3592121	3591958	3592175	rnd-1_family-145	Unknown	163
NC_046174.1	3698171	3698577	NC_046174.1:3698171-3698577	3698080	3699311	rnd-4_family-951	LINE/R2-NeSL	406
NC_046174.1	3701142	3701979	NC_046174.1:3701142-3701979	3701091	3701662	rnd-1_family-137	Unknown	520
NC_046174.1	3701142	3701979	NC_046174.1:3701142-3701979	3701206	3701702	rnd-1_family-145	Unknown	496
NC_046174.1	3701142	3701979	NC_046174.1:3701142-3701979	3701515	3701880	rnd-4_family-951	LINE/R2-NeSL	365
NC_046174.1	3701142	3701979	NC_046174.1:3701142-3701979	3701741	3702057	rnd-1_family-22	LTR/Gypsy	238
NC_046174.1	3907330	3912119	NC_046174.1:3907330-3912119	3907289	3907363	rnd-5_family-2274	Unknown	33
NC_046174.1	3907330	3912119	NC_046174.1:3907330-3912119	3907364	3908557	rnd-1_family-241	DNA/PIF-ISL2EU	1193
NC_046174.1	3920107	3923924	NC_046174.1:3920107-3923924	3921953	3922054	rnd-1_family-4	Unknown	101
NC_046174.1	3920107	3923924	NC_046174.1:3920107-3923924	3922143	3922209	rnd-1_family-410	Unknown	66
NC_046174.1	3920107	3923924	NC_046174.1:3920107-3923924	3922294	3922384	rnd-1_family-410	Unknown	90
NC_046174.1	3920107	3923924	NC_046174.1:3920107-3923924	3922499	3923004	rnd-5_family-244	Unknown	505
NC_046174.1	3920107	3923924	NC_046174.1:3920107-3923924	3923396	3924147	rnd-1_family-22	LTR/Gypsy	528
NC_046174.1	3920107	3923924	NC_046174.1:3920107-3923924	3923629	3924156	rnd-1_family-137	Unknown	295
NC_046174.1	3968269	3969832	NC_046174.1:3968269-3969832	3968717	3968923	rnd-1_family-456	Unknown	206
NC_046174.1	3968269	3969832	NC_046174.1:3968269-3969832	3969333	3969539	rnd-1_family-35	Unknown	206
NC_046174.1	4101772	4101819	NC_046174.1:4101772-4101819	4101801	4101952	rnd-1_family-123	Unknown	18
NC_046174.1	4218197	4220016	NC_046174.1:4218197-4220016	4218549	4218588	Sola2-3_AAe	DNA/Sola-2	39
NC_046174.1	4218197	4220016	NC_046174.1:4218197-4220016	4219426	4219488	MuDR-2_BDi	DNA/MULE-MuDR	62
NC_046174.1	4218197	4220016	NC_046174.1:4218197-4220016	4219467	4219613	rnd-1_family-4	Unknown	146
NC_046174.1	4296790	4315319	NC_046174.1:4296790-4315319	4296695	4296797	Gypsy-4_DPu-LTR	LTR/Gypsy	7
NC_046174.1	4296790	4315319	NC_046174.1:4296790-4315319	4296798	4300878	Gypsy-4_DPu-I	LTR/Gypsy	4080
NC_046174.1	4296790	4315319	NC_046174.1:4296790-4315319	4300991	4301119	Gypsy-4_DPu-I	LTR/Gypsy	128
NC_046174.1	4296790	4315319	NC_046174.1:4296790-4315319	4301120	4301223	Gypsy-4_DPu-LTR	LTR/Gypsy	103
NC_046174.1	4296790	4315319	NC_046174.1:4296790-4315319	4301240	4301356	rnd-1_family-301	LTR/Gypsy	116
NC_046174.1	4296790	4315319	NC_046174.1:4296790-4315319	4301350	4301442	rnd-1_family-301	LTR/Gypsy	92
NC_046174.1	4296790	4315319	NC_046174.1:4296790-4315319	4301744	4301856	rnd-1_family-718	Unknown	112
NC_046174.1	4296790	4315319	NC_046174.1:4296790-4315319	4301977	4302086	rnd-1_family-266	Unknown	109
NC_046174.1	4296790	4315319	NC_046174.1:4296790-4315319	4302117	4302234	rnd-1_family-636	Unknown	117
NC_046174.1	4296790	4315319	NC_046174.1:4296790-4315319	4302240	4302364	rnd-1_family-266	Unknown	124
NC_046174.1	4296790	4315319	NC_046174.1:4296790-4315319	4302363	4302813	rnd-1_family-111	Unknown	450
NC_046174.1	4296790	4315319	NC_046174.1:4296790-4315319	4302911	4303008	rnd-1_family-162	Unknown	97
NC_046174.1	4296790	4315319	NC_046174.1:4296790-4315319	4303006	4303082	rnd-5_family-2067	Unknown	76
NC_046174.1	4296790	4315319	NC_046174.1:4296790-4315319	4303071	4303289	rnd-1_family-6	Unknown	218
NC_046174.1	4296790	4315319	NC_046174.1:4296790-4315319	4304617	4304787	rnd-1_family-517	DNA/hAT-Ac	170
NC_046174.1	4296790	4315319	NC_046174.1:4296790-4315319	4304863	4304966	rnd-1_family-349	Unknown	103
NC_046174.1	4296790	4315319	NC_046174.1:4296790-4315319	4304948	4304998	rnd-1_family-566	Unknown	50
NC_046174.1	4296790	4315319	NC_046174.1:4296790-4315319	4305030	4305122	rnd-4_family-583	Unknown	92
NC_046174.1	4296790	4315319	NC_046174.1:4296790-4315319	4305277	4305365	rnd-1_family-157	Unknown	88
NC_046174.1	4296790	4315319	NC_046174.1:4296790-4315319	4306053	4306511	rnd-1_family-58	LTR/Pao	458
NC_046174.1	4296790	4315319	NC_046174.1:4296790-4315319	4306512	4306570	ltr-1_family-77	LTR/Pao	58
NC_046174.1	4296790	4315319	NC_046174.1:4296790-4315319	4306581	4306846	ltr-1_family-50	LTR/Unknown	265
NC_046174.1	4296790	4315319	NC_046174.1:4296790-4315319	4306854	4306869	ltr-1_family-77	LTR/Pao	15
NC_046174.1	4296790	4315319	NC_046174.1:4296790-4315319	4306870	4306940	rnd-1_family-523	Unknown	70
NC_046174.1	4296790	4315319	NC_046174.1:4296790-4315319	4307377	4307697	rnd-1_family-604	Unknown	320
NC_046174.1	4296790	4315319	NC_046174.1:4296790-4315319	4308024	4308154	rnd-1_family-555	Unknown	130
NC_046174.1	4296790	4315319	NC_046174.1:4296790-4315319	4308085	4308166	rnd-1_family-582	Unknown	81
NC_046174.1	4296790	4315319	NC_046174.1:4296790-4315319	4310908	4311632	rnd-1_family-367	LTR/Pao	724
NC_046174.1	4296790	4315319	NC_046174.1:4296790-4315319	4311771	4312029	rnd-1_family-179	Unknown	258
NC_046174.1	4348539	4355130	NC_046174.1:4348539-4355130	4348481	4348873	rnd-5_family-721	Unknown	334
NC_046174.1	4348539	4355130	NC_046174.1:4348539-4355130	4349091	4349554	rnd-1_family-24	Unknown	463
NC_046174.1	4348539	4355130	NC_046174.1:4348539-4355130	4349579	4349959	ltr-1_family-88	LTR/Unknown	380
NC_046174.1	4348539	4355130	NC_046174.1:4348539-4355130	4350160	4350241	rnd-5_family-2568	Unknown	81
NC_046174.1	4348539	4355130	NC_046174.1:4348539-4355130	4351593	4351663	ltr-1_family-207	LTR/Gypsy	70
NC_046174.1	4348539	4355130	NC_046174.1:4348539-4355130	4351805	4351896	ltr-1_family-207	LTR/Gypsy	91
NC_046174.1	4348539	4355130	NC_046174.1:4348539-4355130	4352265	4352402	rnd-1_family-266	Unknown	137
NC_046174.1	4348539	4355130	NC_046174.1:4348539-4355130	4352518	4352630	rnd-1_family-718	Unknown	112
NC_046174.1	4348539	4355130	NC_046174.1:4348539-4355130	4352759	4353007	rnd-1_family-266	Unknown	248
NC_046174.1	4348539	4355130	NC_046174.1:4348539-4355130	4353026	4353296	ltr-1_family-50	LTR/Unknown	270
NC_046174.1	4348539	4355130	NC_046174.1:4348539-4355130	4353094	4353296	rnd-1_family-209	Unknown	202
NC_046174.1	4348539	4355130	NC_046174.1:4348539-4355130	4353297	4353709	ltr-1_family-51	LTR/Gypsy	412
NC_046174.1	4348539	4355130	NC_046174.1:4348539-4355130	4353690	4354155	ltr-1_family-51	LTR/Gypsy	465
NC_046174.1	4348539	4355130	NC_046174.1:4348539-4355130	4354153	4354590	rnd-5_family-651	Unknown	437
NC_046174.1	4348539	4355130	NC_046174.1:4348539-4355130	4354645	4355252	rnd-5_family-651	Unknown	485
NC_046174.1	4356148	4360278	NC_046174.1:4356148-4360278	4355931	4356395	rnd-5_family-651	Unknown	247
NC_046174.1	4356148	4360278	NC_046174.1:4356148-4360278	4356398	4356997	ltr-1_family-51	LTR/Gypsy	599
NC_046174.1	4356148	4360278	NC_046174.1:4356148-4360278	4356721	4357125	ltr-1_family-57	LTR/Unknown	404
NC_046174.1	4356148	4360278	NC_046174.1:4356148-4360278	4356817	4357393	rnd-1_family-221	Unknown	576
NC_046174.1	4356148	4360278	NC_046174.1:4356148-4360278	4357413	4357464	rnd-1_family-273	Unknown	51
NC_046174.1	4356148	4360278	NC_046174.1:4356148-4360278	4357448	4358008	rnd-1_family-273	Unknown	560
NC_046174.1	4356148	4360278	NC_046174.1:4356148-4360278	4358293	4359898	Copia-27_DPu-I	LTR/Copia	1605
NC_046174.1	4356148	4360278	NC_046174.1:4356148-4360278	4360127	4360296	ltr-1_family-67	LTR/Copia	151
NC_046174.1	4361373	4388134	NC_046174.1:4361373-4388134	4361298	4362044	ltr-1_family-67	LTR/Copia	671
NC_046174.1	4361373	4388134	NC_046174.1:4361373-4388134	4362237	4362539	ltr-1_family-101	LTR/Copia	302
NC_046174.1	4361373	4388134	NC_046174.1:4361373-4388134	4362938	4363499	ltr-1_family-67	LTR/Copia	561
NC_046174.1	4361373	4388134	NC_046174.1:4361373-4388134	4363847	4363938	rnd-1_family-713	Unknown	91
NC_046174.1	4361373	4388134	NC_046174.1:4361373-4388134	4363952	4364175	rnd-1_family-412	Unknown	223
NC_046174.1	4361373	4388134	NC_046174.1:4361373-4388134	4364177	4364335	rnd-1_family-15	Unknown	158
NC_046174.1	4361373	4388134	NC_046174.1:4361373-4388134	4364332	4364458	rnd-1_family-27	Unknown	126
NC_046174.1	4361373	4388134	NC_046174.1:4361373-4388134	4364571	4364929	Sola2-12_HMa	DNA/Sola-2	358
NC_046174.1	4361373	4388134	NC_046174.1:4361373-4388134	4366181	4366356	rnd-5_family-721	Unknown	175
NC_046174.1	4361373	4388134	NC_046174.1:4361373-4388134	4366646	4367167	ltr-1_family-14	LTR/Gypsy	521
NC_046174.1	4361373	4388134	NC_046174.1:4361373-4388134	4369166	4369646	rnd-1_family-17	Unknown	480
NC_046174.1	4361373	4388134	NC_046174.1:4361373-4388134	4369647	4370656	rnd-1_family-23	LTR/Gypsy	1009
NC_046174.1	4361373	4388134	NC_046174.1:4361373-4388134	4371343	4371578	rnd-1_family-383	Unknown	235
NC_046174.1	4361373	4388134	NC_046174.1:4361373-4388134	4371579	4371622	rnd-1_family-426	Unknown	43
NC_046174.1	4361373	4388134	NC_046174.1:4361373-4388134	4371623	4372327	rnd-1_family-228	LTR/Gypsy	704
NC_046174.1	4361373	4388134	NC_046174.1:4361373-4388134	4373049	4373240	rnd-1_family-23	LTR/Gypsy	191
NC_046174.1	4361373	4388134	NC_046174.1:4361373-4388134	4373394	4373659	ltr-1_family-56	LTR/Unknown	265
NC_046174.1	4361373	4388134	NC_046174.1:4361373-4388134	4373693	4373846	rnd-1_family-235	Unknown	153
NC_046174.1	4361373	4388134	NC_046174.1:4361373-4388134	4373847	4373919	rnd-1_family-677	Unknown	72
NC_046174.1	4361373	4388134	NC_046174.1:4361373-4388134	4373920	4373936	rnd-1_family-235	Unknown	16
NC_046174.1	4361373	4388134	NC_046174.1:4361373-4388134	4374365	4374451	ltr-1_family-12	LTR/Copia	86
NC_046174.1	4361373	4388134	NC_046174.1:4361373-4388134	4374709	4375077	rnd-1_family-10	Unknown	368
NC_046174.1	4361373	4388134	NC_046174.1:4361373-4388134	4375080	4375165	rnd-1_family-95	Unknown	85
NC_046174.1	4361373	4388134	NC_046174.1:4361373-4388134	4375310	4375424	rnd-1_family-1	Unknown	114
NC_046174.1	4361373	4388134	NC_046174.1:4361373-4388134	4375510	4375761	rnd-1_family-434	Unknown	251
NC_046174.1	4361373	4388134	NC_046174.1:4361373-4388134	4375770	4375917	rnd-1_family-5	Unknown	147
NC_046174.1	4361373	4388134	NC_046174.1:4361373-4388134	4375949	4376059	rnd-5_family-1274	Unknown	110
NC_046174.1	4361373	4388134	NC_046174.1:4361373-4388134	4376061	4376279	rnd-1_family-294	Unknown	218
NC_046174.1	4361373	4388134	NC_046174.1:4361373-4388134	4376597	4376842	rnd-1_family-55	Unknown	245
NC_046174.1	4361373	4388134	NC_046174.1:4361373-4388134	4376888	4376963	rnd-1_family-21	Unknown	75
NC_046174.1	4361373	4388134	NC_046174.1:4361373-4388134	4376962	4377058	rnd-3_family-92	Unknown	96
NC_046174.1	4361373	4388134	NC_046174.1:4361373-4388134	4377010	4377269	ltr-1_family-199	LTR/Unknown	259
NC_046174.1	4361373	4388134	NC_046174.1:4361373-4388134	4377271	4377371	rnd-1_family-27	Unknown	100
NC_046174.1	4361373	4388134	NC_046174.1:4361373-4388134	4377367	4377552	rnd-1_family-21	Unknown	185
NC_046174.1	4361373	4388134	NC_046174.1:4361373-4388134	4377748	4377934	rnd-1_family-636	Unknown	186
NC_046174.1	4361373	4388134	NC_046174.1:4361373-4388134	4378038	4378481	rnd-1_family-33	Unknown	443
NC_046174.1	4361373	4388134	NC_046174.1:4361373-4388134	4380277	4380628	rnd-1_family-222	LTR/DIRS	351
NC_046174.1	4361373	4388134	NC_046174.1:4361373-4388134	4382635	4385475	DIRS-5_DPu	LTR/DIRS	2840
NC_046174.1	4361373	4388134	NC_046174.1:4361373-4388134	4385711	4385785	rnd-1_family-427	LTR/DIRS	74
NC_046174.1	4361373	4388134	NC_046174.1:4361373-4388134	4385868	4386916	rnd-5_family-1493	Unknown	1048
NC_046174.1	4361373	4388134	NC_046174.1:4361373-4388134	4386924	4387138	rnd-1_family-406	Unknown	214
NC_046174.1	4361373	4388134	NC_046174.1:4361373-4388134	4387847	4388072	rnd-1_family-406	Unknown	225
NC_046174.1	4391758	4409177	NC_046174.1:4391758-4409177	4391747	4391944	rnd-1_family-329	Unknown	186
NC_046174.1	4391758	4409177	NC_046174.1:4391758-4409177	4391964	4392548	rnd-1_family-27	Unknown	584
NC_046174.1	4391758	4409177	NC_046174.1:4391758-4409177	4392551	4392589	rnd-1_family-33	Unknown	38
NC_046174.1	4391758	4409177	NC_046174.1:4391758-4409177	4392589	4392857	rnd-1_family-33	Unknown	268
NC_046174.1	4391758	4409177	NC_046174.1:4391758-4409177	4392702	4392885	rnd-5_family-1642	LTR/Gypsy	183
NC_046174.1	4391758	4409177	NC_046174.1:4391758-4409177	4393120	4393162	rnd-1_family-4	LTR/Gypsy	42
NC_046174.1	4391758	4409177	NC_046174.1:4391758-4409177	4393163	4393244	rnd-5_family-3886	Unknown	81
NC_046174.1	4391758	4409177	NC_046174.1:4391758-4409177	4393408	4395626	Copia-9_DPu-I	LTR/Copia	2218
NC_046174.1	4391758	4409177	NC_046174.1:4391758-4409177	4395623	4395826	Copia-9_DPu-I	LTR/Copia	203
NC_046174.1	4391758	4409177	NC_046174.1:4391758-4409177	4395977	4396889	Copia-9_DPu-I	LTR/Copia	912
NC_046174.1	4391758	4409177	NC_046174.1:4391758-4409177	4397236	4397557	rnd-5_family-30	DNA/hAT-hATm	321
NC_046174.1	4391758	4409177	NC_046174.1:4391758-4409177	4398896	4399590	Copia-9_DPu-I	LTR/Copia	694
NC_046174.1	4391758	4409177	NC_046174.1:4391758-4409177	4402506	4402717	rnd-1_family-133	Unknown	211
NC_046174.1	4391758	4409177	NC_046174.1:4391758-4409177	4402732	4402949	rnd-1_family-550	Unknown	217
NC_046174.1	4391758	4409177	NC_046174.1:4391758-4409177	4403598	4403762	rnd-5_family-3886	Unknown	164
NC_046174.1	4391758	4409177	NC_046174.1:4391758-4409177	4403766	4403949	rnd-1_family-55	Unknown	183
NC_046174.1	4391758	4409177	NC_046174.1:4391758-4409177	4403948	4404469	rnd-5_family-721	Unknown	521
NC_046174.1	4391758	4409177	NC_046174.1:4391758-4409177	4404569	4405855	rnd-5_family-1538	LTR/Pao	1286
NC_046174.1	4391758	4409177	NC_046174.1:4391758-4409177	4406184	4406297	ltr-1_family-199	LTR/Unknown	113
NC_046174.1	4391758	4409177	NC_046174.1:4391758-4409177	4406191	4406370	rnd-1_family-76	Unknown	179
NC_046174.1	4391758	4409177	NC_046174.1:4391758-4409177	4406413	4406536	rnd-5_family-7606	Unknown	123
NC_046174.1	4391758	4409177	NC_046174.1:4391758-4409177	4408182	4408755	rnd-1_family-568	LTR/Gypsy	573
NC_046174.1	4391758	4409177	NC_046174.1:4391758-4409177	4406896	4407442	rnd-1_family-623	LTR/Gypsy	546
NC_046174.1	4410311	4420699	NC_046174.1:4410311-4420699	4410334	4410462	rnd-4_family-1193	DNA/Zisupton	128
NC_046174.1	4410311	4420699	NC_046174.1:4410311-4420699	4412686	4412748	rnd-5_family-1493	Unknown	62
NC_046174.1	4410311	4420699	NC_046174.1:4410311-4420699	4414056	4414179	rnd-5_family-7606	Unknown	123
NC_046174.1	4410311	4420699	NC_046174.1:4410311-4420699	4414181	4414236	rnd-1_family-76	Unknown	55
NC_046174.1	4410311	4420699	NC_046174.1:4410311-4420699	4414308	4414741	rnd-1_family-33	Unknown	433
NC_046174.1	4410311	4420699	NC_046174.1:4410311-4420699	4414742	4415125	rnd-1_family-697	Unknown	383
NC_046174.1	4410311	4420699	NC_046174.1:4410311-4420699	4415142	4415237	rnd-5_family-2505	DNA/TcMar-Fot1	95
NC_046174.1	4410311	4420699	NC_046174.1:4410311-4420699	4415237	4417551	rnd-5_family-2505	DNA/TcMar-Fot1	2314
NC_046174.1	4410311	4420699	NC_046174.1:4410311-4420699	4418581	4419026	rnd-1_family-673	LTR/DIRS	445
NC_046174.1	4410311	4420699	NC_046174.1:4410311-4420699	4419304	4420845	DIRS-1_DPu	LTR/DIRS	1395
NC_046174.1	4421778	4426904	NC_046174.1:4421778-4426904	4421385	4422446	DIRS-3_DPu	LTR/DIRS	668
NC_046174.1	4421778	4426904	NC_046174.1:4421778-4426904	4422647	4423063	DIRS-3_DPu	LTR/DIRS	416
NC_046174.1	4421778	4426904	NC_046174.1:4421778-4426904	4423581	4423641	hAT-9_ATr	DNA/hAT-Tag1	60
NC_046174.1	4421778	4426904	NC_046174.1:4421778-4426904	4423770	4424047	rnd-5_family-2505	DNA/TcMar-Fot1	277
NC_046174.1	4421778	4426904	NC_046174.1:4421778-4426904	4423642	4423769	rnd-1_family-354	LTR/DIRS	127
NC_046174.1	4433572	4444503	NC_046174.1:4433572-4444503	4434456	4434766	rnd-5_family-4159	Unknown	310
NC_046174.1	4433572	4444503	NC_046174.1:4433572-4444503	4434768	4434877	rnd-1_family-167	Unknown	109
NC_046174.1	4433572	4444503	NC_046174.1:4433572-4444503	4434823	4435062	rnd-1_family-407	Unknown	239
NC_046174.1	4433572	4444503	NC_046174.1:4433572-4444503	4435043	4435093	rnd-5_family-2267	Unknown	50
NC_046174.1	4433572	4444503	NC_046174.1:4433572-4444503	4435085	4435241	rnd-5_family-2267	Unknown	156
NC_046174.1	4433572	4444503	NC_046174.1:4433572-4444503	4435284	4435504	rnd-1_family-20	Unknown	220
NC_046174.1	4433572	4444503	NC_046174.1:4433572-4444503	4435340	4435769	rnd-1_family-10	Unknown	429
NC_046174.1	4433572	4444503	NC_046174.1:4433572-4444503	4435575	4435853	rnd-1_family-1	Unknown	278
NC_046174.1	4433572	4444503	NC_046174.1:4433572-4444503	4436672	4436718	rnd-1_family-474	LTR/DIRS	46
NC_046174.1	4433572	4444503	NC_046174.1:4433572-4444503	4437607	4438448	rnd-1_family-159	LTR/DIRS	841
NC_046174.1	4433572	4444503	NC_046174.1:4433572-4444503	4438448	4438861	rnd-1_family-131	Unknown	413
NC_046174.1	4433572	4444503	NC_046174.1:4433572-4444503	4439671	4439732	Mariner-16_DR	DNA/TcMar-Tc1	61
NC_046174.1	4433572	4444503	NC_046174.1:4433572-4444503	4439796	4439879	Tc1-7_AFC	DNA/TcMar-Tc1	83
NC_046174.1	4433572	4444503	NC_046174.1:4433572-4444503	4440079	4440335	Tc1-5_AFC	DNA/TcMar-Tc1	256
NC_046174.1	4433572	4444503	NC_046174.1:4433572-4444503	4441420	4441934	rnd-1_family-234	LTR/DIRS	514
NC_046174.1	4433572	4444503	NC_046174.1:4433572-4444503	4442553	4442722	rnd-5_family-26	Unknown	169
NC_046174.1	4447933	4452605	NC_046174.1:4447933-4452605	4448184	4448382	rnd-5_family-1496	DNA/hAT-Ac	198
NC_046174.1	4447933	4452605	NC_046174.1:4447933-4452605	4449285	4449433	rnd-5_family-2598	Unknown	148
NC_046174.1	4447933	4452605	NC_046174.1:4447933-4452605	4449661	4449744	Copia-4_DPu-LTR	LTR/Copia	83
NC_046174.1	4447933	4452605	NC_046174.1:4447933-4452605	4450360	4452652	rnd-4_family-1268	LTR/Copia	2245
NC_046174.1	4454722	4471505	NC_046174.1:4454722-4471505	4454794	4454850	Sola2-2_LHu	DNA/Sola-2	56
NC_046174.1	4454722	4471505	NC_046174.1:4454722-4471505	4455274	4455350	Sola2-2_LMi	DNA/Sola-2	76
NC_046174.1	4454722	4471505	NC_046174.1:4454722-4471505	4455478	4455768	Sola2-5_LMi	DNA/Sola-2	290
NC_046174.1	4454722	4471505	NC_046174.1:4454722-4471505	4456944	4457329	Copia-4_DPu-I	LTR/Copia	385
NC_046174.1	4454722	4471505	NC_046174.1:4454722-4471505	4457836	4458615	Copia-4_DPu-I	LTR/Copia	779
NC_046174.1	4454722	4471505	NC_046174.1:4454722-4471505	4458592	4458675	Copia-4_DPu-LTR	LTR/Copia	83
NC_046174.1	4454722	4471505	NC_046174.1:4454722-4471505	4459129	4459332	rnd-1_family-340	Unknown	203
NC_046174.1	4454722	4471505	NC_046174.1:4454722-4471505	4459348	4459435	rnd-1_family-528	Unknown	87
NC_046174.1	4454722	4471505	NC_046174.1:4454722-4471505	4460282	4460414	rnd-1_family-34	Unknown	132
NC_046174.1	4454722	4471505	NC_046174.1:4454722-4471505	4460424	4460485	rnd-1_family-658	Unknown	61
NC_046174.1	4454722	4471505	NC_046174.1:4454722-4471505	4460441	4460579	rnd-1_family-42	Unknown	138
NC_046174.1	4454722	4471505	NC_046174.1:4454722-4471505	4460580	4461072	rnd-1_family-628	Unknown	492
NC_046174.1	4454722	4471505	NC_046174.1:4454722-4471505	4461061	4461189	rnd-1_family-532	Unknown	128
NC_046174.1	4454722	4471505	NC_046174.1:4454722-4471505	4461373	4461567	rnd-1_family-706	Unknown	194
NC_046174.1	4454722	4471505	NC_046174.1:4454722-4471505	4461494	4463293	ltr-1_family-175	LTR	1799
NC_046174.1	4454722	4471505	NC_046174.1:4454722-4471505	4463294	4465568	rnd-1_family-24	LTR/Gypsy	2274
NC_046174.1	4454722	4471505	NC_046174.1:4454722-4471505	4465561	4468270	rnd-1_family-24	LTR/Gypsy	2709
NC_046174.1	4454722	4471505	NC_046174.1:4454722-4471505	4468272	4468361	rnd-1_family-5	LTR/Gypsy	89
NC_046174.1	4454722	4471505	NC_046174.1:4454722-4471505	4468850	4469139	rnd-1_family-23	LTR/Gypsy	289
NC_046174.1	4454722	4471505	NC_046174.1:4454722-4471505	4469823	4469865	rnd-1_family-17	Unknown	42
NC_046174.1	4454722	4471505	NC_046174.1:4454722-4471505	4469862	4469925	rnd-1_family-15	Unknown	63
NC_046174.1	4454722	4471505	NC_046174.1:4454722-4471505	4470146	4470535	rnd-5_family-721	Unknown	389
NC_046174.1	4454722	4471505	NC_046174.1:4454722-4471505	4470714	4471137	rnd-1_family-85	Unknown	423
NC_046174.1	4454722	4471505	NC_046174.1:4454722-4471505	4471021	4471197	rnd-1_family-21	Unknown	176
NC_046174.1	4454722	4471505	NC_046174.1:4454722-4471505	4471201	4471589	ltr-1_family-88	LTR/Unknown	304
NC_046174.1	4522508	4523020	NC_046174.1:4522508-4523020	4522458	4522762	rnd-1_family-643	Unknown	254
NC_046174.1	4522508	4523020	NC_046174.1:4522508-4523020	4522681	4522787	rnd-1_family-328	Unknown	106
NC_046174.1	4522508	4523020	NC_046174.1:4522508-4523020	4522969	4523110	rnd-1_family-210	DNA/hAT-Ac	51
NC_046174.1	4539208	4540550	NC_046174.1:4539208-4540550	4539068	4539312	rnd-1_family-408	Unknown	104
NC_046174.1	4539208	4540550	NC_046174.1:4539208-4540550	4539198	4539671	rnd-1_family-140	Unknown	463
NC_046174.1	4539208	4540550	NC_046174.1:4539208-4540550	4539666	4539940	rnd-1_family-6	Unknown	274
NC_046174.1	4557497	4557694	NC_046174.1:4557497-4557694	4557400	4557646	rnd-1_family-21	Unknown	149
NC_046174.1	4560893	4569107	NC_046174.1:4560893-4569107	4562772	4562873	BEL-5_DPu-I	LTR/Pao	101
NC_046174.1	4560893	4569107	NC_046174.1:4560893-4569107	4562872	4563899	rnd-1_family-57	LTR/Pao	1027
NC_046174.1	4560893	4569107	NC_046174.1:4560893-4569107	4564074	4564378	ltr-1_family-47	LTR/Pao	304
NC_046174.1	4560893	4569107	NC_046174.1:4560893-4569107	4565216	4565415	ltr-1_family-40	LTR/Pao	199
NC_046174.1	4560893	4569107	NC_046174.1:4560893-4569107	4565470	4565768	rnd-1_family-80	LTR/Pao	298
NC_046174.1	4560893	4569107	NC_046174.1:4560893-4569107	4565983	4566536	rnd-1_family-85	Unknown	553
NC_046174.1	4560893	4569107	NC_046174.1:4560893-4569107	4566537	4566632	rnd-1_family-692	Unknown	95
NC_046174.1	4560893	4569107	NC_046174.1:4560893-4569107	4567291	4567416	rnd-1_family-567	Unknown	125
NC_046174.1	4560893	4569107	NC_046174.1:4560893-4569107	4567415	4567483	rnd-1_family-21	Unknown	68
NC_046174.1	4560893	4569107	NC_046174.1:4560893-4569107	4567505	4567567	rnd-1_family-676	Unknown	62
NC_046174.1	4560893	4569107	NC_046174.1:4560893-4569107	4567578	4567633	rnd-5_family-1939	Unknown	55
NC_046174.1	4560893	4569107	NC_046174.1:4560893-4569107	4567632	4567670	rnd-1_family-26	Unknown	38
NC_046174.1	4560893	4569107	NC_046174.1:4560893-4569107	4567727	4567971	rnd-1_family-26	Unknown	244
NC_046174.1	4560893	4569107	NC_046174.1:4560893-4569107	4568023	4568291	rnd-1_family-267	Unknown	268
NC_046174.1	4560893	4569107	NC_046174.1:4560893-4569107	4568485	4568737	rnd-5_family-1493	Unknown	252
NC_046174.1	4560893	4569107	NC_046174.1:4560893-4569107	4568745	4568858	rnd-1_family-206	LTR/Gypsy	113
NC_046174.1	4560893	4569107	NC_046174.1:4560893-4569107	4568859	4569160	ltr-1_family-15	LTR/Gypsy	248
NC_046174.1	4570591	4580242	NC_046174.1:4570591-4580242	4570235	4570824	Gypsy-34_DPu-I	LTR/Gypsy	233
NC_046174.1	4570591	4580242	NC_046174.1:4570591-4580242	4573846	4574269	Gypsy-34_DPu-I	LTR/Gypsy	423
NC_046174.1	4570591	4580242	NC_046174.1:4570591-4580242	4574298	4574407	ltr-1_family-16	LTR/Gypsy	109
NC_046174.1	4570591	4580242	NC_046174.1:4570591-4580242	4574408	4574709	ltr-1_family-15	LTR/Gypsy	301
NC_046174.1	4570591	4580242	NC_046174.1:4570591-4580242	4574729	4574879	rnd-1_family-368	LTR/Gypsy	150
NC_046174.1	4570591	4580242	NC_046174.1:4570591-4580242	4574913	4575950	ltr-1_family-175	LTR	1037
NC_046174.1	4570591	4580242	NC_046174.1:4570591-4580242	4576398	4577120	ltr-1_family-175	LTR	722
NC_046174.1	4570591	4580242	NC_046174.1:4570591-4580242	4577056	4577250	rnd-1_family-706	Unknown	194
NC_046174.1	4570591	4580242	NC_046174.1:4570591-4580242	4577452	4577938	rnd-1_family-628	Unknown	486
NC_046174.1	4570591	4580242	NC_046174.1:4570591-4580242	4577894	4577957	ltr-1_family-89	LTR/Gypsy	63
NC_046174.1	4570591	4580242	NC_046174.1:4570591-4580242	4577959	4578125	rnd-1_family-22	Unknown	166
NC_046174.1	4570591	4580242	NC_046174.1:4570591-4580242	4578079	4578140	rnd-1_family-658	Unknown	61
NC_046174.1	4570591	4580242	NC_046174.1:4570591-4580242	4578146	4578241	rnd-1_family-34	Unknown	95
NC_046174.1	4570591	4580242	NC_046174.1:4570591-4580242	4578231	4578355	rnd-1_family-140	Unknown	124
NC_046174.1	4570591	4580242	NC_046174.1:4570591-4580242	4578781	4578929	rnd-1_family-313	Unknown	148
NC_046174.1	4570591	4580242	NC_046174.1:4570591-4580242	4579176	4579638	rnd-1_family-385	Unknown	462
NC_046174.1	4570591	4580242	NC_046174.1:4570591-4580242	4570928	4573840	Gypsy-34_DPu-I	LTR/Gypsy	2912
NC_046174.1	4581260	4606201	NC_046174.1:4581260-4606201	4581539	4581764	Gypsy-33_DPu-I	LTR/Gypsy	225
NC_046174.1	4581260	4606201	NC_046174.1:4581260-4606201	4581859	4582102	Gypsy-33_DPu-I	LTR/Gypsy	243
NC_046174.1	4581260	4606201	NC_046174.1:4581260-4606201	4582525	4583043	rnd-1_family-220	LTR/Gypsy	518
NC_046174.1	4581260	4606201	NC_046174.1:4581260-4606201	4583264	4583492	rnd-1_family-220	LTR/Gypsy	228
NC_046174.1	4581260	4606201	NC_046174.1:4581260-4606201	4583700	4585084	rnd-1_family-29	LTR/Gypsy	1384
NC_046174.1	4581260	4606201	NC_046174.1:4581260-4606201	4585596	4585888	Gypsy-33_DPu-I	LTR/Gypsy	292
NC_046174.1	4581260	4606201	NC_046174.1:4581260-4606201	4586391	4586885	Gypsy-33_DPu-I	LTR/Gypsy	494
NC_046174.1	4581260	4606201	NC_046174.1:4581260-4606201	4587097	4587161	rnd-1_family-240	LTR/Gypsy	64
NC_046174.1	4581260	4606201	NC_046174.1:4581260-4606201	4587757	4587797	ltr-1_family-14	LTR/Gypsy	40
NC_046174.1	4581260	4606201	NC_046174.1:4581260-4606201	4587798	4587850	rnd-1_family-221	Unknown	52
NC_046174.1	4581260	4606201	NC_046174.1:4581260-4606201	4588771	4588936	Utopia-3_DPu	LINE/R2-NeSL	165
NC_046174.1	4581260	4606201	NC_046174.1:4581260-4606201	4589108	4590243	Utopia-3_DPu	LINE/R2-NeSL	1135
NC_046174.1	4581260	4606201	NC_046174.1:4581260-4606201	4590591	4591227	Utopia-2_DPu	LINE/R2-NeSL	636
NC_046174.1	4581260	4606201	NC_046174.1:4581260-4606201	4591228	4591378	rnd-1_family-385	Unknown	150
NC_046174.1	4581260	4606201	NC_046174.1:4581260-4606201	4591377	4591473	rnd-1_family-131	Unknown	96
NC_046174.1	4581260	4606201	NC_046174.1:4581260-4606201	4591480	4591606	rnd-1_family-258	Unknown	126
NC_046174.1	4581260	4606201	NC_046174.1:4581260-4606201	4591626	4591695	rnd-5_family-1939	Unknown	69
NC_046174.1	4581260	4606201	NC_046174.1:4581260-4606201	4591706	4591766	rnd-1_family-676	Unknown	60
NC_046174.1	4581260	4606201	NC_046174.1:4581260-4606201	4591789	4592304	rnd-1_family-429	Unknown	515
NC_046174.1	4581260	4606201	NC_046174.1:4581260-4606201	4592346	4592687	rnd-5_family-1029	Unknown	341
NC_046174.1	4581260	4606201	NC_046174.1:4581260-4606201	4592672	4592760	rnd-1_family-98	Unknown	88
NC_046174.1	4581260	4606201	NC_046174.1:4581260-4606201	4592883	4593384	rnd-1_family-5	Unknown	501
NC_046174.1	4581260	4606201	NC_046174.1:4581260-4606201	4593442	4593769	rnd-4_family-1528	LINE/I	327
NC_046174.1	4581260	4606201	NC_046174.1:4581260-4606201	4594110	4594190	rnd-4_family-1528	LINE/I	80
NC_046174.1	4581260	4606201	NC_046174.1:4581260-4606201	4594428	4595239	rnd-4_family-1528	LINE/I	811
NC_046174.1	4581260	4606201	NC_046174.1:4581260-4606201	4595461	4595471	Gypsy-37_DPu-I	LTR/Gypsy	10
NC_046174.1	4581260	4606201	NC_046174.1:4581260-4606201	4595472	4595918	rnd-5_family-7928	LTR/Gypsy	446
NC_046174.1	4581260	4606201	NC_046174.1:4581260-4606201	4596120	4596639	rnd-1_family-8	LTR/Gypsy	519
NC_046174.1	4581260	4606201	NC_046174.1:4581260-4606201	4596896	4597024	rnd-1_family-507	Unknown	128
NC_046174.1	4581260	4606201	NC_046174.1:4581260-4606201	4599676	4599848	Penelope-1_DR	LINE/Penelope	172
NC_046174.1	4581260	4606201	NC_046174.1:4581260-4606201	4600003	4600190	ltr-1_family-3	LTR/Copia	187
NC_046174.1	4581260	4606201	NC_046174.1:4581260-4606201	4602183	4602504	rnd-1_family-111	Unknown	321
NC_046174.1	4581260	4606201	NC_046174.1:4581260-4606201	4602995	4603446	Tc1-5_AFC	DNA/TcMar-Tc1	451
NC_046174.1	4581260	4606201	NC_046174.1:4581260-4606201	4604463	4604512	Mariner-33_CGi	DNA/TcMar-Tc1	49
NC_046174.1	4581260	4606201	NC_046174.1:4581260-4606201	4605739	4606059	rnd-1_family-38	Unknown	320
NC_046174.1	4581260	4606201	NC_046174.1:4581260-4606201	4603457	4604388	rnd-1_family-156	Unknown	931
NC_046174.1	4633938	4634260	NC_046174.1:4633938-4634260	4633842	4634293	rnd-1_family-1	LINE/R2-NeSL	322
NC_046174.1	4635870	4636849	NC_046174.1:4635870-4636849	4635132	4635970	rnd-4_family-255	LINE/R2-NeSL	100
NC_046174.1	4635870	4636849	NC_046174.1:4635870-4636849	4636101	4636453	rnd-1_family-199	SINE/ID	352
NC_046174.1	4635870	4636849	NC_046174.1:4635870-4636849	4636489	4637563	rnd-1_family-87	Unknown	360
NC_046174.1	4771207	4771458	NC_046174.1:4771207-4771458	4771116	4771571	ltr-1_family-138	LTR/Pao	251
NC_046174.1	4772584	4773884	NC_046174.1:4772584-4773884	4772695	4773290	ltr-1_family-138	LTR/Pao	595
NC_046174.1	4827355	4828047	NC_046174.1:4827355-4828047	4827912	4828099	rnd-1_family-59	Unknown	135
NC_046174.1	4915319	4919899	NC_046174.1:4915319-4919899	4915274	4915346	rnd-5_family-597	Unknown	27
NC_046174.1	4915319	4919899	NC_046174.1:4915319-4919899	4917690	4917710	rnd-1_family-352	DNA/Sola-2	20
NC_046174.1	4915319	4919899	NC_046174.1:4915319-4919899	4917711	4917887	rnd-1_family-609	DNA/Sola-2	176
NC_046174.1	4915319	4919899	NC_046174.1:4915319-4919899	4918228	4918499	rnd-5_family-597	Unknown	271
NC_046174.1	4915319	4919899	NC_046174.1:4915319-4919899	4918542	4918631	rnd-5_family-596	Unknown	89
NC_046174.1	4915319	4919899	NC_046174.1:4915319-4919899	4919410	4919528	rnd-5_family-5681	Unknown	118
NC_046174.1	4915319	4919899	NC_046174.1:4915319-4919899	4919572	4919779	rnd-1_family-521	Unknown	207
NC_046174.1	4915319	4919899	NC_046174.1:4915319-4919899	4919754	4919869	ltr-1_family-199	LTR/Unknown	115
NC_046174.1	4915319	4919899	NC_046174.1:4915319-4919899	4919854	4920029	rnd-1_family-456	Unknown	45
NC_046174.1	4921189	4925825	NC_046174.1:4921189-4925825	4924333	4924606	rnd-5_family-597	Unknown	273
NC_046174.1	4921189	4925825	NC_046174.1:4921189-4925825	4924648	4924740	rnd-5_family-596	Unknown	92
NC_046174.1	4921189	4925825	NC_046174.1:4921189-4925825	4925515	4925633	rnd-5_family-5681	Unknown	118
NC_046174.1	4921189	4925825	NC_046174.1:4921189-4925825	4925643	4925690	rnd-5_family-1163	Unknown	47
NC_046174.1	4921189	4925825	NC_046174.1:4921189-4925825	4925696	4925926	rnd-1_family-521	Unknown	129
NC_046174.1	4936885	4938549	NC_046174.1:4936885-4938549	4936823	4937813	ltr-1_family-207	LTR/Gypsy	928
NC_046174.1	4936885	4938549	NC_046174.1:4936885-4938549	4937814	4938280	ltr-1_family-207	LTR/Gypsy	466
NC_046174.1	4936885	4938549	NC_046174.1:4936885-4938549	4938483	4938647	rnd-5_family-879	Unknown	66
NC_046174.1	4943133	4944111	NC_046174.1:4943133-4944111	4943309	4943527	rnd-1_family-59	Unknown	218
NC_046174.1	4943133	4944111	NC_046174.1:4943133-4944111	4943977	4944229	rnd-1_family-434	Unknown	134
NC_046174.1	4945159	4950555	NC_046174.1:4945159-4950555	4945135	4945250	rnd-1_family-434	Unknown	91
NC_046174.1	4945159	4950555	NC_046174.1:4945159-4950555	4948157	4948254	rnd-1_family-19	Unknown	97
NC_046174.1	4945159	4950555	NC_046174.1:4945159-4950555	4948255	4948490	ltr-1_family-161	LTR/Unknown	235
NC_046174.1	4945159	4950555	NC_046174.1:4945159-4950555	4948479	4948534	rnd-1_family-39	LTR/Pao	55
NC_046174.1	4945159	4950555	NC_046174.1:4945159-4950555	4948535	4949003	rnd-1_family-8	LTR/Gypsy	468
NC_046174.1	4945159	4950555	NC_046174.1:4945159-4950555	4949003	4949103	rnd-1_family-26	Unknown	100
NC_046174.1	4945159	4950555	NC_046174.1:4945159-4950555	4949542	4949603	rnd-1_family-26	Unknown	61
NC_046174.1	4945159	4950555	NC_046174.1:4945159-4950555	4949602	4949662	rnd-1_family-8	LTR/Gypsy	60
NC_046174.1	4952235	4953193	NC_046174.1:4952235-4953193	4952566	4953170	Sola2-2_HM	DNA/Sola-2	604
NC_046174.1	4954701	4959641	NC_046174.1:4954701-4959641	4955383	4955552	Sola2-3N1_LSal	DNA/Sola-2	169
NC_046174.1	4954701	4959641	NC_046174.1:4954701-4959641	4959524	4959795	rnd-1_family-59	Unknown	117
NC_046174.1	4961690	4964773	NC_046174.1:4961690-4964773	4963587	4963692	P-2_LMi	DNA/P	105
NC_046174.1	4961690	4964773	NC_046174.1:4961690-4964773	4964591	4964908	rnd-1_family-89	Unknown	182
NC_046174.1	4966038	4976992	NC_046174.1:4966038-4976992	4965911	4966342	rnd-5_family-5805	Unknown	304
NC_046174.1	4966038	4976992	NC_046174.1:4966038-4976992	4966441	4966544	rnd-1_family-493	Unknown	103
NC_046174.1	4966038	4976992	NC_046174.1:4966038-4976992	4966554	4966859	rnd-1_family-85	Unknown	305
NC_046174.1	4966038	4976992	NC_046174.1:4966038-4976992	4966752	4967097	rnd-1_family-21	Unknown	345
NC_046174.1	4966038	4976992	NC_046174.1:4966038-4976992	4967148	4967626	rnd-1_family-85	Unknown	478
NC_046174.1	4966038	4976992	NC_046174.1:4966038-4976992	4967514	4967811	rnd-1_family-21	Unknown	297
NC_046174.1	4966038	4976992	NC_046174.1:4966038-4976992	4968775	4969019	Harbinger-1_DW	DNA/PIF-Harbinger	244
NC_046174.1	4966038	4976992	NC_046174.1:4966038-4976992	4969293	4969426	Harb_Cis1	DNA/PIF-Harbinger	133
NC_046174.1	4966038	4976992	NC_046174.1:4966038-4976992	4971152	4972725	Gypsy-32_DPu-I	LTR/Gypsy	1573
NC_046174.1	4966038	4976992	NC_046174.1:4966038-4976992	4973072	4975044	Gypsy-32_DPu-I	LTR/Gypsy	1972
NC_046174.1	4966038	4976992	NC_046174.1:4966038-4976992	4975179	4975760	ltr-1_family-111	LTR/Gypsy	581
NC_046174.1	4978236	4980409	NC_046174.1:4978236-4980409	4978027	4978298	rnd-1_family-630	Unknown	62
NC_046174.1	4978236	4980409	NC_046174.1:4978236-4980409	4978512	4978944	rnd-5_family-103	Unknown	432
NC_046174.1	4978236	4980409	NC_046174.1:4978236-4980409	4980002	4980140	rnd-1_family-37	Unknown	138
NC_046174.1	4978236	4980409	NC_046174.1:4978236-4980409	4980161	4980539	rnd-1_family-77	Unknown	248
NC_046174.1	4981796	4986455	NC_046174.1:4981796-4986455	4981605	4981891	rnd-5_family-2796	Unknown	95
NC_046174.1	4981796	4986455	NC_046174.1:4981796-4986455	4982652	4982783	HelitronY4_CE	RC/Helitron	131
NC_046174.1	4981796	4986455	NC_046174.1:4981796-4986455	4982853	4982937	TelKA1_As_I	LTR/Gypsy	84
NC_046174.1	4981796	4986455	NC_046174.1:4981796-4986455	4984304	4984772	rnd-1_family-266	Unknown	468
NC_046174.1	4981796	4986455	NC_046174.1:4981796-4986455	4984442	4985157	rnd-1_family-412	Unknown	715
NC_046174.1	4981796	4986455	NC_046174.1:4981796-4986455	4984977	4985199	rnd-5_family-2067	Unknown	222
NC_046174.1	4981796	4986455	NC_046174.1:4981796-4986455	4985216	4985689	rnd-1_family-134	LTR	473
NC_046174.1	4981796	4986455	NC_046174.1:4981796-4986455	4985653	4985909	rnd-1_family-428	Unknown	256
NC_046174.1	4988151	4991389	NC_046174.1:4988151-4991389	4988702	4990207	DIRS-4_DPu	LTR/DIRS	1505
NC_046174.1	4988151	4991389	NC_046174.1:4988151-4991389	4991377	4991833	rnd-1_family-120	Unknown	12
NC_046174.1	4992603	5009099	NC_046174.1:4992603-5009099	4992297	4992787	ltr-1_family-44	LTR/Unknown	184
NC_046174.1	4992603	5009099	NC_046174.1:4992603-5009099	4992821	4993011	rnd-5_family-833	LTR/Gypsy	190
NC_046174.1	4992603	5009099	NC_046174.1:4992603-5009099	4993691	4994755	rnd-5_family-1538	LTR/Pao	1064
NC_046174.1	4992603	5009099	NC_046174.1:4992603-5009099	4995517	4995584	rnd-1_family-147	Unknown	67
NC_046174.1	4992603	5009099	NC_046174.1:4992603-5009099	4995638	4997097	rnd-5_family-2505	DNA/TcMar-Fot1	1459
NC_046174.1	4992603	5009099	NC_046174.1:4992603-5009099	4997251	4998110	ltr-1_family-62	LTR/Unknown	859
NC_046174.1	4992603	5009099	NC_046174.1:4992603-5009099	4998111	5005012	ltr-1_family-63	LTR/Pao	6901
NC_046174.1	4992603	5009099	NC_046174.1:4992603-5009099	5005008	5005564	ltr-1_family-62	LTR/Unknown	556
NC_046174.1	4992603	5009099	NC_046174.1:4992603-5009099	5005675	5005914	ltr-1_family-62	LTR/Unknown	239
NC_046174.1	4992603	5009099	NC_046174.1:4992603-5009099	5005915	5005998	rnd-5_family-1642	LTR/Gypsy	83
NC_046174.1	4992603	5009099	NC_046174.1:4992603-5009099	5006042	5006284	rnd-1_family-60	DNA/Maverick	242
NC_046174.1	4992603	5009099	NC_046174.1:4992603-5009099	5006275	5006438	ltr-1_family-44	LTR/Unknown	163
NC_046174.1	4992603	5009099	NC_046174.1:4992603-5009099	5006462	5006877	rnd-5_family-3886	Unknown	415
NC_046174.1	4992603	5009099	NC_046174.1:4992603-5009099	5006881	5007157	rnd-2_family-223	Unknown	276
NC_046174.1	4992603	5009099	NC_046174.1:4992603-5009099	5007663	5008085	rnd-1_family-258	Unknown	422
NC_046174.1	4992603	5009099	NC_046174.1:4992603-5009099	5008531	5008571	rnd-1_family-162	Unknown	40
NC_046174.1	4992603	5009099	NC_046174.1:4992603-5009099	5008565	5008921	rnd-1_family-162	Unknown	356
NC_046174.1	4992603	5009099	NC_046174.1:4992603-5009099	5008924	5009317	rnd-1_family-37	Unknown	175
NC_046174.1	4992603	5009099	NC_046174.1:4992603-5009099	4997098	4997238	rnd-1_family-129	Unknown	140
NC_046174.1	5010266	5019102	NC_046174.1:5010266-5019102	5009850	5010420	rnd-1_family-450	DNA/CMC-EnSpm	154
NC_046174.1	5010266	5019102	NC_046174.1:5010266-5019102	5010482	5010637	rnd-1_family-630	Unknown	155
NC_046174.1	5010266	5019102	NC_046174.1:5010266-5019102	5012105	5012257	rnd-4_family-444	Unknown	152
NC_046174.1	5010266	5019102	NC_046174.1:5010266-5019102	5012261	5012326	rnd-1_family-1	Unknown	65
NC_046174.1	5010266	5019102	NC_046174.1:5010266-5019102	5012326	5012525	rnd-1_family-10	Unknown	199
NC_046174.1	5010266	5019102	NC_046174.1:5010266-5019102	5012351	5012597	rnd-1_family-20	Unknown	246
NC_046174.1	5010266	5019102	NC_046174.1:5010266-5019102	5013898	5014054	Gypsy-11_DPu-I	LTR/Gypsy	156
NC_046174.1	5010266	5019102	NC_046174.1:5010266-5019102	5014233	5015544	Gypsy-11_DPu-I	LTR/Gypsy	1311
NC_046174.1	5010266	5019102	NC_046174.1:5010266-5019102	5018348	5018519	rnd-5_family-789	Unknown	171
NC_046174.1	5010266	5019102	NC_046174.1:5010266-5019102	5018541	5018865	rnd-1_family-25	Unknown	324
NC_046174.1	5010266	5019102	NC_046174.1:5010266-5019102	5018857	5019016	rnd-1_family-95	Unknown	159
NC_046174.1	5010266	5019102	NC_046174.1:5010266-5019102	5019036	5019108	rnd-1_family-346	Unknown	66
NC_046174.1	5010266	5019102	NC_046174.1:5010266-5019102	5013020	5013517	Gypsy-11_DPu-I	LTR/Gypsy	497
NC_046174.1	5022335	5027756	NC_046174.1:5022335-5027756	5023359	5023906	rnd-5_family-3885	Unknown	547
NC_046174.1	5022335	5027756	NC_046174.1:5022335-5027756	5023861	5024202	rnd-1_family-511	LTR/Gypsy	341
NC_046174.1	5022335	5027756	NC_046174.1:5022335-5027756	5024301	5024492	rnd-5_family-445	Unknown	191
NC_046174.1	5022335	5027756	NC_046174.1:5022335-5027756	5024515	5024610	rnd-1_family-257	LTR/Gypsy	95
NC_046174.1	5022335	5027756	NC_046174.1:5022335-5027756	5024642	5024730	rnd-5_family-3498	Unknown	88
NC_046174.1	5022335	5027756	NC_046174.1:5022335-5027756	5024732	5025030	rnd-1_family-26	Unknown	298
NC_046174.1	5022335	5027756	NC_046174.1:5022335-5027756	5025085	5025134	rnd-1_family-26	Unknown	49
NC_046174.1	5022335	5027756	NC_046174.1:5022335-5027756	5025093	5025360	rnd-1_family-267	Unknown	267
NC_046174.1	5022335	5027756	NC_046174.1:5022335-5027756	5025361	5025520	rnd-5_family-3498	Unknown	159
NC_046174.1	5022335	5027756	NC_046174.1:5022335-5027756	5025466	5026864	rnd-5_family-1666	LTR/Gypsy	1398
NC_046174.1	5022335	5027756	NC_046174.1:5022335-5027756	5026863	5027960	rnd-5_family-1666	LTR/Gypsy	893
NC_046174.1	5028865	5031196	NC_046174.1:5028865-5031196	5028512	5029100	rnd-5_family-1666	LTR/Gypsy	235
NC_046174.1	5028865	5031196	NC_046174.1:5028865-5031196	5029101	5029216	rnd-1_family-486	Unknown	115
NC_046174.1	5028865	5031196	NC_046174.1:5028865-5031196	5029212	5029592	rnd-1_family-486	Unknown	380
NC_046174.1	5028865	5031196	NC_046174.1:5028865-5031196	5029587	5029625	rnd-1_family-25	Unknown	38
NC_046174.1	5028865	5031196	NC_046174.1:5028865-5031196	5029622	5029690	rnd-1_family-14	Unknown	68
NC_046174.1	5028865	5031196	NC_046174.1:5028865-5031196	5029691	5029840	ltr-1_family-88	LTR/Unknown	149
NC_046174.1	5028865	5031196	NC_046174.1:5028865-5031196	5029849	5029882	rnd-1_family-658	Unknown	33
NC_046174.1	5028865	5031196	NC_046174.1:5028865-5031196	5030055	5030204	rnd-1_family-532	Unknown	149
NC_046174.1	5028865	5031196	NC_046174.1:5028865-5031196	5030392	5030586	rnd-1_family-706	Unknown	194
NC_046174.1	5028865	5031196	NC_046174.1:5028865-5031196	5030513	5031411	ltr-1_family-175	LTR	683
NC_046174.1	5028865	5031196	NC_046174.1:5028865-5031196	5029884	5030065	rnd-1_family-628	Unknown	181
NC_046174.1	5032267	5036056	NC_046174.1:5032267-5036056	5031892	5032466	ltr-1_family-175	LTR	199
NC_046174.1	5032267	5036056	NC_046174.1:5032267-5036056	5032502	5034661	rnd-1_family-24	LTR/Gypsy	2159
NC_046174.1	5032267	5036056	NC_046174.1:5032267-5036056	5034662	5035413	ltr-1_family-175	LTR	751
NC_046174.1	5032267	5036056	NC_046174.1:5032267-5036056	5035510	5035909	rnd-1_family-368	LTR/Gypsy	399
NC_046174.1	5032267	5036056	NC_046174.1:5032267-5036056	5035907	5036211	rnd-1_family-206	LTR/Gypsy	149
NC_046174.1	5041776	5045044	NC_046174.1:5041776-5045044	5042907	5044565	rnd-5_family-3182	DNA/hAT-Ac	1658
NC_046174.1	5041776	5045044	NC_046174.1:5041776-5045044	5044576	5044854	rnd-1_family-158	Unknown	278
NC_046174.1	5041776	5045044	NC_046174.1:5041776-5045044	5044955	5045195	rnd-1_family-275	Unknown	89
NC_046174.1	5046969	5048691	NC_046174.1:5046969-5048691	5047234	5047479	rnd-1_family-426	Unknown	245
NC_046174.1	5046969	5048691	NC_046174.1:5046969-5048691	5047532	5048244	rnd-1_family-228	LTR/Gypsy	712
NC_046174.1	5053930	5079544	NC_046174.1:5053930-5079544	5058582	5058653	EnSpm-17_HM	DNA/CMC-EnSpm	71
NC_046174.1	5053930	5079544	NC_046174.1:5053930-5079544	5059083	5059130	rnd-1_family-105	Unknown	47
NC_046174.1	5053930	5079544	NC_046174.1:5053930-5079544	5059129	5059255	rnd-1_family-272	Unknown	126
NC_046174.1	5053930	5079544	NC_046174.1:5053930-5079544	5059257	5059413	rnd-1_family-285	Unknown	156
NC_046174.1	5053930	5079544	NC_046174.1:5053930-5079544	5059376	5059802	rnd-1_family-285	Unknown	426
NC_046174.1	5053930	5079544	NC_046174.1:5053930-5079544	5059798	5060060	rnd-1_family-23	Unknown	262
NC_046174.1	5053930	5079544	NC_046174.1:5053930-5079544	5060433	5060534	rnd-1_family-507	Unknown	101
NC_046174.1	5053930	5079544	NC_046174.1:5053930-5079544	5060558	5061129	rnd-1_family-55	Unknown	571
NC_046174.1	5053930	5079544	NC_046174.1:5053930-5079544	5061149	5061323	rnd-1_family-85	Unknown	174
NC_046174.1	5053930	5079544	NC_046174.1:5053930-5079544	5061628	5062309	I-1_DP	LINE/I	681
NC_046174.1	5053930	5079544	NC_046174.1:5053930-5079544	5062727	5063067	I-1_DP	LINE/I	340
NC_046174.1	5053930	5079544	NC_046174.1:5053930-5079544	5063089	5063570	ltr-1_family-179	LTR/Copia	481
NC_046174.1	5053930	5079544	NC_046174.1:5053930-5079544	5063224	5063855	rnd-1_family-78	Unknown	631
NC_046174.1	5053930	5079544	NC_046174.1:5053930-5079544	5064294	5064383	rnd-1_family-192	Unknown	89
NC_046174.1	5053930	5079544	NC_046174.1:5053930-5079544	5064706	5065664	rnd-5_family-379	LINE/I	958
NC_046174.1	5053930	5079544	NC_046174.1:5053930-5079544	5066528	5067067	rnd-5_family-651	Unknown	539
NC_046174.1	5053930	5079544	NC_046174.1:5053930-5079544	5067183	5067389	rnd-5_family-379	LINE/I	206
NC_046174.1	5053930	5079544	NC_046174.1:5053930-5079544	5067393	5067784	rnd-5_family-878	Unknown	391
NC_046174.1	5053930	5079544	NC_046174.1:5053930-5079544	5067826	5067943	rnd-5_family-88	DNA/hAT-Ac	117
NC_046174.1	5053930	5079544	NC_046174.1:5053930-5079544	5067951	5068114	rnd-1_family-358	Unknown	163
NC_046174.1	5053930	5079544	NC_046174.1:5053930-5079544	5068099	5068196	rnd-1_family-64	Unknown	97
NC_046174.1	5053930	5079544	NC_046174.1:5053930-5079544	5068195	5068287	rnd-1_family-296	Unknown	92
NC_046174.1	5053930	5079544	NC_046174.1:5053930-5079544	5068289	5068445	ltr-1_family-13	LTR/Unknown	156
NC_046174.1	5053930	5079544	NC_046174.1:5053930-5079544	5068446	5068539	ltr-1_family-14	LTR/Gypsy	93
NC_046174.1	5053930	5079544	NC_046174.1:5053930-5079544	5068472	5068884	rnd-5_family-140	Unknown	412
NC_046174.1	5053930	5079544	NC_046174.1:5053930-5079544	5068791	5068981	ltr-1_family-14	LTR/Gypsy	190
NC_046174.1	5053930	5079544	NC_046174.1:5053930-5079544	5068886	5069688	rnd-1_family-650	Unknown	802
NC_046174.1	5053930	5079544	NC_046174.1:5053930-5079544	5069718	5069764	rnd-1_family-375	LTR/Gypsy	46
NC_046174.1	5053930	5079544	NC_046174.1:5053930-5079544	5069765	5070300	rnd-1_family-515	Unknown	535
NC_046174.1	5053930	5079544	NC_046174.1:5053930-5079544	5070301	5070376	rnd-1_family-375	LTR/Gypsy	75
NC_046174.1	5053930	5079544	NC_046174.1:5053930-5079544	5070347	5070786	rnd-1_family-599	Unknown	439
NC_046174.1	5053930	5079544	NC_046174.1:5053930-5079544	5070698	5070829	ltr-1_family-14	LTR/Gypsy	131
NC_046174.1	5053930	5079544	NC_046174.1:5053930-5079544	5070804	5071340	ltr-1_family-14	LTR/Gypsy	536
NC_046174.1	5053930	5079544	NC_046174.1:5053930-5079544	5071341	5071492	ltr-1_family-13	LTR/Unknown	151
NC_046174.1	5053930	5079544	NC_046174.1:5053930-5079544	5071463	5071497	ltr-1_family-77	LTR/Pao	34
NC_046174.1	5053930	5079544	NC_046174.1:5053930-5079544	5071502	5071655	rnd-1_family-358	Unknown	153
NC_046174.1	5053930	5079544	NC_046174.1:5053930-5079544	5072152	5072818	I-1_DP	LINE/I	666
NC_046174.1	5053930	5079544	NC_046174.1:5053930-5079544	5072857	5073003	Ingi-4_AC	LINE/I-Jockey	146
NC_046174.1	5053930	5079544	NC_046174.1:5053930-5079544	5073041	5073223	rnd-1_family-8	LTR/Gypsy	182
NC_046174.1	5053930	5079544	NC_046174.1:5053930-5079544	5073327	5073507	rnd-5_family-379	LINE/I	180
NC_046174.1	5053930	5079544	NC_046174.1:5053930-5079544	5074202	5074568	rnd-5_family-379	LINE/I	366
NC_046174.1	5053930	5079544	NC_046174.1:5053930-5079544	5074714	5074880	rnd-1_family-103	Unknown	166
NC_046174.1	5053930	5079544	NC_046174.1:5053930-5079544	5074925	5075117	rnd-1_family-103	Unknown	192
NC_046174.1	5053930	5079544	NC_046174.1:5053930-5079544	5075186	5075224	rnd-5_family-379	LINE/I	38
NC_046174.1	5053930	5079544	NC_046174.1:5053930-5079544	5078258	5078646	rnd-1_family-340	Unknown	388
NC_046174.1	5053930	5079544	NC_046174.1:5053930-5079544	5079286	5079380	rnd-1_family-94	Unknown	94
NC_046174.1	5053930	5079544	NC_046174.1:5053930-5079544	5079313	5079727	rnd-1_family-200	Unknown	231
NC_046174.1	5086322	5090514	NC_046174.1:5086322-5090514	5086174	5090333	Copia-10_DPu-I	LTR/Copia	4011
NC_046174.1	5086322	5090514	NC_046174.1:5086322-5090514	5090334	5090596	Copia-10_DPu-LTR	LTR/Copia	180
NC_046174.1	5091568	5098340	NC_046174.1:5091568-5098340	5091372	5092909	Copia-10_DPu-I	LTR/Copia	1341
NC_046174.1	5091568	5098340	NC_046174.1:5091568-5098340	5095948	5096354	rnd-4_family-354	LTR/Pao	406
NC_046174.1	5091568	5098340	NC_046174.1:5091568-5098340	5096433	5097372	BEL-10_DPu-I	LTR/Pao	939
NC_046174.1	5091568	5098340	NC_046174.1:5091568-5098340	5097527	5098021	rnd-4_family-354	LTR/Pao	494
NC_046174.1	5091568	5098340	NC_046174.1:5091568-5098340	5092972	5095572	BEL-10_DPu-I	LTR/Pao	2600
NC_046174.1	5101531	5121636	NC_046174.1:5101531-5121636	5101508	5101684	rnd-2_family-150	Unknown	153
NC_046174.1	5101531	5121636	NC_046174.1:5101531-5121636	5101685	5101935	Copia-17_DPu-LTR	LTR/Copia	250
NC_046174.1	5101531	5121636	NC_046174.1:5101531-5121636	5101936	5103102	Copia-17_DPu-I	LTR/Copia	1166
NC_046174.1	5101531	5121636	NC_046174.1:5101531-5121636	5103488	5106960	Copia-17_DPu-I	LTR/Copia	3472
NC_046174.1	5101531	5121636	NC_046174.1:5101531-5121636	5107515	5107702	Copia-17_DPu-I	LTR/Copia	187
NC_046174.1	5101531	5121636	NC_046174.1:5101531-5121636	5107703	5107951	Copia-17_DPu-LTR	LTR/Copia	248
NC_046174.1	5101531	5121636	NC_046174.1:5101531-5121636	5107952	5108075	Copia-17_DPu-I	LTR/Copia	123
NC_046174.1	5101531	5121636	NC_046174.1:5101531-5121636	5108207	5108589	rnd-4_family-145	DNA/PIF-ISL2EU	382
NC_046174.1	5101531	5121636	NC_046174.1:5101531-5121636	5111131	5111416	rnd-1_family-26	Unknown	285
NC_046174.1	5101531	5121636	NC_046174.1:5101531-5121636	5115180	5115327	Copia-10_DPu-I	LTR/Copia	147
NC_046174.1	5101531	5121636	NC_046174.1:5101531-5121636	5115331	5115467	Copia-10_DPu-I	LTR/Copia	136
NC_046174.1	5101531	5121636	NC_046174.1:5101531-5121636	5115701	5117077	Copia-10_DPu-I	LTR/Copia	1376
NC_046174.1	5101531	5121636	NC_046174.1:5101531-5121636	5117056	5117304	Copia-10_DPu-I	LTR/Copia	248
NC_046174.1	5101531	5121636	NC_046174.1:5101531-5121636	5117814	5117886	hATm-48_HM	DNA/hAT-hATm	72
NC_046174.1	5101531	5121636	NC_046174.1:5101531-5121636	5117904	5117980	rnd-1_family-14	Unknown	76
NC_046174.1	5101531	5121636	NC_046174.1:5101531-5121636	5117916	5118332	rnd-1_family-14	Unknown	416
NC_046174.1	5101531	5121636	NC_046174.1:5101531-5121636	5118329	5118409	rnd-5_family-30	DNA/hAT-hATm	80
NC_046174.1	5101531	5121636	NC_046174.1:5101531-5121636	5118459	5119159	Copia-10_DPu-I	LTR/Copia	700
NC_046174.1	5101531	5121636	NC_046174.1:5101531-5121636	5119852	5120038	Copia-10_DPu-I	LTR/Copia	186
NC_046174.1	5101531	5121636	NC_046174.1:5101531-5121636	5120303	5121139	rnd-1_family-159	LTR/DIRS	836
NC_046174.1	5101531	5121636	NC_046174.1:5101531-5121636	5121469	5121686	rnd-1_family-126	Unknown	167
NC_046174.1	5122717	5123137	NC_046174.1:5122717-5123137	5122661	5123007	rnd-1_family-126	Unknown	290
NC_046174.1	5122717	5123137	NC_046174.1:5122717-5123137	5123024	5123117	rnd-1_family-126	Unknown	93
NC_046174.1	5122717	5123137	NC_046174.1:5122717-5123137	5123110	5123264	rnd-1_family-539	Unknown	27
NC_046174.1	5140697	5166105	NC_046174.1:5140697-5166105	5140980	5141103	rnd-1_family-42	Unknown	123
NC_046174.1	5140697	5166105	NC_046174.1:5140697-5166105	5141103	5141280	ltr-1_family-199	LTR/Unknown	177
NC_046174.1	5140697	5166105	NC_046174.1:5140697-5166105	5141289	5141408	rnd-5_family-630	DNA/MULE	119
NC_046174.1	5140697	5166105	NC_046174.1:5140697-5166105	5146126	5146490	rnd-4_family-899	LINE/I	364
NC_046174.1	5140697	5166105	NC_046174.1:5140697-5166105	5147780	5148511	rnd-5_family-630	DNA/MULE	731
NC_046174.1	5140697	5166105	NC_046174.1:5140697-5166105	5151814	5151955	ltr-1_family-199	LTR/Unknown	141
NC_046174.1	5140697	5166105	NC_046174.1:5140697-5166105	5152974	5153050	rnd-1_family-657	Unknown	76
NC_046174.1	5140697	5166105	NC_046174.1:5140697-5166105	5153999	5154774	rnd-4_family-1107	DNA/TcMar-Fot1	775
NC_046174.1	5140697	5166105	NC_046174.1:5140697-5166105	5155508	5155606	hATm-48_HM	DNA/hAT-hATm	98
NC_046174.1	5140697	5166105	NC_046174.1:5140697-5166105	5156741	5157531	hATm-29_HM	DNA/hAT-hATm	790
NC_046174.1	5140697	5166105	NC_046174.1:5140697-5166105	5158636	5159228	BEL-11_DPu-I	LTR/Pao	592
NC_046174.1	5140697	5166105	NC_046174.1:5140697-5166105	5161952	5162119	rnd-4_family-1107	DNA/TcMar-Fot1	167
NC_046174.1	5140697	5166105	NC_046174.1:5140697-5166105	5162347	5162478	rnd-4_family-1107	DNA/TcMar-Fot1	131
NC_046174.1	5140697	5166105	NC_046174.1:5140697-5166105	5162666	5162830	rnd-1_family-387	Unknown	164
NC_046174.1	5140697	5166105	NC_046174.1:5140697-5166105	5163827	5163928	ltr-1_family-199	LTR/Unknown	101
NC_046174.1	5140697	5166105	NC_046174.1:5140697-5166105	5164242	5164501	rnd-5_family-24	Unknown	259
NC_046174.1	5140697	5166105	NC_046174.1:5140697-5166105	5164263	5164572	rnd-1_family-333	Unknown	309
NC_046174.1	5140697	5166105	NC_046174.1:5140697-5166105	5164716	5165227	rnd-1_family-611	Unknown	511
NC_046174.1	5140697	5166105	NC_046174.1:5140697-5166105	5165519	5165598	rnd-1_family-430	LTR/Gypsy	79
NC_046174.1	5140697	5166105	NC_046174.1:5140697-5166105	5144274	5145539	rnd-4_family-899	LINE/I	1265
NC_046174.1	5140697	5166105	NC_046174.1:5140697-5166105	5159599	5161928	BEL-11_DPu-I	LTR/Pao	2329
NC_046174.1	5167310	5170976	NC_046174.1:5167310-5170976	5167221	5168677	ltr-1_family-71	LTR/Gypsy	1367
NC_046174.1	5167310	5170976	NC_046174.1:5167310-5170976	5168676	5170060	ltr-1_family-71	LTR/Gypsy	1384
NC_046174.1	5167310	5170976	NC_046174.1:5167310-5170976	5170061	5171249	rnd-1_family-279	LTR/Gypsy	915
NC_046174.1	5172193	5177415	NC_046174.1:5172193-5177415	5172999	5173058	rnd-5_family-458	LTR/Gypsy	59
NC_046174.1	5172193	5177415	NC_046174.1:5172193-5177415	5173399	5173933	rnd-1_family-286	Unknown	534
NC_046174.1	5172193	5177415	NC_046174.1:5172193-5177415	5173934	5175057	rnd-1_family-202	LTR/Ngaro	1123
NC_046174.1	5172193	5177415	NC_046174.1:5172193-5177415	5174891	5175893	rnd-1_family-132	LTR/Gypsy	1002
NC_046174.1	5172193	5177415	NC_046174.1:5172193-5177415	5175885	5176329	rnd-1_family-82	LTR/Gypsy	444
NC_046174.1	5172193	5177415	NC_046174.1:5172193-5177415	5176375	5176637	rnd-5_family-434	Unknown	262
NC_046174.1	5172193	5177415	NC_046174.1:5172193-5177415	5176642	5177616	rnd-1_family-549	Unknown	773
NC_046174.1	5178910	5180507	NC_046174.1:5178910-5180507	5178773	5178959	ltr-1_family-70	LTR/Unknown	49
NC_046174.1	5178910	5180507	NC_046174.1:5178910-5180507	5178846	5179032	rnd-5_family-415	Unknown	122
NC_046174.1	5178910	5180507	NC_046174.1:5178910-5180507	5180292	5180598	rnd-5_family-437	LTR/Pao	215
NC_046174.1	5181687	5184204	NC_046174.1:5181687-5184204	5181478	5182061	ltr-1_family-207	LTR/Gypsy	374
NC_046174.1	5181687	5184204	NC_046174.1:5181687-5184204	5182044	5182096	ltr-1_family-207	LTR/Gypsy	52
NC_046174.1	5181687	5184204	NC_046174.1:5181687-5184204	5183863	5183924	LOA_Ele5	LINE/R1-LOA	61
NC_046174.1	5181687	5184204	NC_046174.1:5181687-5184204	5184172	5184241	rnd-4_family-899	LINE/I	32
NC_046174.1	5181687	5184204	NC_046174.1:5181687-5184204	5184194	5184316	CR1-9_BF	LINE/CR1-Zenon	10
NC_046174.1	5185369	5189801	NC_046174.1:5185369-5189801	5184984	5185686	rnd-4_family-899	LINE/I	317
NC_046174.1	5185369	5189801	NC_046174.1:5185369-5189801	5188506	5188595	ltr-1_family-207	LTR/Gypsy	89
NC_046174.1	5185369	5189801	NC_046174.1:5185369-5189801	5188594	5188929	rnd-1_family-4	LTR/Gypsy	335
NC_046174.1	5191456	5192109	NC_046174.1:5191456-5192109	5191357	5192250	Copia-32_DPu-I	LTR/Copia	653
NC_046174.1	5193269	5194440	NC_046174.1:5193269-5194440	5192496	5193440	rnd-1_family-23	LTR/Gypsy	171
NC_046174.1	5193269	5194440	NC_046174.1:5193269-5194440	5193732	5193865	rnd-1_family-349	Unknown	133
NC_046174.1	5193269	5194440	NC_046174.1:5193269-5194440	5193959	5194023	rnd-1_family-440	Unknown	64
NC_046174.1	5193269	5194440	NC_046174.1:5193269-5194440	5194010	5194195	rnd-1_family-625	Unknown	185
NC_046174.1	5193269	5194440	NC_046174.1:5193269-5194440	5194386	5194483	rnd-1_family-188	Unknown	54
NC_046174.1	5193269	5194440	NC_046174.1:5193269-5194440	5193572	5193733	rnd-1_family-193	Unknown	161
NC_046174.1	5198993	5201601	NC_046174.1:5198993-5201601	5199380	5199438	rnd-1_family-492	LTR/Gypsy	58
NC_046174.1	5198993	5201601	NC_046174.1:5198993-5201601	5199448	5199810	rnd-1_family-540	LTR/Gypsy	362
NC_046174.1	5198993	5201601	NC_046174.1:5198993-5201601	5199818	5200091	rnd-5_family-445	Unknown	273
NC_046174.1	5198993	5201601	NC_046174.1:5198993-5201601	5200094	5200553	rnd-1_family-511	LTR/Gypsy	459
NC_046174.1	5198993	5201601	NC_046174.1:5198993-5201601	5200554	5201051	rnd-5_family-3885	Unknown	497
NC_046174.1	5198993	5201601	NC_046174.1:5198993-5201601	5201245	5201479	rnd-1_family-611	Unknown	234
NC_046174.1	5198993	5201601	NC_046174.1:5198993-5201601	5201487	5201636	rnd-5_family-2886	Unknown	114
NC_046174.1	5209418	5213046	NC_046174.1:5209418-5213046	5210193	5211231	rnd-5_family-2886	Unknown	1038
NC_046174.1	5209418	5213046	NC_046174.1:5209418-5213046	5211236	5211786	rnd-1_family-611	Unknown	550
NC_046174.1	5209418	5213046	NC_046174.1:5209418-5213046	5211777	5212027	rnd-5_family-24	Unknown	250
NC_046174.1	5209418	5213046	NC_046174.1:5209418-5213046	5212032	5212374	rnd-1_family-459	Unknown	342
NC_046174.1	5209418	5213046	NC_046174.1:5209418-5213046	5212642	5212734	rnd-1_family-687	Unknown	92
NC_046174.1	5209418	5213046	NC_046174.1:5209418-5213046	5212794	5212869	rnd-1_family-657	Unknown	75
NC_046174.1	5209418	5213046	NC_046174.1:5209418-5213046	5212900	5212941	rnd-1_family-158	Unknown	41
NC_046174.1	5209418	5213046	NC_046174.1:5209418-5213046	5212942	5213125	rnd-1_family-158	Unknown	104
NC_046174.1	5209418	5213046	NC_046174.1:5209418-5213046	5209990	5210187	rnd-1_family-549	Unknown	197
NC_046174.1	5228872	5235389	NC_046174.1:5228872-5235389	5228795	5228942	ltr-1_family-139	LTR/Unknown	70
NC_046174.1	5228872	5235389	NC_046174.1:5228872-5235389	5229010	5229510	rnd-1_family-196	Unknown	500
NC_046174.1	5228872	5235389	NC_046174.1:5228872-5235389	5229296	5230019	rnd-1_family-0	Unknown	723
NC_046174.1	5228872	5235389	NC_046174.1:5228872-5235389	5230020	5230273	rnd-1_family-2	Unknown	253
NC_046174.1	5228872	5235389	NC_046174.1:5228872-5235389	5230257	5230497	rnd-1_family-2	Unknown	240
NC_046174.1	5228872	5235389	NC_046174.1:5228872-5235389	5230498	5230595	rnd-1_family-0	Unknown	97
NC_046174.1	5228872	5235389	NC_046174.1:5228872-5235389	5230596	5230824	rnd-1_family-2	Unknown	228
NC_046174.1	5228872	5235389	NC_046174.1:5228872-5235389	5230825	5230896	rnd-1_family-0	Unknown	71
NC_046174.1	5228872	5235389	NC_046174.1:5228872-5235389	5230897	5231112	rnd-1_family-2	Unknown	215
NC_046174.1	5228872	5235389	NC_046174.1:5228872-5235389	5230962	5231181	rnd-1_family-2	Unknown	219
NC_046174.1	5228872	5235389	NC_046174.1:5228872-5235389	5231182	5231542	rnd-1_family-0	Unknown	360
NC_046174.1	5228872	5235389	NC_046174.1:5228872-5235389	5231543	5231787	rnd-1_family-2	Unknown	244
NC_046174.1	5228872	5235389	NC_046174.1:5228872-5235389	5231798	5232016	rnd-1_family-2	Unknown	218
NC_046174.1	5228872	5235389	NC_046174.1:5228872-5235389	5232017	5232290	rnd-1_family-0	Unknown	273
NC_046174.1	5228872	5235389	NC_046174.1:5228872-5235389	5232291	5232544	rnd-1_family-2	Unknown	253
NC_046174.1	5228872	5235389	NC_046174.1:5228872-5235389	5232545	5232894	rnd-1_family-0	Unknown	349
NC_046174.1	5228872	5235389	NC_046174.1:5228872-5235389	5232723	5233174	rnd-1_family-2	Unknown	451
NC_046174.1	5228872	5235389	NC_046174.1:5228872-5235389	5233135	5233287	rnd-1_family-64	Unknown	152
NC_046174.1	5228872	5235389	NC_046174.1:5228872-5235389	5233302	5233849	rnd-1_family-196	Unknown	547
NC_046174.1	5228872	5235389	NC_046174.1:5228872-5235389	5233655	5234380	rnd-1_family-0	Unknown	725
NC_046174.1	5228872	5235389	NC_046174.1:5228872-5235389	5234381	5234607	rnd-1_family-2	Unknown	226
NC_046174.1	5228872	5235389	NC_046174.1:5228872-5235389	5234449	5234684	rnd-1_family-2	Unknown	235
NC_046174.1	5228872	5235389	NC_046174.1:5228872-5235389	5234685	5234788	rnd-1_family-0	Unknown	103
NC_046174.1	5228872	5235389	NC_046174.1:5228872-5235389	5234789	5235030	rnd-1_family-2	Unknown	241
NC_046174.1	5228872	5235389	NC_046174.1:5228872-5235389	5234953	5235211	rnd-1_family-2	Unknown	258
NC_046174.1	5228872	5235389	NC_046174.1:5228872-5235389	5235195	5235432	rnd-1_family-2	Unknown	194
NC_046174.1	5228872	5235389	NC_046174.1:5228872-5235389	5235212	5235366	rnd-1_family-0	Unknown	154
NC_046174.1	5237283	5239906	NC_046174.1:5237283-5239906	5237277	5237506	rnd-1_family-2	Unknown	223
NC_046174.1	5237283	5239906	NC_046174.1:5237283-5239906	5237507	5237876	rnd-1_family-0	Unknown	369
NC_046174.1	5237283	5239906	NC_046174.1:5237283-5239906	5237528	5238123	rnd-1_family-2	Unknown	595
NC_046174.1	5237283	5239906	NC_046174.1:5237283-5239906	5238279	5238388	ltr-1_family-200	LTR/Gypsy	109
NC_046174.1	5237283	5239906	NC_046174.1:5237283-5239906	5238716	5238917	ltr-1_family-94	LTR/Gypsy	201
NC_046174.1	5237283	5239906	NC_046174.1:5237283-5239906	5238948	5239283	ltr-1_family-149	LTR/Gypsy	335
NC_046174.1	5237283	5239906	NC_046174.1:5237283-5239906	5239286	5239340	rnd-5_family-17	DNA/Zisupton	54
NC_046174.1	5237283	5239906	NC_046174.1:5237283-5239906	5239400	5239811	rnd-5_family-17	DNA/Zisupton	411
NC_046174.1	5237283	5239906	NC_046174.1:5237283-5239906	5239819	5239992	rnd-1_family-335	LTR/Gypsy	87
NC_046174.1	5241380	5260133	NC_046174.1:5241380-5260133	5241367	5242066	rnd-1_family-26	Unknown	686
NC_046174.1	5241380	5260133	NC_046174.1:5241380-5260133	5242063	5242342	rnd-1_family-296	Unknown	279
NC_046174.1	5241380	5260133	NC_046174.1:5241380-5260133	5242341	5242561	rnd-1_family-296	Unknown	220
NC_046174.1	5241380	5260133	NC_046174.1:5241380-5260133	5242562	5242795	rnd-1_family-221	Unknown	233
NC_046174.1	5241380	5260133	NC_046174.1:5241380-5260133	5243850	5243908	Gypsy-6_CSa-I	LTR/Gypsy	58
NC_046174.1	5241380	5260133	NC_046174.1:5241380-5260133	5244062	5244440	ltr-1_family-14	LTR/Gypsy	378
NC_046174.1	5241380	5260133	NC_046174.1:5241380-5260133	5244754	5245075	ltr-1_family-151	LTR/Gypsy	321
NC_046174.1	5241380	5260133	NC_046174.1:5241380-5260133	5245058	5245876	ltr-1_family-151	LTR/Gypsy	818
NC_046174.1	5241380	5260133	NC_046174.1:5241380-5260133	5246119	5246830	rnd-1_family-101	LTR/Gypsy	711
NC_046174.1	5241380	5260133	NC_046174.1:5241380-5260133	5246907	5247111	rnd-1_family-101	LTR/Gypsy	204
NC_046174.1	5241380	5260133	NC_046174.1:5241380-5260133	5247395	5248967	rnd-1_family-375	LTR/Gypsy	1572
NC_046174.1	5241380	5260133	NC_046174.1:5241380-5260133	5248969	5249605	rnd-5_family-841	Unknown	636
NC_046174.1	5241380	5260133	NC_046174.1:5241380-5260133	5249606	5249967	rnd-1_family-209	Unknown	361
NC_046174.1	5241380	5260133	NC_046174.1:5241380-5260133	5249764	5250055	ltr-1_family-38	LTR/Copia	291
NC_046174.1	5241380	5260133	NC_046174.1:5241380-5260133	5250041	5250393	rnd-1_family-568	LTR/Gypsy	352
NC_046174.1	5241380	5260133	NC_046174.1:5241380-5260133	5250756	5250858	rnd-1_family-623	LTR/Gypsy	102
NC_046174.1	5241380	5260133	NC_046174.1:5241380-5260133	5250857	5250968	rnd-1_family-660	LTR/Gypsy	111
NC_046174.1	5241380	5260133	NC_046174.1:5241380-5260133	5250971	5251151	rnd-1_family-335	LTR/Gypsy	180
NC_046174.1	5241380	5260133	NC_046174.1:5241380-5260133	5252192	5252431	rnd-5_family-4414	LTR/Pao	239
NC_046174.1	5241380	5260133	NC_046174.1:5241380-5260133	5252511	5252613	ltr-1_family-93	LTR/Pao	102
NC_046174.1	5241380	5260133	NC_046174.1:5241380-5260133	5252692	5252815	BEL-11_DPu-I	LTR/Pao	123
NC_046174.1	5241380	5260133	NC_046174.1:5241380-5260133	5252900	5253604	Gypsy-15_DPu-I	LTR/Gypsy	704
NC_046174.1	5241380	5260133	NC_046174.1:5241380-5260133	5253601	5253863	rnd-4_family-583	Unknown	262
NC_046174.1	5241380	5260133	NC_046174.1:5241380-5260133	5253864	5254282	rnd-1_family-471	Unknown	418
NC_046174.1	5241380	5260133	NC_046174.1:5241380-5260133	5254318	5257090	rnd-5_family-3006	DNA/MULE-MuDR	2772
NC_046174.1	5241380	5260133	NC_046174.1:5241380-5260133	5257091	5257662	rnd-1_family-153	Unknown	571
NC_046174.1	5241380	5260133	NC_046174.1:5241380-5260133	5258275	5258526	ltr-1_family-34	LTR/Copia	251
NC_046174.1	5241380	5260133	NC_046174.1:5241380-5260133	5258765	5259258	rnd-1_family-43	LTR/Gypsy	493
NC_046174.1	5241380	5260133	NC_046174.1:5241380-5260133	5259321	5259367	rnd-1_family-406	Unknown	46
NC_046174.1	5241380	5260133	NC_046174.1:5241380-5260133	5259390	5259588	rnd-1_family-406	Unknown	198
NC_046174.1	5241380	5260133	NC_046174.1:5241380-5260133	5242671	5243769	ltr-1_family-51	LTR/Gypsy	1098
NC_046174.1	5261306	5270571	NC_046174.1:5261306-5270571	5261210	5261532	EnSpm-2_HM	DNA/CMC-EnSpm	226
NC_046174.1	5261306	5270571	NC_046174.1:5261306-5270571	5261718	5261767	Gypsy-32_PSo-I	LTR/Gypsy	49
NC_046174.1	5261306	5270571	NC_046174.1:5261306-5270571	5262637	5262923	ltr-1_family-46	LTR/Unknown	286
NC_046174.1	5261306	5270571	NC_046174.1:5261306-5270571	5262924	5264334	ltr-1_family-47	LTR/Pao	1410
NC_046174.1	5261306	5270571	NC_046174.1:5261306-5270571	5264510	5269397	ltr-1_family-47	LTR/Pao	4887
NC_046174.1	5261306	5270571	NC_046174.1:5261306-5270571	5269398	5269684	ltr-1_family-46	LTR/Unknown	286
NC_046174.1	5261306	5270571	NC_046174.1:5261306-5270571	5269989	5270257	rnd-1_family-235	Unknown	268
NC_046174.1	5271956	5273839	NC_046174.1:5271956-5273839	5272376	5272816	rnd-5_family-598	LTR/Pao	440
NC_046174.1	5271956	5273839	NC_046174.1:5271956-5273839	5272825	5273030	rnd-1_family-189	Unknown	205
NC_046174.1	5271956	5273839	NC_046174.1:5271956-5273839	5272939	5273078	rnd-1_family-60	DNA/Maverick	139
NC_046174.1	5271956	5273839	NC_046174.1:5271956-5273839	5273098	5273125	rnd-1_family-21	Unknown	27
NC_046174.1	5271956	5273839	NC_046174.1:5271956-5273839	5273126	5273255	rnd-1_family-263	Unknown	129
NC_046174.1	5271956	5273839	NC_046174.1:5271956-5273839	5273256	5274142	rnd-1_family-21	Unknown	583
NC_046174.1	5277582	5283403	NC_046174.1:5277582-5283403	5277376	5277666	rnd-1_family-44	Unknown	84
NC_046174.1	5277582	5283403	NC_046174.1:5277582-5283403	5277661	5279441	rnd-1_family-57	LTR/Pao	1780
NC_046174.1	5277582	5283403	NC_046174.1:5277582-5283403	5279442	5282092	rnd-1_family-58	LTR/Pao	2650
NC_046174.1	5277582	5283403	NC_046174.1:5277582-5283403	5282093	5282459	rnd-1_family-57	LTR/Pao	366
NC_046174.1	5277582	5283403	NC_046174.1:5277582-5283403	5282252	5282357	rnd-1_family-367	LTR/Pao	105
NC_046174.1	5277582	5283403	NC_046174.1:5277582-5283403	5282358	5283043	rnd-1_family-396	Unknown	685
NC_046174.1	5277582	5283403	NC_046174.1:5277582-5283403	5283044	5283285	rnd-1_family-367	LTR/Pao	241
NC_046174.1	5277582	5283403	NC_046174.1:5277582-5283403	5283172	5283503	rnd-1_family-44	Unknown	231
NC_046174.1	5284959	5300064	NC_046174.1:5284959-5300064	5284922	5286578	ltr-1_family-71	LTR/Gypsy	1619
NC_046174.1	5284959	5300064	NC_046174.1:5284959-5300064	5286681	5287018	ltr-1_family-36	LTR/Pao	337
NC_046174.1	5284959	5300064	NC_046174.1:5284959-5300064	5286826	5287018	rnd-1_family-409	Unknown	192
NC_046174.1	5284959	5300064	NC_046174.1:5284959-5300064	5287019	5287327	ltr-1_family-35	LTR/Unknown	308
NC_046174.1	5284959	5300064	NC_046174.1:5284959-5300064	5287506	5287647	rnd-1_family-434	Unknown	141
NC_046174.1	5284959	5300064	NC_046174.1:5284959-5300064	5288728	5288777	rnd-1_family-35	Unknown	49
NC_046174.1	5284959	5300064	NC_046174.1:5284959-5300064	5292155	5292486	ISL2EU-1_SK	DNA/PIF-ISL2EU	331
NC_046174.1	5284959	5300064	NC_046174.1:5284959-5300064	5293419	5293949	ltr-1_family-44	LTR/Unknown	530
NC_046174.1	5284959	5300064	NC_046174.1:5284959-5300064	5294553	5294603	rnd-1_family-35	Unknown	50
NC_046174.1	5284959	5300064	NC_046174.1:5284959-5300064	5294694	5294898	rnd-5_family-144	Unknown	204
NC_046174.1	5284959	5300064	NC_046174.1:5284959-5300064	5295365	5295592	rnd-5_family-144	Unknown	227
NC_046174.1	5284959	5300064	NC_046174.1:5284959-5300064	5297318	5297891	rnd-1_family-85	Unknown	573
NC_046174.1	5284959	5300064	NC_046174.1:5284959-5300064	5297754	5297973	rnd-1_family-21	Unknown	219
NC_046174.1	5284959	5300064	NC_046174.1:5284959-5300064	5297974	5298007	rnd-1_family-77	Unknown	33
NC_046174.1	5284959	5300064	NC_046174.1:5284959-5300064	5298008	5298794	rnd-4_family-271	Unknown	786
NC_046174.1	5284959	5300064	NC_046174.1:5284959-5300064	5299204	5299393	rnd-1_family-8	LTR/Gypsy	189
NC_046174.1	5284959	5300064	NC_046174.1:5284959-5300064	5299399	5299577	rnd-5_family-410	Unknown	178
NC_046174.1	5284959	5300064	NC_046174.1:5284959-5300064	5299781	5299954	rnd-1_family-85	Unknown	173
NC_046174.1	5284959	5300064	NC_046174.1:5284959-5300064	5299965	5300087	rnd-1_family-193	Unknown	99
NC_046174.1	5301500	5302093	NC_046174.1:5301500-5302093	5301666	5301730	rnd-1_family-28	Unknown	64
NC_046174.1	5301500	5302093	NC_046174.1:5301500-5302093	5301863	5302109	rnd-2_family-223	Unknown	230
NC_046174.1	5345350	5357491	NC_046174.1:5345350-5357491	5345250	5345462	rnd-1_family-491	Unknown	112
NC_046174.1	5345350	5357491	NC_046174.1:5345350-5357491	5345855	5346155	rnd-1_family-483	Unknown	300
NC_046174.1	5345350	5357491	NC_046174.1:5345350-5357491	5346152	5346276	rnd-1_family-204	DNA/P	124
NC_046174.1	5345350	5357491	NC_046174.1:5345350-5357491	5346453	5346632	rnd-5_family-721	Unknown	179
NC_046174.1	5345350	5357491	NC_046174.1:5345350-5357491	5347388	5347778	ltr-1_family-88	LTR/Unknown	390
NC_046174.1	5345350	5357491	NC_046174.1:5345350-5357491	5348222	5348382	rnd-5_family-3498	Unknown	160
NC_046174.1	5345350	5357491	NC_046174.1:5345350-5357491	5349825	5349940	ltr-1_family-134	LTR/Copia	115
NC_046174.1	5345350	5357491	NC_046174.1:5345350-5357491	5351029	5352128	ltr-1_family-77	LTR/Pao	1099
NC_046174.1	5345350	5357491	NC_046174.1:5345350-5357491	5351239	5351344	rnd-1_family-367	LTR/Pao	105
NC_046174.1	5345350	5357491	NC_046174.1:5345350-5357491	5351345	5352038	rnd-1_family-396	Unknown	693
NC_046174.1	5345350	5357491	NC_046174.1:5345350-5357491	5352039	5352340	rnd-1_family-367	LTR/Pao	301
NC_046174.1	5345350	5357491	NC_046174.1:5345350-5357491	5352129	5352490	rnd-1_family-157	Unknown	361
NC_046174.1	5345350	5357491	NC_046174.1:5345350-5357491	5352491	5353043	ltr-1_family-20	LTR/Copia	552
NC_046174.1	5345350	5357491	NC_046174.1:5345350-5357491	5353057	5353380	ltr-1_family-189	LTR/Unknown	323
NC_046174.1	5345350	5357491	NC_046174.1:5345350-5357491	5353381	5353443	rnd-4_family-583	Unknown	62
NC_046174.1	5345350	5357491	NC_046174.1:5345350-5357491	5353457	5353697	rnd-1_family-14	Unknown	240
NC_046174.1	5345350	5357491	NC_046174.1:5345350-5357491	5353698	5354260	rnd-5_family-566	LTR/Pao	562
NC_046174.1	5345350	5357491	NC_046174.1:5345350-5357491	5354445	5354643	ltr-1_family-207	LTR/Gypsy	198
NC_046174.1	5345350	5357491	NC_046174.1:5345350-5357491	5354644	5354862	rnd-1_family-59	Unknown	218
NC_046174.1	5345350	5357491	NC_046174.1:5345350-5357491	5355165	5355260	rnd-1_family-210	DNA/hAT-Ac	95
NC_046174.1	5359392	5371563	NC_046174.1:5359392-5371563	5361076	5361489	rnd-1_family-471	Unknown	413
NC_046174.1	5359392	5371563	NC_046174.1:5359392-5371563	5361530	5362051	rnd-5_family-3006	DNA/MULE-MuDR	521
NC_046174.1	5359392	5371563	NC_046174.1:5359392-5371563	5362052	5362576	rnd-5_family-3006	DNA/MULE-MuDR	524
NC_046174.1	5359392	5371563	NC_046174.1:5359392-5371563	5362571	5363024	rnd-1_family-471	Unknown	453
NC_046174.1	5359392	5371563	NC_046174.1:5359392-5371563	5363045	5363209	ltr-1_family-121	LTR/Unknown	164
NC_046174.1	5359392	5371563	NC_046174.1:5359392-5371563	5363384	5363652	rnd-1_family-689	Unknown	268
NC_046174.1	5359392	5371563	NC_046174.1:5359392-5371563	5363675	5364099	rnd-1_family-681	LTR/Gypsy	424
NC_046174.1	5359392	5371563	NC_046174.1:5359392-5371563	5364113	5365090	rnd-5_family-882	LTR/Gypsy	977
NC_046174.1	5359392	5371563	NC_046174.1:5359392-5371563	5365094	5368715	ltr-1_family-168	LTR/Gypsy	3621
NC_046174.1	5359392	5371563	NC_046174.1:5359392-5371563	5369223	5369558	ltr-1_family-149	LTR/Gypsy	335
NC_046174.1	5359392	5371563	NC_046174.1:5359392-5371563	5370224	5371649	rnd-1_family-159	LTR/DIRS	1339
NC_046174.1	5373022	5387432	NC_046174.1:5373022-5387432	5373281	5373348	hAT-N5_ACar	DNA/hAT-Tip100	67
NC_046174.1	5373022	5387432	NC_046174.1:5373022-5387432	5376686	5376828	ltr-1_family-149	LTR/Gypsy	142
NC_046174.1	5373022	5387432	NC_046174.1:5373022-5387432	5377184	5377222	ltr-1_family-187	LTR/Copia	38
NC_046174.1	5373022	5387432	NC_046174.1:5373022-5387432	5377222	5377330	rnd-5_family-721	Unknown	108
NC_046174.1	5373022	5387432	NC_046174.1:5373022-5387432	5377665	5377690	rnd-1_family-64	Unknown	25
NC_046174.1	5373022	5387432	NC_046174.1:5373022-5387432	5380356	5380829	Mariner-1_DPu	DNA/TcMar-Fot1	473
NC_046174.1	5373022	5387432	NC_046174.1:5373022-5387432	5380848	5381607	Mariner-1_DPu	DNA/TcMar-Fot1	759
NC_046174.1	5373022	5387432	NC_046174.1:5373022-5387432	5381652	5381792	Mariner-1_DPu	DNA/TcMar-Fot1	140
NC_046174.1	5373022	5387432	NC_046174.1:5373022-5387432	5381806	5384134	Mariner-1_DPu	DNA/TcMar-Fot1	2328
NC_046174.1	5373022	5387432	NC_046174.1:5373022-5387432	5384161	5384685	Mariner-1_DPu	DNA/TcMar-Fot1	524
NC_046174.1	5373022	5387432	NC_046174.1:5373022-5387432	5386049	5386176	ltr-1_family-187	LTR/Copia	127
NC_046174.1	5373022	5387432	NC_046174.1:5373022-5387432	5386842	5387611	rnd-1_family-17	Unknown	590
NC_046174.1	5373022	5387432	NC_046174.1:5373022-5387432	5373916	5376420	ltr-1_family-149	LTR/Gypsy	2504
NC_046174.1	5388483	5392852	NC_046174.1:5388483-5392852	5388463	5389114	rnd-4_family-1107	DNA/TcMar-Fot1	631
NC_046174.1	5388483	5392852	NC_046174.1:5388483-5392852	5389846	5389889	Mariner-34_HM	DNA/TcMar-Fot1	43
NC_046174.1	5388483	5392852	NC_046174.1:5388483-5392852	5391332	5391426	rnd-1_family-693	Unknown	94
NC_046174.1	5388483	5392852	NC_046174.1:5388483-5392852	5391428	5391502	rnd-5_family-3409	Unknown	74
NC_046174.1	5388483	5392852	NC_046174.1:5388483-5392852	5391499	5391701	rnd-1_family-111	Unknown	202
NC_046174.1	5388483	5392852	NC_046174.1:5388483-5392852	5391804	5392131	rnd-1_family-450	DNA/CMC-EnSpm	327
NC_046174.1	5388483	5392852	NC_046174.1:5388483-5392852	5392415	5392698	rnd-4_family-145	DNA/PIF-ISL2EU	283
NC_046174.1	5400764	5404653	NC_046174.1:5400764-5404653	5400712	5400875	rnd-5_family-410	Unknown	111
NC_046174.1	5400764	5404653	NC_046174.1:5400764-5404653	5401540	5401720	rnd-5_family-410	Unknown	180
NC_046174.1	5400764	5404653	NC_046174.1:5400764-5404653	5401951	5402064	rnd-1_family-210	DNA/hAT-Ac	113
NC_046174.1	5400764	5404653	NC_046174.1:5400764-5404653	5402794	5402984	rnd-1_family-59	Unknown	190
NC_046174.1	5400764	5404653	NC_046174.1:5400764-5404653	5403008	5403267	rnd-1_family-59	Unknown	259
NC_046174.1	5400764	5404653	NC_046174.1:5400764-5404653	5403268	5403298	rnd-1_family-167	Unknown	30
NC_046174.1	5400764	5404653	NC_046174.1:5400764-5404653	5403305	5403753	rnd-1_family-140	Unknown	448
NC_046174.1	5400764	5404653	NC_046174.1:5400764-5404653	5403805	5404213	rnd-1_family-94	Unknown	408
NC_046174.1	5400764	5404653	NC_046174.1:5400764-5404653	5403914	5404253	ltr-1_family-139	LTR/Unknown	339
NC_046174.1	5400764	5404653	NC_046174.1:5400764-5404653	5404469	5404564	rnd-1_family-65	Unknown	95
NC_046174.1	5400764	5404653	NC_046174.1:5400764-5404653	5404565	5404774	rnd-5_family-437	LTR/Pao	88
NC_046174.1	5410710	5447046	NC_046174.1:5410710-5447046	5410607	5410839	rnd-5_family-437	LTR/Pao	129
NC_046174.1	5410710	5447046	NC_046174.1:5410710-5447046	5410843	5411125	rnd-1_family-196	Unknown	282
NC_046174.1	5410710	5447046	NC_046174.1:5410710-5447046	5411066	5411152	rnd-1_family-345	Unknown	86
NC_046174.1	5410710	5447046	NC_046174.1:5410710-5447046	5411176	5412550	rnd-5_family-1518	RC/Helitron	1374
NC_046174.1	5410710	5447046	NC_046174.1:5410710-5447046	5412549	5412645	rnd-1_family-19	Unknown	96
NC_046174.1	5410710	5447046	NC_046174.1:5410710-5447046	5412646	5412829	ltr-1_family-161	LTR/Unknown	183
NC_046174.1	5410710	5447046	NC_046174.1:5410710-5447046	5412872	5412910	ltr-1_family-161	LTR/Unknown	38
NC_046174.1	5410710	5447046	NC_046174.1:5410710-5447046	5412875	5412898	ERV1-4_AFC-int	LTR/ERV1	23
NC_046174.1	5410710	5447046	NC_046174.1:5410710-5447046	5412899	5417491	rnd-1_family-75	LTR/Pao	4592
NC_046174.1	5410710	5447046	NC_046174.1:5410710-5447046	5417607	5418675	rnd-5_family-1518	RC/Helitron	1068
NC_046174.1	5410710	5447046	NC_046174.1:5410710-5447046	5418675	5419189	rnd-5_family-1518	RC/Helitron	514
NC_046174.1	5410710	5447046	NC_046174.1:5410710-5447046	5420447	5420625	rnd-1_family-153	Unknown	178
NC_046174.1	5410710	5447046	NC_046174.1:5410710-5447046	5420625	5420791	rnd-1_family-253	Unknown	166
NC_046174.1	5410710	5447046	NC_046174.1:5410710-5447046	5420876	5421014	rnd-1_family-2	Unknown	138
NC_046174.1	5410710	5447046	NC_046174.1:5410710-5447046	5420900	5421284	rnd-1_family-0	Unknown	384
NC_046174.1	5410710	5447046	NC_046174.1:5410710-5447046	5421114	5421327	rnd-1_family-2	Unknown	213
NC_046174.1	5410710	5447046	NC_046174.1:5410710-5447046	5421319	5421735	rnd-5_family-4414	LTR/Pao	416
NC_046174.1	5410710	5447046	NC_046174.1:5410710-5447046	5421752	5421819	rnd-1_family-0	Unknown	67
NC_046174.1	5410710	5447046	NC_046174.1:5410710-5447046	5421861	5422795	ltr-1_family-168	LTR/Gypsy	934
NC_046174.1	5410710	5447046	NC_046174.1:5410710-5447046	5423968	5424055	rnd-1_family-565	Unknown	87
NC_046174.1	5410710	5447046	NC_046174.1:5410710-5447046	5424050	5424151	rnd-1_family-385	Unknown	101
NC_046174.1	5410710	5447046	NC_046174.1:5410710-5447046	5424152	5424432	ltr-1_family-1	LTR/Unknown	280
NC_046174.1	5410710	5447046	NC_046174.1:5410710-5447046	5424433	5431497	ltr-1_family-2	LTR/Gypsy	7064
NC_046174.1	5410710	5447046	NC_046174.1:5410710-5447046	5431498	5431778	ltr-1_family-1	LTR/Unknown	280
NC_046174.1	5410710	5447046	NC_046174.1:5410710-5447046	5431780	5432516	rnd-1_family-385	Unknown	736
NC_046174.1	5410710	5447046	NC_046174.1:5410710-5447046	5432515	5434080	rnd-1_family-37	LTR/Gypsy	1565
NC_046174.1	5410710	5447046	NC_046174.1:5410710-5447046	5434091	5434815	rnd-1_family-31	LTR/Gypsy	724
NC_046174.1	5410710	5447046	NC_046174.1:5410710-5447046	5434845	5435980	rnd-5_family-882	LTR/Gypsy	1135
NC_046174.1	5410710	5447046	NC_046174.1:5410710-5447046	5435992	5436462	rnd-1_family-681	LTR/Gypsy	470
NC_046174.1	5410710	5447046	NC_046174.1:5410710-5447046	5436462	5437178	rnd-5_family-7928	LTR/Gypsy	716
NC_046174.1	5410710	5447046	NC_046174.1:5410710-5447046	5437179	5437381	rnd-1_family-681	LTR/Gypsy	202
NC_046174.1	5410710	5447046	NC_046174.1:5410710-5447046	5437392	5437617	rnd-5_family-1544	Unknown	225
NC_046174.1	5410710	5447046	NC_046174.1:5410710-5447046	5437674	5437737	rnd-1_family-689	Unknown	63
NC_046174.1	5410710	5447046	NC_046174.1:5410710-5447046	5437738	5438169	rnd-1_family-689	Unknown	431
NC_046174.1	5410710	5447046	NC_046174.1:5410710-5447046	5438198	5438425	ltr-1_family-121	LTR/Unknown	227
NC_046174.1	5410710	5447046	NC_046174.1:5410710-5447046	5438708	5438819	rnd-1_family-21	Unknown	111
NC_046174.1	5410710	5447046	NC_046174.1:5410710-5447046	5439219	5439255	rnd-1_family-21	Unknown	36
NC_046174.1	5410710	5447046	NC_046174.1:5410710-5447046	5439229	5439278	rnd-1_family-21	Unknown	49
NC_046174.1	5410710	5447046	NC_046174.1:5410710-5447046	5439491	5439578	rnd-1_family-117	Unknown	87
NC_046174.1	5410710	5447046	NC_046174.1:5410710-5447046	5439645	5439788	rnd-5_family-5805	Unknown	143
NC_046174.1	5410710	5447046	NC_046174.1:5410710-5447046	5439674	5440014	rnd-1_family-370	Unknown	340
NC_046174.1	5410710	5447046	NC_046174.1:5410710-5447046	5440043	5442491	rnd-4_family-312	DNA/hAT-Ac	2448
NC_046174.1	5410710	5447046	NC_046174.1:5410710-5447046	5442942	5443023	Mariner-42_SSa	DNA/TcMar-Tc1	81
NC_046174.1	5410710	5447046	NC_046174.1:5410710-5447046	5444305	5444424	Harbinger-1_NV	DNA/PIF-Harbinger	119
NC_046174.1	5410710	5447046	NC_046174.1:5410710-5447046	5445597	5446008	rnd-1_family-14	Unknown	411
NC_046174.1	5410710	5447046	NC_046174.1:5410710-5447046	5446910	5446976	Tc1-1_TCa	DNA/TcMar-Tc1	66
NC_046174.1	5410710	5447046	NC_046174.1:5410710-5447046	5446968	5447028	PARISa_DPs	DNA/TcMar-Tc1	60
NC_046174.1	5410710	5447046	NC_046174.1:5410710-5447046	5422792	5423962	rnd-5_family-1542	LTR/Gypsy	1170
NC_046174.1	5448331	5450617	NC_046174.1:5448331-5450617	5448636	5448717	rnd-1_family-254	Unknown	81
NC_046174.1	5448331	5450617	NC_046174.1:5448331-5450617	5448784	5449085	rnd-1_family-117	Unknown	301
NC_046174.1	5448331	5450617	NC_046174.1:5448331-5450617	5449360	5449499	rnd-1_family-409	Unknown	139
NC_046174.1	5448331	5450617	NC_046174.1:5448331-5450617	5449517	5449879	Zator-2_HM	DNA/Zator	362
NC_046174.1	5448331	5450617	NC_046174.1:5448331-5450617	5450211	5450433	rnd-1_family-406	Unknown	222
NC_046174.1	5448331	5450617	NC_046174.1:5448331-5450617	5450455	5450715	ltr-1_family-94	LTR/Gypsy	162
NC_046174.1	5454036	5457562	NC_046174.1:5454036-5457562	5453996	5454678	Gypsy-33_DPu-I	LTR/Gypsy	642
NC_046174.1	5454036	5457562	NC_046174.1:5454036-5457562	5454814	5455192	rnd-1_family-77	Unknown	378
NC_046174.1	5454036	5457562	NC_046174.1:5454036-5457562	5455424	5455773	rnd-5_family-24	Unknown	349
NC_046174.1	5454036	5457562	NC_046174.1:5454036-5457562	5456553	5456596	rnd-1_family-23	LTR/Gypsy	43
NC_046174.1	5454036	5457562	NC_046174.1:5454036-5457562	5456799	5457125	ltr-1_family-174	LTR/Unknown	326
NC_046174.1	5454036	5457562	NC_046174.1:5454036-5457562	5457126	5457285	rnd-1_family-167	Unknown	159
NC_046174.1	5454036	5457562	NC_046174.1:5454036-5457562	5457384	5457790	rnd-1_family-6	Unknown	178
NC_046174.1	5459015	5476586	NC_046174.1:5459015-5476586	5458846	5459049	rnd-5_family-597	Unknown	34
NC_046174.1	5459015	5476586	NC_046174.1:5459015-5476586	5459051	5459223	rnd-1_family-85	Unknown	172
NC_046174.1	5459015	5476586	NC_046174.1:5459015-5476586	5459089	5459397	rnd-1_family-21	Unknown	308
NC_046174.1	5459015	5476586	NC_046174.1:5459015-5476586	5460117	5460461	rnd-5_family-17	DNA/Zisupton	344
NC_046174.1	5459015	5476586	NC_046174.1:5459015-5476586	5460644	5460716	rnd-5_family-17	DNA/Zisupton	72
NC_046174.1	5459015	5476586	NC_046174.1:5459015-5476586	5462115	5462248	rnd-5_family-2067	Unknown	133
NC_046174.1	5459015	5476586	NC_046174.1:5459015-5476586	5462249	5462341	rnd-1_family-713	Unknown	92
NC_046174.1	5459015	5476586	NC_046174.1:5459015-5476586	5462351	5462947	rnd-1_family-412	Unknown	596
NC_046174.1	5459015	5476586	NC_046174.1:5459015-5476586	5462951	5463315	rnd-1_family-27	Unknown	364
NC_046174.1	5459015	5476586	NC_046174.1:5459015-5476586	5463424	5464061	rnd-5_family-3650	Unknown	637
NC_046174.1	5459015	5476586	NC_046174.1:5459015-5476586	5464062	5464652	rnd-1_family-85	Unknown	590
NC_046174.1	5459015	5476586	NC_046174.1:5459015-5476586	5464522	5464706	rnd-1_family-21	Unknown	184
NC_046174.1	5459015	5476586	NC_046174.1:5459015-5476586	5464707	5464970	rnd-1_family-173	Unknown	263
NC_046174.1	5459015	5476586	NC_046174.1:5459015-5476586	5464740	5465393	rnd-1_family-9	Unknown	653
NC_046174.1	5459015	5476586	NC_046174.1:5459015-5476586	5465408	5465658	rnd-1_family-5	Unknown	250
NC_046174.1	5459015	5476586	NC_046174.1:5459015-5476586	5465778	5468230	rnd-4_family-899	LINE/I	2452
NC_046174.1	5459015	5476586	NC_046174.1:5459015-5476586	5469409	5469516	rnd-4_family-899	LINE/I	107
NC_046174.1	5459015	5476586	NC_046174.1:5459015-5476586	5470148	5470202	I-1_DEu	LINE/I	54
NC_046174.1	5459015	5476586	NC_046174.1:5459015-5476586	5470541	5470743	ltr-1_family-118	LTR/Unknown	202
NC_046174.1	5459015	5476586	NC_046174.1:5459015-5476586	5470744	5471075	ltr-1_family-119	LTR/Gypsy	331
NC_046174.1	5459015	5476586	NC_046174.1:5459015-5476586	5473790	5475385	ltr-1_family-119	LTR/Gypsy	1595
NC_046174.1	5459015	5476586	NC_046174.1:5459015-5476586	5475373	5475865	ltr-1_family-119	LTR/Gypsy	492
NC_046174.1	5459015	5476586	NC_046174.1:5459015-5476586	5475869	5476061	ltr-1_family-118	LTR/Unknown	192
NC_046174.1	5459015	5476586	NC_046174.1:5459015-5476586	5476507	5476682	rnd-1_family-21	Unknown	79
NC_046174.1	5459015	5476586	NC_046174.1:5459015-5476586	5471057	5473781	Gypsy-7_DPu-I	LTR/Gypsy	2724
NC_046174.1	5483689	5487287	NC_046174.1:5483689-5487287	5483615	5483719	rnd-1_family-678	Unknown	30
NC_046174.1	5483689	5487287	NC_046174.1:5483689-5487287	5483768	5483838	rnd-1_family-210	DNA/hAT-Ac	70
NC_046174.1	5483689	5487287	NC_046174.1:5483689-5487287	5483899	5483990	rnd-1_family-210	DNA/hAT-Ac	91
NC_046174.1	5483689	5487287	NC_046174.1:5483689-5487287	5484382	5484683	rnd-5_family-1939	Unknown	301
NC_046174.1	5483689	5487287	NC_046174.1:5483689-5487287	5484869	5485007	rnd-1_family-27	Unknown	138
NC_046174.1	5483689	5487287	NC_046174.1:5483689-5487287	5485322	5485784	rnd-1_family-27	Unknown	462
NC_046174.1	5483689	5487287	NC_046174.1:5483689-5487287	5485836	5486075	rnd-1_family-140	Unknown	239
NC_046174.1	5483689	5487287	NC_046174.1:5483689-5487287	5486073	5486410	ltr-1_family-153	LTR/Unknown	337
NC_046174.1	5483689	5487287	NC_046174.1:5483689-5487287	5486414	5486543	rnd-1_family-140	Unknown	129
NC_046174.1	5483689	5487287	NC_046174.1:5483689-5487287	5486538	5486733	ltr-1_family-207	LTR/Gypsy	195
NC_046174.1	5483689	5487287	NC_046174.1:5483689-5487287	5486728	5486879	rnd-1_family-20	Unknown	151
NC_046174.1	5483689	5487287	NC_046174.1:5483689-5487287	5486877	5487270	rnd-1_family-37	Unknown	393
NC_046174.1	5483689	5487287	NC_046174.1:5483689-5487287	5487271	5487377	rnd-1_family-20	Unknown	16
NC_046174.1	5491553	5497233	NC_046174.1:5491553-5497233	5492279	5492364	rnd-1_family-389	Unknown	85
NC_046174.1	5491553	5497233	NC_046174.1:5491553-5497233	5492364	5492661	rnd-1_family-89	Unknown	297
NC_046174.1	5491553	5497233	NC_046174.1:5491553-5497233	5492668	5492744	rnd-1_family-9	Unknown	76
NC_046174.1	5491553	5497233	NC_046174.1:5491553-5497233	5492738	5492874	rnd-1_family-272	Unknown	136
NC_046174.1	5491553	5497233	NC_046174.1:5491553-5497233	5492875	5493397	rnd-1_family-285	Unknown	522
NC_046174.1	5491553	5497233	NC_046174.1:5491553-5497233	5493398	5493409	rnd-1_family-173	Unknown	11
NC_046174.1	5491553	5497233	NC_046174.1:5491553-5497233	5493410	5493494	rnd-1_family-77	Unknown	84
NC_046174.1	5491553	5497233	NC_046174.1:5491553-5497233	5493495	5493629	rnd-1_family-37	Unknown	134
NC_046174.1	5491553	5497233	NC_046174.1:5491553-5497233	5493669	5493850	rnd-1_family-281	Unknown	181
NC_046174.1	5491553	5497233	NC_046174.1:5491553-5497233	5493838	5494320	rnd-1_family-281	Unknown	482
NC_046174.1	5491553	5497233	NC_046174.1:5491553-5497233	5494287	5494500	rnd-1_family-281	Unknown	213
NC_046174.1	5491553	5497233	NC_046174.1:5491553-5497233	5494500	5494687	rnd-1_family-64	Unknown	187
NC_046174.1	5491553	5497233	NC_046174.1:5491553-5497233	5494681	5494956	rnd-1_family-281	Unknown	275
NC_046174.1	5491553	5497233	NC_046174.1:5491553-5497233	5494981	5495282	rnd-1_family-20	Unknown	301
NC_046174.1	5491553	5497233	NC_046174.1:5491553-5497233	5495283	5495422	rnd-1_family-10	Unknown	139
NC_046174.1	5491553	5497233	NC_046174.1:5491553-5497233	5495423	5495586	rnd-1_family-20	Unknown	163
NC_046174.1	5491553	5497233	NC_046174.1:5491553-5497233	5495427	5495614	rnd-1_family-133	Unknown	187
NC_046174.1	5491553	5497233	NC_046174.1:5491553-5497233	5495614	5495690	rnd-1_family-389	Unknown	76
NC_046174.1	5491553	5497233	NC_046174.1:5491553-5497233	5495787	5496302	rnd-1_family-194	Unknown	515
NC_046174.1	5491553	5497233	NC_046174.1:5491553-5497233	5496304	5497245	rnd-1_family-316	Unknown	929
NC_046174.1	5533058	5554340	NC_046174.1:5533058-5554340	5532919	5533117	rnd-1_family-339	Unknown	59
NC_046174.1	5533058	5554340	NC_046174.1:5533058-5554340	5533192	5533249	rnd-1_family-147	Unknown	57
NC_046174.1	5533058	5554340	NC_046174.1:5533058-5554340	5533416	5534576	rnd-1_family-6	Unknown	1160
NC_046174.1	5533058	5554340	NC_046174.1:5533058-5554340	5534606	5535031	rnd-1_family-27	Unknown	425
NC_046174.1	5533058	5554340	NC_046174.1:5533058-5554340	5535051	5535082	rnd-1_family-45	Unknown	31
NC_046174.1	5533058	5554340	NC_046174.1:5533058-5554340	5535081	5535342	rnd-1_family-601	Unknown	261
NC_046174.1	5533058	5554340	NC_046174.1:5533058-5554340	5536725	5537123	rnd-1_family-680	LTR/Gypsy	398
NC_046174.1	5533058	5554340	NC_046174.1:5533058-5554340	5537123	5537219	rnd-1_family-556	LTR/Gypsy	96
NC_046174.1	5533058	5554340	NC_046174.1:5533058-5554340	5538137	5538667	rnd-1_family-556	LTR/Gypsy	530
NC_046174.1	5533058	5554340	NC_046174.1:5533058-5554340	5538679	5538871	rnd-1_family-378	Unknown	192
NC_046174.1	5533058	5554340	NC_046174.1:5533058-5554340	5539061	5539330	rnd-5_family-24	Unknown	269
NC_046174.1	5533058	5554340	NC_046174.1:5533058-5554340	5539112	5539409	rnd-1_family-333	Unknown	297
NC_046174.1	5533058	5554340	NC_046174.1:5533058-5554340	5541206	5541249	ltr-1_family-88	LTR/Unknown	43
NC_046174.1	5533058	5554340	NC_046174.1:5533058-5554340	5541250	5541498	rnd-1_family-45	Unknown	248
NC_046174.1	5533058	5554340	NC_046174.1:5533058-5554340	5541502	5541629	rnd-4_family-444	Unknown	127
NC_046174.1	5533058	5554340	NC_046174.1:5533058-5554340	5541652	5541890	rnd-1_family-54	Unknown	238
NC_046174.1	5533058	5554340	NC_046174.1:5533058-5554340	5541912	5542020	rnd-5_family-3448	Unknown	108
NC_046174.1	5533058	5554340	NC_046174.1:5533058-5554340	5542016	5542215	rnd-1_family-28	Unknown	199
NC_046174.1	5533058	5554340	NC_046174.1:5533058-5554340	5542244	5542401	rnd-1_family-35	Unknown	157
NC_046174.1	5533058	5554340	NC_046174.1:5533058-5554340	5542458	5542582	rnd-5_family-721	Unknown	124
NC_046174.1	5533058	5554340	NC_046174.1:5533058-5554340	5542716	5542758	Gypsy-54_MLP-LTR	LTR/Gypsy	42
NC_046174.1	5533058	5554340	NC_046174.1:5533058-5554340	5548991	5549096	rnd-1_family-263	Unknown	105
NC_046174.1	5533058	5554340	NC_046174.1:5533058-5554340	5550949	5551304	Gypsy-30_DPu-I	LTR/Gypsy	355
NC_046174.1	5533058	5554340	NC_046174.1:5533058-5554340	5551677	5551941	Copia-26_DPu-I	LTR/Copia	264
NC_046174.1	5533058	5554340	NC_046174.1:5533058-5554340	5552712	5552986	Copia-26_DPu-I	LTR/Copia	274
NC_046174.1	5533058	5554340	NC_046174.1:5533058-5554340	5553222	5553362	rnd-1_family-352	DNA/Sola-2	140
NC_046174.1	5533058	5554340	NC_046174.1:5533058-5554340	5553413	5553611	rnd-1_family-544	Unknown	198
NC_046174.1	5533058	5554340	NC_046174.1:5533058-5554340	5553447	5553939	rnd-1_family-465	Unknown	492
NC_046174.1	5533058	5554340	NC_046174.1:5533058-5554340	5554297	5554751	rnd-5_family-641	DNA/Sola-2	43
NC_046174.1	5533058	5554340	NC_046174.1:5533058-5554340	5554107	5554261	rnd-5_family-651	Unknown	154
NC_046174.1	5555942	5559999	NC_046174.1:5555942-5559999	5555563	5556071	rnd-5_family-641	DNA/Sola-2	129
NC_046174.1	5555942	5559999	NC_046174.1:5555942-5559999	5556072	5556221	rnd-5_family-641	DNA/Sola-2	149
NC_046174.1	5555942	5559999	NC_046174.1:5555942-5559999	5556224	5556871	ltr-1_family-63	LTR/Pao	647
NC_046174.1	5555942	5559999	NC_046174.1:5555942-5559999	5556874	5556982	rnd-1_family-33	Unknown	108
NC_046174.1	5555942	5559999	NC_046174.1:5555942-5559999	5556900	5557052	rnd-1_family-21	Unknown	152
NC_046174.1	5555942	5559999	NC_046174.1:5555942-5559999	5557945	5557996	rnd-1_family-566	Unknown	51
NC_046174.1	5555942	5559999	NC_046174.1:5555942-5559999	5557954	5558346	rnd-3_family-92	Unknown	392
NC_046174.1	5561139	5621446	NC_046174.1:5561139-5621446	5562446	5562789	rnd-5_family-3370	DNA/hAT-Ac	343
NC_046174.1	5561139	5621446	NC_046174.1:5561139-5621446	5563656	5563823	rnd-1_family-428	Unknown	167
NC_046174.1	5561139	5621446	NC_046174.1:5561139-5621446	5565632	5565901	Copia-26_DPu-I	LTR/Copia	269
NC_046174.1	5561139	5621446	NC_046174.1:5561139-5621446	5566021	5566308	ltr-1_family-4	LTR/Copia	287
NC_046174.1	5561139	5621446	NC_046174.1:5561139-5621446	5566690	5567982	Copia-26_DPu-I	LTR/Copia	1292
NC_046174.1	5561139	5621446	NC_046174.1:5561139-5621446	5568274	5568397	Copia-26_DPu-I	LTR/Copia	123
NC_046174.1	5561139	5621446	NC_046174.1:5561139-5621446	5568465	5569287	Copia-26_DPu-I	LTR/Copia	822
NC_046174.1	5561139	5621446	NC_046174.1:5561139-5621446	5571866	5573277	rnd-5_family-72	LTR/Pao	1411
NC_046174.1	5561139	5621446	NC_046174.1:5561139-5621446	5573278	5574110	rnd-5_family-72	LTR/Pao	832
NC_046174.1	5561139	5621446	NC_046174.1:5561139-5621446	5574112	5574155	rnd-5_family-21	Unknown	43
NC_046174.1	5561139	5621446	NC_046174.1:5561139-5621446	5574190	5574449	rnd-1_family-326	LTR/Pao	259
NC_046174.1	5561139	5621446	NC_046174.1:5561139-5621446	5574450	5574746	ltr-1_family-34	LTR/Copia	296
NC_046174.1	5561139	5621446	NC_046174.1:5561139-5621446	5574815	5574926	ltr-1_family-134	LTR/Copia	111
NC_046174.1	5561139	5621446	NC_046174.1:5561139-5621446	5575595	5575739	ltr-1_family-134	LTR/Copia	144
NC_046174.1	5561139	5621446	NC_046174.1:5561139-5621446	5576945	5577444	rnd-1_family-194	Unknown	499
NC_046174.1	5561139	5621446	NC_046174.1:5561139-5621446	5577439	5577497	rnd-1_family-389	Unknown	58
NC_046174.1	5561139	5621446	NC_046174.1:5561139-5621446	5577816	5578121	rnd-1_family-103	Unknown	305
NC_046174.1	5561139	5621446	NC_046174.1:5561139-5621446	5579559	5579799	Gypsy-13_DPu-I	LTR/Gypsy	240
NC_046174.1	5561139	5621446	NC_046174.1:5561139-5621446	5579960	5580445	ltr-1_family-99	LTR/Gypsy	485
NC_046174.1	5561139	5621446	NC_046174.1:5561139-5621446	5582101	5582208	rnd-5_family-17	DNA/Zisupton	107
NC_046174.1	5561139	5621446	NC_046174.1:5561139-5621446	5582212	5582354	rnd-1_family-39	LTR/Pao	142
NC_046174.1	5561139	5621446	NC_046174.1:5561139-5621446	5582355	5582453	rnd-1_family-175	DNA/TcMar-Tc1	98
NC_046174.1	5561139	5621446	NC_046174.1:5561139-5621446	5582454	5582837	rnd-1_family-37	Unknown	383
NC_046174.1	5561139	5621446	NC_046174.1:5561139-5621446	5582863	5583033	rnd-1_family-175	DNA/TcMar-Tc1	170
NC_046174.1	5561139	5621446	NC_046174.1:5561139-5621446	5583023	5583037	ltr-1_family-162	LTR/Pao	14
NC_046174.1	5561139	5621446	NC_046174.1:5561139-5621446	5583038	5583158	rnd-1_family-311	Unknown	120
NC_046174.1	5561139	5621446	NC_046174.1:5561139-5621446	5584220	5584346	rnd-1_family-627	Unknown	126
NC_046174.1	5561139	5621446	NC_046174.1:5561139-5621446	5584857	5584915	rnd-5_family-550	LTR/Pao	58
NC_046174.1	5561139	5621446	NC_046174.1:5561139-5621446	5585996	5586126	rnd-5_family-5550	LINE/R1	130
NC_046174.1	5561139	5621446	NC_046174.1:5561139-5621446	5586336	5586576	rnd-1_family-21	Unknown	240
NC_046174.1	5561139	5621446	NC_046174.1:5561139-5621446	5587034	5587296	rnd-1_family-117	Unknown	262
NC_046174.1	5561139	5621446	NC_046174.1:5561139-5621446	5587569	5587947	rnd-1_family-77	Unknown	378
NC_046174.1	5561139	5621446	NC_046174.1:5561139-5621446	5589729	5589976	rnd-4_family-1193	DNA/Zisupton	247
NC_046174.1	5561139	5621446	NC_046174.1:5561139-5621446	5591461	5591560	ltr-1_family-197	LTR/Copia	99
NC_046174.1	5561139	5621446	NC_046174.1:5561139-5621446	5594939	5595919	rnd-1_family-8	LTR/Gypsy	980
NC_046174.1	5561139	5621446	NC_046174.1:5561139-5621446	5597180	5597247	rnd-1_family-677	Unknown	67
NC_046174.1	5561139	5621446	NC_046174.1:5561139-5621446	5597446	5597710	rnd-1_family-479	LTR/Pao	264
NC_046174.1	5561139	5621446	NC_046174.1:5561139-5621446	5598284	5599138	rnd-5_family-88	DNA/hAT-Ac	854
NC_046174.1	5561139	5621446	NC_046174.1:5561139-5621446	5599149	5599566	rnd-5_family-88	DNA/hAT-Ac	417
NC_046174.1	5561139	5621446	NC_046174.1:5561139-5621446	5599708	5599755	rnd-1_family-123	Unknown	47
NC_046174.1	5561139	5621446	NC_046174.1:5561139-5621446	5599766	5600099	rnd-1_family-598	Unknown	333
NC_046174.1	5561139	5621446	NC_046174.1:5561139-5621446	5600834	5602445	DIRS-5_DPu	LTR/DIRS	1611
NC_046174.1	5561139	5621446	NC_046174.1:5561139-5621446	5605139	5605278	rnd-4_family-312	DNA/hAT-Ac	139
NC_046174.1	5561139	5621446	NC_046174.1:5561139-5621446	5605547	5605714	rnd-1_family-159	LTR/DIRS	167
NC_046174.1	5561139	5621446	NC_046174.1:5561139-5621446	5605715	5605885	Gypsy-24_DPu-LTR	LTR/Gypsy	170
NC_046174.1	5561139	5621446	NC_046174.1:5561139-5621446	5605893	5605949	rnd-1_family-213	LTR/DIRS	56
NC_046174.1	5561139	5621446	NC_046174.1:5561139-5621446	5607106	5607307	rnd-5_family-24	Unknown	201
NC_046174.1	5561139	5621446	NC_046174.1:5561139-5621446	5607427	5607693	rnd-1_family-333	Unknown	266
NC_046174.1	5561139	5621446	NC_046174.1:5561139-5621446	5607904	5608050	rnd-1_family-23	LTR/Gypsy	146
NC_046174.1	5561139	5621446	NC_046174.1:5561139-5621446	5608435	5608529	rnd-1_family-692	Unknown	94
NC_046174.1	5561139	5621446	NC_046174.1:5561139-5621446	5608528	5608770	rnd-1_family-200	Unknown	242
NC_046174.1	5561139	5621446	NC_046174.1:5561139-5621446	5608620	5608835	rnd-1_family-554	DNA/Merlin	215
NC_046174.1	5561139	5621446	NC_046174.1:5561139-5621446	5608916	5609333	rnd-1_family-526	Unknown	417
NC_046174.1	5561139	5621446	NC_046174.1:5561139-5621446	5609753	5610119	rnd-5_family-1859	Unknown	366
NC_046174.1	5561139	5621446	NC_046174.1:5561139-5621446	5610159	5610254	rnd-5_family-1859	Unknown	95
NC_046174.1	5561139	5621446	NC_046174.1:5561139-5621446	5610268	5610340	rnd-1_family-554	DNA/Merlin	72
NC_046174.1	5561139	5621446	NC_046174.1:5561139-5621446	5610606	5610945	rnd-3_family-92	Unknown	339
NC_046174.1	5561139	5621446	NC_046174.1:5561139-5621446	5611638	5611754	rnd-1_family-204	DNA/P	116
NC_046174.1	5561139	5621446	NC_046174.1:5561139-5621446	5611880	5612347	rnd-1_family-204	DNA/P	467
NC_046174.1	5561139	5621446	NC_046174.1:5561139-5621446	5612689	5613023	rnd-5_family-721	Unknown	334
NC_046174.1	5561139	5621446	NC_046174.1:5561139-5621446	5613043	5613157	rnd-5_family-721	Unknown	114
NC_046174.1	5561139	5621446	NC_046174.1:5561139-5621446	5613188	5613344	rnd-5_family-88	DNA/hAT-Ac	156
NC_046174.1	5561139	5621446	NC_046174.1:5561139-5621446	5614387	5614528	rnd-1_family-358	Unknown	141
NC_046174.1	5561139	5621446	NC_046174.1:5561139-5621446	5614579	5615017	rnd-5_family-878	Unknown	438
NC_046174.1	5561139	5621446	NC_046174.1:5561139-5621446	5615111	5615512	rnd-1_family-622	LINE/I-Jockey	401
NC_046174.1	5561139	5621446	NC_046174.1:5561139-5621446	5618146	5618245	P-1_Lgigantea	DNA/P	99
NC_046174.1	5561139	5621446	NC_046174.1:5561139-5621446	5618358	5618444	P-2_LMi	DNA/P	86
NC_046174.1	5561139	5621446	NC_046174.1:5561139-5621446	5620853	5621077	rnd-1_family-117	Unknown	224
NC_046174.1	5561139	5621446	NC_046174.1:5561139-5621446	5621337	5621425	DIRS-1_DPu	LTR/DIRS	88
NC_046174.1	5561139	5621446	NC_046174.1:5561139-5621446	5570221	5571864	rnd-5_family-72	LTR/Pao	1643
NC_046174.1	5623228	5647993	NC_046174.1:5623228-5647993	5623236	5623471	rnd-5_family-630	DNA/MULE	235
NC_046174.1	5623228	5647993	NC_046174.1:5623228-5647993	5623758	5623956	rnd-5_family-630	DNA/MULE	198
NC_046174.1	5623228	5647993	NC_046174.1:5623228-5647993	5628941	5629054	EnSpm-2_CGi	DNA/CMC-EnSpm	113
NC_046174.1	5623228	5647993	NC_046174.1:5623228-5647993	5629353	5629438	EnSpm-10_HM	DNA/CMC-EnSpm	85
NC_046174.1	5623228	5647993	NC_046174.1:5623228-5647993	5630491	5630834	rnd-1_family-36	DNA/CMC-EnSpm	343
NC_046174.1	5623228	5647993	NC_046174.1:5623228-5647993	5631034	5631104	rnd-1_family-350	Unknown	70
NC_046174.1	5623228	5647993	NC_046174.1:5623228-5647993	5631103	5631888	rnd-5_family-5550	LINE/R1	785
NC_046174.1	5623228	5647993	NC_046174.1:5623228-5647993	5632443	5632915	rnd-1_family-673	LTR/DIRS	472
NC_046174.1	5623228	5647993	NC_046174.1:5623228-5647993	5634471	5634905	ltr-1_family-207	LTR/Gypsy	434
NC_046174.1	5623228	5647993	NC_046174.1:5623228-5647993	5634888	5634940	ltr-1_family-207	LTR/Gypsy	52
NC_046174.1	5623228	5647993	NC_046174.1:5623228-5647993	5635131	5635871	rnd-1_family-54	Unknown	740
NC_046174.1	5623228	5647993	NC_046174.1:5623228-5647993	5637512	5637872	rnd-1_family-103	Unknown	360
NC_046174.1	5623228	5647993	NC_046174.1:5623228-5647993	5637998	5638241	DNA9-27_OS	DNA/MULE-MuDR	243
NC_046174.1	5623228	5647993	NC_046174.1:5623228-5647993	5639186	5639308	rnd-1_family-39	LTR/Pao	122
NC_046174.1	5623228	5647993	NC_046174.1:5623228-5647993	5639297	5639510	ltr-1_family-161	LTR/Unknown	213
NC_046174.1	5623228	5647993	NC_046174.1:5623228-5647993	5639511	5639612	rnd-1_family-19	Unknown	101
NC_046174.1	5623228	5647993	NC_046174.1:5623228-5647993	5639655	5639868	rnd-1_family-623	LTR/Gypsy	213
NC_046174.1	5623228	5647993	NC_046174.1:5623228-5647993	5639869	5640103	ltr-1_family-121	LTR/Unknown	234
NC_046174.1	5623228	5647993	NC_046174.1:5623228-5647993	5640108	5640933	ltr-1_family-120	LTR/Gypsy	825
NC_046174.1	5623228	5647993	NC_046174.1:5623228-5647993	5640932	5641295	ltr-1_family-168	LTR/Gypsy	363
NC_046174.1	5623228	5647993	NC_046174.1:5623228-5647993	5641299	5641403	rnd-5_family-1542	LTR/Gypsy	104
NC_046174.1	5623228	5647993	NC_046174.1:5623228-5647993	5641404	5642095	rnd-5_family-1542	LTR/Gypsy	691
NC_046174.1	5623228	5647993	NC_046174.1:5623228-5647993	5641985	5643000	rnd-1_family-37	LTR/Gypsy	1015
NC_046174.1	5623228	5647993	NC_046174.1:5623228-5647993	5643008	5644336	rnd-1_family-31	LTR/Gypsy	1328
NC_046174.1	5623228	5647993	NC_046174.1:5623228-5647993	5644337	5645504	rnd-5_family-882	LTR/Gypsy	1167
NC_046174.1	5623228	5647993	NC_046174.1:5623228-5647993	5645518	5646193	rnd-1_family-681	LTR/Gypsy	675
NC_046174.1	5623228	5647993	NC_046174.1:5623228-5647993	5646206	5646394	rnd-5_family-1544	Unknown	188
NC_046174.1	5623228	5647993	NC_046174.1:5623228-5647993	5646347	5647031	rnd-1_family-689	Unknown	684
NC_046174.1	5623228	5647993	NC_046174.1:5623228-5647993	5647049	5647286	ltr-1_family-121	LTR/Unknown	237
NC_046174.1	5623228	5647993	NC_046174.1:5623228-5647993	5647287	5647763	rnd-1_family-568	LTR/Gypsy	476
NC_046174.1	5623228	5647993	NC_046174.1:5623228-5647993	5647790	5648516	rnd-1_family-21	Unknown	203
NC_046174.1	5649486	5649968	NC_046174.1:5649486-5649968	5649416	5649574	rnd-1_family-553	Unknown	88
NC_046174.1	5649486	5649968	NC_046174.1:5649486-5649968	5649554	5649975	rnd-1_family-553	Unknown	414
NC_046174.1	5651618	5651784	NC_046174.1:5651618-5651784	5651198	5651875	rnd-1_family-210	DNA/hAT-Ac	166
NC_046174.1	5658004	5659283	NC_046174.1:5658004-5659283	5657983	5658140	rnd-1_family-597	Unknown	136
NC_046174.1	5658004	5659283	NC_046174.1:5658004-5659283	5658100	5658191	rnd-1_family-151	Unknown	91
NC_046174.1	5671338	5692790	NC_046174.1:5671338-5692790	5671283	5671700	rnd-1_family-5	Unknown	362
NC_046174.1	5671338	5692790	NC_046174.1:5671338-5692790	5671420	5671813	rnd-1_family-6	Unknown	393
NC_046174.1	5671338	5692790	NC_046174.1:5671338-5692790	5671807	5671965	rnd-1_family-10	Unknown	158
NC_046174.1	5671338	5692790	NC_046174.1:5671338-5692790	5671832	5672155	rnd-1_family-28	Unknown	323
NC_046174.1	5671338	5692790	NC_046174.1:5671338-5692790	5672160	5672229	rnd-1_family-693	Unknown	69
NC_046174.1	5671338	5692790	NC_046174.1:5671338-5692790	5672223	5672262	rnd-5_family-1939	Unknown	39
NC_046174.1	5671338	5692790	NC_046174.1:5671338-5692790	5672230	5672602	rnd-1_family-37	Unknown	372
NC_046174.1	5671338	5692790	NC_046174.1:5671338-5692790	5672603	5672633	rnd-1_family-693	Unknown	30
NC_046174.1	5671338	5692790	NC_046174.1:5671338-5692790	5672635	5673068	rnd-5_family-3409	Unknown	433
NC_046174.1	5671338	5692790	NC_046174.1:5671338-5692790	5673513	5673714	rnd-1_family-43	Unknown	201
NC_046174.1	5671338	5692790	NC_046174.1:5671338-5692790	5673751	5674213	ltr-1_family-181	LTR/Gypsy	462
NC_046174.1	5671338	5692790	NC_046174.1:5671338-5692790	5674273	5674678	rnd-1_family-584	Unknown	405
NC_046174.1	5671338	5692790	NC_046174.1:5671338-5692790	5675544	5675705	rnd-1_family-642	Unknown	161
NC_046174.1	5671338	5692790	NC_046174.1:5671338-5692790	5675977	5676063	rnd-1_family-298	LTR/Gypsy	86
NC_046174.1	5671338	5692790	NC_046174.1:5671338-5692790	5676066	5676410	rnd-1_family-74	LTR/Gypsy	344
NC_046174.1	5671338	5692790	NC_046174.1:5671338-5692790	5676416	5676609	rnd-1_family-310	Unknown	193
NC_046174.1	5671338	5692790	NC_046174.1:5671338-5692790	5676663	5676776	rnd-1_family-469	Unknown	113
NC_046174.1	5671338	5692790	NC_046174.1:5671338-5692790	5677063	5677643	rnd-5_family-2568	Unknown	580
NC_046174.1	5671338	5692790	NC_046174.1:5671338-5692790	5678064	5678119	rnd-1_family-706	Unknown	55
NC_046174.1	5671338	5692790	NC_046174.1:5671338-5692790	5678547	5678664	rnd-1_family-412	Unknown	117
NC_046174.1	5671338	5692790	NC_046174.1:5671338-5692790	5678981	5679930	rnd-1_family-222	LTR/DIRS	949
NC_046174.1	5671338	5692790	NC_046174.1:5671338-5692790	5680250	5680491	DIRS-6_DPu	LTR/DIRS	241
NC_046174.1	5671338	5692790	NC_046174.1:5671338-5692790	5681063	5681390	ltr-1_family-43	LTR/Gypsy	327
NC_046174.1	5671338	5692790	NC_046174.1:5671338-5692790	5681410	5681911	ltr-1_family-43	LTR/Gypsy	501
NC_046174.1	5671338	5692790	NC_046174.1:5671338-5692790	5681951	5682504	ltr-1_family-43	LTR/Gypsy	553
NC_046174.1	5671338	5692790	NC_046174.1:5671338-5692790	5683883	5684274	Mariner-8_LCh	DNA/TcMar-Tc1	391
NC_046174.1	5671338	5692790	NC_046174.1:5671338-5692790	5686263	5686566	rnd-5_family-714	LTR/Gypsy	303
NC_046174.1	5671338	5692790	NC_046174.1:5671338-5692790	5686597	5687229	rnd-1_family-103	Unknown	632
NC_046174.1	5671338	5692790	NC_046174.1:5671338-5692790	5687205	5687432	rnd-1_family-126	Unknown	227
NC_046174.1	5671338	5692790	NC_046174.1:5671338-5692790	5687433	5693227	rnd-1_family-43	LTR/Gypsy	5357
NC_046174.1	5694244	5724782	NC_046174.1:5694244-5724782	5694032	5694627	rnd-1_family-78	Unknown	383
NC_046174.1	5694244	5724782	NC_046174.1:5694244-5724782	5694639	5695202	rnd-1_family-498	LTR/Gypsy	563
NC_046174.1	5694244	5724782	NC_046174.1:5694244-5724782	5695203	5695764	rnd-1_family-510	LTR/Gypsy	561
NC_046174.1	5694244	5724782	NC_046174.1:5694244-5724782	5695765	5695916	rnd-1_family-708	Unknown	151
NC_046174.1	5694244	5724782	NC_046174.1:5694244-5724782	5695917	5696560	rnd-1_family-498	LTR/Gypsy	643
NC_046174.1	5694244	5724782	NC_046174.1:5694244-5724782	5696561	5696598	rnd-1_family-594	Unknown	37
NC_046174.1	5694244	5724782	NC_046174.1:5694244-5724782	5697183	5697747	rnd-4_family-354	LTR/Pao	564
NC_046174.1	5694244	5724782	NC_046174.1:5694244-5724782	5698723	5700102	rnd-4_family-354	LTR/Pao	1379
NC_046174.1	5694244	5724782	NC_046174.1:5694244-5724782	5700107	5700415	ltr-1_family-132	LTR/Pao	308
NC_046174.1	5694244	5724782	NC_046174.1:5694244-5724782	5700521	5700600	rnd-4_family-354	LTR/Pao	79
NC_046174.1	5694244	5724782	NC_046174.1:5694244-5724782	5700608	5701262	rnd-1_family-4	LTR/Gypsy	654
NC_046174.1	5694244	5724782	NC_046174.1:5694244-5724782	5701263	5701309	rnd-1_family-14	Unknown	46
NC_046174.1	5694244	5724782	NC_046174.1:5694244-5724782	5702255	5702642	ltr-1_family-207	LTR/Gypsy	387
NC_046174.1	5694244	5724782	NC_046174.1:5694244-5724782	5702643	5702861	rnd-1_family-59	Unknown	218
NC_046174.1	5694244	5724782	NC_046174.1:5694244-5724782	5703164	5703259	rnd-1_family-210	DNA/hAT-Ac	95
NC_046174.1	5694244	5724782	NC_046174.1:5694244-5724782	5704874	5705037	hAT-19_DR	DNA/hAT-Ac	163
NC_046174.1	5694244	5724782	NC_046174.1:5694244-5724782	5707245	5708075	rnd-4_family-899	LINE/I	830
NC_046174.1	5694244	5724782	NC_046174.1:5694244-5724782	5708544	5709874	rnd-5_family-1501	DNA/hAT-Tip100	1330
NC_046174.1	5694244	5724782	NC_046174.1:5694244-5724782	5710497	5710892	rnd-4_family-899	LINE/I	395
NC_046174.1	5694244	5724782	NC_046174.1:5694244-5724782	5711248	5711767	rnd-1_family-117	Unknown	519
NC_046174.1	5694244	5724782	NC_046174.1:5694244-5724782	5712109	5712251	rnd-5_family-2568	Unknown	142
NC_046174.1	5694244	5724782	NC_046174.1:5694244-5724782	5712317	5712411	rnd-5_family-3886	Unknown	94
NC_046174.1	5694244	5724782	NC_046174.1:5694244-5724782	5712776	5712871	rnd-1_family-210	DNA/hAT-Ac	95
NC_046174.1	5694244	5724782	NC_046174.1:5694244-5724782	5713172	5713392	rnd-1_family-59	Unknown	220
NC_046174.1	5694244	5724782	NC_046174.1:5694244-5724782	5713407	5713630	rnd-5_family-721	Unknown	223
NC_046174.1	5694244	5724782	NC_046174.1:5694244-5724782	5713699	5714455	rnd-5_family-24	Unknown	756
NC_046174.1	5694244	5724782	NC_046174.1:5694244-5724782	5715162	5715451	ltr-1_family-174	LTR/Unknown	289
NC_046174.1	5694244	5724782	NC_046174.1:5694244-5724782	5715457	5717144	ltr-1_family-175	LTR	1687
NC_046174.1	5694244	5724782	NC_046174.1:5694244-5724782	5717149	5717722	rnd-1_family-623	LTR/Gypsy	573
NC_046174.1	5694244	5724782	NC_046174.1:5694244-5724782	5718269	5718768	rnd-1_family-568	LTR/Gypsy	499
NC_046174.1	5694244	5724782	NC_046174.1:5694244-5724782	5718770	5720095	ltr-1_family-175	LTR	1325
NC_046174.1	5694244	5724782	NC_046174.1:5694244-5724782	5719739	5720568	rnd-1_family-386	LTR/Gypsy	829
NC_046174.1	5694244	5724782	NC_046174.1:5694244-5724782	5720569	5721226	rnd-1_family-24	LTR/Gypsy	657
NC_046174.1	5694244	5724782	NC_046174.1:5694244-5724782	5721221	5722405	rnd-1_family-29	LTR/Gypsy	1184
NC_046174.1	5694244	5724782	NC_046174.1:5694244-5724782	5722405	5723042	ltr-1_family-175	LTR	637
NC_046174.1	5694244	5724782	NC_046174.1:5694244-5724782	5723056	5723320	rnd-1_family-368	LTR/Gypsy	264
NC_046174.1	5694244	5724782	NC_046174.1:5694244-5724782	5723406	5723708	rnd-1_family-14	Unknown	302
NC_046174.1	5694244	5724782	NC_046174.1:5694244-5724782	5723717	5724490	rnd-1_family-74	LTR/Gypsy	773
NC_046174.1	5694244	5724782	NC_046174.1:5694244-5724782	5724492	5724583	rnd-1_family-14	Unknown	91
NC_046174.1	5694244	5724782	NC_046174.1:5694244-5724782	5724647	5724870	rnd-1_family-343	Unknown	135
NC_046174.1	5694244	5724782	NC_046174.1:5694244-5724782	5701310	5701889	rnd-5_family-566	LTR/Pao	579
NC_046174.1	5726967	5749868	NC_046174.1:5726967-5749868	5726734	5727367	rnd-1_family-103	Unknown	400
NC_046174.1	5726967	5749868	NC_046174.1:5726967-5749868	5727343	5727554	rnd-1_family-126	Unknown	211
NC_046174.1	5726967	5749868	NC_046174.1:5726967-5749868	5727557	5727882	rnd-5_family-458	LTR/Gypsy	325
NC_046174.1	5726967	5749868	NC_046174.1:5726967-5749868	5727990	5728494	rnd-1_family-74	LTR/Gypsy	504
NC_046174.1	5726967	5749868	NC_046174.1:5726967-5749868	5728496	5728601	rnd-5_family-2518	Unknown	105
NC_046174.1	5726967	5749868	NC_046174.1:5726967-5749868	5728604	5728844	rnd-1_family-254	Unknown	240
NC_046174.1	5726967	5749868	NC_046174.1:5726967-5749868	5728734	5729066	rnd-1_family-117	Unknown	332
NC_046174.1	5726967	5749868	NC_046174.1:5726967-5749868	5729081	5729953	rnd-5_family-3362	DNA/CMC-EnSpm	872
NC_046174.1	5726967	5749868	NC_046174.1:5726967-5749868	5733237	5733457	rnd-1_family-254	Unknown	220
NC_046174.1	5726967	5749868	NC_046174.1:5726967-5749868	5733463	5733597	rnd-5_family-2518	Unknown	134
NC_046174.1	5726967	5749868	NC_046174.1:5726967-5749868	5733600	5733731	rnd-1_family-13	Unknown	131
NC_046174.1	5726967	5749868	NC_046174.1:5726967-5749868	5733691	5733868	rnd-1_family-1	Unknown	177
NC_046174.1	5726967	5749868	NC_046174.1:5726967-5749868	5733865	5733944	rnd-1_family-456	Unknown	79
NC_046174.1	5726967	5749868	NC_046174.1:5726967-5749868	5734195	5734230	Copia-106_Mad-I	LTR/Copia	35
NC_046174.1	5726967	5749868	NC_046174.1:5726967-5749868	5734287	5734345	rnd-5_family-5148	Unknown	58
NC_046174.1	5726967	5749868	NC_046174.1:5726967-5749868	5734525	5734739	rnd-5_family-5148	Unknown	214
NC_046174.1	5726967	5749868	NC_046174.1:5726967-5749868	5734742	5734933	ltr-1_family-90	LTR/Unknown	191
NC_046174.1	5726967	5749868	NC_046174.1:5726967-5749868	5734934	5735301	rnd-5_family-5148	Unknown	367
NC_046174.1	5726967	5749868	NC_046174.1:5726967-5749868	5737278	5737768	rnd-1_family-153	Unknown	490
NC_046174.1	5726967	5749868	NC_046174.1:5726967-5749868	5737913	5737951	Mariner-51_HSal	DNA/TcMar-Tc1	38
NC_046174.1	5726967	5749868	NC_046174.1:5726967-5749868	5738061	5738139	Mariner-41_HMa	DNA/TcMar-Tc1	78
NC_046174.1	5726967	5749868	NC_046174.1:5726967-5749868	5738197	5738331	Tc1-5_AFC	DNA/TcMar-Tc1	134
NC_046174.1	5726967	5749868	NC_046174.1:5726967-5749868	5738332	5738451	Mariner-11_DRh	DNA/TcMar-Tc1	119
NC_046174.1	5726967	5749868	NC_046174.1:5726967-5749868	5738452	5738555	Tc1-5_AFC	DNA/TcMar-Tc1	103
NC_046174.1	5726967	5749868	NC_046174.1:5726967-5749868	5739137	5739231	rnd-1_family-153	Unknown	94
NC_046174.1	5726967	5749868	NC_046174.1:5726967-5749868	5739224	5739366	ltr-1_family-207	LTR/Gypsy	142
NC_046174.1	5726967	5749868	NC_046174.1:5726967-5749868	5739349	5739418	ltr-1_family-207	LTR/Gypsy	69
NC_046174.1	5726967	5749868	NC_046174.1:5726967-5749868	5739420	5739486	ltr-1_family-207	LTR/Gypsy	66
NC_046174.1	5726967	5749868	NC_046174.1:5726967-5749868	5740467	5740611	EnSpm-2_HM	DNA/CMC-EnSpm	144
NC_046174.1	5726967	5749868	NC_046174.1:5726967-5749868	5740950	5740995	EnSpm-9_HM	DNA/CMC-EnSpm	45
NC_046174.1	5726967	5749868	NC_046174.1:5726967-5749868	5745694	5748043	Sola2-1_DPu	DNA/Sola-2	2349
NC_046174.1	5726967	5749868	NC_046174.1:5726967-5749868	5748062	5748515	rnd-1_family-120	Unknown	453
NC_046174.1	5726967	5749868	NC_046174.1:5726967-5749868	5748515	5749646	Sola2-1_DPu	DNA/Sola-2	1131
NC_046174.1	5726967	5749868	NC_046174.1:5726967-5749868	5749649	5749768	rnd-1_family-48	Unknown	119
NC_046174.1	5726967	5749868	NC_046174.1:5726967-5749868	5749768	5749947	rnd-1_family-21	Unknown	100
NC_046174.1	5755444	5756021	NC_046174.1:5755444-5756021	5755288	5755686	rnd-1_family-37	Unknown	242
NC_046174.1	5758343	5800824	NC_046174.1:5758343-5800824	5758327	5758799	rnd-1_family-17	Unknown	456
NC_046174.1	5758343	5800824	NC_046174.1:5758343-5800824	5759142	5759352	rnd-5_family-4160	DNA/hAT-Ac	210
NC_046174.1	5758343	5800824	NC_046174.1:5758343-5800824	5759411	5759467	AeHerves2	DNA/hAT-Ac	56
NC_046174.1	5758343	5800824	NC_046174.1:5758343-5800824	5759635	5759737	rnd-5_family-4160	DNA/hAT-Ac	102
NC_046174.1	5758343	5800824	NC_046174.1:5758343-5800824	5759979	5760035	rnd-1_family-450	DNA/CMC-EnSpm	56
NC_046174.1	5758343	5800824	NC_046174.1:5758343-5800824	5760031	5760457	rnd-1_family-586	Unknown	426
NC_046174.1	5758343	5800824	NC_046174.1:5758343-5800824	5763141	5763221	rnd-5_family-921	LTR/Copia	80
NC_046174.1	5758343	5800824	NC_046174.1:5758343-5800824	5763655	5763905	rnd-1_family-37	Unknown	250
NC_046174.1	5758343	5800824	NC_046174.1:5758343-5800824	5763883	5763955	rnd-1_family-292	Unknown	72
NC_046174.1	5758343	5800824	NC_046174.1:5758343-5800824	5763957	5764001	rnd-1_family-693	Unknown	44
NC_046174.1	5758343	5800824	NC_046174.1:5758343-5800824	5764002	5764318	rnd-5_family-3409	Unknown	316
NC_046174.1	5758343	5800824	NC_046174.1:5758343-5800824	5764517	5765245	rnd-5_family-24	Unknown	728
NC_046174.1	5758343	5800824	NC_046174.1:5758343-5800824	5765314	5765535	rnd-5_family-721	Unknown	221
NC_046174.1	5758343	5800824	NC_046174.1:5758343-5800824	5765537	5765946	ltr-1_family-207	LTR/Gypsy	409
NC_046174.1	5758343	5800824	NC_046174.1:5758343-5800824	5770695	5771186	ltr-1_family-141	LTR/Gypsy	491
NC_046174.1	5758343	5800824	NC_046174.1:5758343-5800824	5771160	5771544	ltr-1_family-140	LTR/Unknown	384
NC_046174.1	5758343	5800824	NC_046174.1:5758343-5800824	5771692	5771948	rnd-1_family-434	Unknown	256
NC_046174.1	5758343	5800824	NC_046174.1:5758343-5800824	5771948	5772698	rnd-1_family-1	LINE/R2-NeSL	750
NC_046174.1	5758343	5800824	NC_046174.1:5758343-5800824	5772665	5772731	rnd-1_family-315	Unknown	66
NC_046174.1	5758343	5800824	NC_046174.1:5758343-5800824	5773235	5773271	rnd-1_family-4	Unknown	36
NC_046174.1	5758343	5800824	NC_046174.1:5758343-5800824	5773238	5773304	rnd-1_family-315	Unknown	66
NC_046174.1	5758343	5800824	NC_046174.1:5758343-5800824	5774107	5774170	hATm-48_HM	DNA/hAT-hATm	63
NC_046174.1	5758343	5800824	NC_046174.1:5758343-5800824	5774289	5774770	rnd-1_family-519	Unknown	481
NC_046174.1	5758343	5800824	NC_046174.1:5758343-5800824	5774754	5775081	rnd-1_family-143	Unknown	327
NC_046174.1	5758343	5800824	NC_046174.1:5758343-5800824	5775082	5775295	rnd-1_family-110	Unknown	213
NC_046174.1	5758343	5800824	NC_046174.1:5758343-5800824	5775302	5775451	rnd-5_family-2315	Unknown	149
NC_046174.1	5758343	5800824	NC_046174.1:5758343-5800824	5775455	5775693	rnd-1_family-212	Unknown	238
NC_046174.1	5758343	5800824	NC_046174.1:5758343-5800824	5775682	5776251	rnd-1_family-399	Unknown	569
NC_046174.1	5758343	5800824	NC_046174.1:5758343-5800824	5776249	5776456	rnd-2_family-42	Unknown	207
NC_046174.1	5758343	5800824	NC_046174.1:5758343-5800824	5776467	5777264	rnd-5_family-2315	Unknown	797
NC_046174.1	5758343	5800824	NC_046174.1:5758343-5800824	5777271	5777410	rnd-1_family-507	Unknown	139
NC_046174.1	5758343	5800824	NC_046174.1:5758343-5800824	5778046	5778856	rnd-1_family-74	LTR/Gypsy	810
NC_046174.1	5758343	5800824	NC_046174.1:5758343-5800824	5779082	5779315	ltr-1_family-121	LTR/Unknown	233
NC_046174.1	5758343	5800824	NC_046174.1:5758343-5800824	5779382	5782144	ltr-1_family-168	LTR/Gypsy	2762
NC_046174.1	5758343	5800824	NC_046174.1:5758343-5800824	5782138	5782287	rnd-1_family-681	LTR/Gypsy	149
NC_046174.1	5758343	5800824	NC_046174.1:5758343-5800824	5782289	5782522	rnd-5_family-1544	Unknown	233
NC_046174.1	5758343	5800824	NC_046174.1:5758343-5800824	5782525	5783305	rnd-1_family-689	Unknown	780
NC_046174.1	5758343	5800824	NC_046174.1:5758343-5800824	5786734	5786838	Clu-186_AG	DNA/Zator	104
NC_046174.1	5758343	5800824	NC_046174.1:5758343-5800824	5788445	5788782	rnd-5_family-1340	Unknown	337
NC_046174.1	5758343	5800824	NC_046174.1:5758343-5800824	5788815	5789239	rnd-5_family-1496	DNA/hAT-Ac	424
NC_046174.1	5758343	5800824	NC_046174.1:5758343-5800824	5790074	5790446	ltr-1_family-88	LTR/Unknown	372
NC_046174.1	5758343	5800824	NC_046174.1:5758343-5800824	5790449	5791392	ltr-1_family-89	LTR/Gypsy	943
NC_046174.1	5758343	5800824	NC_046174.1:5758343-5800824	5791291	5791399	rnd-1_family-41	Unknown	108
NC_046174.1	5758343	5800824	NC_046174.1:5758343-5800824	5791400	5791781	ltr-1_family-88	LTR/Unknown	381
NC_046174.1	5758343	5800824	NC_046174.1:5758343-5800824	5792428	5792733	rnd-1_family-105	Unknown	305
NC_046174.1	5758343	5800824	NC_046174.1:5758343-5800824	5793038	5793140	rnd-1_family-507	Unknown	102
NC_046174.1	5758343	5800824	NC_046174.1:5758343-5800824	5793144	5793572	rnd-5_family-2315	Unknown	428
NC_046174.1	5758343	5800824	NC_046174.1:5758343-5800824	5793573	5794019	rnd-1_family-161	Unknown	446
NC_046174.1	5758343	5800824	NC_046174.1:5758343-5800824	5793634	5794200	rnd-1_family-83	Unknown	566
NC_046174.1	5758343	5800824	NC_046174.1:5758343-5800824	5794199	5794335	rnd-1_family-85	Unknown	136
NC_046174.1	5758343	5800824	NC_046174.1:5758343-5800824	5794324	5794511	rnd-1_family-64	Unknown	187
NC_046174.1	5758343	5800824	NC_046174.1:5758343-5800824	5794508	5794663	rnd-1_family-85	Unknown	155
NC_046174.1	5758343	5800824	NC_046174.1:5758343-5800824	5795868	5796024	rnd-1_family-210	DNA/hAT-Ac	156
NC_046174.1	5758343	5800824	NC_046174.1:5758343-5800824	5796205	5796356	rnd-1_family-59	Unknown	151
NC_046174.1	5758343	5800824	NC_046174.1:5758343-5800824	5796361	5796830	rnd-5_family-3886	Unknown	469
NC_046174.1	5758343	5800824	NC_046174.1:5758343-5800824	5796869	5797559	rnd-5_family-3886	Unknown	690
NC_046174.1	5758343	5800824	NC_046174.1:5758343-5800824	5799016	5799183	rnd-5_family-3886	Unknown	167
NC_046174.1	5758343	5800824	NC_046174.1:5758343-5800824	5799236	5799383	rnd-1_family-346	Unknown	147
NC_046174.1	5758343	5800824	NC_046174.1:5758343-5800824	5799410	5799422	rnd-5_family-789	Unknown	12
NC_046174.1	5758343	5800824	NC_046174.1:5758343-5800824	5799423	5799495	rnd-1_family-665	LTR/Copia	72
NC_046174.1	5758343	5800824	NC_046174.1:5758343-5800824	5799497	5799643	rnd-1_family-499	Unknown	146
NC_046174.1	5758343	5800824	NC_046174.1:5758343-5800824	5799570	5799679	rnd-1_family-95	Unknown	109
NC_046174.1	5758343	5800824	NC_046174.1:5758343-5800824	5800099	5800712	rnd-1_family-4	LTR/Gypsy	613
NC_046174.1	5758343	5800824	NC_046174.1:5758343-5800824	5783335	5783566	ltr-1_family-121	LTR/Unknown	231
NC_046174.1	5758343	5800824	NC_046174.1:5758343-5800824	5799712	5800030	rnd-1_family-77	Unknown	318
NC_046174.1	5758343	5800824	NC_046174.1:5758343-5800824	5766290	5770389	Sola2-1_DPu	DNA/Sola-2	4099
NC_046174.1	5801846	5832130	NC_046174.1:5801846-5832130	5801921	5802366	rnd-1_family-33	Unknown	445
NC_046174.1	5801846	5832130	NC_046174.1:5801846-5832130	5804303	5804373	hAT-51_HM	DNA/hAT-Tip100	70
NC_046174.1	5801846	5832130	NC_046174.1:5801846-5832130	5804555	5804688	ltr-1_family-43	LTR/Gypsy	133
NC_046174.1	5801846	5832130	NC_046174.1:5801846-5832130	5809518	5809579	BrapV	LTR/Caulimovirus	61
NC_046174.1	5801846	5832130	NC_046174.1:5801846-5832130	5811919	5812395	rnd-1_family-662	Unknown	476
NC_046174.1	5801846	5832130	NC_046174.1:5801846-5832130	5812754	5812837	ltr-1_family-43	LTR/Gypsy	83
NC_046174.1	5801846	5832130	NC_046174.1:5801846-5832130	5812877	5814553	hAT-51_HM	DNA/hAT-Tip100	1676
NC_046174.1	5801846	5832130	NC_046174.1:5801846-5832130	5814562	5814998	hAT-51_HM	DNA/hAT-Tip100	436
NC_046174.1	5801846	5832130	NC_046174.1:5801846-5832130	5815338	5815443	hAT-51_HM	DNA/hAT-Tip100	105
NC_046174.1	5801846	5832130	NC_046174.1:5801846-5832130	5816690	5816831	rnd-1_family-105	Unknown	141
NC_046174.1	5801846	5832130	NC_046174.1:5801846-5832130	5817947	5818023	Mariner-8_DBp	DNA/TcMar-Tc1	76
NC_046174.1	5801846	5832130	NC_046174.1:5801846-5832130	5818353	5818477	rnd-1_family-105	Unknown	124
NC_046174.1	5801846	5832130	NC_046174.1:5801846-5832130	5820301	5820554	ltr-1_family-36	LTR/Pao	253
NC_046174.1	5801846	5832130	NC_046174.1:5801846-5832130	5820719	5822979	ltr-1_family-36	LTR/Pao	2260
NC_046174.1	5801846	5832130	NC_046174.1:5801846-5832130	5822972	5826995	ltr-1_family-41	LTR/Gypsy	4023
NC_046174.1	5801846	5832130	NC_046174.1:5801846-5832130	5826994	5827363	ltr-1_family-41	LTR/Gypsy	369
NC_046174.1	5801846	5832130	NC_046174.1:5801846-5832130	5827364	5827644	ltr-1_family-1	LTR/Unknown	280
NC_046174.1	5801846	5832130	NC_046174.1:5801846-5832130	5827721	5827950	ltr-1_family-36	LTR/Pao	229
NC_046174.1	5801846	5832130	NC_046174.1:5801846-5832130	5827951	5828194	ltr-1_family-36	LTR/Pao	243
NC_046174.1	5801846	5832130	NC_046174.1:5801846-5832130	5828192	5828626	rnd-5_family-17	DNA/Zisupton	434
NC_046174.1	5801846	5832130	NC_046174.1:5801846-5832130	5828980	5829629	rnd-5_family-17	DNA/Zisupton	649
NC_046174.1	5801846	5832130	NC_046174.1:5801846-5832130	5829732	5829817	rnd-5_family-598	LTR/Pao	85
NC_046174.1	5801846	5832130	NC_046174.1:5801846-5832130	5829896	5830163	rnd-1_family-249	RC/Helitron	267
NC_046174.1	5801846	5832130	NC_046174.1:5801846-5832130	5830325	5830544	ltr-1_family-70	LTR/Unknown	219
NC_046174.1	5801846	5832130	NC_046174.1:5801846-5832130	5830373	5830544	rnd-5_family-415	Unknown	171
NC_046174.1	5801846	5832130	NC_046174.1:5801846-5832130	5830545	5832164	ltr-1_family-71	LTR/Gypsy	1585
NC_046174.1	5834394	5856537	NC_046174.1:5834394-5856537	5834376	5834402	rnd-1_family-271	LTR/Gypsy	8
NC_046174.1	5834394	5856537	NC_046174.1:5834394-5856537	5834403	5834733	rnd-1_family-500	LTR/Gypsy	330
NC_046174.1	5834394	5856537	NC_046174.1:5834394-5856537	5834734	5835708	rnd-1_family-271	LTR/Gypsy	974
NC_046174.1	5834394	5856537	NC_046174.1:5834394-5856537	5835709	5835746	rnd-1_family-4	LTR/Gypsy	37
NC_046174.1	5834394	5856537	NC_046174.1:5834394-5856537	5835884	5835925	rnd-5_family-7928	LTR/Gypsy	41
NC_046174.1	5834394	5856537	NC_046174.1:5834394-5856537	5835926	5835974	rnd-1_family-271	LTR/Gypsy	48
NC_046174.1	5834394	5856537	NC_046174.1:5834394-5856537	5836380	5836597	rnd-5_family-8040	DNA/hAT-Ac	217
NC_046174.1	5834394	5856537	NC_046174.1:5834394-5856537	5836765	5837540	rnd-1_family-202	LTR/Ngaro	775
NC_046174.1	5834394	5856537	NC_046174.1:5834394-5856537	5837146	5838923	rnd-1_family-288	LTR/Gypsy	1777
NC_046174.1	5834394	5856537	NC_046174.1:5834394-5856537	5838928	5839212	rnd-5_family-434	Unknown	284
NC_046174.1	5834394	5856537	NC_046174.1:5834394-5856537	5839216	5840239	rnd-1_family-549	Unknown	1023
NC_046174.1	5834394	5856537	NC_046174.1:5834394-5856537	5840206	5840787	rnd-1_family-532	Unknown	581
NC_046174.1	5834394	5856537	NC_046174.1:5834394-5856537	5840796	5841232	ltr-1_family-71	LTR/Gypsy	436
NC_046174.1	5834394	5856537	NC_046174.1:5834394-5856537	5841233	5841452	ltr-1_family-70	LTR/Unknown	219
NC_046174.1	5834394	5856537	NC_046174.1:5834394-5856537	5842289	5842465	Harbinger-3_LMi	DNA/PIF-Harbinger	176
NC_046174.1	5834394	5856537	NC_046174.1:5834394-5856537	5844816	5845559	rnd-5_family-2505	DNA/TcMar-Fot1	743
NC_046174.1	5834394	5856537	NC_046174.1:5834394-5856537	5845571	5845615	rnd-1_family-406	Unknown	44
NC_046174.1	5834394	5856537	NC_046174.1:5834394-5856537	5845616	5845974	rnd-1_family-340	Unknown	358
NC_046174.1	5834394	5856537	NC_046174.1:5834394-5856537	5845976	5846187	rnd-1_family-406	Unknown	211
NC_046174.1	5834394	5856537	NC_046174.1:5834394-5856537	5846192	5846778	rnd-5_family-2505	DNA/TcMar-Fot1	586
NC_046174.1	5834394	5856537	NC_046174.1:5834394-5856537	5846795	5847190	rnd-1_family-697	Unknown	395
NC_046174.1	5834394	5856537	NC_046174.1:5834394-5856537	5847208	5847261	rnd-1_family-76	Unknown	53
NC_046174.1	5834394	5856537	NC_046174.1:5834394-5856537	5847303	5847433	rnd-1_family-76	Unknown	130
NC_046174.1	5834394	5856537	NC_046174.1:5834394-5856537	5847327	5847449	ltr-1_family-199	LTR/Unknown	122
NC_046174.1	5834394	5856537	NC_046174.1:5834394-5856537	5848335	5848872	rnd-4_family-1528	LINE/I	537
NC_046174.1	5834394	5856537	NC_046174.1:5834394-5856537	5850351	5850521	rnd-1_family-175	DNA/TcMar-Tc1	170
NC_046174.1	5834394	5856537	NC_046174.1:5834394-5856537	5850508	5850608	rnd-1_family-170	Unknown	100
NC_046174.1	5834394	5856537	NC_046174.1:5834394-5856537	5850968	5851080	rnd-1_family-547	LTR/DIRS	112
NC_046174.1	5834394	5856537	NC_046174.1:5834394-5856537	5851717	5852055	rnd-1_family-673	LTR/DIRS	338
NC_046174.1	5834394	5856537	NC_046174.1:5834394-5856537	5852172	5853110	rnd-1_family-251	LTR/DIRS	938
NC_046174.1	5834394	5856537	NC_046174.1:5834394-5856537	5853319	5853481	rnd-1_family-627	Unknown	162
NC_046174.1	5834394	5856537	NC_046174.1:5834394-5856537	5855472	5855651	hATm-49_HM	DNA/hAT-hATm	179
NC_046174.1	5834394	5856537	NC_046174.1:5834394-5856537	5848877	5850037	rnd-5_family-1538	LTR/Pao	1160
NC_046174.1	5857729	5869158	NC_046174.1:5857729-5869158	5857768	5858074	ltr-1_family-51	LTR/Gypsy	306
NC_046174.1	5857729	5869158	NC_046174.1:5857729-5869158	5858451	5858689	ltr-1_family-36	LTR/Pao	238
NC_046174.1	5857729	5869158	NC_046174.1:5857729-5869158	5858817	5858877	RTE-18_Hmel_A	LINE/RTE	60
NC_046174.1	5857729	5869158	NC_046174.1:5857729-5869158	5859490	5859942	rnd-4_family-354	LTR/Pao	452
NC_046174.1	5857729	5869158	NC_046174.1:5857729-5869158	5860903	5861837	rnd-1_family-316	Unknown	934
NC_046174.1	5857729	5869158	NC_046174.1:5857729-5869158	5861518	5862026	rnd-1_family-133	Unknown	508
NC_046174.1	5857729	5869158	NC_046174.1:5857729-5869158	5861974	5862037	rnd-1_family-133	Unknown	63
NC_046174.1	5857729	5869158	NC_046174.1:5857729-5869158	5862262	5862647	rnd-5_family-88	DNA/hAT-Ac	385
NC_046174.1	5857729	5869158	NC_046174.1:5857729-5869158	5865989	5866339	Academ-1_Dpulex	DNA/Academ-1	350
NC_046174.1	5857729	5869158	NC_046174.1:5857729-5869158	5866342	5866702	rnd-5_family-3498	Unknown	360
NC_046174.1	5857729	5869158	NC_046174.1:5857729-5869158	5866755	5867114	rnd-5_family-3498	Unknown	359
NC_046174.1	5857729	5869158	NC_046174.1:5857729-5869158	5867125	5867248	rnd-1_family-13	Unknown	123
NC_046174.1	5857729	5869158	NC_046174.1:5857729-5869158	5867663	5867793	rnd-1_family-170	Unknown	130
NC_046174.1	5857729	5869158	NC_046174.1:5857729-5869158	5867811	5867843	rnd-1_family-14	Unknown	32
NC_046174.1	5857729	5869158	NC_046174.1:5857729-5869158	5867859	5868123	rnd-1_family-14	Unknown	264
NC_046174.1	5857729	5869158	NC_046174.1:5857729-5869158	5868130	5868168	rnd-1_family-10	Unknown	38
NC_046174.1	5857729	5869158	NC_046174.1:5857729-5869158	5868177	5869037	rnd-1_family-78	Unknown	860
NC_046174.1	5857729	5869158	NC_046174.1:5857729-5869158	5869035	5869080	rnd-1_family-6	Unknown	45
NC_046174.1	5857729	5869158	NC_046174.1:5857729-5869158	5869086	5869417	rnd-1_family-28	Unknown	72
NC_046174.1	5875639	5880053	NC_046174.1:5875639-5880053	5876498	5876521	rnd-1_family-0	Unknown	23
NC_046174.1	5875639	5880053	NC_046174.1:5875639-5880053	5876522	5876761	rnd-1_family-2	Unknown	239
NC_046174.1	5875639	5880053	NC_046174.1:5875639-5880053	5876612	5876842	rnd-1_family-2	Unknown	230
NC_046174.1	5875639	5880053	NC_046174.1:5875639-5880053	5876777	5877371	rnd-1_family-2	Unknown	594
NC_046174.1	5875639	5880053	NC_046174.1:5875639-5880053	5876843	5877122	rnd-1_family-0	Unknown	279
NC_046174.1	5875639	5880053	NC_046174.1:5875639-5880053	5877332	5877484	rnd-1_family-64	Unknown	152
NC_046174.1	5875639	5880053	NC_046174.1:5875639-5880053	5877499	5877570	rnd-1_family-196	Unknown	71
NC_046174.1	5875639	5880053	NC_046174.1:5875639-5880053	5877571	5877755	rnd-1_family-183	Unknown	184
NC_046174.1	5875639	5880053	NC_046174.1:5875639-5880053	5877756	5878067	rnd-1_family-196	Unknown	311
NC_046174.1	5875639	5880053	NC_046174.1:5875639-5880053	5877948	5878286	rnd-1_family-0	Unknown	338
NC_046174.1	5875639	5880053	NC_046174.1:5875639-5880053	5878288	5878361	rnd-4_family-441	Unknown	73
NC_046174.1	5875639	5880053	NC_046174.1:5875639-5880053	5878454	5878927	rnd-1_family-0	Unknown	473
NC_046174.1	5875639	5880053	NC_046174.1:5875639-5880053	5878928	5879246	rnd-1_family-2	Unknown	318
NC_046174.1	5875639	5880053	NC_046174.1:5875639-5880053	5879165	5879461	rnd-1_family-2	Unknown	296
NC_046174.1	5875639	5880053	NC_046174.1:5875639-5880053	5879401	5879660	rnd-1_family-2	Unknown	259
NC_046174.1	5875639	5880053	NC_046174.1:5875639-5880053	5879655	5879904	rnd-1_family-2	Unknown	249
NC_046174.1	5875639	5880053	NC_046174.1:5875639-5880053	5879888	5880076	rnd-1_family-2	Unknown	165
NC_046174.1	5875639	5880053	NC_046174.1:5875639-5880053	5879905	5880056	rnd-1_family-0	Unknown	148
NC_046174.1	5883444	5887888	NC_046174.1:5883444-5887888	5883522	5883851	rnd-1_family-285	Unknown	329
NC_046174.1	5883444	5887888	NC_046174.1:5883444-5887888	5883850	5884008	rnd-1_family-156	Unknown	158
NC_046174.1	5883444	5887888	NC_046174.1:5883444-5887888	5884556	5884678	rnd-1_family-262	SINE/ID	122
NC_046174.1	5883444	5887888	NC_046174.1:5883444-5887888	5885710	5885996	ltr-1_family-46	LTR/Unknown	286
NC_046174.1	5883444	5887888	NC_046174.1:5883444-5887888	5886419	5886582	rnd-5_family-3006	DNA/MULE-MuDR	163
NC_046174.1	5891454	5893553	NC_046174.1:5891454-5893553	5892088	5892618	rnd-5_family-202	Unknown	530
NC_046174.1	5891454	5893553	NC_046174.1:5891454-5893553	5892850	5893170	rnd-5_family-202	Unknown	320
NC_046174.1	5900335	5903449	NC_046174.1:5900335-5903449	5901681	5901814	rnd-1_family-419	Unknown	133
NC_046174.1	5900335	5903449	NC_046174.1:5900335-5903449	5901794	5902311	rnd-1_family-429	Unknown	517
NC_046174.1	5900335	5903449	NC_046174.1:5900335-5903449	5902548	5902621	rnd-1_family-419	Unknown	73
NC_046174.1	5904795	5906221	NC_046174.1:5904795-5906221	5905160	5905678	rnd-1_family-429	Unknown	518
NC_046174.1	5910087	5918039	NC_046174.1:5910087-5918039	5910319	5910585	ltr-1_family-56	LTR/Unknown	266
NC_046174.1	5910087	5918039	NC_046174.1:5910087-5918039	5910708	5911125	rnd-1_family-24	Unknown	417
NC_046174.1	5910087	5918039	NC_046174.1:5910087-5918039	5911371	5911533	rnd-1_family-675	LINE/R2-NeSL	162
NC_046174.1	5910087	5918039	NC_046174.1:5910087-5918039	5911529	5912027	rnd-1_family-23	LTR/Gypsy	498
NC_046174.1	5910087	5918039	NC_046174.1:5910087-5918039	5912028	5912408	ltr-1_family-88	LTR/Unknown	380
NC_046174.1	5910087	5918039	NC_046174.1:5910087-5918039	5912409	5912845	rnd-1_family-17	Unknown	436
NC_046174.1	5910087	5918039	NC_046174.1:5910087-5918039	5912846	5913028	ltr-1_family-3	LTR/Copia	182
NC_046174.1	5910087	5918039	NC_046174.1:5910087-5918039	5917338	5917520	ltr-1_family-3	LTR/Copia	182
NC_046174.1	5910087	5918039	NC_046174.1:5910087-5918039	5917521	5917795	rnd-1_family-17	Unknown	274
NC_046174.1	5910087	5918039	NC_046174.1:5910087-5918039	5913029	5917337	ltr-1_family-4	LTR/Copia	4308
NC_046174.1	5920696	5934377	NC_046174.1:5920696-5934377	5920988	5921125	rnd-1_family-210	DNA/hAT-Ac	137
NC_046174.1	5920696	5934377	NC_046174.1:5920696-5934377	5921181	5921192	rnd-1_family-210	DNA/hAT-Ac	11
NC_046174.1	5920696	5934377	NC_046174.1:5920696-5934377	5921185	5921307	rnd-1_family-446	Unknown	122
NC_046174.1	5920696	5934377	NC_046174.1:5920696-5934377	5922707	5922884	rnd-1_family-401	Unknown	177
NC_046174.1	5920696	5934377	NC_046174.1:5920696-5934377	5923954	5924255	rnd-1_family-26	Unknown	301
NC_046174.1	5920696	5934377	NC_046174.1:5920696-5934377	5924310	5924359	rnd-1_family-26	Unknown	49
NC_046174.1	5920696	5934377	NC_046174.1:5920696-5934377	5924318	5924585	rnd-1_family-267	Unknown	267
NC_046174.1	5920696	5934377	NC_046174.1:5920696-5934377	5924691	5924810	EnSpm-8_HM	DNA/CMC-EnSpm	119
NC_046174.1	5920696	5934377	NC_046174.1:5920696-5934377	5925064	5925444	ltr-1_family-88	LTR/Unknown	380
NC_046174.1	5920696	5934377	NC_046174.1:5920696-5934377	5925870	5926444	rnd-1_family-352	DNA/Sola-2	574
NC_046174.1	5920696	5934377	NC_046174.1:5920696-5934377	5930015	5930172	EnSpm-5_HM	DNA/CMC-EnSpm	157
NC_046174.1	5920696	5934377	NC_046174.1:5920696-5934377	5930349	5930506	rnd-1_family-8	LTR/Gypsy	157
NC_046174.1	5920696	5934377	NC_046174.1:5920696-5934377	5931394	5932011	rnd-1_family-1	Unknown	617
NC_046174.1	5920696	5934377	NC_046174.1:5920696-5934377	5932109	5932381	rnd-1_family-241	DNA/PIF-ISL2EU	272
NC_046174.1	5920696	5934377	NC_046174.1:5920696-5934377	5932382	5933011	rnd-1_family-266	Unknown	629
NC_046174.1	5920696	5934377	NC_046174.1:5920696-5934377	5933053	5933200	rnd-5_family-2067	Unknown	147
NC_046174.1	5920696	5934377	NC_046174.1:5920696-5934377	5933412	5933675	Copia-26_DPu-I	LTR/Copia	263
NC_046174.1	5920696	5934377	NC_046174.1:5920696-5934377	5933922	5934778	rnd-1_family-17	Unknown	455
NC_046174.1	5920696	5934377	NC_046174.1:5920696-5934377	5930824	5931387	rnd-5_family-7928	LTR/Gypsy	563
NC_046174.1	5936503	5939654	NC_046174.1:5936503-5939654	5936516	5936556	I_Ele28	LINE/I	40
NC_046174.1	5936503	5939654	NC_046174.1:5936503-5939654	5936680	5936939	Copia-26_DPu-I	LTR/Copia	259
NC_046174.1	5936503	5939654	NC_046174.1:5936503-5939654	5937063	5937947	Copia-26_DPu-I	LTR/Copia	884
NC_046174.1	5936503	5939654	NC_046174.1:5936503-5939654	5938406	5939818	Copia-26_DPu-I	LTR/Copia	1248
NC_046174.1	5940714	5943810	NC_046174.1:5940714-5943810	5940634	5940788	rnd-4_family-656	Unknown	74
NC_046174.1	5940714	5943810	NC_046174.1:5940714-5943810	5943566	5943881	rnd-1_family-29	LTR/Gypsy	244
NC_046174.1	5948058	5950839	NC_046174.1:5948058-5950839	5948005	5948202	rnd-1_family-706	Unknown	144
NC_046174.1	5948058	5950839	NC_046174.1:5948058-5950839	5948388	5948507	rnd-1_family-532	Unknown	119
NC_046174.1	5948058	5950839	NC_046174.1:5948058-5950839	5948485	5948978	rnd-1_family-628	Unknown	493
NC_046174.1	5948058	5950839	NC_046174.1:5948058-5950839	5948934	5948997	ltr-1_family-89	LTR/Gypsy	63
NC_046174.1	5948058	5950839	NC_046174.1:5948058-5950839	5948999	5949338	ltr-1_family-88	LTR/Unknown	339
NC_046174.1	5948058	5950839	NC_046174.1:5948058-5950839	5949451	5949665	rnd-1_family-21	Unknown	214
NC_046174.1	5948058	5950839	NC_046174.1:5948058-5950839	5949665	5950021	rnd-1_family-674	Unknown	356
NC_046174.1	5948058	5950839	NC_046174.1:5948058-5950839	5950109	5950348	rnd-1_family-140	Unknown	239
NC_046174.1	5948058	5950839	NC_046174.1:5948058-5950839	5950352	5950451	rnd-1_family-204	DNA/P	99
NC_046174.1	5948058	5950839	NC_046174.1:5948058-5950839	5950641	5950799	rnd-1_family-140	Unknown	158
NC_046174.1	5948058	5950839	NC_046174.1:5948058-5950839	5950698	5950870	rnd-1_family-408	Unknown	141
NC_046174.1	5961395	5965131	NC_046174.1:5961395-5965131	5961618	5961727	rnd-5_family-3185	Unknown	109
NC_046174.1	5961395	5965131	NC_046174.1:5961395-5965131	5962255	5963368	rnd-5_family-1501	DNA/hAT-Tip100	1113
NC_046174.1	5961395	5965131	NC_046174.1:5961395-5965131	5963780	5964017	rnd-5_family-1501	DNA/hAT-Tip100	237
NC_046174.1	5961395	5965131	NC_046174.1:5961395-5965131	5964336	5964366	rnd-1_family-168	Unknown	30
NC_046174.1	6025647	6027043	NC_046174.1:6025647-6027043	6025972	6026452	Sola2-5_LMi	DNA/Sola-2	480
NC_046174.1	6025647	6027043	NC_046174.1:6025647-6027043	6026513	6026600	Sola2-2_LSal	DNA/Sola-2	87
NC_046174.1	6025647	6027043	NC_046174.1:6025647-6027043	6026806	6027037	Sola2-6_HM	DNA/Sola-2	231
NC_046174.1	6028278	6032578	NC_046174.1:6028278-6032578	6028563	6028658	rnd-1_family-399	Unknown	95
NC_046174.1	6028278	6032578	NC_046174.1:6028278-6032578	6028661	6029319	rnd-1_family-143	Unknown	658
NC_046174.1	6028278	6032578	NC_046174.1:6028278-6032578	6029055	6029441	rnd-2_family-42	Unknown	386
NC_046174.1	6033616	6035943	NC_046174.1:6033616-6035943	6033908	6034104	rnd-5_family-1493	Unknown	196
NC_046174.1	6033616	6035943	NC_046174.1:6033616-6035943	6034101	6034429	rnd-1_family-1	Unknown	328
NC_046174.1	6033616	6035943	NC_046174.1:6033616-6035943	6034600	6034693	rnd-1_family-370	Unknown	93
NC_046174.1	6033616	6035943	NC_046174.1:6033616-6035943	6034715	6034892	rnd-1_family-1	Unknown	177
NC_046174.1	6033616	6035943	NC_046174.1:6033616-6035943	6035036	6035150	rnd-5_family-1274	Unknown	114
NC_046174.1	6033616	6035943	NC_046174.1:6033616-6035943	6035154	6035293	rnd-1_family-553	Unknown	139
NC_046174.1	6033616	6035943	NC_046174.1:6033616-6035943	6035302	6035472	rnd-1_family-553	Unknown	170
NC_046174.1	6033616	6035943	NC_046174.1:6033616-6035943	6035477	6035533	rnd-1_family-91	Unknown	56
NC_046174.1	6033616	6035943	NC_046174.1:6033616-6035943	6035534	6035571	rnd-1_family-138	Unknown	37
NC_046174.1	6033616	6035943	NC_046174.1:6033616-6035943	6035540	6035590	ltr-1_family-153	LTR/Unknown	50
NC_046174.1	6033616	6035943	NC_046174.1:6033616-6035943	6035599	6035676	rnd-4_family-745	Unknown	77
NC_046174.1	6033616	6035943	NC_046174.1:6033616-6035943	6035684	6036266	rnd-1_family-61	Unknown	259
NC_046174.1	6045098	6050078	NC_046174.1:6045098-6050078	6044801	6045335	rnd-1_family-8	LTR/Gypsy	237
NC_046174.1	6045098	6050078	NC_046174.1:6045098-6050078	6045393	6045571	rnd-5_family-1855	DNA/Academ-1	178
NC_046174.1	6045098	6050078	NC_046174.1:6045098-6050078	6046792	6047091	rnd-1_family-8	LTR/Gypsy	299
NC_046174.1	6045098	6050078	NC_046174.1:6045098-6050078	6047204	6047488	rnd-1_family-33	Unknown	284
NC_046174.1	6045098	6050078	NC_046174.1:6045098-6050078	6047551	6047698	rnd-1_family-32	Unknown	147
NC_046174.1	6045098	6050078	NC_046174.1:6045098-6050078	6047731	6047826	ltr-1_family-207	LTR/Gypsy	95
NC_046174.1	6045098	6050078	NC_046174.1:6045098-6050078	6047855	6047945	rnd-1_family-312	Unknown	90
NC_046174.1	6045098	6050078	NC_046174.1:6045098-6050078	6048060	6048211	rnd-1_family-266	Unknown	151
NC_046174.1	6045098	6050078	NC_046174.1:6045098-6050078	6048227	6048314	rnd-1_family-11	Unknown	87
NC_046174.1	6045098	6050078	NC_046174.1:6045098-6050078	6048318	6048466	rnd-1_family-269	Unknown	148
NC_046174.1	6045098	6050078	NC_046174.1:6045098-6050078	6048463	6048626	rnd-1_family-35	Unknown	163
NC_046174.1	6045098	6050078	NC_046174.1:6045098-6050078	6048483	6048781	rnd-1_family-35	Unknown	298
NC_046174.1	6045098	6050078	NC_046174.1:6045098-6050078	6048782	6049046	rnd-1_family-282	Unknown	264
NC_046174.1	6045098	6050078	NC_046174.1:6045098-6050078	6049313	6049410	ltr-1_family-207	LTR/Gypsy	97
NC_046174.1	6045098	6050078	NC_046174.1:6045098-6050078	6049418	6049530	rnd-1_family-264	Unknown	112
NC_046174.1	6045098	6050078	NC_046174.1:6045098-6050078	6049530	6049698	rnd-5_family-721	Unknown	168
NC_046174.1	6045098	6050078	NC_046174.1:6045098-6050078	6049709	6049817	rnd-1_family-138	Unknown	108
NC_046174.1	6045098	6050078	NC_046174.1:6045098-6050078	6049864	6050236	rnd-1_family-395	LTR/Gypsy	214
NC_046174.1	6051148	6055125	NC_046174.1:6051148-6055125	6051065	6051262	rnd-1_family-33	Unknown	114
NC_046174.1	6051148	6055125	NC_046174.1:6051148-6055125	6051324	6051399	rnd-4_family-54	Unknown	75
NC_046174.1	6051148	6055125	NC_046174.1:6051148-6055125	6051399	6051546	rnd-1_family-266	Unknown	147
NC_046174.1	6051148	6055125	NC_046174.1:6051148-6055125	6051562	6051652	rnd-1_family-11	Unknown	90
NC_046174.1	6051148	6055125	NC_046174.1:6051148-6055125	6051923	6052016	ltr-1_family-207	LTR/Gypsy	93
NC_046174.1	6051148	6055125	NC_046174.1:6051148-6055125	6052029	6052141	rnd-1_family-319	Unknown	112
NC_046174.1	6051148	6055125	NC_046174.1:6051148-6055125	6052826	6052888	rnd-1_family-658	Unknown	62
NC_046174.1	6051148	6055125	NC_046174.1:6051148-6055125	6052902	6053043	rnd-1_family-34	Unknown	141
NC_046174.1	6051148	6055125	NC_046174.1:6051148-6055125	6053074	6054630	rnd-4_family-2246	DNA/Zator	1556
NC_046174.1	6051148	6055125	NC_046174.1:6051148-6055125	6054707	6055249	Zator-1_PM	DNA/Zator	418
NC_046174.1	6056186	6059456	NC_046174.1:6056186-6059456	6057101	6057323	rnd-1_family-151	Unknown	222
NC_046174.1	6056186	6059456	NC_046174.1:6056186-6059456	6057347	6057402	rnd-5_family-4562	Unknown	55
NC_046174.1	6056186	6059456	NC_046174.1:6056186-6059456	6057849	6057976	rnd-1_family-583	LTR/Pao	127
NC_046174.1	6056186	6059456	NC_046174.1:6056186-6059456	6057977	6059801	rnd-1_family-326	LTR/Pao	1479
NC_046174.1	6060730	6062545	NC_046174.1:6060730-6062545	6060680	6061189	rnd-1_family-326	LTR/Pao	459
NC_046174.1	6060730	6062545	NC_046174.1:6060730-6062545	6061190	6061475	ltr-1_family-34	LTR/Copia	285
NC_046174.1	6060730	6062545	NC_046174.1:6060730-6062545	6061887	6062013	rnd-1_family-567	Unknown	126
NC_046174.1	6123193	6129679	NC_046174.1:6123193-6129679	6123154	6123304	ltr-1_family-13	LTR/Unknown	111
NC_046174.1	6123193	6129679	NC_046174.1:6123193-6129679	6126294	6126376	BEL-12_DPu-I	LTR/Pao	82
NC_046174.1	6123193	6129679	NC_046174.1:6123193-6129679	6126516	6126727	rnd-1_family-326	LTR/Pao	211
NC_046174.1	6123193	6129679	NC_046174.1:6123193-6129679	6126909	6127190	rnd-5_family-73	LTR/Pao	281
NC_046174.1	6123193	6129679	NC_046174.1:6123193-6129679	6127224	6127615	rnd-1_family-27	Unknown	391
NC_046174.1	6123193	6129679	NC_046174.1:6123193-6129679	6127669	6128869	rnd-1_family-295	LTR/Gypsy	1200
NC_046174.1	6123193	6129679	NC_046174.1:6123193-6129679	6128870	6129473	rnd-1_family-295	LTR/Gypsy	603
NC_046174.1	6123193	6129679	NC_046174.1:6123193-6129679	6129477	6129791	rnd-1_family-573	Unknown	202
NC_046174.1	6123193	6129679	NC_046174.1:6123193-6129679	6127614	6127668	rnd-1_family-295	LTR/Gypsy	54
NC_046174.1	6132660	6134023	NC_046174.1:6132660-6134023	6132533	6132810	rnd-1_family-80	Unknown	150
NC_046174.1	6132660	6134023	NC_046174.1:6132660-6134023	6133187	6133771	rnd-1_family-554	DNA/Merlin	584
NC_046174.1	6132660	6134023	NC_046174.1:6132660-6134023	6133772	6134277	rnd-1_family-200	Unknown	251
NC_046174.1	6135121	6143514	NC_046174.1:6135121-6143514	6142423	6142856	Sola2-3_DPu	DNA/Sola-2	433
NC_046174.1	6135121	6143514	NC_046174.1:6135121-6143514	6142857	6143768	rnd-1_family-8	LTR/Gypsy	657
NC_046174.1	6144857	6153422	NC_046174.1:6144857-6153422	6144543	6145432	Sola2-3_DPu	DNA/Sola-2	575
NC_046174.1	6144857	6153422	NC_046174.1:6144857-6153422	6145427	6145773	Sola2-3_DPu	DNA/Sola-2	346
NC_046174.1	6144857	6153422	NC_046174.1:6144857-6153422	6146759	6146912	DIRS-4_DPu	LTR/DIRS	153
NC_046174.1	6144857	6153422	NC_046174.1:6144857-6153422	6149149	6149309	rnd-5_family-1515	LTR/DIRS	160
NC_046174.1	6144857	6153422	NC_046174.1:6144857-6153422	6149592	6149675	DIRS-4_DPu	LTR/DIRS	83
NC_046174.1	6144857	6153422	NC_046174.1:6144857-6153422	6149662	6150151	Sola2-3_DPu	DNA/Sola-2	489
NC_046174.1	6144857	6153422	NC_046174.1:6144857-6153422	6150288	6150445	rnd-4_family-1801	LINE/L1-Tx1	157
NC_046174.1	6144857	6153422	NC_046174.1:6144857-6153422	6152183	6153454	rnd-4_family-1801	LINE/L1-Tx1	1239
NC_046174.1	6155323	6158775	NC_046174.1:6155323-6158775	6155188	6156443	rnd-5_family-2748	LINE/L1-Tx1	1120
NC_046174.1	6155323	6158775	NC_046174.1:6155323-6158775	6156696	6156868	rnd-1_family-528	Unknown	172
NC_046174.1	6155323	6158775	NC_046174.1:6155323-6158775	6156882	6157308	rnd-1_family-288	LTR/Gypsy	426
NC_046174.1	6155323	6158775	NC_046174.1:6155323-6158775	6157680	6158731	rnd-1_family-202	LTR/Ngaro	1051
NC_046174.1	6155323	6158775	NC_046174.1:6155323-6158775	6158732	6159098	rnd-1_family-286	Unknown	43
NC_046174.1	6160316	6161954	NC_046174.1:6160316-6161954	6160746	6161065	rnd-1_family-526	Unknown	319
NC_046174.1	6160316	6161954	NC_046174.1:6160316-6161954	6160223	6160532	rnd-1_family-120	Unknown	216
NC_046174.1	6163609	6164610	NC_046174.1:6163609-6164610	6164592	6164922	rnd-1_family-111	Unknown	18
NC_046174.1	6165730	6172990	NC_046174.1:6165730-6172990	6165934	6166047	rnd-1_family-282	Unknown	113
NC_046174.1	6165730	6172990	NC_046174.1:6165730-6172990	6167198	6167355	rnd-1_family-111	Unknown	157
NC_046174.1	6165730	6172990	NC_046174.1:6165730-6172990	6167358	6167621	BEL-4_DPu-LTR	LTR/Pao	263
NC_046174.1	6165730	6172990	NC_046174.1:6165730-6172990	6169200	6169526	ltr-1_family-158	LTR	326
NC_046174.1	6165730	6172990	NC_046174.1:6165730-6172990	6169601	6170018	ltr-1_family-158	LTR	417
NC_046174.1	6165730	6172990	NC_046174.1:6165730-6172990	6170024	6170437	ltr-1_family-158	LTR	413
NC_046174.1	6165730	6172990	NC_046174.1:6165730-6172990	6171090	6173024	BEL-4_DPu-I	LTR/Pao	1900
NC_046174.1	6174005	6176238	NC_046174.1:6174005-6176238	6173126	6175724	rnd-1_family-57	LTR/Pao	1719
NC_046174.1	6174005	6176238	NC_046174.1:6174005-6176238	6174113	6176411	rnd-1_family-58	LTR/Pao	2125
NC_046174.1	6186044	6189786	NC_046174.1:6186044-6189786	6186642	6188606	Gypsy-16_DPu-I	LTR/Gypsy	1964
NC_046174.1	6186044	6189786	NC_046174.1:6186044-6189786	6188607	6189227	ltr-1_family-32	LTR/Gypsy	620
NC_046174.1	6186044	6189786	NC_046174.1:6186044-6189786	6189228	6189272	Gypsy-16_DPu-I	LTR/Gypsy	44
NC_046174.1	6195664	6227962	NC_046174.1:6195664-6227962	6195646	6196392	ltr-1_family-14	LTR/Gypsy	728
NC_046174.1	6195664	6227962	NC_046174.1:6195664-6227962	6196299	6196711	rnd-5_family-140	Unknown	412
NC_046174.1	6195664	6227962	NC_046174.1:6195664-6227962	6196650	6196737	ltr-1_family-14	LTR/Gypsy	87
NC_046174.1	6195664	6227962	NC_046174.1:6195664-6227962	6196738	6196894	ltr-1_family-13	LTR/Unknown	156
NC_046174.1	6195664	6227962	NC_046174.1:6195664-6227962	6196984	6197194	rnd-1_family-37	Unknown	210
NC_046174.1	6195664	6227962	NC_046174.1:6195664-6227962	6197449	6197523	BEL-15_DPu-I	LTR/Pao	74
NC_046174.1	6195664	6227962	NC_046174.1:6195664-6227962	6198459	6198808	rnd-4_family-312	DNA/hAT-Ac	349
NC_046174.1	6195664	6227962	NC_046174.1:6195664-6227962	6198914	6199209	rnd-4_family-312	DNA/hAT-Ac	295
NC_046174.1	6195664	6227962	NC_046174.1:6195664-6227962	6200437	6200806	EnSpm-2_HM	DNA/CMC-EnSpm	369
NC_046174.1	6195664	6227962	NC_046174.1:6195664-6227962	6200939	6200992	EnSpm-6_HM	DNA/CMC-EnSpm	53
NC_046174.1	6195664	6227962	NC_046174.1:6195664-6227962	6202494	6202546	hAT-N46_DR	DNA/hAT-Tip100	52
NC_046174.1	6195664	6227962	NC_046174.1:6195664-6227962	6202885	6203727	rnd-5_family-1501	DNA/hAT-Tip100	842
NC_046174.1	6195664	6227962	NC_046174.1:6195664-6227962	6204268	6204611	ltr-1_family-153	LTR/Unknown	343
NC_046174.1	6195664	6227962	NC_046174.1:6195664-6227962	6204602	6205571	ltr-1_family-154	LTR/Gypsy	969
NC_046174.1	6195664	6227962	NC_046174.1:6195664-6227962	6205578	6205667	rnd-1_family-263	Unknown	89
NC_046174.1	6195664	6227962	NC_046174.1:6195664-6227962	6206266	6206456	rnd-1_family-250	Unknown	190
NC_046174.1	6195664	6227962	NC_046174.1:6195664-6227962	6206455	6206779	rnd-1_family-563	Unknown	324
NC_046174.1	6195664	6227962	NC_046174.1:6195664-6227962	6206932	6206987	rnd-5_family-5302	Unknown	55
NC_046174.1	6195664	6227962	NC_046174.1:6195664-6227962	6207033	6207413	ltr-1_family-88	LTR/Unknown	380
NC_046174.1	6195664	6227962	NC_046174.1:6195664-6227962	6207507	6207724	rnd-1_family-365	Unknown	217
NC_046174.1	6195664	6227962	NC_046174.1:6195664-6227962	6207729	6207924	rnd-5_family-5302	Unknown	195
NC_046174.1	6195664	6227962	NC_046174.1:6195664-6227962	6207927	6208400	rnd-1_family-263	Unknown	473
NC_046174.1	6195664	6227962	NC_046174.1:6195664-6227962	6208407	6209459	rnd-1_family-338	Unknown	1052
NC_046174.1	6195664	6227962	NC_046174.1:6195664-6227962	6209563	6210431	rnd-1_family-323	LTR/Gypsy	868
NC_046174.1	6195664	6227962	NC_046174.1:6195664-6227962	6210432	6213929	ltr-1_family-181	LTR/Gypsy	3497
NC_046174.1	6195664	6227962	NC_046174.1:6195664-6227962	6213933	6214261	rnd-5_family-1696	Unknown	328
NC_046174.1	6195664	6227962	NC_046174.1:6195664-6227962	6214114	6214276	ltr-1_family-181	LTR/Gypsy	162
NC_046174.1	6195664	6227962	NC_046174.1:6195664-6227962	6214277	6214636	rnd-1_family-278	LTR/Gypsy	359
NC_046174.1	6195664	6227962	NC_046174.1:6195664-6227962	6214632	6214817	rnd-1_family-64	Unknown	185
NC_046174.1	6195664	6227962	NC_046174.1:6195664-6227962	6214818	6215755	rnd-1_family-278	LTR/Gypsy	937
NC_046174.1	6195664	6227962	NC_046174.1:6195664-6227962	6217298	6218725	BEL-15_DPu-I	LTR/Pao	1427
NC_046174.1	6195664	6227962	NC_046174.1:6195664-6227962	6218714	6218871	BEL-15_DPu-I	LTR/Pao	157
NC_046174.1	6195664	6227962	NC_046174.1:6195664-6227962	6219019	6219133	rnd-1_family-37	Unknown	114
NC_046174.1	6195664	6227962	NC_046174.1:6195664-6227962	6219139	6219340	ltr-1_family-149	LTR/Gypsy	201
NC_046174.1	6195664	6227962	NC_046174.1:6195664-6227962	6219691	6220024	rnd-1_family-170	Unknown	333
NC_046174.1	6195664	6227962	NC_046174.1:6195664-6227962	6219693	6220087	rnd-1_family-175	DNA/TcMar-Tc1	394
NC_046174.1	6195664	6227962	NC_046174.1:6195664-6227962	6220282	6220295	HeT-A2_DVi	LINE/I-Jockey	13
NC_046174.1	6195664	6227962	NC_046174.1:6195664-6227962	6220296	6220527	ltr-1_family-121	LTR/Unknown	231
NC_046174.1	6195664	6227962	NC_046174.1:6195664-6227962	6220726	6220859	rnd-1_family-170	Unknown	133
NC_046174.1	6195664	6227962	NC_046174.1:6195664-6227962	6220875	6220931	rnd-1_family-34	Unknown	56
NC_046174.1	6195664	6227962	NC_046174.1:6195664-6227962	6220941	6221047	rnd-5_family-1642	LTR/Gypsy	106
NC_046174.1	6195664	6227962	NC_046174.1:6195664-6227962	6221269	6221296	Gypsy-614_AA-I	LTR/Gypsy	27
NC_046174.1	6195664	6227962	NC_046174.1:6195664-6227962	6221297	6221691	rnd-1_family-23	LTR/Gypsy	394
NC_046174.1	6195664	6227962	NC_046174.1:6195664-6227962	6227017	6228063	rnd-4_family-1528	LINE/I	945
NC_046174.1	6195664	6227962	NC_046174.1:6195664-6227962	6209524	6209562	ltr-1_family-94	LTR/Gypsy	38
NC_046174.1	6195664	6227962	NC_046174.1:6195664-6227962	6224520	6226809	rnd-4_family-1528	LINE/I	2289
NC_046174.1	6230046	6231819	NC_046174.1:6230046-6231819	6230171	6230565	rnd-5_family-995	DNA/TcMar-Tc1	394
NC_046174.1	6230046	6231819	NC_046174.1:6230046-6231819	6231224	6231276	rnd-5_family-995	DNA/TcMar-Tc1	52
NC_046174.1	6230046	6231819	NC_046174.1:6230046-6231819	6231387	6231558	ltr-1_family-207	LTR/Gypsy	171
NC_046174.1	6233360	6239383	NC_046174.1:6233360-6239383	6233057	6235498	ltr-1_family-87	LTR/Gypsy	2138
NC_046174.1	6233360	6239383	NC_046174.1:6233360-6239383	6235504	6236233	rnd-1_family-74	LTR/Gypsy	729
NC_046174.1	6233360	6239383	NC_046174.1:6233360-6239383	6236247	6236412	ltr-1_family-86	LTR/Unknown	165
NC_046174.1	6233360	6239383	NC_046174.1:6233360-6239383	6236413	6239528	ltr-1_family-87	LTR/Gypsy	2970
NC_046174.1	6244042	6266048	NC_046174.1:6244042-6266048	6244004	6244195	ltr-1_family-175	LTR	153
NC_046174.1	6244042	6266048	NC_046174.1:6244042-6266048	6244188	6244331	DIRS-1_DPu	LTR/DIRS	143
NC_046174.1	6244042	6266048	NC_046174.1:6244042-6266048	6244346	6244538	DIRS-1_DPu	LTR/DIRS	192
NC_046174.1	6244042	6266048	NC_046174.1:6244042-6266048	6245476	6245528	hAT-35_SSa	DNA/hAT-Ac	52
NC_046174.1	6244042	6266048	NC_046174.1:6244042-6266048	6246881	6249101	DIRS-1_DPu	LTR/DIRS	2220
NC_046174.1	6244042	6266048	NC_046174.1:6244042-6266048	6249102	6249129	DIRS-1_DPu	LTR/DIRS	27
NC_046174.1	6244042	6266048	NC_046174.1:6244042-6266048	6249353	6250702	rnd-5_family-458	LTR/Gypsy	1349
NC_046174.1	6244042	6266048	NC_046174.1:6244042-6266048	6250755	6250997	rnd-1_family-15	Unknown	242
NC_046174.1	6244042	6266048	NC_046174.1:6244042-6266048	6250998	6251076	rnd-1_family-103	Unknown	78
NC_046174.1	6244042	6266048	NC_046174.1:6244042-6266048	6251067	6251333	rnd-1_family-426	Unknown	266
NC_046174.1	6244042	6266048	NC_046174.1:6244042-6266048	6251334	6251476	rnd-1_family-228	LTR/Gypsy	142
NC_046174.1	6244042	6266048	NC_046174.1:6244042-6266048	6251675	6251910	ltr-1_family-121	LTR/Unknown	235
NC_046174.1	6244042	6266048	NC_046174.1:6244042-6266048	6253018	6253565	rnd-1_family-361	LTR/Gypsy	547
NC_046174.1	6244042	6266048	NC_046174.1:6244042-6266048	6253583	6253704	Gypsy-12_IS-I	LTR/Gypsy	121
NC_046174.1	6244042	6266048	NC_046174.1:6244042-6266048	6253899	6254351	rnd-1_family-364	LTR/Gypsy	452
NC_046174.1	6244042	6266048	NC_046174.1:6244042-6266048	6254343	6255029	Gypsy-4_DPu-I	LTR/Gypsy	686
NC_046174.1	6244042	6266048	NC_046174.1:6244042-6266048	6255478	6255537	Gypsy-4_DPu-I	LTR/Gypsy	59
NC_046174.1	6244042	6266048	NC_046174.1:6244042-6266048	6256000	6256369	Gypsy-4_DPu-I	LTR/Gypsy	369
NC_046174.1	6244042	6266048	NC_046174.1:6244042-6266048	6256370	6256525	rnd-1_family-301	LTR/Gypsy	155
NC_046174.1	6244042	6266048	NC_046174.1:6244042-6266048	6256602	6256704	rnd-1_family-301	LTR/Gypsy	102
NC_046174.1	6244042	6266048	NC_046174.1:6244042-6266048	6256781	6256932	ltr-1_family-207	LTR/Gypsy	151
NC_046174.1	6244042	6266048	NC_046174.1:6244042-6266048	6257740	6258569	ltr-1_family-168	LTR/Gypsy	829
NC_046174.1	6244042	6266048	NC_046174.1:6244042-6266048	6259288	6261810	ltr-1_family-168	LTR/Gypsy	2522
NC_046174.1	6244042	6266048	NC_046174.1:6244042-6266048	6261810	6262730	rnd-1_family-31	LTR/Gypsy	920
NC_046174.1	6244042	6266048	NC_046174.1:6244042-6266048	6262702	6262723	Gypsy-51_GR-I	LTR/Gypsy	21
NC_046174.1	6244042	6266048	NC_046174.1:6244042-6266048	6262724	6263886	rnd-5_family-882	LTR/Gypsy	1162
NC_046174.1	6244042	6266048	NC_046174.1:6244042-6266048	6263898	6264546	rnd-1_family-681	LTR/Gypsy	648
NC_046174.1	6244042	6266048	NC_046174.1:6244042-6266048	6264547	6264823	rnd-1_family-689	Unknown	276
NC_046174.1	6244042	6266048	NC_046174.1:6244042-6266048	6264822	6264863	rnd-1_family-689	Unknown	41
NC_046174.1	6244042	6266048	NC_046174.1:6244042-6266048	6265398	6266081	Gypsy-23_DPu-I	LTR/Gypsy	650
NC_046174.1	6268086	6268706	NC_046174.1:6268086-6268706	6266377	6268493	ltr-1_family-53	LTR/Copia	407
NC_046174.1	6268086	6268706	NC_046174.1:6268086-6268706	6268494	6271351	ltr-1_family-122	LTR/Copia	212
NC_046174.1	6270494	6270623	NC_046174.1:6270494-6270623	6268494	6271351	ltr-1_family-122	LTR/Copia	129
NC_046174.1	6271890	6287913	NC_046174.1:6271890-6287913	6271654	6271948	ltr-1_family-52	LTR/Unknown	58
NC_046174.1	6271890	6287913	NC_046174.1:6271890-6287913	6271949	6274064	rnd-5_family-1508	LTR/Gypsy	2115
NC_046174.1	6271890	6287913	NC_046174.1:6271890-6287913	6274669	6274987	ltr-1_family-34	LTR/Copia	318
NC_046174.1	6271890	6287913	NC_046174.1:6271890-6287913	6275754	6275871	rnd-1_family-26	Unknown	117
NC_046174.1	6271890	6287913	NC_046174.1:6271890-6287913	6276233	6276312	ltr-1_family-111	LTR/Gypsy	79
NC_046174.1	6271890	6287913	NC_046174.1:6271890-6287913	6276340	6276791	rnd-5_family-72	LTR/Pao	451
NC_046174.1	6271890	6287913	NC_046174.1:6271890-6287913	6276792	6276920	rnd-1_family-326	LTR/Pao	128
NC_046174.1	6271890	6287913	NC_046174.1:6271890-6287913	6276931	6277334	rnd-1_family-326	LTR/Pao	403
NC_046174.1	6271890	6287913	NC_046174.1:6271890-6287913	6277337	6277380	rnd-5_family-21	Unknown	43
NC_046174.1	6271890	6287913	NC_046174.1:6271890-6287913	6277382	6277859	rnd-1_family-616	LTR/Pao	477
NC_046174.1	6271890	6287913	NC_046174.1:6271890-6287913	6277861	6278349	rnd-1_family-24	Unknown	488
NC_046174.1	6271890	6287913	NC_046174.1:6271890-6287913	6278352	6278573	rnd-5_family-73	LTR/Pao	221
NC_046174.1	6271890	6287913	NC_046174.1:6271890-6287913	6279653	6279686	ltr-1_family-164	LTR/Pao	33
NC_046174.1	6271890	6287913	NC_046174.1:6271890-6287913	6280219	6280384	Sola2-1_DPu	DNA/Sola-2	165
NC_046174.1	6271890	6287913	NC_046174.1:6271890-6287913	6280434	6280569	Sola2-2_LHu	DNA/Sola-2	135
NC_046174.1	6271890	6287913	NC_046174.1:6271890-6287913	6280920	6281043	Sola2-5_LMi	DNA/Sola-2	123
NC_046174.1	6271890	6287913	NC_046174.1:6271890-6287913	6281026	6283027	rnd-4_family-1801	LINE/L1-Tx1	2001
NC_046174.1	6271890	6287913	NC_046174.1:6271890-6287913	6283036	6283226	rnd-4_family-1801	LINE/L1-Tx1	190
NC_046174.1	6271890	6287913	NC_046174.1:6271890-6287913	6283242	6283572	rnd-1_family-60	DNA/Maverick	330
NC_046174.1	6271890	6287913	NC_046174.1:6271890-6287913	6283571	6284118	rnd-1_family-60	DNA/Maverick	547
NC_046174.1	6271890	6287913	NC_046174.1:6271890-6287913	6284172	6284593	rnd-1_family-258	Unknown	421
NC_046174.1	6271890	6287913	NC_046174.1:6271890-6287913	6284743	6284771	Jockey-5_DTa	LINE/I-Jockey	28
NC_046174.1	6271890	6287913	NC_046174.1:6271890-6287913	6284887	6285422	rnd-1_family-60	DNA/Maverick	535
NC_046174.1	6271890	6287913	NC_046174.1:6271890-6287913	6285443	6285707	rnd-1_family-60	DNA/Maverick	264
NC_046174.1	6271890	6287913	NC_046174.1:6271890-6287913	6285700	6285787	rnd-1_family-189	Unknown	87
NC_046174.1	6271890	6287913	NC_046174.1:6271890-6287913	6285726	6286038	rnd-1_family-60	DNA/Maverick	312
NC_046174.1	6271890	6287913	NC_046174.1:6271890-6287913	6285947	6286062	rnd-1_family-189	Unknown	115
NC_046174.1	6271890	6287913	NC_046174.1:6271890-6287913	6286122	6286363	rnd-5_family-1538	LTR/Pao	241
NC_046174.1	6271890	6287913	NC_046174.1:6271890-6287913	6286361	6286571	ltr-1_family-162	LTR/Pao	210
NC_046174.1	6271890	6287913	NC_046174.1:6271890-6287913	6286572	6286668	ltr-1_family-162	LTR/Pao	96
NC_046174.1	6271890	6287913	NC_046174.1:6271890-6287913	6286645	6286675	DIRS-3_SK	LTR/DIRS	30
NC_046174.1	6271890	6287913	NC_046174.1:6271890-6287913	6286903	6287137	ltr-1_family-162	LTR/Pao	234
NC_046174.1	6271890	6287913	NC_046174.1:6271890-6287913	6287185	6287406	rnd-5_family-1538	LTR/Pao	221
NC_046174.1	6289231	6315314	NC_046174.1:6289231-6315314	6289525	6289858	rnd-1_family-671	Unknown	333
NC_046174.1	6289231	6315314	NC_046174.1:6289231-6315314	6291935	6292472	rnd-1_family-103	Unknown	537
NC_046174.1	6289231	6315314	NC_046174.1:6289231-6315314	6292411	6292494	ltr-1_family-207	LTR/Gypsy	83
NC_046174.1	6289231	6315314	NC_046174.1:6289231-6315314	6292483	6292543	ltr-1_family-200	LTR/Gypsy	60
NC_046174.1	6289231	6315314	NC_046174.1:6289231-6315314	6292544	6292772	rnd-1_family-237	Unknown	228
NC_046174.1	6289231	6315314	NC_046174.1:6289231-6315314	6292773	6292804	rnd-1_family-126	Unknown	31
NC_046174.1	6289231	6315314	NC_046174.1:6289231-6315314	6298432	6299024	rnd-1_family-23	LTR/Gypsy	592
NC_046174.1	6289231	6315314	NC_046174.1:6289231-6315314	6299183	6299264	Gypsy-71-I_ZM	LTR/Gypsy	81
NC_046174.1	6289231	6315314	NC_046174.1:6289231-6315314	6299346	6299439	ltr-1_family-207	LTR/Gypsy	93
NC_046174.1	6289231	6315314	NC_046174.1:6289231-6315314	6299457	6299690	rnd-5_family-379	LINE/I	233
NC_046174.1	6289231	6315314	NC_046174.1:6289231-6315314	6299722	6300133	rnd-5_family-995	DNA/TcMar-Tc1	411
NC_046174.1	6289231	6315314	NC_046174.1:6289231-6315314	6300162	6300419	rnd-5_family-995	DNA/TcMar-Tc1	257
NC_046174.1	6289231	6315314	NC_046174.1:6289231-6315314	6300457	6300749	rnd-5_family-995	DNA/TcMar-Tc1	292
NC_046174.1	6289231	6315314	NC_046174.1:6289231-6315314	6300983	6301180	Gypsy-16_DPu-LTR	LTR/Gypsy	197
NC_046174.1	6289231	6315314	NC_046174.1:6289231-6315314	6301190	6304291	Gypsy-16_DPu-I	LTR/Gypsy	3101
NC_046174.1	6289231	6315314	NC_046174.1:6289231-6315314	6304511	6304591	Gypsy-16_DPu-I	LTR/Gypsy	80
NC_046174.1	6289231	6315314	NC_046174.1:6289231-6315314	6304592	6304797	Gypsy-16_DPu-LTR	LTR/Gypsy	205
NC_046174.1	6289231	6315314	NC_046174.1:6289231-6315314	6304931	6305211	Gypsy-4_DPu-I	LTR/Gypsy	280
NC_046174.1	6289231	6315314	NC_046174.1:6289231-6315314	6305562	6305610	rnd-5_family-1508	LTR/Gypsy	48
NC_046174.1	6289231	6315314	NC_046174.1:6289231-6315314	6306060	6306128	rnd-5_family-458	LTR/Gypsy	68
NC_046174.1	6289231	6315314	NC_046174.1:6289231-6315314	6306587	6306692	Gypsy-4_DPu-I	LTR/Gypsy	105
NC_046174.1	6289231	6315314	NC_046174.1:6289231-6315314	6306902	6306938	Gypsy-4_DPu-I	LTR/Gypsy	36
NC_046174.1	6289231	6315314	NC_046174.1:6289231-6315314	6308183	6308571	ltr-1_family-61	LTR/Gypsy	388
NC_046174.1	6289231	6315314	NC_046174.1:6289231-6315314	6308713	6309487	rnd-1_family-361	LTR/Gypsy	774
NC_046174.1	6289231	6315314	NC_046174.1:6289231-6315314	6309684	6309903	ltr-1_family-70	LTR/Unknown	219
NC_046174.1	6289231	6315314	NC_046174.1:6289231-6315314	6309749	6309903	rnd-5_family-415	Unknown	154
NC_046174.1	6289231	6315314	NC_046174.1:6289231-6315314	6309904	6312982	ltr-1_family-71	LTR/Gypsy	3078
NC_046174.1	6289231	6315314	NC_046174.1:6289231-6315314	6313058	6313710	ltr-1_family-71	LTR/Gypsy	652
NC_046174.1	6289231	6315314	NC_046174.1:6289231-6315314	6314230	6314371	rnd-5_family-1496	DNA/hAT-Ac	141
NC_046174.1	6289231	6315314	NC_046174.1:6289231-6315314	6314803	6315000	rnd-1_family-13	Unknown	197
NC_046174.1	6289231	6315314	NC_046174.1:6289231-6315314	6315017	6315317	rnd-5_family-721	Unknown	297
NC_046174.1	6289231	6315314	NC_046174.1:6289231-6315314	6307239	6308054	Gypsy-4_DPu-I	LTR/Gypsy	815
NC_046174.1	6316360	6319812	NC_046174.1:6316360-6319812	6316224	6316603	ltr-1_family-88	LTR/Unknown	243
NC_046174.1	6316360	6319812	NC_046174.1:6316360-6319812	6316604	6316865	rnd-1_family-601	Unknown	261
NC_046174.1	6316360	6319812	NC_046174.1:6316360-6319812	6317345	6317458	rnd-5_family-3185	Unknown	113
NC_046174.1	6316360	6319812	NC_046174.1:6316360-6319812	6318265	6318348	ISL2EU-10_CGi	DNA/PIF-ISL2EU	83
NC_046174.1	6324364	6325187	NC_046174.1:6324364-6325187	6324356	6324617	hATm-50_HM	DNA/hAT-hATm	253
NC_046174.1	6326204	6328228	NC_046174.1:6326204-6328228	6326657	6328538	ltr-1_family-36	LTR/Pao	1571
NC_046174.1	6329485	6331378	NC_046174.1:6329485-6331378	6329201	6329507	rnd-1_family-170	Unknown	22
NC_046174.1	6329485	6331378	NC_046174.1:6329485-6331378	6329503	6330370	ltr-1_family-36	LTR/Pao	867
NC_046174.1	6329485	6331378	NC_046174.1:6329485-6331378	6330371	6330676	ltr-1_family-35	LTR/Unknown	305
NC_046174.1	6329485	6331378	NC_046174.1:6329485-6331378	6331161	6331422	rnd-1_family-601	Unknown	217
NC_046174.1	6333185	6348146	NC_046174.1:6333185-6348146	6336655	6336736	rnd-1_family-8	LTR/Gypsy	81
NC_046174.1	6333185	6348146	NC_046174.1:6333185-6348146	6336999	6337490	rnd-1_family-465	Unknown	491
NC_046174.1	6333185	6348146	NC_046174.1:6333185-6348146	6337327	6337516	rnd-1_family-544	Unknown	189
NC_046174.1	6333185	6348146	NC_046174.1:6333185-6348146	6337595	6338103	Copia-26_DPu-I	LTR/Copia	508
NC_046174.1	6333185	6348146	NC_046174.1:6333185-6348146	6338139	6338371	Copia-26_DPu-I	LTR/Copia	232
NC_046174.1	6333185	6348146	NC_046174.1:6333185-6348146	6338370	6338456	Copia-26_DPu-I	LTR/Copia	86
NC_046174.1	6333185	6348146	NC_046174.1:6333185-6348146	6338458	6338918	rnd-1_family-17	Unknown	460
NC_046174.1	6333185	6348146	NC_046174.1:6333185-6348146	6338919	6339671	rnd-1_family-23	LTR/Gypsy	752
NC_046174.1	6333185	6348146	NC_046174.1:6333185-6348146	6339675	6340088	rnd-1_family-14	Unknown	413
NC_046174.1	6333185	6348146	NC_046174.1:6333185-6348146	6340085	6340492	Copia-26_DPu-I	LTR/Copia	407
NC_046174.1	6333185	6348146	NC_046174.1:6333185-6348146	6340860	6341560	rnd-5_family-871	LTR/Pao	700
NC_046174.1	6333185	6348146	NC_046174.1:6333185-6348146	6341781	6342216	rnd-1_family-117	Unknown	435
NC_046174.1	6333185	6348146	NC_046174.1:6333185-6348146	6343951	6344036	ltr-1_family-13	LTR/Unknown	85
NC_046174.1	6333185	6348146	NC_046174.1:6333185-6348146	6344137	6344320	rnd-1_family-158	Unknown	183
NC_046174.1	6333185	6348146	NC_046174.1:6333185-6348146	6344328	6344562	rnd-1_family-111	Unknown	234
NC_046174.1	6333185	6348146	NC_046174.1:6333185-6348146	6344595	6344847	rnd-1_family-111	Unknown	252
NC_046174.1	6333185	6348146	NC_046174.1:6333185-6348146	6344857	6345014	rnd-1_family-10	Unknown	157
NC_046174.1	6333185	6348146	NC_046174.1:6333185-6348146	6345240	6345447	rnd-1_family-17	Unknown	207
NC_046174.1	6333185	6348146	NC_046174.1:6333185-6348146	6345499	6345945	rnd-4_family-312	DNA/hAT-Ac	446
NC_046174.1	6333185	6348146	NC_046174.1:6333185-6348146	6346217	6346318	rnd-1_family-349	Unknown	101
NC_046174.1	6333185	6348146	NC_046174.1:6333185-6348146	6346375	6346478	rnd-5_family-458	LTR/Gypsy	103
NC_046174.1	6333185	6348146	NC_046174.1:6333185-6348146	6348026	6348167	hATm-48_HM	DNA/hAT-hATm	120
NC_046174.1	6333185	6348146	NC_046174.1:6333185-6348146	6340490	6340849	rnd-5_family-871	LTR/Pao	359
NC_046174.1	6349557	6356472	NC_046174.1:6349557-6356472	6350481	6350594	rnd-1_family-20	LTR/Gypsy	113
NC_046174.1	6349557	6356472	NC_046174.1:6349557-6356472	6350699	6354970	ltr-1_family-93	LTR/Pao	4271
NC_046174.1	6358275	6369531	NC_046174.1:6358275-6369531	6358152	6358826	ltr-1_family-77	LTR/Pao	551
NC_046174.1	6358275	6369531	NC_046174.1:6358275-6369531	6358621	6358724	rnd-1_family-172	LTR/Pao	103
NC_046174.1	6358275	6369531	NC_046174.1:6358275-6369531	6358725	6359442	rnd-1_family-396	Unknown	717
NC_046174.1	6358275	6369531	NC_046174.1:6358275-6369531	6359443	6359747	rnd-1_family-172	LTR/Pao	304
NC_046174.1	6358275	6369531	NC_046174.1:6358275-6369531	6359748	6359819	rnd-1_family-157	Unknown	71
NC_046174.1	6358275	6369531	NC_046174.1:6358275-6369531	6360739	6361139	rnd-1_family-340	Unknown	400
NC_046174.1	6358275	6369531	NC_046174.1:6358275-6369531	6361140	6361325	Academ-3_SK	DNA/Academ-1	185
NC_046174.1	6358275	6369531	NC_046174.1:6358275-6369531	6362582	6363407	rnd-4_family-1107	DNA/TcMar-Fot1	825
NC_046174.1	6358275	6369531	NC_046174.1:6358275-6369531	6364985	6365105	Gypsy-15_DPu-LTR	LTR/Gypsy	120
NC_046174.1	6358275	6369531	NC_046174.1:6358275-6369531	6365669	6365811	Academ-1_DPu	DNA/Academ	142
NC_046174.1	6358275	6369531	NC_046174.1:6358275-6369531	6366178	6366398	Academ-1_DPu	DNA/Academ	220
NC_046174.1	6358275	6369531	NC_046174.1:6358275-6369531	6367845	6367952	rnd-5_family-3409	Unknown	107
NC_046174.1	6358275	6369531	NC_046174.1:6358275-6369531	6367949	6368401	rnd-1_family-111	Unknown	452
NC_046174.1	6358275	6369531	NC_046174.1:6358275-6369531	6369443	6369629	rnd-1_family-17	Unknown	88
NC_046174.1	6375402	6382640	NC_046174.1:6375402-6382640	6376032	6376093	rnd-5_family-3498	Unknown	61
NC_046174.1	6375402	6382640	NC_046174.1:6375402-6382640	6376101	6376437	rnd-1_family-14	Unknown	336
NC_046174.1	6375402	6382640	NC_046174.1:6375402-6382640	6376458	6376696	rnd-1_family-162	Unknown	238
NC_046174.1	6375402	6382640	NC_046174.1:6375402-6382640	6377103	6377398	rnd-4_family-1528	LINE/I	295
NC_046174.1	6375402	6382640	NC_046174.1:6375402-6382640	6377985	6379327	rnd-4_family-1528	LINE/I	1342
NC_046174.1	6375402	6382640	NC_046174.1:6375402-6382640	6379565	6379705	rnd-4_family-1528	LINE/I	140
NC_046174.1	6375402	6382640	NC_046174.1:6375402-6382640	6380493	6380692	rnd-4_family-1528	LINE/I	199
NC_046174.1	6375402	6382640	NC_046174.1:6375402-6382640	6382166	6382238	rnd-1_family-162	Unknown	72
NC_046174.1	6375402	6382640	NC_046174.1:6375402-6382640	6382237	6382304	rnd-5_family-721	Unknown	67
NC_046174.1	6375402	6382640	NC_046174.1:6375402-6382640	6382299	6382415	ltr-1_family-207	LTR/Gypsy	116
NC_046174.1	6434358	6434943	NC_046174.1:6434358-6434943	6434198	6434591	rnd-1_family-37	Unknown	233
NC_046174.1	6434358	6434943	NC_046174.1:6434358-6434943	6434608	6434784	rnd-1_family-312	Unknown	176
NC_046174.1	6434358	6434943	NC_046174.1:6434358-6434943	6434794	6434989	rnd-1_family-266	Unknown	149
NC_046174.1	6438439	6438558	NC_046174.1:6438439-6438558	6438398	6438534	rnd-1_family-23	LTR/Gypsy	95
NC_046174.1	6438439	6438558	NC_046174.1:6438439-6438558	6438534	6438581	rnd-1_family-23	LTR/Gypsy	24
NC_046174.1	6439614	6499020	NC_046174.1:6439614-6499020	6439325	6439991	rnd-1_family-418	Unknown	377
NC_046174.1	6439614	6499020	NC_046174.1:6439614-6499020	6439992	6440257	rnd-1_family-241	DNA/PIF-ISL2EU	265
NC_046174.1	6439614	6499020	NC_046174.1:6439614-6499020	6440258	6440882	rnd-1_family-20	LTR/Gypsy	624
NC_046174.1	6439614	6499020	NC_046174.1:6439614-6499020	6440883	6441260	ltr-1_family-123	LTR/Unknown	377
NC_046174.1	6439614	6499020	NC_046174.1:6439614-6499020	6441263	6441322	ltr-1_family-32	LTR/Gypsy	59
NC_046174.1	6439614	6499020	NC_046174.1:6439614-6499020	6441323	6442276	ltr-1_family-124	LTR/Gypsy	953
NC_046174.1	6439614	6499020	NC_046174.1:6439614-6499020	6442277	6442567	rnd-1_family-43	Unknown	290
NC_046174.1	6439614	6499020	NC_046174.1:6439614-6499020	6442312	6443009	rnd-1_family-89	Unknown	697
NC_046174.1	6439614	6499020	NC_046174.1:6439614-6499020	6442802	6445980	ltr-1_family-124	LTR/Gypsy	3178
NC_046174.1	6439614	6499020	NC_046174.1:6439614-6499020	6445981	6446819	ltr-1_family-124	LTR/Gypsy	838
NC_046174.1	6439614	6499020	NC_046174.1:6439614-6499020	6446504	6446951	ltr-1_family-32	LTR/Gypsy	447
NC_046174.1	6439614	6499020	NC_046174.1:6439614-6499020	6446809	6447514	ltr-1_family-124	LTR/Gypsy	705
NC_046174.1	6439614	6499020	NC_046174.1:6439614-6499020	6447516	6447890	ltr-1_family-123	LTR/Unknown	374
NC_046174.1	6439614	6499020	NC_046174.1:6439614-6499020	6447891	6447924	rnd-1_family-20	LTR/Gypsy	33
NC_046174.1	6439614	6499020	NC_046174.1:6439614-6499020	6447925	6448790	rnd-1_family-17	Unknown	865
NC_046174.1	6439614	6499020	NC_046174.1:6439614-6499020	6448788	6448938	rnd-1_family-6	Unknown	150
NC_046174.1	6439614	6499020	NC_046174.1:6439614-6499020	6448866	6448975	rnd-1_family-10	Unknown	109
NC_046174.1	6439614	6499020	NC_046174.1:6439614-6499020	6448943	6449162	ltr-1_family-51	LTR/Gypsy	219
NC_046174.1	6439614	6499020	NC_046174.1:6439614-6499020	6449310	6449434	Copia-28_BD-I	LTR/Copia	124
NC_046174.1	6439614	6499020	NC_046174.1:6439614-6499020	6449637	6449820	ltr-1_family-14	LTR/Gypsy	183
NC_046174.1	6439614	6499020	NC_046174.1:6439614-6499020	6449941	6450578	rnd-1_family-72	LTR/Gypsy	637
NC_046174.1	6439614	6499020	NC_046174.1:6439614-6499020	6450766	6451207	ltr-1_family-51	LTR/Gypsy	441
NC_046174.1	6439614	6499020	NC_046174.1:6439614-6499020	6451500	6451840	ltr-1_family-14	LTR/Gypsy	340
NC_046174.1	6439614	6499020	NC_046174.1:6439614-6499020	6452242	6453104	ltr-1_family-168	LTR/Gypsy	862
NC_046174.1	6439614	6499020	NC_046174.1:6439614-6499020	6453106	6453437	ltr-1_family-12	LTR/Copia	331
NC_046174.1	6439614	6499020	NC_046174.1:6439614-6499020	6453434	6453612	ltr-1_family-179	LTR/Copia	178
NC_046174.1	6439614	6499020	NC_046174.1:6439614-6499020	6453614	6453762	rnd-5_family-882	LTR/Gypsy	148
NC_046174.1	6439614	6499020	NC_046174.1:6439614-6499020	6458728	6459337	ltr-1_family-168	LTR/Gypsy	609
NC_046174.1	6439614	6499020	NC_046174.1:6439614-6499020	6459404	6459636	ltr-1_family-121	LTR/Unknown	232
NC_046174.1	6439614	6499020	NC_046174.1:6439614-6499020	6459663	6460468	rnd-1_family-43	LTR/Gypsy	805
NC_046174.1	6439614	6499020	NC_046174.1:6439614-6499020	6461219	6461478	ltr-1_family-56	LTR/Unknown	259
NC_046174.1	6439614	6499020	NC_046174.1:6439614-6499020	6462206	6462712	rnd-1_family-255	LTR/Gypsy	506
NC_046174.1	6439614	6499020	NC_046174.1:6439614-6499020	6463465	6463557	Gypsy-22_DPu-I	LTR/Gypsy	92
NC_046174.1	6439614	6499020	NC_046174.1:6439614-6499020	6463633	6463679	rnd-1_family-221	Unknown	46
NC_046174.1	6439614	6499020	NC_046174.1:6439614-6499020	6463915	6464107	ltr-1_family-200	LTR/Gypsy	192
NC_046174.1	6439614	6499020	NC_046174.1:6439614-6499020	6464926	6465105	rnd-1_family-465	Unknown	179
NC_046174.1	6439614	6499020	NC_046174.1:6439614-6499020	6465106	6466377	ltr-1_family-200	LTR/Gypsy	1271
NC_046174.1	6439614	6499020	NC_046174.1:6439614-6499020	6466386	6466767	ltr-1_family-88	LTR/Unknown	381
NC_046174.1	6439614	6499020	NC_046174.1:6439614-6499020	6466768	6466985	rnd-1_family-214	LTR/Gypsy	217
NC_046174.1	6439614	6499020	NC_046174.1:6439614-6499020	6466987	6467344	rnd-1_family-174	Unknown	357
NC_046174.1	6439614	6499020	NC_046174.1:6439614-6499020	6467348	6467721	rnd-1_family-81	LTR/Gypsy	373
NC_046174.1	6439614	6499020	NC_046174.1:6439614-6499020	6467721	6467881	rnd-1_family-39	LTR/Gypsy	160
NC_046174.1	6439614	6499020	NC_046174.1:6439614-6499020	6467882	6468223	rnd-1_family-111	Unknown	341
NC_046174.1	6439614	6499020	NC_046174.1:6439614-6499020	6468318	6469033	ltr-1_family-2	LTR/Gypsy	715
NC_046174.1	6439614	6499020	NC_046174.1:6439614-6499020	6469351	6470005	BEL-8_DPu-I	LTR/Pao	654
NC_046174.1	6439614	6499020	NC_046174.1:6439614-6499020	6470007	6470713	BEL-8_DPu-I	LTR/Pao	706
NC_046174.1	6439614	6499020	NC_046174.1:6439614-6499020	6470709	6470863	rnd-1_family-14	Unknown	154
NC_046174.1	6439614	6499020	NC_046174.1:6439614-6499020	6470872	6470965	rnd-1_family-14	Unknown	93
NC_046174.1	6439614	6499020	NC_046174.1:6439614-6499020	6474249	6474628	ltr-1_family-88	LTR/Unknown	379
NC_046174.1	6439614	6499020	NC_046174.1:6439614-6499020	6474634	6474748	BEL-8_DPu-I	LTR/Pao	114
NC_046174.1	6439614	6499020	NC_046174.1:6439614-6499020	6474826	6474866	rnd-1_family-221	Unknown	40
NC_046174.1	6439614	6499020	NC_046174.1:6439614-6499020	6475639	6476247	rnd-1_family-255	LTR/Gypsy	608
NC_046174.1	6439614	6499020	NC_046174.1:6439614-6499020	6477419	6478765	rnd-1_family-29	LTR/Gypsy	1346
NC_046174.1	6439614	6499020	NC_046174.1:6439614-6499020	6478858	6479727	rnd-1_family-101	LTR/Gypsy	869
NC_046174.1	6439614	6499020	NC_046174.1:6439614-6499020	6479923	6479984	rnd-1_family-375	LTR/Gypsy	61
NC_046174.1	6439614	6499020	NC_046174.1:6439614-6499020	6479937	6480042	rnd-1_family-487	LTR/Gypsy	105
NC_046174.1	6439614	6499020	NC_046174.1:6439614-6499020	6480344	6480829	ltr-1_family-200	LTR/Gypsy	485
NC_046174.1	6439614	6499020	NC_046174.1:6439614-6499020	6480992	6481300	rnd-1_family-720	Unknown	308
NC_046174.1	6439614	6499020	NC_046174.1:6439614-6499020	6481796	6481944	rnd-1_family-720	Unknown	148
NC_046174.1	6439614	6499020	NC_046174.1:6439614-6499020	6481981	6482288	rnd-1_family-720	Unknown	307
NC_046174.1	6439614	6499020	NC_046174.1:6439614-6499020	6482784	6482932	rnd-1_family-720	Unknown	148
NC_046174.1	6439614	6499020	NC_046174.1:6439614-6499020	6483111	6483340	rnd-1_family-335	LTR/Gypsy	229
NC_046174.1	6439614	6499020	NC_046174.1:6439614-6499020	6483345	6484150	rnd-1_family-295	LTR/Gypsy	805
NC_046174.1	6439614	6499020	NC_046174.1:6439614-6499020	6486935	6487211	rnd-1_family-415	LTR/Gypsy	276
NC_046174.1	6439614	6499020	NC_046174.1:6439614-6499020	6487212	6487401	rnd-1_family-573	Unknown	189
NC_046174.1	6439614	6499020	NC_046174.1:6439614-6499020	6487379	6487544	rnd-1_family-720	Unknown	165
NC_046174.1	6439614	6499020	NC_046174.1:6439614-6499020	6491956	6492155	rnd-1_family-415	LTR/Gypsy	199
NC_046174.1	6439614	6499020	NC_046174.1:6439614-6499020	6492264	6492347	rnd-1_family-573	Unknown	83
NC_046174.1	6439614	6499020	NC_046174.1:6439614-6499020	6492325	6492410	rnd-1_family-720	Unknown	85
NC_046174.1	6439614	6499020	NC_046174.1:6439614-6499020	6493893	6494045	rnd-1_family-126	Unknown	152
NC_046174.1	6439614	6499020	NC_046174.1:6439614-6499020	6494042	6494137	rnd-1_family-126	Unknown	95
NC_046174.1	6439614	6499020	NC_046174.1:6439614-6499020	6494260	6494642	rnd-1_family-101	LTR/Gypsy	382
NC_046174.1	6439614	6499020	NC_046174.1:6439614-6499020	6495844	6496068	rnd-1_family-126	Unknown	224
NC_046174.1	6439614	6499020	NC_046174.1:6439614-6499020	6496232	6496314	rnd-1_family-481	Unknown	82
NC_046174.1	6439614	6499020	NC_046174.1:6439614-6499020	6496328	6496379	rnd-4_family-54	Unknown	51
NC_046174.1	6439614	6499020	NC_046174.1:6439614-6499020	6496378	6496550	rnd-1_family-33	Unknown	172
NC_046174.1	6439614	6499020	NC_046174.1:6439614-6499020	6496644	6496722	rnd-1_family-481	Unknown	78
NC_046174.1	6439614	6499020	NC_046174.1:6439614-6499020	6496847	6496932	rnd-1_family-503	LTR/Gypsy	85
NC_046174.1	6439614	6499020	NC_046174.1:6439614-6499020	6497743	6497842	rnd-1_family-95	Unknown	99
NC_046174.1	6439614	6499020	NC_046174.1:6439614-6499020	6453876	6458329	ltr-1_family-168	LTR/Gypsy	4453
NC_046174.1	6439614	6499020	NC_046174.1:6439614-6499020	6470966	6474242	BEL-8_DPu-I	LTR/Pao	3276
NC_046174.1	6548582	6548738	NC_046174.1:6548582-6548738	6548405	6548610	rnd-1_family-410	Unknown	28
NC_046174.1	6553988	6555628	NC_046174.1:6553988-6555628	6554497	6554729	ltr-1_family-121	LTR/Unknown	232
NC_046174.1	6553988	6555628	NC_046174.1:6553988-6555628	6555306	6555360	rnd-5_family-4562	Unknown	54
NC_046174.1	6553988	6555628	NC_046174.1:6553988-6555628	6555342	6555506	rnd-1_family-384	DNA/CMC-EnSpm	164
NC_046174.1	6553988	6555628	NC_046174.1:6553988-6555628	6555391	6555677	rnd-1_family-151	Unknown	237
NC_046174.1	6553988	6555628	NC_046174.1:6553988-6555628	6555604	6555752	rnd-1_family-17	Unknown	24
NC_046174.1	6562694	6566202	NC_046174.1:6562694-6566202	6563996	6564143	rnd-5_family-7928	LTR/Gypsy	147
NC_046174.1	6562694	6566202	NC_046174.1:6562694-6566202	6564161	6564521	rnd-1_family-215	LTR/DIRS	360
NC_046174.1	6562694	6566202	NC_046174.1:6562694-6566202	6565183	6565491	rnd-1_family-44	Unknown	308
NC_046174.1	6562694	6566202	NC_046174.1:6562694-6566202	6565400	6565646	rnd-1_family-367	LTR/Pao	246
NC_046174.1	6562694	6566202	NC_046174.1:6562694-6566202	6565647	6566333	rnd-1_family-396	Unknown	555
NC_046174.1	6562694	6566202	NC_046174.1:6562694-6566202	6565708	6566757	ltr-1_family-77	LTR/Pao	494
NC_046174.1	6567435	6569442	NC_046174.1:6567435-6569442	6567363	6569521	rnd-1_family-58	LTR/Pao	2007
NC_046174.1	6570543	6582754	NC_046174.1:6570543-6582754	6570533	6571213	rnd-1_family-8	LTR/Gypsy	670
NC_046174.1	6570543	6582754	NC_046174.1:6570543-6582754	6573370	6573678	ltr-1_family-35	LTR/Unknown	308
NC_046174.1	6570543	6582754	NC_046174.1:6570543-6582754	6573679	6574124	rnd-5_family-5805	Unknown	445
NC_046174.1	6570543	6582754	NC_046174.1:6570543-6582754	6576873	6577518	rnd-1_family-175	DNA/TcMar-Tc1	645
NC_046174.1	6570543	6582754	NC_046174.1:6570543-6582754	6577673	6577736	TOL2_OL	DNA/hAT-Ac	63
NC_046174.1	6570543	6582754	NC_046174.1:6570543-6582754	6578359	6578437	DIRS-3A_XT	LTR/DIRS	78
NC_046174.1	6570543	6582754	NC_046174.1:6570543-6582754	6578486	6578673	rnd-1_family-234	LTR/DIRS	187
NC_046174.1	6570543	6582754	NC_046174.1:6570543-6582754	6579048	6579827	rnd-1_family-215	LTR/DIRS	779
NC_046174.1	6570543	6582754	NC_046174.1:6570543-6582754	6580072	6580151	DIRS-4_DPu	LTR/DIRS	79
NC_046174.1	6570543	6582754	NC_046174.1:6570543-6582754	6580227	6580429	DIRS-1_DPu	LTR/DIRS	202
NC_046174.1	6570543	6582754	NC_046174.1:6570543-6582754	6580790	6580842	rnd-1_family-354	LTR/DIRS	52
NC_046174.1	6570543	6582754	NC_046174.1:6570543-6582754	6580954	6581276	ltr-1_family-174	LTR/Unknown	322
NC_046174.1	6570543	6582754	NC_046174.1:6570543-6582754	6581277	6582795	ltr-1_family-175	LTR	1477
NC_046174.1	6583923	6585294	NC_046174.1:6583923-6585294	6583922	6584753	rnd-1_family-386	LTR/Gypsy	830
NC_046174.1	6583923	6585294	NC_046174.1:6583923-6585294	6584754	6585409	rnd-1_family-24	LTR/Gypsy	540
NC_046174.1	6588488	6597652	NC_046174.1:6588488-6597652	6588465	6588560	rnd-5_family-1859	Unknown	72
NC_046174.1	6588488	6597652	NC_046174.1:6588488-6597652	6592142	6593046	ltr-1_family-175	LTR	904
NC_046174.1	6588488	6597652	NC_046174.1:6588488-6597652	6593147	6594190	ltr-1_family-36	LTR/Pao	1043
NC_046174.1	6588488	6597652	NC_046174.1:6588488-6597652	6594191	6594499	ltr-1_family-35	LTR/Unknown	308
NC_046174.1	6588488	6597652	NC_046174.1:6588488-6597652	6596566	6596617	rnd-5_family-641	DNA/Sola-2	51
NC_046174.1	6588488	6597652	NC_046174.1:6588488-6597652	6596621	6597026	rnd-5_family-641	DNA/Sola-2	405
NC_046174.1	6588488	6597652	NC_046174.1:6588488-6597652	6597140	6597397	rnd-1_family-462	Unknown	257
NC_046174.1	6671829	6673009	NC_046174.1:6671829-6673009	6671639	6672008	rnd-1_family-5	Unknown	179
NC_046174.1	6671829	6673009	NC_046174.1:6671829-6673009	6672019	6672215	rnd-5_family-1956	Unknown	196
NC_046174.1	6671829	6673009	NC_046174.1:6671829-6673009	6672206	6672371	rnd-1_family-642	Unknown	165
NC_046174.1	6671829	6673009	NC_046174.1:6671829-6673009	6672790	6672977	rnd-1_family-584	Unknown	187
NC_046174.1	6684642	6695761	NC_046174.1:6684642-6695761	6684916	6685191	rnd-5_family-6322	Unknown	275
NC_046174.1	6684642	6695761	NC_046174.1:6684642-6695761	6685210	6685410	rnd-1_family-35	Unknown	200
NC_046174.1	6684642	6695761	NC_046174.1:6684642-6695761	6685413	6685471	rnd-1_family-35	Unknown	58
NC_046174.1	6684642	6695761	NC_046174.1:6684642-6695761	6685604	6685708	rnd-4_family-576	Unknown	104
NC_046174.1	6684642	6695761	NC_046174.1:6684642-6695761	6685709	6685767	rnd-4_family-656	Unknown	58
NC_046174.1	6684642	6695761	NC_046174.1:6684642-6695761	6687101	6688036	Sola2-2_DPu	DNA/Sola-2	935
NC_046174.1	6684642	6695761	NC_046174.1:6684642-6695761	6688037	6688220	Copia-39_DPu-LTR	LTR/Copia	183
NC_046174.1	6684642	6695761	NC_046174.1:6684642-6695761	6688574	6689866	Copia-39_DPu-I	LTR/Copia	1292
NC_046174.1	6684642	6695761	NC_046174.1:6684642-6695761	6689866	6693121	Copia-39_DPu-I	LTR/Copia	3255
NC_046174.1	6684642	6695761	NC_046174.1:6684642-6695761	6693122	6693305	ltr-1_family-27	LTR/Copia	183
NC_046174.1	6684642	6695761	NC_046174.1:6684642-6695761	6693842	6694235	rnd-1_family-156	Unknown	393
NC_046174.1	6684642	6695761	NC_046174.1:6684642-6695761	6694234	6695574	Sola2-2_DPu	DNA/Sola-2	1340
NC_046174.1	6684642	6695761	NC_046174.1:6684642-6695761	6684638	6684905	ltr-1_family-56	LTR/Unknown	263
NC_046174.1	6697258	6717836	NC_046174.1:6697258-6717836	6699677	6699810	rnd-1_family-59	Unknown	133
NC_046174.1	6697258	6717836	NC_046174.1:6697258-6717836	6701802	6701893	EnSpm-3_CGi	DNA/CMC-EnSpm	91
NC_046174.1	6697258	6717836	NC_046174.1:6697258-6717836	6702479	6702573	EnSpm-2_SIn	DNA/CMC-EnSpm	94
NC_046174.1	6697258	6717836	NC_046174.1:6697258-6717836	6703331	6703598	rnd-1_family-425	Unknown	267
NC_046174.1	6697258	6717836	NC_046174.1:6697258-6717836	6703783	6703845	rnd-5_family-721	Unknown	62
NC_046174.1	6697258	6717836	NC_046174.1:6697258-6717836	6704441	6704756	rnd-5_family-721	Unknown	315
NC_046174.1	6697258	6717836	NC_046174.1:6697258-6717836	6704872	6706738	DIRS-5_DPu	LTR/DIRS	1866
NC_046174.1	6697258	6717836	NC_046174.1:6697258-6717836	6706906	6707003	ltr-1_family-13	LTR/Unknown	97
NC_046174.1	6697258	6717836	NC_046174.1:6697258-6717836	6707184	6707251	BEL-2_AA-I	LTR/Pao	67
NC_046174.1	6697258	6717836	NC_046174.1:6697258-6717836	6707993	6708475	ltr-1_family-179	LTR/Copia	482
NC_046174.1	6697258	6717836	NC_046174.1:6697258-6717836	6708142	6708718	rnd-1_family-78	Unknown	576
NC_046174.1	6697258	6717836	NC_046174.1:6697258-6717836	6708842	6708944	rnd-1_family-20	Unknown	102
NC_046174.1	6697258	6717836	NC_046174.1:6697258-6717836	6710001	6710172	HAT6_CB	DNA/hAT-Ac	171
NC_046174.1	6697258	6717836	NC_046174.1:6697258-6717836	6710077	6710179	HAT6_CB	DNA/hAT-Ac	102
NC_046174.1	6697258	6717836	NC_046174.1:6697258-6717836	6710379	6711021	rnd-1_family-8	LTR/Gypsy	642
NC_046174.1	6697258	6717836	NC_046174.1:6697258-6717836	6711022	6711215	rnd-5_family-3370	DNA/hAT-Ac	193
NC_046174.1	6697258	6717836	NC_046174.1:6697258-6717836	6711547	6711627	rnd-1_family-8	LTR/Gypsy	80
NC_046174.1	6697258	6717836	NC_046174.1:6697258-6717836	6713693	6713802	rnd-1_family-261	Unknown	109
NC_046174.1	6697258	6717836	NC_046174.1:6697258-6717836	6713803	6714001	ltr-1_family-162	LTR/Pao	198
NC_046174.1	6697258	6717836	NC_046174.1:6697258-6717836	6713998	6714329	rnd-1_family-235	Unknown	331
NC_046174.1	6697258	6717836	NC_046174.1:6697258-6717836	6714489	6714684	rnd-1_family-27	Unknown	195
NC_046174.1	6697258	6717836	NC_046174.1:6697258-6717836	6715244	6715287	LTR-22_CPB-LTR	LTR	43
NC_046174.1	6697258	6717836	NC_046174.1:6697258-6717836	6715795	6715851	BEL1-I_SM	LTR/Pao	56
NC_046174.1	6697258	6717836	NC_046174.1:6697258-6717836	6717627	6717846	rnd-5_family-72	LTR/Pao	209
NC_046174.1	6697258	6717836	NC_046174.1:6697258-6717836	6716674	6717620	BEL-8_DPu-I	LTR/Pao	946
NC_046174.1	6722960	6723665	NC_046174.1:6722960-6723665	6723197	6723528	rnd-1_family-188	Unknown	331
NC_046174.1	6725344	6756486	NC_046174.1:6725344-6756486	6725334	6726324	rnd-4_family-312	DNA/hAT-Ac	980
NC_046174.1	6725344	6756486	NC_046174.1:6725344-6756486	6726465	6726847	rnd-4_family-312	DNA/hAT-Ac	382
NC_046174.1	6725344	6756486	NC_046174.1:6725344-6756486	6727154	6727206	hATN13C_DR	DNA/hAT-Ac	52
NC_046174.1	6725344	6756486	NC_046174.1:6725344-6756486	6727333	6727963	rnd-5_family-458	LTR/Gypsy	630
NC_046174.1	6725344	6756486	NC_046174.1:6725344-6756486	6727988	6728171	rnd-5_family-458	LTR/Gypsy	183
NC_046174.1	6725344	6756486	NC_046174.1:6725344-6756486	6729861	6729955	Ginger1-1_AC	DNA/Ginger-1	94
NC_046174.1	6725344	6756486	NC_046174.1:6725344-6756486	6730801	6731358	rnd-1_family-250	Unknown	557
NC_046174.1	6725344	6756486	NC_046174.1:6725344-6756486	6731478	6731520	Copia-62_ST-I	LTR/Copia	42
NC_046174.1	6725344	6756486	NC_046174.1:6725344-6756486	6732756	6733061	rnd-1_family-588	Unknown	305
NC_046174.1	6725344	6756486	NC_046174.1:6725344-6756486	6733062	6733341	ltr-1_family-1	LTR/Unknown	279
NC_046174.1	6725344	6756486	NC_046174.1:6725344-6756486	6735781	6736589	rnd-1_family-568	LTR/Gypsy	808
NC_046174.1	6725344	6756486	NC_046174.1:6725344-6756486	6736746	6737327	rnd-1_family-623	LTR/Gypsy	581
NC_046174.1	6725344	6756486	NC_046174.1:6725344-6756486	6737328	6738421	ltr-1_family-2	LTR/Gypsy	1093
NC_046174.1	6725344	6756486	NC_046174.1:6725344-6756486	6738420	6738949	ltr-1_family-41	LTR/Gypsy	529
NC_046174.1	6725344	6756486	NC_046174.1:6725344-6756486	6740013	6740049	Penelope-3B_PH	LINE/Penelope	36
NC_046174.1	6725344	6756486	NC_046174.1:6725344-6756486	6745432	6749191	Gypsy-4_DPu-I	LTR/Gypsy	3759
NC_046174.1	6725344	6756486	NC_046174.1:6725344-6756486	6749455	6749643	ltr-1_family-111	LTR/Gypsy	188
NC_046174.1	6725344	6756486	NC_046174.1:6725344-6756486	6750654	6751345	ltr-1_family-41	LTR/Gypsy	691
NC_046174.1	6725344	6756486	NC_046174.1:6725344-6756486	6751345	6752409	ltr-1_family-2	LTR/Gypsy	1064
NC_046174.1	6725344	6756486	NC_046174.1:6725344-6756486	6752442	6752543	rnd-5_family-714	LTR/Gypsy	101
NC_046174.1	6725344	6756486	NC_046174.1:6725344-6756486	6752644	6752732	rnd-1_family-19	Unknown	88
NC_046174.1	6725344	6756486	NC_046174.1:6725344-6756486	6752733	6752968	ltr-1_family-161	LTR/Unknown	235
NC_046174.1	6725344	6756486	NC_046174.1:6725344-6756486	6752957	6753086	rnd-1_family-39	LTR/Pao	129
NC_046174.1	6725344	6756486	NC_046174.1:6725344-6756486	6752999	6753140	ISL2EU-1_CFl	DNA/PIF-Spy	141
NC_046174.1	6725344	6756486	NC_046174.1:6725344-6756486	6753071	6753772	rnd-5_family-1953	Unknown	701
NC_046174.1	6725344	6756486	NC_046174.1:6725344-6756486	6753773	6754026	ltr-1_family-84	LTR/Unknown	253
NC_046174.1	6725344	6756486	NC_046174.1:6725344-6756486	6754031	6755093	ltr-1_family-85	LTR/Gypsy	1062
NC_046174.1	6725344	6756486	NC_046174.1:6725344-6756486	6755088	6755140	rnd-1_family-9	Unknown	52
NC_046174.1	6725344	6756486	NC_046174.1:6725344-6756486	6755137	6755814	rnd-5_family-1953	Unknown	677
NC_046174.1	6725344	6756486	NC_046174.1:6725344-6756486	6755816	6756228	rnd-1_family-8	LTR/Gypsy	412
NC_046174.1	6725344	6756486	NC_046174.1:6725344-6756486	6756240	6756444	rnd-5_family-7928	LTR/Gypsy	204
NC_046174.1	6725344	6756486	NC_046174.1:6725344-6756486	6756453	6757038	rnd-1_family-89	Unknown	33
NC_046174.1	6725344	6756486	NC_046174.1:6725344-6756486	6733342	6735780	ltr-1_family-41	LTR/Gypsy	2438
NC_046174.1	6758151	6766753	NC_046174.1:6758151-6766753	6757983	6758283	rnd-1_family-483	Unknown	132
NC_046174.1	6758151	6766753	NC_046174.1:6758151-6766753	6760113	6760154	MtPH-D-Ia	DNA/PIF-Harbinger	41
NC_046174.1	6758151	6766753	NC_046174.1:6758151-6766753	6760750	6763420	rnd-1_family-295	LTR/Gypsy	2670
NC_046174.1	6758151	6766753	NC_046174.1:6758151-6766753	6763430	6763650	rnd-1_family-295	LTR/Gypsy	220
NC_046174.1	6758151	6766753	NC_046174.1:6758151-6766753	6764138	6764668	rnd-1_family-99	LTR/Gypsy	530
NC_046174.1	6797406	6798543	NC_046174.1:6797406-6798543	6797391	6798263	ltr-1_family-89	LTR/Gypsy	857
NC_046174.1	6797406	6798543	NC_046174.1:6797406-6798543	6798253	6798625	ltr-1_family-88	LTR/Unknown	290
NC_046174.1	6799892	6803770	NC_046174.1:6799892-6803770	6799774	6800569	rnd-1_family-338	Unknown	677
NC_046174.1	6799892	6803770	NC_046174.1:6799892-6803770	6800570	6801982	rnd-1_family-323	LTR/Gypsy	1412
NC_046174.1	6799892	6803770	NC_046174.1:6799892-6803770	6801983	6802708	ltr-1_family-154	LTR/Gypsy	725
NC_046174.1	6799892	6803770	NC_046174.1:6799892-6803770	6802707	6803588	ltr-1_family-154	LTR/Gypsy	881
NC_046174.1	6799892	6803770	NC_046174.1:6799892-6803770	6803585	6804950	rnd-5_family-1953	Unknown	185
NC_046174.1	6806085	6810378	NC_046174.1:6806085-6810378	6806101	6808358	rnd-4_family-1528	LINE/I	2257
NC_046174.1	6806085	6810378	NC_046174.1:6806085-6810378	6809262	6809367	rnd-4_family-1528	LINE/I	105
NC_046174.1	6811467	6813832	NC_046174.1:6811467-6813832	6810464	6812297	rnd-5_family-1953	Unknown	830
NC_046174.1	6811467	6813832	NC_046174.1:6811467-6813832	6812301	6814059	BEL-8_DPu-I	LTR/Pao	1531
NC_046174.1	6817282	6817751	NC_046174.1:6817282-6817751	6816595	6817767	BEL-8_DPu-I	LTR/Pao	469
NC_046174.1	6819771	6821820	NC_046174.1:6819771-6821820	6819651	6820747	rnd-5_family-3010	LTR/Pao	976
NC_046174.1	6819771	6821820	NC_046174.1:6819771-6821820	6820798	6821414	rnd-4_family-354	LTR/Pao	616
NC_046174.1	6882999	6896198	NC_046174.1:6882999-6896198	6882619	6884124	rnd-1_family-278	LTR/Gypsy	1125
NC_046174.1	6882999	6896198	NC_046174.1:6882999-6896198	6884188	6884528	ltr-1_family-153	LTR/Unknown	340
NC_046174.1	6882999	6896198	NC_046174.1:6882999-6896198	6887097	6887725	Gypsy-35_DPu-I	LTR/Gypsy	628
NC_046174.1	6882999	6896198	NC_046174.1:6882999-6896198	6887812	6888347	Gypsy-35_DPu-I	LTR/Gypsy	535
NC_046174.1	6882999	6896198	NC_046174.1:6882999-6896198	6888465	6888552	Gypsy-35_DPu-I	LTR/Gypsy	87
NC_046174.1	6882999	6896198	NC_046174.1:6882999-6896198	6888550	6890210	Gypsy-35_DPu-I	LTR/Gypsy	1660
NC_046174.1	6882999	6896198	NC_046174.1:6882999-6896198	6890433	6891509	Gypsy-35_DPu-I	LTR/Gypsy	1076
NC_046174.1	6882999	6896198	NC_046174.1:6882999-6896198	6893870	6894150	ltr-1_family-38	LTR/Copia	280
NC_046174.1	6882999	6896198	NC_046174.1:6882999-6896198	6894697	6895139	rnd-5_family-4869	LINE	442
NC_046174.1	6882999	6896198	NC_046174.1:6882999-6896198	6895177	6895391	rnd-1_family-14	Unknown	214
NC_046174.1	6882999	6896198	NC_046174.1:6882999-6896198	6895388	6895851	rnd-5_family-4869	LINE	463
NC_046174.1	6882999	6896198	NC_046174.1:6882999-6896198	6895854	6896472	rnd-1_family-622	LINE/I-Jockey	344
NC_046174.1	6900358	6902801	NC_046174.1:6900358-6902801	6901268	6901529	rnd-1_family-598	Unknown	261
NC_046174.1	6900358	6902801	NC_046174.1:6900358-6902801	6901532	6901639	rnd-1_family-225	Unknown	107
NC_046174.1	6900358	6902801	NC_046174.1:6900358-6902801	6901645	6901805	rnd-1_family-38	LINE/R2-NeSL	160
NC_046174.1	6900358	6902801	NC_046174.1:6900358-6902801	6902002	6902106	rnd-1_family-4	Unknown	104
NC_046174.1	6900358	6902801	NC_046174.1:6900358-6902801	6902104	6902181	rnd-1_family-138	Unknown	77
NC_046174.1	6900358	6902801	NC_046174.1:6900358-6902801	6902221	6903293	rnd-5_family-5691	Unknown	580
NC_046174.1	6913796	6914716	NC_046174.1:6913796-6914716	6913621	6914240	ltr-1_family-24	LTR/Gypsy	444
NC_046174.1	6919584	6920418	NC_046174.1:6919584-6920418	6919269	6919778	rnd-5_family-651	Unknown	194
NC_046174.1	6919584	6920418	NC_046174.1:6919584-6920418	6920308	6920461	rnd-1_family-312	Unknown	110
NC_046174.1	6935914	6935982	NC_046174.1:6935914-6935982	6935795	6936151	rnd-1_family-77	Unknown	68
NC_046174.1	6937304	6938277	NC_046174.1:6937304-6938277	6937196	6938065	rnd-1_family-28	Unknown	761
NC_046174.1	6937304	6938277	NC_046174.1:6937304-6938277	6938240	6938351	rnd-5_family-1274	Unknown	37
NC_046174.1	6939346	6939919	NC_046174.1:6939346-6939919	6939252	6939361	rnd-1_family-5	Unknown	15
NC_046174.1	6939346	6939919	NC_046174.1:6939346-6939919	6939370	6939427	rnd-1_family-1	Unknown	57
NC_046174.1	6939346	6939919	NC_046174.1:6939346-6939919	6939574	6939681	rnd-1_family-8	LTR/Gypsy	107
NC_046174.1	6939346	6939919	NC_046174.1:6939346-6939919	6939676	6939803	rnd-5_family-7928	LTR/Gypsy	127
NC_046174.1	6943193	6957112	NC_046174.1:6943193-6957112	6943231	6943578	Gypsy-10_DPu-I	LTR/Gypsy	347
NC_046174.1	6943193	6957112	NC_046174.1:6943193-6957112	6944039	6945397	Gypsy-10_DPu-I	LTR/Gypsy	1358
NC_046174.1	6943193	6957112	NC_046174.1:6943193-6957112	6945641	6946385	rnd-1_family-122	LTR/Gypsy	744
[truncated: 28,122 more rows]
