# Supplementary material for: Daphnia magna egg piRNA cluster expression profiles change as mothers age
Source: BMC Genomics. 2022 Jun 8;23:429. doi: 10.1186/s12864-022-08660-z (PMC9175491; doi:10.1186/s12864-022-08660-z)
Supplement: Supplementary file 13 — Additional file 13: File S5. DESeq2 R code for calculating differential expression between 1st (labelled “Young”) and 5th (“Old”) for each generation (eggs, F0, F1 and F3) given consecutively, TPM values and PCA figures. [file 12864_2022_8660_MOESM13_ESM.txt]

## File S5.
## DESeq2 R code for young vs old Eggs 

library(DESeq2)
library(IHW)
library(vsn)
library(pheatmap)
library(RColorBrewer)
library(hexbin)

cts = as.matrix(read.csv("Egg.Counts.txt",sep="\t",row.names="Locus"))
coldata = colnames(cts)
condition=c("Old","Old","Old","Old","Old","Old","Old","Old","Young","Young","Young","Young","Young","Young","Young","Young")
con = cbind(coldata, condition)
con = data.frame(con[,-1], row.names=con[,1])
colnames(con)="condition"
con$condition=as.factor(con$condition)

all(rownames(con) %in% colnames(cts))
all(rownames(con) == colnames(cts))

dds = DESeqDataSetFromMatrix(countData = cts, colData = con, design = ~ condition)
keep = rowSums(counts(dds)) >= 10
dds = dds[keep,]
dds$condition = relevel(dds$condition, ref = "Young")
dds = DESeq(dds)

normal=counts(dds, normalized=T)
write.csv(file="Eggs.normalisedCounts.DESeq2.csv",normal,quote=F)

res = results(dds,filterFun=ihw, alpha=0.05)
resOrdered = res[order(res$pvalue),]
write.csv(as.data.frame(resOrdered), file="Eggs.piRNA.DESeq2_results.csv")
resSig = subset(resOrdered, padj < 0.05)
write.csv(as.data.frame(resSig), file="Eggs.piRNA.DESeq2_results.Sig05.csv")

resLfc1=results(dds, filterFun=ihw, lfcThreshold=1,alpha=0.05)
resLfc1Ordered=resLfc1[order(resLfc1$pvalue),]
write.csv(as.data.frame(resLfc1Ordered), file="Eggs.piRNA.DESeq2_results.Lfc1.csv")
resLfc1Sig = subset(resLfc1Ordered, padj < 0.05)
write.csv(as.data.frame(resLfc1Sig), file="Eggs.piRNA.DESeq2_results.Lfc1.Sig05.csv")


vsd = vst(dds, blind=FALSE)
rld = rlog(dds, blind=FALSE)
ntd = normTransform(dds)

select = order(rowMeans(counts(dds,normalized=TRUE)), decreasing=TRUE)[1:20]
df = as.data.frame(colData(dds)[,"condition"])
sampleDists = dist(t(assay(vsd)))
sampleDistMatrix = as.matrix(sampleDists)
rownames(sampleDistMatrix) = vsd$condition
colnames(sampleDistMatrix) = NULL
colors = colorRampPalette( rev(brewer.pal(9, "Blues")) )(255)
drawLines = function() abline(h=c(-1,1),col="dodgerblue",lwd=2)

pdf("Eggs.piRNA.Metric.pdf")
plotMA(res, ylim=c(-2,2))
plotMA(resLfc1, ylim=c(-2,2)); drawLines()
plotCounts(dds, gene=which.min(res$padj), intgroup="condition")
meanSdPlot(assay(ntd))
meanSdPlot(assay(vsd))
meanSdPlot(assay(rld))
pheatmap(assay(ntd)[select,], cluster_rows=FALSE, show_rownames=FALSE, cluster_cols=FALSE, annotation_col=con)
pheatmap(assay(vsd)[select,], cluster_rows=FALSE, show_rownames=FALSE, cluster_cols=FALSE, annotation_col=con)
pheatmap(assay(rld)[select,], cluster_rows=FALSE, show_rownames=FALSE, cluster_cols=FALSE, annotation_col=con)
pheatmap(sampleDistMatrix, clustering_distance_rows=sampleDists, clustering_distance_cols=sampleDists, col=colors)
plotPCA(vsd, intgroup="condition")
plotDispEsts(dds)
dev.off()

## DESeq2 R code for young vs old F0

library(DESeq2)
library(IHW)
library(vsn)
library(pheatmap)
library(RColorBrewer)
library(hexbin)

cts = as.matrix(read.csv("F0.Counts.txt",sep="\t",row.names="Locus"))
coldata = colnames(cts)
condition=c("Old","Old","Old","Old","Old","Old","Old","Old","Young","Young","Young","Young","Young","Young","Young","Young")
con = cbind(coldata, condition)
con = data.frame(con[,-1], row.names=con[,1])
colnames(con)="condition"
con$condition=as.factor(con$condition)

all(rownames(con) %in% colnames(cts))
all(rownames(con) == colnames(cts))

dds = DESeqDataSetFromMatrix(countData = cts, colData = con, design = ~ condition)
keep = rowSums(counts(dds)) >= 10
dds = dds[keep,]
dds$condition = relevel(dds$condition, ref = "Young")
dds = DESeq(dds)

normal=counts(dds, normalized=T)
write.csv(file="F0.normalisedCounts.DESeq2.csv",normal,quote=F)

res = results(dds,filterFun=ihw, alpha=0.05)
resOrdered = res[order(res$pvalue),]
write.csv(as.data.frame(resOrdered), file="F0.piRNA.DESeq2_results.csv")
resSig = subset(resOrdered, padj < 0.05)
write.csv(as.data.frame(resSig), file="F0.piRNA.DESeq2_results.Sig05.csv")

resLfc1=results(dds, filterFun=ihw, lfcThreshold=1,alpha=0.05)
resLfc1Ordered=resLfc1[order(resLfc1$pvalue),]
write.csv(as.data.frame(resLfc1Ordered), file="F0.piRNA.DESeq2_results.Lfc1.csv")
resLfc1Sig = subset(resLfc1Ordered, padj < 0.05)
write.csv(as.data.frame(resLfc1Sig), file="F0.piRNA.DESeq2_results.Lfc1.Sig05.csv")


vsd = vst(dds, blind=FALSE)
rld = rlog(dds, blind=FALSE)
ntd = normTransform(dds)

select = order(rowMeans(counts(dds,normalized=TRUE)), decreasing=TRUE)[1:20]
df = as.data.frame(colData(dds)[,"condition"])
sampleDists = dist(t(assay(vsd)))
sampleDistMatrix = as.matrix(sampleDists)
rownames(sampleDistMatrix) = vsd$condition
colnames(sampleDistMatrix) = NULL
colors = colorRampPalette( rev(brewer.pal(9, "Blues")) )(255)
drawLines = function() abline(h=c(-1,1),col="dodgerblue",lwd=2)

pdf("F0.piRNA.Metric.pdf")
plotMA(res, ylim=c(-2,2))
plotMA(resLfc1, ylim=c(-2,2)); drawLines()
plotCounts(dds, gene=which.min(res$padj), intgroup="condition")
meanSdPlot(assay(ntd))
meanSdPlot(assay(vsd))
meanSdPlot(assay(rld))
pheatmap(assay(ntd)[select,], cluster_rows=FALSE, show_rownames=FALSE, cluster_cols=FALSE, annotation_col=con)
pheatmap(assay(vsd)[select,], cluster_rows=FALSE, show_rownames=FALSE, cluster_cols=FALSE, annotation_col=con)
pheatmap(assay(rld)[select,], cluster_rows=FALSE, show_rownames=FALSE, cluster_cols=FALSE, annotation_col=con)
pheatmap(sampleDistMatrix, clustering_distance_rows=sampleDists, clustering_distance_cols=sampleDists, col=colors)
plotPCA(vsd, intgroup="condition")
plotDispEsts(dds)
dev.off()

## DESeq2 R code for young vs old F1

library(DESeq2)
library(IHW)
library(vsn)
library(pheatmap)
library(RColorBrewer)
library(hexbin)

cts = as.matrix(read.csv("F1.Counts.txt",sep="\t",row.names="Locus"))
coldata = colnames(cts)
condition=c("Old","Old","Old","Old","Old","Old","Old","Old","Young","Young","Young","Young","Young","Young","Young","Young")
con = cbind(coldata, condition)
con = data.frame(con[,-1], row.names=con[,1])
colnames(con)="condition"
con$condition=as.factor(con$condition)

all(rownames(con) %in% colnames(cts))
all(rownames(con) == colnames(cts))

dds = DESeqDataSetFromMatrix(countData = cts, colData = con, design = ~ condition)
keep = rowSums(counts(dds)) >= 10
dds = dds[keep,]
dds$condition = relevel(dds$condition, ref = "Young")
dds = DESeq(dds)

normal=counts(dds, normalized=T)
write.csv(file="F1.normalisedCounts.DESeq2.csv",normal,quote=F)

res = results(dds,filterFun=ihw, alpha=0.05)
resOrdered = res[order(res$pvalue),]
write.csv(as.data.frame(resOrdered), file="F1.piRNA.DESeq2_results.csv")
resSig = subset(resOrdered, padj < 0.05)
write.csv(as.data.frame(resSig), file="F1.piRNA.DESeq2_results.Sig05.csv")

resLfc1=results(dds, filterFun=ihw, lfcThreshold=1,alpha=0.05)
resLfc1Ordered=resLfc1[order(resLfc1$pvalue),]
write.csv(as.data.frame(resLfc1Ordered), file="F1.piRNA.DESeq2_results.Lfc1.csv")
resLfc1Sig = subset(resLfc1Ordered, padj < 0.05)
write.csv(as.data.frame(resLfc1Sig), file="F1.piRNA.DESeq2_results.Lfc1.Sig05.csv")


vsd = vst(dds, blind=FALSE)
rld = rlog(dds, blind=FALSE)
ntd = normTransform(dds)

select = order(rowMeans(counts(dds,normalized=TRUE)), decreasing=TRUE)[1:20]
df = as.data.frame(colData(dds)[,"condition"])
sampleDists = dist(t(assay(vsd)))
sampleDistMatrix = as.matrix(sampleDists)
rownames(sampleDistMatrix) = vsd$condition
colnames(sampleDistMatrix) = NULL
colors = colorRampPalette( rev(brewer.pal(9, "Blues")) )(255)
drawLines = function() abline(h=c(-1,1),col="dodgerblue",lwd=2)

pdf("F1.piRNA.Metric.pdf")
plotMA(res, ylim=c(-2,2))
plotMA(resLfc1, ylim=c(-2,2)); drawLines()
plotCounts(dds, gene=which.min(res$padj), intgroup="condition")
meanSdPlot(assay(ntd))
meanSdPlot(assay(vsd))
meanSdPlot(assay(rld))
pheatmap(assay(ntd)[select,], cluster_rows=FALSE, show_rownames=FALSE, cluster_cols=FALSE, annotation_col=con)
pheatmap(assay(vsd)[select,], cluster_rows=FALSE, show_rownames=FALSE, cluster_cols=FALSE, annotation_col=con)
pheatmap(assay(rld)[select,], cluster_rows=FALSE, show_rownames=FALSE, cluster_cols=FALSE, annotation_col=con)
pheatmap(sampleDistMatrix, clustering_distance_rows=sampleDists, clustering_distance_cols=sampleDists, col=colors)
plotPCA(vsd, intgroup="condition")
plotDispEsts(dds)
dev.off()

## DESeq2 R code for young vs old F3

library(DESeq2)
library(IHW)
library(vsn)
library(pheatmap)
library(RColorBrewer)
library(hexbin)

cts = as.matrix(read.csv("F3.Counts.txt",sep="\t",row.names="Locus"))
coldata = colnames(cts)
condition=c("Old","Old","Old","Old","Old","Old","Old","Old","Young","Young","Young","Young","Young","Young","Young","Young")
con = cbind(coldata, condition)
con = data.frame(con[,-1], row.names=con[,1])
colnames(con)="condition"
con$condition=as.factor(con$condition)

all(rownames(con) %in% colnames(cts))
all(rownames(con) == colnames(cts))

dds = DESeqDataSetFromMatrix(countData = cts, colData = con, design = ~ condition)
keep = rowSums(counts(dds)) >= 10
dds = dds[keep,]
dds$condition = relevel(dds$condition, ref = "Young")
dds = DESeq(dds)

normal=counts(dds, normalized=T)
write.csv(file="F3.normalisedCounts.DESeq2.csv",normal,quote=F)

res = results(dds,filterFun=ihw, alpha=0.05)
resOrdered = res[order(res$pvalue),]
write.csv(as.data.frame(resOrdered), file="F3.piRNA.DESeq2_results.csv")
resSig = subset(resOrdered, padj < 0.05)
write.csv(as.data.frame(resSig), file="F3.piRNA.DESeq2_results.Sig05.csv")

resLfc1=results(dds, filterFun=ihw, lfcThreshold=1,alpha=0.05)
resLfc1Ordered=resLfc1[order(resLfc1$pvalue),]
write.csv(as.data.frame(resLfc1Ordered), file="F3.piRNA.DESeq2_results.Lfc1.csv")
resLfc1Sig = subset(resLfc1Ordered, padj < 0.05)
write.csv(as.data.frame(resLfc1Sig), file="F3.piRNA.DESeq2_results.Lfc1.Sig05.csv")


vsd = vst(dds, blind=FALSE)
rld = rlog(dds, blind=FALSE)
ntd = normTransform(dds)

select = order(rowMeans(counts(dds,normalized=TRUE)), decreasing=TRUE)[1:20]
df = as.data.frame(colData(dds)[,"condition"])
sampleDists = dist(t(assay(vsd)))
sampleDistMatrix = as.matrix(sampleDists)
rownames(sampleDistMatrix) = vsd$condition
colnames(sampleDistMatrix) = NULL
colors = colorRampPalette( rev(brewer.pal(9, "Blues")) )(255)
drawLines = function() abline(h=c(-1,1),col="dodgerblue",lwd=2)

pdf("F3.piRNA.Metric.pdf")
plotMA(res, ylim=c(-2,2))
plotMA(resLfc1, ylim=c(-2,2)); drawLines()
plotCounts(dds, gene=which.min(res$padj), intgroup="condition")
meanSdPlot(assay(ntd))
meanSdPlot(assay(vsd))
meanSdPlot(assay(rld))
pheatmap(assay(ntd)[select,], cluster_rows=FALSE, show_rownames=FALSE, cluster_cols=FALSE, annotation_col=con)
pheatmap(assay(vsd)[select,], cluster_rows=FALSE, show_rownames=FALSE, cluster_cols=FALSE, annotation_col=con)
pheatmap(assay(rld)[select,], cluster_rows=FALSE, show_rownames=FALSE, cluster_cols=FALSE, annotation_col=con)
pheatmap(sampleDistMatrix, clustering_distance_rows=sampleDists, clustering_distance_cols=sampleDists, col=colors)
plotPCA(vsd, intgroup="condition")
plotDispEsts(dds)
dev.off()

## R Code for calculating TPM values

args = commandArgs(trailingOnly=TRUE)
dataset=args[1]
source("./counts_to_tpm.R ")

input=paste(dataset,".txt",sep="")
mat=read.table(input,header=T)
featureLength=read.table("Lengths.txt",header=T)
meanFragmentLength=read.table("MeanFragmentLength.txt",header=F)
mat <- data.frame(mat[,-1], row.names=mat[,1])
featureLength <- data.frame(featureLength[,-1], row.names=featureLength[,1])
meanFragmentLength <- data.frame(meanFragmentLength[,-1], row.names= meanFragmentLength[,1])
featureLength=unlist(featureLength)
meanFragmentLength=unlist(meanFragmentLength)
mean=rep(mean(meanFragmentLength),each=ncol(mat))
tpm.mat=counts_to_tpm(mat,featureLength,mean)

outcsv=paste(dataset,".TPM.csv",sep="")
write.csv(file=outcsv,tpm.mat,quote=F)
outtab=paste(dataset,".TPM.tsv",sep="")
write.table(file=outtab,tpm.mat,quote=F,sep = '\t')

tpm.mat=counts_to_tpm(mat,featureLength,mean)
Average.TPM=rowMeans(tpm.mat)
Old=rowMeans(tpm.mat[,1:8])
Young=rowMeans(tpm.mat[,9:16])
tpm.av=cbind(Average.TPM,Old,Young)
tpm.av=round(tpm.av,digits=2)

outtab.av=paste(dataset,".meanTPM.tsv",sep="")
write.table(file=outtab.av,tpm.av,quote=F,sep = '\t')

## R code for generating pdfs for PCAs in DESeq of replicates for each generation 

library(DESeq2)
library(IHW)
library(vsn)
library(pheatmap)
library(RColorBrewer)
library(hexbin)

cts = as.matrix(read.csv("Egg.Counts.txt",sep="\t",row.names="Locus"))
coldata = colnames(cts)
condition=c("Old","Old","Old","Old","Old","Old","Old","Old","Young","Young","Young","Young","Young","Young","Young","Young")
con = cbind(coldata, condition)
con = data.frame(con[,-1], row.names=con[,1])
colnames(con)="condition"
con$condition=as.factor(con$condition)

all(rownames(con) %in% colnames(cts))
all(rownames(con) == colnames(cts))

dds = DESeqDataSetFromMatrix(countData = cts, colData = con, design = ~ condition)
keep = rowSums(counts(dds)) >= 10
dds = dds[keep,]
dds$condition = relevel(dds$condition, ref = "Young")
dds = DESeq(dds)

normal=counts(dds, normalized=T)
res = results(dds,filterFun=ihw, alpha=0.05)
resOrdered = res[order(res$pvalue),]
resSig = subset(resOrdered, padj < 0.05)

resLfc1=results(dds, filterFun=ihw, lfcThreshold=1,alpha=0.05)
resLfc1Ordered=resLfc1[order(resLfc1$pvalue),]
resLfc1Sig = subset(resLfc1Ordered, padj < 0.05)

vsd = vst(dds, blind=FALSE)

svg("Eggs.piRNA.PCA.svg")
plotPCA(vsd, intgroup="condition")
dev.off()

pdf("Eggs.piRNA.PCA.pdf")
plotPCA(vsd, intgroup="condition")
dev.off()

cts = as.matrix(read.csv("F0.Counts.txt",sep="\t",row.names="Locus"))
coldata = colnames(cts)
condition=c("Old","Old","Old","Old","Old","Old","Old","Old","Young","Young","Young","Young","Young","Young","Young","Young")
con = cbind(coldata, condition)
con = data.frame(con[,-1], row.names=con[,1])
colnames(con)="condition"
con$condition=as.factor(con$condition)

all(rownames(con) %in% colnames(cts))
all(rownames(con) == colnames(cts))

dds = DESeqDataSetFromMatrix(countData = cts, colData = con, design = ~ condition)
keep = rowSums(counts(dds)) >= 10
dds = dds[keep,]
dds$condition = relevel(dds$condition, ref = "Young")
dds = DESeq(dds)

normal=counts(dds, normalized=T)
res = results(dds,filterFun=ihw, alpha=0.05)
resOrdered = res[order(res$pvalue),]
resSig = subset(resOrdered, padj < 0.05)

resLfc1=results(dds, filterFun=ihw, lfcThreshold=1,alpha=0.05)
resLfc1Ordered=resLfc1[order(resLfc1$pvalue),]
resLfc1Sig = subset(resLfc1Ordered, padj < 0.05)

vsd = vst(dds, blind=FALSE)

svg("F0.piRNA.PCA.svg")
plotPCA(vsd, intgroup="condition")
dev.off()

pdf("F0.piRNA.PCA.pdf")
plotPCA(vsd, intgroup="condition")
dev.off()

cts = as.matrix(read.csv("F1.Counts.txt",sep="\t",row.names="Locus"))
coldata = colnames(cts)
condition=c("Old","Old","Old","Old","Old","Old","Old","Old","Young","Young","Young","Young","Young","Young","Young","Young")
con = cbind(coldata, condition)
con = data.frame(con[,-1], row.names=con[,1])
colnames(con)="condition"
con$condition=as.factor(con$condition)

all(rownames(con) %in% colnames(cts))
all(rownames(con) == colnames(cts))

dds = DESeqDataSetFromMatrix(countData = cts, colData = con, design = ~ condition)
keep = rowSums(counts(dds)) >= 10
dds = dds[keep,]
dds$condition = relevel(dds$condition, ref = "Young")
dds = DESeq(dds)

normal=counts(dds, normalized=T)
res = results(dds,filterFun=ihw, alpha=0.05)
resOrdered = res[order(res$pvalue),]
resSig = subset(resOrdered, padj < 0.05)

resLfc1=results(dds, filterFun=ihw, lfcThreshold=1,alpha=0.05)
resLfc1Ordered=resLfc1[order(resLfc1$pvalue),]
resLfc1Sig = subset(resLfc1Ordered, padj < 0.05)

vsd = vst(dds, blind=FALSE)

svg("F1.piRNA.PCA.svg")
plotPCA(vsd, intgroup="condition")
dev.off()

pdf("F1.piRNA.PCA.pdf")
plotPCA(vsd, intgroup="condition")
dev.off()

cts = as.matrix(read.csv("F3.Counts.txt",sep="\t",row.names="Locus"))
coldata = colnames(cts)
condition=c("Old","Old","Old","Old","Old","Old","Old","Old","Young","Young","Young","Young","Young","Young","Young","Young")
con = cbind(coldata, condition)
con = data.frame(con[,-1], row.names=con[,1])
colnames(con)="condition"
con$condition=as.factor(con$condition)

all(rownames(con) %in% colnames(cts))
all(rownames(con) == colnames(cts))

dds = DESeqDataSetFromMatrix(countData = cts, colData = con, design = ~ condition)
keep = rowSums(counts(dds)) >= 10
dds = dds[keep,]
dds$condition = relevel(dds$condition, ref = "Young")
dds = DESeq(dds)

normal=counts(dds, normalized=T)
res = results(dds,filterFun=ihw, alpha=0.05)
resOrdered = res[order(res$pvalue),]
resSig = subset(resOrdered, padj < 0.05)

resLfc1=results(dds, filterFun=ihw, lfcThreshold=1,alpha=0.05)
resLfc1Ordered=resLfc1[order(resLfc1$pvalue),]
resLfc1Sig = subset(resLfc1Ordered, padj < 0.05)

vsd = vst(dds, blind=FALSE)

svg("F3.piRNA.PCA.svg")
plotPCA(vsd, intgroup="condition")
dev.off()

pdf("F3.piRNA.PCA.pdf")
plotPCA(vsd, intgroup="condition")
dev.off()
